# Supplementary material for: Aging features of the migratory locust at physiological and transcriptional levels
Source: BMC Genomics. 2021 Apr 10;22:257. doi: 10.1186/s12864-021-07585-3 (PMC8037904; doi:10.1186/s12864-021-07585-3)
Supplement: Supplementary file 2 — Additional file 2. RPKM values of all genes and statistical analyses. [file 12864_2021_7585_MOESM2_ESM.xlsx]

## Sheet: Sheet1
RPKM values of all genes and statistical analyses
GeneID	Brain14_1	Brain14_2	Brain14_3	Brain14_4	Brain21_1	Brain21_2	Brain21_3	Brain21_4	Brain28_1	Brain28_2	Brain28_3	Brain28_4	Fat body14_1	Fat body14_2	Fat body14_3	Fat body21_1	Fat body21_2	Fat body21_3	Fat body21_4	Fat body28_1	Fat body28_2	Fat body28_3	Fat body28_4	Flight muscle14_1	Flight muscle14_2	Flight muscle14_3	Flight muscle14_4	Flight muscle21_1	Flight muscle21_2	Flight muscle21_3	Flight muscle21_4	Flight muscle28_1	Flight muscle28_2	Flight muscle28_3	Flight muscle28_4	Testis14_1	Testis14_2	Testis14_3	Testis14_4	Testis21_1	Testis21_2	Testis21_3	Testis21_4	Testis28_1	Testis28_2	Testis28_3	Testis28_4	logFC(Brain21/Brain14)	Brain14_VS_Brain21(FDR)
LOCMI00001	7.94797	5.7136	4.55805	2.96888	6.63914	6.81891	6.57002	4.89193	7.27772	7.55046	9.31974	8.36207	2.03765	2.08453	2.37416	4.15223	5.36302	3.07621	3.79849	5.5234	3.40576	3.41744	3.02042	5.33119	0.493874	3.16217	1.67826	0.930186	1.94852	4.64073	0.633746	0.954951	1.22682	0.171567	0.366482	3.11529	1.43435	1.26417	1.19448	3.72466	2.09169	1.04232	2.58522	2.43918	1.8857	4.63158	3.0722	0.233427	1
LOCMI00003	0	0.072324	0	0	0	0.0582813	0.0801222	0	0	0	0.154045	0	0.107245	0.109712	0.107916	0	0.238356	0.139828	0.303879	0	0.454102	0	0.880955	0	0	0	0	0	0.389704	0	0.316873	0.159158	0.460056	0	0.183241	0.183252	0.187089	0	0.358345	0.404855	0.321798	0.0548589	0.0975554	0.143481	0.243316	0.125178	0.0548608	0.73243	1
LOCMI00004	0	0	0	0	0	0	0	0	0	0	0	0	0	0	0	0	0	0	0	0	0	0	0	0	0	0	0	0	0	0	0	0	0	0	0	0.305421	0.124726	0.126417	0.179172	0.080971	0.160899	0.164577	0.146333	0.239136	0.121658	0.187767	0	0	1
LOCMI00005	0	0	0	34.1766	0.364788	1.10734	1.12171	0.43678	0	2.32322	0.693203	0.326643	0.536224	36.5341	8.52539	31.2715	3.33699	5.17363	1.36746	3.51489	0	0	2.89457	5.57351	51.3629	5.00677	21.0981	9.76695	14.419	0	7.28808	4.45644	2.91369	11.1519	3.48158	0	0	0	0	0	0	0	0	0	0	0.876244	0	-3.47792	1
LOCMI00006	0	0	7.76556	0	0	0	0	0	0	0	0	0	0.428979	10.0935	2.69791	2.7249	0	1.67793	2.58297	18.8298	1.3623	13.339	6.79594	0	0	0	0	0	0	1.54691	0	0	0	0	0	0	0	0.50567	0	0	0	0	0.195111	0	0.243316	0	0.438886	-7.74724	0.329299
LOCMI00007	0	0	0	0	0	0.233125	0	0	0.279912	0	0	0	0	0	0	0	0	0	0	0	0	0	0	0	0	0	0	0	0	0	0	0	0	0	0	0	0	0	0	0	0	0	0	0.191308	0	0	0	2.94143	1
LOCMI00008	0.25847	0.289296	0	1.79514	1.24028	0	0	0	0	0	0	0	0.965203	0	0.971247	0	0	0	0	0	0	0	0	2.18094	0	2.37163	0	0.930186	3.31248	0	1.42593	0	0	0	0	0.549757	0.561268	1.07455	1.25421	1.05262	2.03805	1.64577	1.46333	0.813061	0.790778	2.37838	0.932634	-0.900435	1
LOCMI00009	0.904647	0.650916	0	0.966612	0.364788	0	1.84281	0.786204	0.629803	0	0.693203	1.24125	0	0	0	0	0	1.25845	0	1.12979	0	0	1.13266	19.3861	45.1894	37.1555	28.0509	10.9297	18.3161	26.2974	18.5371	17.9849	12.2682	12.8675	37.0147	0.305421	0	0.568878	0.298621	0.566797	0.750862	0.49373	0	0	0.304145	0	0.493747	0.21869	1
LOCMI00010	2.5847	2.45902	3.37633	2.76175	1.3862	2.5061	2.00306	2.44597	2.37926	2.82105	2.84984	1.63322	0	0	0	0	0	0	0	0	0	0	0	0	0	0	0	0	0	0	0	0	0	0	0	0	0	0	0	0	0	0	0.146333	0	0.182487	0	0	-0.417379	1
LOCMI00012	9.04647	6.07522	12.0704	7.7329	7.07689	5.82813	8.01222	9.78387	7.41768	5.39319	13.4019	9.7993	0	0	0	0	0	0	0	0	0	0	0	0	5.43261	0.790542	2.15776	0.697639	0.584556	1.74027	3.96091	2.54654	0	2.0588	2.93185	0	0	0	0.179172	0.121456	0	0.329153	0	0.143481	0	0	0	-0.186148	1
LOCMI00013	0	0	2.78547	0	0	0	0	0	0	0	0	0	2.46663	10.0935	2.80583	2.07612	0.357534	2.23724	1.97521	12.6787	1.47583	11.1342	1.25851	0	0	0	0	1.62783	0	0.580091	1.10906	0	0	0	0	0	0.187089	0.189626	0	0	0.160899	0	0.341444	0	0	0	0	-6.26602	0.212037
LOCMI00014	0	0.36162	0	0	0	0	0	0	0	0	0	0	0	0	0	0	0.595891	0	0	0	0	0	0	0	0	1.31757	1.19875	0	0	0	0.792183	0.795792	0	0	1.64917	0	0	0	0	0	0	0	0	0	0	0.312944	0	-3.45764	1
LOCMI00015	69.0116	70.6605	77.5712	79.6074	69.3098	69.821	67.1424	65.3423	72.4973	72.5176	68.3191	60.8863	63.8106	56.3919	73.3831	68.3821	71.9836	59.1471	71.1077	68.4149	72.0886	77.9396	56.1294	98.1423	85.6871	87.7502	86.3103	104.646	67.6136	94.9415	93.4775	90.402	80.2031	65.7101	61.0192	84.4794	107.888	85.711	79.9109	93.3595	104.853	88.7068	99.5553	104.072	86.5597	93.8833	81.7974	-0.127733	1
LOCMI00016	234.239	252.989	274.918	296.543	236.748	273.98	267.047	242.325	252.271	293.389	279.207	284.833	538.261	543.513	483.789	475.301	471.707	415.708	438.346	362.159	351.02	324.436	342.314	703.717	822.3	770.251	847.04	874.142	868.26	717.185	594.929	696.955	682.11	673.743	707.676	217.887	235.608	313.389	225.638	286.03	325.499	252.022	233.987	255.636	235.834	252.296	158.054	-0.053427	1
LOCMI00017	0	0	0.422041	0.345219	0.364788	0.815938	0	0	0.629803	0	0	1.24125	0	0	0.539582	0.648786	0	0	0	1.12979	0	2.09456	0	0	0	0	0	0	0.974259	0	0	0	0	0	0	0	0.311816	0	0	0	0	0	0	0	0	0	0	0.622584	1
LOCMI00018	0	0	1.26612	0	0	0	0	0	0	0	0	0	1.07245	0	0.539582	0.648786	0	0.699139	0	2.51064	0	2.756	1.25851	0	0	0	0	1.16273	0	2.90045	0	0	0	0	0	0	0	0	0	0	0	0	0	0	0	0.312944	0	-5.14907	1
LOCMI00019	6.65561	2.38669	4.0516	4.07358	6.93098	2.56438	6.4899	6.11492	5.87816	5.14427	4.7754	5.29162	7.50713	4.38848	8.74123	4.80102	6.5548	6.15242	3.34267	6.90425	3.74634	6.06319	5.03403	0.969307	0	1.05406	3.59626	1.62783	6.43011	3.48054	2.37655	3.50149	0.613408	3.08821	2.74861	0.244337	1.37199	3.72931	2.38897	3.56272	2.57438	3.84012	1.07311	2.2957	1.33824	1.81508	0	0.360156	1
LOCMI00020	2.13238	1.73578	1.77257	1.44992	3.72084	2.7975	1.4422	1.04827	3.14901	1.74241	2.07961	1.95986	0	0.658271	1.94249	2.33563	1.0726	0.838967	2.27909	1.50638	2.38403	0.33072	0.377552	2.18094	1.48162	1.58108	2.87701	0.697639	0.584556	1.74027	0.47531	4.77475	6.44079	1.5441	1.09945	0.549757	0.935447	0	0.179172	0	0.321798	0	0.585333	0.286963	0.182487	0.375533	0.493747	0.348725	1
LOCMI00021	20.9361	27.4108	21.2709	27.2723	24.8056	25.6438	23.5559	21.2275	24.7023	30.3678	21.9514	25.3475	56.6252	33.3524	45.4328	37.7594	27.7685	33.4188	35.8577	39.0404	32.3547	64.2698	34.9865	56.4621	72.5994	62.9798	65.2122	65.5781	64.3011	63.81	60.9981	58.252	80.3565	52.6711	52.7734	20.9519	18.3348	24.525	18.1561	20.0403	22.365	13.4953	20.5354	20.1352	21.0469	21.9061	26.2783	-0.0240384	1
LOCMI00022	0.25847	0	0.337633	1.38087	0.875492	0.932501	0.320489	0.349424	1.39956	0.995665	0	1.30657	28.0981	21.2841	10.2521	16.9982	13.2288	34.3976	28.8685	19.4574	18.9587	24.4732	28.4423	3.87723	11.853	3.16217	5.75402	1.86037	3.89704	3.09382	3.80248	7.00297	15.1819	6.17641	9.52853	0	0.99781	1.01134	0.71669	1.29554	0.429064	1.09718	0.780444	1.14785	2.43316	0.250356	0	0.333136	1
LOCMI00023	1.42159	0.940212	1.09731	1.79514	1.31324	1.28219	1.4422	0	0.629803	1.4935	0.693203	0.849273	0.965203	0	0.431665	0.519029	1.54932	0.559311	0.607758	1.12979	0.454102	0.440959	1.63606	0	0	0	0	0	0.779408	0	1.42593	1.43243	0	0.686268	0	0.244337	0	0	0	0	0.214532	0	0	0	0	0.250356	0.219443	-0.371839	1
LOCMI00024	0	0	2.61666	0	0	0	0	0	0	0	0	0	1.28694	12.178	0.971247	4.02248	0	0.419483	1.36746	11.2979	0.681152	9.14991	5.03403	0	0.74081	0.790542	0	0	2.33822	10.8284	0	0	0	0	0	0	0.561268	0.379252	0	0	0	0	0	0	0	0	0.329165	-6.18268	0.578143
LOCMI00025	2.13238	2.38669	6.33062	2.89984	2.4076	4.07969	3.36513	3.31953	0.629803	5.80805	1.77152	3.39709	4.0753	13.9334	7.55415	4.93078	4.52877	1.25845	2.88685	3.51489	1.58936	3.08672	4.15307	23.9903	13.8285	26.0879	11.2683	12.0924	28.4484	32.6784	24.5577	28.3302	20.8559	55.5877	29.3185	1.1606	0.873084	1.4538	3.64317	1.53845	1.23356	1.26175	0.438999	1.10002	0.547461	1.18919	2.85276	-0.0545185	1
LOCMI00026	0.710794	0.289296	0.675266	0	0.291831	0	0	0.349424	0	0	0	0.261315	0	0	0	0	0	0	0	0	0	0	0	0	0	0	0	0.930186	0	0	0.633746	0	0	0	0	0	0.249452	0	0	0	0	0	0	0	0	0	0	-1.35693	1
LOCMI00027	17.7052	32.0395	31.9063	22.6463	29.4019	23.4874	27.4819	36.9516	26.4517	25.1405	23.0298	18.88	108.317	73.1778	85.3619	130.406	59.3507	124.587	127.021	86.8681	79.5813	81.1365	65.0648	109.774	122.975	107.514	99.0171	152.783	132.889	138.448	85.8726	125.894	132.036	113.577	102.981	22.479	22.6378	33.9431	25.8606	35.2629	29.3373	39.0047	27.9009	23.3396	33.8818	27.4139	27.8144	0.169736	1
LOCMI00028	0.193853	0	7.09029	0	0.437746	0	0	0	0.209934	0.248916	5.00647	1.8292	1.28694	0.329136	0	0	0	0	0	0.753191	0	0	0.377552	0.72698	0	0	2.15776	1.39528	0	1.16018	2.53498	0.954951	1.84022	1.0294	2.19889	0.549757	0	0	1.31393	0	0	0	0.438999	0.430444	0	0.375533	0.164582	-3.93963	1
LOCMI00029	0	0	7.68115	0	0	0	0	0	0	0	0	0	2.03765	14.1528	3.77707	1.68684	0.357534	2.23724	3.79849	18.2021	2.15698	47.8441	11.0749	0	1.48162	0	0.719253	3.0231	0	3.09382	0	1.43243	0	0	0	0	0.187089	0.568878	0.179172	0	0	0	0.292666	0	0.364974	0	0.164582	-7.73025	0.141823
LOCMI00030	0	0	3.37633	0	0	0	0	0	0	0	0	0	0.965203	4.05934	0.323749	2.85466	0	0.838967	2.27909	7.02978	0	2.756	2.39116	0	0	0.790542	0	0	0.584556	2.32036	0	0	0	0	0	0	0	0	0.179172	0	0	0	0.438999	0	0	0	0	-6.54996	0.632954
LOCMI00031	0	0	9.96018	0	0	0	0	0	0	0	0	0	1.39418	26.4406	8.95706	7.39616	1.0726	5.45328	3.34267	38.0362	0.454102	41.5604	12.0817	0	0	0	0	3.0231	0	5.02745	0.633746	0.636634	1.38017	0	0	0	1.37199	0.568878	0.238897	0.364369	0	0	0.877999	0	0	0	0.71319	-8.10504	0.151209
LOCMI00033	0.516941	1.5188	0.675266	3.10697	1.53211	0.233125	2.32355	1.04827	3.70884	0.331888	3.46602	4.31169	3.96806	0.877695	1.295	0.519029	0.476713	0.559311	1.82328	1.50638	0.454102	1.76384	1.51021	0.969307	5.18567	0	1.91801	0	2.33822	1.54691	2.53498	0	0.613408	0.686268	0.732964	2.99312	5.11378	5.43595	5.13628	4.00806	5.30967	1.81034	3.02422	4.35227	2.00736	3.88051	3.62081	-0.189599	1
LOCMI00034	1.22773	2.24204	5.31772	7.59481	5.03408	1.45703	10.3358	1.65976	5.24836	1.57647	3.62006	6.79418	0	0	0	0	0	0	0	0	0	0	0	0	0	0	0	0	0	0	0	0	0	0	0	0	0	0.189626	0	0.364369	0	0.713166	0.292666	0	0.547461	0.187767	0	0.173662	1
LOCMI00035	0	0	59.6766	0.207131	0	0	0	0	0.209934	0	0.539158	0.195986	1.07245	16.7859	1.83458	2.59515	1.19178	10.2074	6.5334	3.76596	3.40576	374.044	0.880955	0	0	0.790542	0	3.0231	0	1.35354	0	1.59158	0	0.514701	0	0	0.187089	0.442461	0	0	0.160899	0	0.341444	0.33479	0	0	1.09722	-10.6914	0.0418237
LOCMI00036	10.3388	9.3298	5.48654	6.83533	8.90083	11.8894	7.61161	9.78387	9.72696	8.21424	9.70485	8.68872	3.64632	5.92444	2.58999	4.02248	3.69452	4.75414	3.03879	7.65744	5.78979	5.95295	3.90137	4.84653	1.72856	1.8446	4.07577	4.65093	3.31248	3.28718	5.38684	1.59158	0.460056	4.63231	6.23019	3.72613	4.86432	4.10857	4.24042	3.84612	4.02248	3.56583	6.48744	6.83928	4.56218	4.06828	6.69302	0.254525	1
LOCMI00037	0.452323	0.795564	0	0.483306	0.291831	0	0.560856	0	0.769759	0.580805	0.30809	0	4.61152	2.41366	0.431665	0	0	0	0	0	0	0	0	0	0	0	0.959004	0	0	0	0	0	0	0	2.01565	186.307	411.285	419.327	343.593	505.259	537.671	582.382	464.852	349.855	456.34	423.101	129.581	-1.03576	1
LOCMI00039	71.0794	68.3462	79.7658	72.3578	70.9878	67.8977	78.4397	73.8158	76.696	79.5702	69.3203	78.3291	87.7262	92.7066	96.801	90.5706	98.322	86.9729	92.987	87.1191	58.125	59.8602	80.0411	197.254	180.758	176.554	204.268	282.776	289.94	278.444	148.613	219.798	229.721	234.017	230.517	77.2715	64.0469	52.5897	57.8727	58.1372	61.7316	59.3573	56.4846	64.2796	60.4032	61.2745	57.1101	-0.0020986	1
LOCMI00040	0.323088	1.01254	1.18172	0.345219	0	0.291407	0.400611	0	0	0.41486	0.693203	1.24125	3.00285	4.16905	0	6.74738	2.26438	2.65673	2.12715	1.75745	0.567627	2.53552	1.13266	0	2.22243	0	0	0	0.974259	0	1.42593	0	0.76676	0	0	0	0	0	0.298621	0	0	0	0	0	0	0	0	-1.97024	1
LOCMI00041	14.7974	11.2102	12.0704	12.2898	7.36872	11.5397	11.2171	12.8413	10.0069	9.95665	10.7832	9.60332	3.32459	3.83992	2.48208	2.46539	5.60137	1.67793	5.31789	2.00851	1.81641	7.71679	0.503403	9.45074	15.3101	11.3311	16.7826	15.3481	10.522	12.762	11.7243	13.5285	14.2617	7.37738	8.61232	5.43649	1.93326	3.66611	3.2251	2.5101	3.32525	3.84012	4.14611	2.05657	2.61565	3.63016	2.74304	-0.230042	1
LOCMI00042	28.2379	27.8447	29.2053	28.6531	31.5907	29.1989	29.9657	30.924	28.0612	27.8786	30.2699	29.6592	29.7068	25.124	12.95	43.9877	32.2973	23.9105	19.4483	16.1936	13.1689	7.82703	6.41839	22.2941	23.459	15.5473	16.5428	17.6735	19.68	33.6453	24.3992	22.9188	18.4022	21.4459	26.3867	15.21	18.9584	17.5088	15.6477	15.1011	18.557	18.3777	17.4624	17.9352	17.6404	17.3371	15.5256	0.0946824	1
LOCMI00044	25.2655	28.8573	25.4069	32.7958	22.9817	27.4505	29.6452	23.4114	22.8129	29.1232	25.4175	29.3326	49.3326	44.543	34.7491	27.7681	30.6288	36.9145	24.1584	31.383	30.8789	38.6942	28.3164	19.3861	21.4835	15.2838	14.8646	20.2315	42.2829	39.2528	29.7861	38.0389	34.9643	33.6271	25.837	68.5975	84.9386	68.0126	71.4301	67.3274	69.3475	72.9623	66.0938	68.7754	56.8752	63.9658	63.0351	-0.117998	1
LOCMI00046	6.07406	7.73867	10.8887	5.17828	7.58759	6.93548	10.0954	4.97929	5.73821	6.22291	6.77799	4.89965	0.321734	1.75539	0.323749	0	0.357534	0	0.455819	0	0.340576	0.33072	0	0	0.74081	0	0	0.697639	0.584556	1.16018	0	0.477475	0	0	2.38213	1.5271	0.187089	0.821713	2.09035	1.13359	1.17993	2.08464	1.85355	1.67395	2.12902	2.37838	0.493747	-0.0126842	1
LOCMI00047	0.25847	0	0.337633	0	0	0	0	0.349424	0.559825	0	0	0	0	0	0	0	0	0	0.607758	0	0	0.440959	1.00681	0	0	0	0	0	0	0	0	0	0	0.686268	0	0	0	0	0	0	0	0	0	0	0.243316	0	0	-0.7451	1
LOCMI00048	33.9889	30.593	26.0822	30.6554	34.8008	37.1252	40.2214	23.8482	31.4901	31.3635	34.198	31.7497	0	0	0	0	0	0	0	0	0	0	0	0	0	0.790542	0	0	0	0	0	0	0	0	0	0.916262	1.12254	2.08589	1.43338	1.70039	1.44809	1.97492	1.17067	1.57829	2.73731	1.1266	0.493747	0.164912	1
LOCMI00049	0	0	0	0.276175	0	0	0	0	0	0	0	0	0.750713	0.767983	1.51083	1.8166	0.476713	1.53811	0.607758	0	0	0	1.76191	0	0	1.05406	0	0	0	0.773454	0	0	0	0	0	0	0	0	0	0	0	0	0	0.191308	0	0	0	-3.12825	1
LOCMI00051	0	0.36162	0.422041	0	0	0	0.7211	0	0.349891	0.41486	0	0	0	0.54856	0.539582	0	0	0	0	0	0	0	0	0	0	0	0	0	0	0	0	0	0	0	0	96.2075	116.494	126.986	158.448	173.237	128.558	114.216	97.1164	133.198	113.629	130.31	94.6897	-0.120629	1
LOCMI00052	0	0	0	0	0	0	0	0	0	0	0	0	0	0	0	0	0	0	0	0	0	0	0	0	0	0	0	0	0	0	0	0	0	0.686268	0	0	0	0	0	0	0	0	0.195111	0	0	0	0	0	1
LOCMI00053	30.5641	39.3443	33.9321	37.0074	32.6121	37.3583	29.0043	38.6113	31.4901	38.0842	32.5035	30.1819	14.0491	16.8956	23.4179	15.5709	24.7891	16.7793	15.9537	27.2404	25.2026	53.6868	32.5953	10.42	22.4713	15.8108	18.4608	17.9061	20.0697	18.7563	19.0124	24.5104	21.4693	14.5832	14.6593	11.8503	8.35666	8.97564	11.5865	7.16593	6.59686	9.71002	10.5848	8.17843	9.85431	16.5861	14.5381	-0.0335801	1
LOCMI00054	0.516941	1.22951	0.675266	4.48784	0.802534	0.46625	0.881345	0.262068	0.419869	0.497833	0.462136	0.195986	0	0	0	0	0	0	0	0	0	0	0	0	0	0.790542	0	0.697639	0	0	0	0	0	0	0	0	0	0	0	0	0	0	0	0	0	0	0.164582	-1.50525	1
LOCMI00055	23.3916	22.3481	18.9075	21.6107	20.1363	20.3985	22.1137	24.1102	19.314	21.2409	17.2531	24.6942	37.9646	32.1456	35.9362	37.4999	39.2096	34.6773	49.3804	39.7936	25.8838	35.387	36.8743	76.8175	52.1037	49.2771	55.6222	51.1602	54.5585	61.2962	43.7285	67.324	50.4528	43.9211	67.0662	40.2545	33.7384	35.9658	33.2664	35.8701	35.7732	32.8056	36.6808	30.3224	25.7307	35.1124	32.8068	0.0054927	1
LOCMI00056	13.5051	16.5622	19.6671	11.6684	20.7929	17.7758	16.1046	15.462	12.666	16.0136	14.5573	19.1413	15.9795	27.7571	26.0078	20.8909	23.4781	26.4274	13.3707	21.2149	16.4612	30.0955	19.2552	28.1099	23.7059	18.973	16.3031	10.232	20.2646	6.18763	10.7737	8.27624	12.2682	13.7254	13.9263	10.5676	10.2899	13.9691	10.5712	12.8339	9.92211	9.71002	10.975	10.7611	14.1732	14.0825	12.3437	0.194616	1
LOCMI00057	0	1.08486	0	0	2.04281	1.39875	0.7211	1.04827	0.839737	1.74241	3.31197	2.61315	0.643469	18.4316	0	0	0.715069	0	0.455819	5.77447	0.681152	0.33072	73.1193	41.4379	30.8671	116.737	85.8308	849.027	30.3969	13.5354	27.568	72.5763	51.5263	51.4701	21.8057	0	0	0	0	0.364369	0	0	0	0.860888	0.182487	1.31437	0	2.22741	1
LOCMI00058	16.8652	27.3385	25.0693	26.7199	34.1442	29.9566	31.0073	27.9539	33.0996	32.5251	22.5676	32.0764	21.7707	28.6348	20.9358	25.6919	22.048	18.8767	15.8017	27.7425	20.4346	21.8275	23.2824	169.144	130.136	144.933	117.718	121.622	184.33	60.1361	95.6957	59.5253	69.0084	67.9405	55.3387	69.3305	49.1421	73.4485	74.2371	77.6916	86.9928	73.4012	57.8016	77.3364	47.69	70.2247	35.6047	0.359106	1
LOCMI00059	0.25847	1.30183	0	0.276175	0	0	0.320489	0	0.279912	0	0	0.261315	1.60867	1.97481	0	0.519029	0	0.559311	2.27909	0.502127	0	0	4.65648	0	0.987747	0	0	0	0	0	0	0.636634	0.613408	1.20097	0	1.77144	2.99343	2.78118	1.732	4.29146	1.76989	4.60815	2.14622	2.2957	2.25067	1.81508	0.822912	-2.44116	1
LOCMI00060	0	0	0	0	0	0	0	0	0	0	0	0	3.75357	0.987407	0.215833	41.0033	0.238356	0	3.03879	0.251064	0.227051	0.440959	1.13266	0	0.987747	0.527028	10.549	0.930186	4.67645	0	0.633746	3.8198	0.306704	0.686268	5.68047	0.794094	0	0	0	0.080971	2.14532	0	0.0975554	0	0.121658	0	0.109722	0	1
LOCMI00062	0	0	0	0	0	0	0	0	0	0	0	0	0	0	0.323749	0	0	0	0	0	0	0.33072	0	0	0	0	0	0	0	0	0	0	0	0	0	0	0	0	0	0	0	0	0	0	0	0	0	0	1
LOCMI00063	28.561	20.3954	28.2768	49.2282	25.6811	36.7755	36.4556	53.1998	66.6891	15.5158	16.2518	36.6494	412.785	408.019	497.387	442.083	564.547	594.408	527.99	479.908	280.408	151.139	321.8	142.003	151.619	117.527	215.296	159.062	159.389	128.393	64.6421	112.207	52.2931	79.0924	144.027	20.2799	40.536	71.4891	48.1377	41.1737	47.2507	42.1316	49.6557	47.4923	51.8264	24.7226	11.9048	0.265822	1
LOCMI00064	15.8313	10.8486	14.8559	14.0159	16.9262	17.8924	18.348	13.4528	17.8444	19.0006	13.8641	16.4628	11.9042	9.65465	10.8996	16.4792	17.8767	12.8642	11.8513	15.1894	14.0771	13.0083	8.6837	19.8708	4.93874	9.4865	19.6596	19.0688	28.6432	19.5297	16.0021	28.0119	22.0827	20.7596	17.4079	25.3499	21.8271	18.773	26.9356	19.3116	21.3996	17.7743	23.9011	21.7135	15.8764	23.0953	18.1041	0.263009	1
LOCMI00065	46.0077	43.973	41.5289	28.7912	38.8864	36.1927	45.0287	39.6596	51.6438	40.4904	32.4265	40.3078	31.7445	40.7031	31.5116	32.4393	25.2658	30.9019	34.7942	33.517	29.2895	35.828	24.1633	268.498	200.513	315.163	282.666	341.146	182.771	96.6818	170.319	71.6213	166.08	130.048	75.4952	103.11	73.7756	68.2022	87.0778	91.0923	98.0948	92.6018	90.2388	87.2845	78.5911	97.5135	76.3662	-0.00510197	1
LOCMI00066	120.383	119.986	119.016	108.951	108.707	112.833	106.803	111.554	102.868	120.973	108.602	108.903	84.8306	104.446	99.2831	96.9287	109.644	107.807	95.8739	96.7851	113.525	131.957	91.9969	171.325	133.84	138.608	134.74	122.319	122.172	125.106	125.957	108.705	134.95	106.715	107.379	163.644	194.323	163.963	155.163	155.91	166.906	188.824	178.868	166.534	154.141	169.678	142.967	-0.0902675	1
LOCMI00067	0	0	0	0	0	0	0	0	0	0	0	0.261315	0	0	0	0	0	0	0	0	0	0	0	0	0	0	0	0	0	0	0	0	0	0	0	0.244337	0	0	0	0	0	0	0	0	0	0	0	0	1
LOCMI00068	8.14182	7.44937	9.28491	8.14716	8.02534	9.26673	8.17247	9.95858	9.30709	7.88235	9.47378	6.92484	9.33029	13.0557	8.95706	8.69374	8.81918	13.4235	6.83728	11.1723	5.44922	6.83487	10.3198	9.93539	10.3713	8.16893	8.39128	7.44149	12.8602	14.889	15.2099	11.1411	13.495	14.2401	12.6436	40.7431	37.605	33.8167	36.4915	36.6798	38.4012	39.2241	35.6565	34.9616	29.1979	26.6629	27.979	0.1024	1
LOCMI00069	6.26791	7.16008	4.64245	7.18055	7.22281	7.05204	7.45137	8.29882	9.37707	6.5548	11.4764	6.33688	89.1204	19.3093	35.8282	58.6503	46.5987	78.3036	98.9127	88.1234	104.897	115.752	83.6907	4.60421	4.93874	2.63514	4.79502	3.4882	4.48159	4.83409	7.28808	11.7777	13.495	2.40194	30.9677	0.549757	1.80853	6.38408	2.50841	4.29146	4.66607	5.21159	3.65833	2.72614	7.96861	2.87909	2.90762	0.2479	1
LOCMI00070	0	0	0	0.207131	0	0	0.240367	0	0	0.248916	0	0	0.321734	0	0	0	0	0	0	0	0	0	0	0	0	0	0	0	0.584556	0	0	0.954951	0	0	0	0	0	0	0	0	0.160899	0	0.292666	0	0	0	0.164582	0.146948	1
LOCMI00071	0	0	3.46074	0	0	0	0	0	0	0	0	0	1.93041	24.5755	0.971247	2.33563	1.0726	3.21604	3.49461	17.8255	2.61108	24.1425	4.02722	0	0	1.31757	0	1.16273	0	2.70709	0	0	2.14693	0.857835	0	0	0	0	0	0.202427	0	0	0.243889	0	0	0	0.274304	-6.58225	0.329299
LOCMI00072	0.646176	1.01254	0	0.345219	0	5.24532	0.801222	0	0	0	1.07832	0	0	0	0	0	0	0	0	0	0	0	0	3.39257	0	0	0	0	0	0	0	0	0	0	0	0	0	0	0	0	0	0	0	0	0	0	0	1.57723	1
LOCMI00073	4.84632	5.78592	7.93438	5.93776	4.45042	8.04282	5.84892	5.50343	4.68853	4.89535	6.77799	6.85951	0	0	0	0	0	0	0	0	0	0	0	0	0	0	0	0	0	0	0	0.318317	0	0	0.366482	26.3884	25.756	25.5995	33.4455	27.0848	25.9584	28.1975	28.7301	25.444	26.5215	26.6629	21.5054	-0.024182	1
LOCMI00074	3193.4	2574.52	2633.45	3175.73	2667.19	3273.6	2609.66	2540.49	2518.02	3238.4	2823.19	2457.01	1757.74	1245.34	1479.53	1207.13	1577.2	1442.46	1454.21	984.672	935.222	1303.37	1374.04	889.581	1106.52	781.319	973.628	1101.34	613.199	385.954	419.065	401.716	430.153	383.281	504.462	67.4369	100.405	210.169	94.6031	74.6552	136.979	104.232	78.337	76.619	129.566	50.3841	71.2642	-0.0618899	1
LOCMI00075	0.129235	1.22951	0.253225	0.207131	0.291831	0.932501	1.04159	1.13563	0.489847	0.248916	0	0.0653287	0	0	0.107916	0.129757	0.119178	0.838967	0	0	0	0	0	8.96609	2.22243	2.37163	0.719253	2.55801	1.16911	0.773454	4.43622	3.34233	1.07346	1.20097	1.28269	0.0610842	0.0623631	0.126417	0.119448	0.080971	0.160899	0.164577	0.243889	0.0956542	0.121658	0.125178	0.0548608	0.88904	1
LOCMI00076	1.55082	2.0974	5.23331	2.27844	3.50197	2.5061	3.04465	2.88275	3.35895	3.5678	2.54175	2.48249	0	0	0	0	0	0	0	0	0	0	0	1.21163	1.23468	1.31757	3.35651	0	0	0	0	0.795792	2.91369	0.857835	0.916204	0	0	0.316044	0	0.404855	0	0	0	0	0.304145	0	0	0.101854	1
LOCMI00077	1.22773	3.54388	3.12311	5.45445	3.57492	2.85578	1.76269	8.21146	1.04967	4.31455	0.30809	0.97993	2.35938	3.29136	3.66916	0.908301	0	2.65673	0	2.7617	2.95166	7.82703	6.54424	20.8401	21.2366	25.5609	18.9403	33.0216	24.7462	52.7883	34.3807	45.8376	15.4886	136.224	94.0026	0	0.935447	1.89626	0.895862	0.283398	1.17993	0.603448	0.195111	0.33479	1.82487	0.250356	0.603469	0.294387	1
LOCMI00078	7.6895	7.73867	4.72686	8.97568	6.93098	6.00297	10.2556	8.29882	6.78788	6.30588	8.39546	5.09564	3.96806	4.05934	3.77707	3.76296	3.45617	4.89397	2.88685	3.64042	3.97339	3.41744	3.90137	3.39257	3.45712	3.6892	4.55527	2.32546	3.70219	4.44736	3.01029	3.02401	3.8338	5.66171	4.58102	43.6141	32.0546	23.6401	29.2648	24.7366	28.9082	26.1677	22.7792	32.8572	22.1418	19.0896	24.7422	0.100582	1
LOCMI00079	0	0	0	0	0	0	0	0	0	0	0	0	1.39418	8.11868	0.863331	1.68684	0	2.65673	0	5.27234	0.340576	4.63007	5.03403	0	0	0	0	0	0	1.54691	0.47531	0	0.460056	1.37254	0	0	0	0.316044	0	0	0	0	0.536555	0	0	0	0	0	1
LOCMI00080	0	0	0	0	0	0	0	0	0	0	0	0	1.50143	0.767983	0	3.76296	0	10.4871	4.86207	0	0	0	0.880955	0	0	0	0	0.930186	0	0	0	0	0	0	0	0.244337	0	0.252835	0.656966	0.44534	0.589963	1.97492	2.29255	0	0	0	0.384026	0	1
LOCMI00082	40.7091	38.1147	34.2698	31.553	36.0411	37.9411	34.5327	34.7677	35.269	34.2675	36.3547	35.6041	0	0	0	0	0	0	0	0	0	0	0	0.242327	0	0	0	0	0	0	0	0.159158	0	0	0	0.488673	0.311816	0.442461	0.597242	0.283398	0.160899	0.219436	0.195111	0.286963	0.121658	0.312944	0.329165	-0.0135345	1
LOCMI00083	0	0	0	0	0	0	0	0	0	0	0	0.326643	0.536224	1.09712	0.539582	0.648786	0	0	0	1.88298	0.567627	0	1.25851	0.484653	0	2.63514	1.19875	0	0	0.386727	0	1.11411	0.76676	0	0.366482	0.122168	0.124726	0.126417	0	0	0.268165	0.109718	0.0975554	0	0	0.312944	0.274304	0	1
LOCMI00084	0	0	0	0	0.145915	0	0	0.174712	0	0	0	0.195986	0.750713	0	0	0	0	0	0	0	0	0	0	0	0	0	0.479502	0	0	0	0	0	0	0	0	7.75769	18.4595	33.311	22.1577	30.8095	40.922	31.9279	21.4622	17.0743	36.0716	24.8478	6.96732	3.21109	1
LOCMI00085	0	0	0	0	0	0	0	0	0	0	0	0	0	0.329136	0	0.908301	0	0	0	0	0	1.87408	0	0	0	0	0	0	0	0	0	0	0	0	0	0	0	0	0	0	0	0	0	0	0	0	0	0	1
LOCMI00087	27.5271	34.2092	28.108	32.1053	36.7706	24.5947	42.7052	34.3309	22.0431	40.3244	30.578	23.7796	30.4575	24.1366	43.2745	25.0432	19.9028	25.5885	45.8858	18.8298	57.2168	46.0803	39.3913	160.663	280.026	207.122	121.793	464.163	175.172	282.504	198.521	109.342	90.171	260.953	128.635	1.5271	7.42121	14.2852	5.01683	9.91894	8.74218	10.8621	9.12143	3.82617	13.9907	8.01138	2.68818	0.182131	1
LOCMI00089	0	0	0.422041	0	0	0	0	0	0	0	0	0	0.321734	1.53597	0	0	0	0	1.21552	1.00425	0	2.09456	1.00681	0	0	0	0	0	0	0.580091	0	0	0	0	0	0	0.187089	0	0	0	0	0	0	0	0	0	0	-3.6186	1
LOCMI00090	12.4066	15.622	5.1489	16.2253	16.4155	13.9292	16.5853	12.3172	11.8263	7.05263	12.3236	10.1259	0	0	0	0	0	0	0	0	0	0	0	0	0	0	0	0	0	0	0	0	0	0	0	0	0.873084	1.76984	0.298621	0.769224	0.750862	1.53605	1.60966	0.908715	0	0.5633	0.768051	0.261135	1
LOCMI00091	0.646176	0.144648	0.168817	0.138087	0	0	0.320489	0.349424	0	0.165944	0	0	0.643469	0.219424	0	0	0	0.279656	0.607758	0	0	0	0	0	0	0	0	0	0	0	0	0	0	0	2.19889	22.1735	42.4693	108.719	44.4348	131.011	114.506	115.149	61.4599	32.8572	98.9689	88.5633	16.1291	-0.787492	1
LOCMI00092	0.25847	0	0	0.276175	0	0.233125	0.320489	0	0	0.331888	0	0.261315	0	0.438848	0	0	0	0	0	0	0	0	0	0	0	0	0	0	0	0	0	0	0	0	0	36.0397	36.7942	19.5947	29.5037	25.4249	26.9238	34.0674	30.8275	28.4093	21.4118	19.6529	21.8346	0.0227035	1
LOCMI00093	0	0	0	0	0	0.116563	0	0	0	0	0	0	0	0	0	0	0	0	0	0	0	0	0	0	0	0	0	0.465093	0	0	0	0	0	1.0294	0.366482	0.488673	0.249452	0	0	0	0	0.219436	0	0.382617	0.364974	0	0.109722	2.19476	1
LOCMI00094	4.7817	0	1.94139	2.41653	1.67803	4.72079	1.84281	3.40688	3.28897	1.32755	3.31197	3.52775	10.4027	2.52337	6.69082	7.52592	10.1301	14.1226	6.5334	14.5617	3.51929	2.97648	11.7041	0	0.987747	0	1.91801	0	0	2.32036	1.26749	1.27327	2.45363	2.74507	2.19889	3.05421	0.249452	2.97081	3.7029	2.83398	8.52765	3.62069	1.51211	1.86526	1.8857	4.38122	1.48124	0.347864	1
LOCMI00095	5.81559	2.31437	7.59674	5.45445	5.76365	8.04282	5.52843	5.06665	5.17838	5.22724	5.31456	9.01536	2.25214	2.30395	5.17999	3.37369	6.91233	7.41087	4.86207	4.01702	4.76807	4.07887	4.02722	7.75445	10.3713	9.75002	7.67203	7.44149	3.11763	15.2757	12.5165	9.23119	11.3481	7.20581	6.77991	0.977347	0.685994	2.33872	0.955587	2.14573	3.11071	1.42633	2.82911	1.7696	2.91979	2.00284	1.42638	0.209667	1
LOCMI00096	0	0	2.53225	0	0	0	0	0	0	0	0	0	2.68112	12.7266	1.83458	3.50345	0	1.53811	2.58297	12.9298	0.681152	12.3469	5.03403	0	0.987747	0	0	0.465093	0	4.83409	1.26749	0.318317	0	0.343134	0	0	0.249452	0.126417	0.119448	0	0	0.219436	0	0	0.364974	0	0.329165	-6.13222	0.380288
LOCMI00098	0	0	0.759674	0	0	0	0	0	0	0	0	0	0	1.31654	1.295	0.389272	0	0.838967	0.455819	4.26808	0	3.74816	2.26531	0	0	0	0	0	0	0.580091	0	0	0	0	0	0	0.187089	0	0	0	0	0	0.146333	0	0	0	0	-4.42455	1
LOCMI00099	1.87391	4.77338	2.19462	2.76175	3.57492	1.865	2.96452	0.960916	3.98875	0.746749	1.07832	1.11059	11.3679	5.70502	5.9354	5.57956	5.83973	11.1862	11.3955	6.15106	5.90332	4.07887	3.64967	0	0.74081	0.790542	0	1.39528	1.75367	4.44736	2.69342	1.75074	1.68687	2.40194	1.64917	0.549757	0.561268	1.64343	0.537517	0.566797	0.750862	0.768025	1.12189	1.10002	1.21658	0.187767	0.164582	-0.306178	1
LOCMI00100	0	0.216972	0	0	0	0.174844	0	0	0	0.248916	0.231068	0	0	0	0	0	0	0	0	0	0	0	0.377552	0	0	0	0	0	0	0	0	0	0	0	0	0	0	0	0	0	0	0	0	0	0	0	0	-0.187805	1
LOCMI00101	11.9543	13.163	10.129	10.2185	14.1538	10.6072	12.5792	9.69651	10.9866	10.7864	11.1683	9.27668	6.32744	4.71761	10.36	4.02248	7.38905	6.85156	8.50862	8.15957	16.4612	16.6462	25.6736	6.78515	10.6183	5.00677	6.71302	10.6971	5.45585	16.0492	13.6255	7.79877	12.2682	11.6666	8.42908	27.1214	25.0076	21.0485	22.2771	17.7326	22.2041	21.011	19.2672	19.6091	18.3704	20.4666	35.7144	0.0486299	1
LOCMI00102	0	0.795564	0	0.55235	0.802534	0	0.640978	0.698848	0.279912	0	0	0.261315	0	0	0	0	0	0	0	0	0	0	0	0	0	0	0	0	0	0	0	0	0	0	0	0	0	0	0	0	0	0	0	0	0	0	0	0.64385	1
LOCMI00103	1.87391	2.67599	2.70106	2.34749	3.50197	2.91407	2.32355	3.66895	2.79912	2.40619	1.61747	1.3719	0	0	0	0	0	0	0	0	0	0	0	0	0	0	0	0	0	0	0	0.477475	0	0	0	0	0	0	0	0	0	0	0	0	0	0	0	0.370916	1
LOCMI00104	0	0	0	0	0	0	0	0	0	0	0	0	0	0	0	4.41175	0	0	1.06358	0	0	0	0	0	0	0	0.719253	0	0	0	0	0	0	0	1.28269	0	0	0	0	0	0	0	0	0	0	0	0	0	1
LOCMI00105	26.364	16.0559	31.6531	44.3951	34.5819	32.2296	21.8734	21.4896	21.6232	26.883	31.4252	11.3672	22.8431	22.7104	16.5112	26.8598	20.737	15.9404	11.3955	10.9213	7.49268	9.92159	8.30615	16.7205	4.44486	11.8581	7.91178	3.4882	11.1066	7.54118	16.1605	8.59456	6.44079	7.72051	4.39778	14.6602	32.9901	36.2818	35.1775	52.0238	43.1746	30.8307	25.8034	16.0699	26.6431	11.266	5.26664	-0.104013	1
LOCMI00106	46.7832	49.108	45.8337	42.5309	43.5557	45.6925	48.5541	39.1355	37.9981	44.2241	45.2123	42.921	21.449	21.6132	20.1804	17.7767	15.4932	15.9404	13.9784	17.9511	20.8887	11.2445	23.1565	3.15025	1.48162	0.790542	0	0	1.94852	3.67391	0.950619	2.06906	0.460056	2.23037	3.48158	6.96359	9.10501	6.00483	7.4058	8.86632	6.81139	6.96708	6.3411	6.98276	7.5428	4.56899	10.9722	-0.058313	1
LOCMI00107	34.1827	31.9672	35.9579	33.141	35.0926	32.0547	35.0935	34.4182	32.8897	36.5907	27.6511	28.1567	31.101	35.6564	44.2457	40.4843	46.9562	44.0457	46.3416	51.9702	55.4004	60.5217	43.5444	17.6898	14.5693	17.1284	15.3441	16.2783	17.9264	26.6842	34.6976	24.0329	27.9101	35.8575	26.3867	24.9223	26.2549	30.0873	26.7564	31.8621	29.4982	29.6787	31.5104	32.3789	32.6652	32.9843	36.5373	0.0147637	1
LOCMI00108	39.6106	39.9952	36.8864	39.2859	37.865	35.9013	38.5388	36.2527	37.4383	34.9313	36.1236	41.4837	34.7473	41.8002	28.4899	22.8373	21.3329	24.6097	26.7414	21.717	14.6448	10.3625	16.6123	6.05817	6.91423	11.5946	7.43228	16.7433	10.3271	8.508	20.4383	28.9668	13.955	15.0979	24.7375	13.072	51.2001	16.1182	44.9126	17.6922	19.0397	12.6175	42.7781	52.9446	12.0442	11.8293	13.4409	-0.0685346	1
LOCMI00109	0.323088	0	0.844083	0.690437	0.364788	1.45703	0.801222	0	0.349891	0.41486	0.770226	0	1.60867	0.54856	0	1.29757	1.19178	0	1.5194	1.25532	0.567627	2.2048	0	0	0	0	0	0	0.974259	0	0	0	0	0	0.916204	0.305421	0.311816	0.632087	0.895862	0.80971	0.268165	1.09718	1.65844	1.62612	0.912436	0.312944	0.548608	0.509833	1
LOCMI00110	37.9305	42.4542	68.7083	121.379	49.1734	35.9013	24.0367	85.6962	160.39	158.145	85.4181	37.8906	2946.87	1523.79	2921.84	629.323	1642.27	1256.07	1258.52	1947.25	2689.53	4697.43	3353.54	682.392	541.039	78.2636	720.451	585.319	443.873	390.981	903.88	390.575	1037.89	818.031	561.267	81.6084	73.339	397.583	119.03	80.2017	85.6519	84.2633	29.5593	184.708	347.516	29.0412	240.784	-0.473621	1
LOCMI00111	2.64932	3.83317	4.22041	4.34975	2.99126	4.31282	3.84587	2.70803	2.37926	4.1486	4.31327	3.13578	0.536224	1.09712	0.755415	1.8166	1.66849	0.699139	0.759698	1.88298	0.794678	1.54336	1.25851	2.42327	0.74081	0.527028	0.479502	1.62783	0.974259	0.580091	1.90124	0	0.460056	0.514701	0.916204	5.86408	6.29867	6.06804	13.7963	4.77729	7.40136	7.57053	5.60944	6.12187	4.56218	5.44523	6.08955	-0.111235	1
LOCMI00112	34.2473	37.1022	34.2698	38.8026	32.1743	33.6866	32.129	35.9033	38.208	33.0229	30.0388	28.2873	58.2339	54.3074	33.9937	49.8268	52.9151	38.3128	42.847	30.7553	21.0022	24.9142	14.2211	21.5671	33.8303	43.2163	34.7639	28.1381	22.0183	43.1201	22.1811	37.2431	30.9771	43.4064	27.1197	8.67395	8.54375	7.9643	8.48083	8.58292	8.79581	7.68025	5.75577	5.93056	6.56954	4.88193	8.99717	-0.109432	1
LOCMI00113	5.81559	7.08775	9.03169	5.31637	10.5789	7.22688	8.25259	8.56088	11.3365	9.95665	10.8602	9.47266	5.0405	6.14387	6.90665	5.57956	12.2753	9.50829	8.50862	4.77021	5.78979	8.48847	5.41158	16.4782	15.804	5.53379	9.11053	13.0226	12.4705	13.1487	14.893	17.6666	14.4151	10.294	16.4917	20.0967	22.6378	11.8832	16.3644	17.1254	14.91	13.1113	16.4869	18.6047	17.7013	10.1394	13.386	0.348129	1
LOCMI00114	25.5886	16.0559	17.4725	11.2541	18.896	22.2052	22.274	16.5103	16.3049	16.9263	22.2595	17.1814	0.428979	0.767983	2.80583	1.42733	0	2.09742	1.06358	0	0	1.6536	1.38436	2.66559	2.71631	2.89865	1.67826	0.930186	0	3.67391	0.633746	3.02401	0.613408	0.686268	0.732964	0	0.436542	1.20097	0.238897	1.05262	0.375431	0.603448	0.731666	0.908715	0.425803	0.688478	0.822912	0.182887	1
LOCMI00115	8.85261	7.2324	9.03169	11.2541	9.26562	11.0734	8.25259	8.7356	9.30709	7.46749	8.24142	11.9552	13.9418	12.0683	13.7054	12.9757	16.3274	11.6057	10.6358	8.41064	13.623	11.7957	15.1021	4.11955	4.19793	0	5.51427	3.0231	3.31248	3.86727	5.22841	6.84381	4.14051	4.63231	5.49723	10.5676	12.2855	14.0955	12.9601	13.0768	13.7837	13.0016	13.5114	10.0437	10.7667	11.0782	10.4236	0.0398111	1
LOCMI00116	5.68635	4.48409	5.23331	4.28071	5.47182	6.81891	5.36819	6.5517	5.52827	5.14427	6.39288	5.42228	0	0	0	0	0	0	0	0	0	0	0	201.858	212.86	149.412	120.834	86.2747	115.352	154.691	149.247	148.495	135.41	173.626	148.059	0.488673	0.498905	0.252835	0.238897	0.323884	1.12629	0.932601	0.390222	0.813061	0	0.250356	0.219443	0.299686	1
LOCMI00117	8.98185	5.7136	10.0446	8.90664	9.77632	7.57657	7.45137	10.308	9.79694	7.55046	8.47249	6.5982	9.00856	9.65465	7.98581	7.13665	6.5548	7.27104	7.74892	7.53191	6.58447	7.05535	8.80955	6.78515	3.70405	7.11488	4.07577	3.95329	4.09189	4.83409	4.7531	5.25223	3.5271	6.86268	4.21454	3.66505	4.11597	6.70012	6.68911	7.00399	5.25604	7.24137	4.87777	5.50012	4.50135	5.32006	2.41388	0.0600245	1
LOCMI00118	0	0	0	0	0	0.174844	0	0	0	0	0	0	0.321734	0	0	0	0	0	0	0	0	0	0	0	0	0	0	0	0	0	0	0	0	0	0	0	0	0	0	0	0	0	0	0.143481	0	0	0.164582	2.63591	1
LOCMI00119	25.9763	29.7975	25.0693	30.1031	30.4963	29.2572	27.9627	30.6619	29.4608	24.6427	28.4213	25.2822	101.668	89.9638	63.239	113.538	80.0877	117.036	62.5991	56.1127	75.7214	55.8916	60.5342	93.7804	86.6748	102.77	97.5786	101.855	87.6833	76.7653	67.8108	66.2099	61.9542	65.7101	56.9879	164.072	131.898	113.586	120.046	148.015	133.332	140	137.017	143.003	104.626	134.879	125.083	0.0930205	1
LOCMI00120	9.75726	9.69142	8.44083	5.66158	5.98253	9.20845	8.25259	5.67814	9.16713	9.70774	10.09	7.83944	4.82601	5.70502	4.10082	2.7249	8.22329	3.35587	5.7737	5.14681	7.37915	6.83487	10.8232	2.42327	5.92648	0.790542	0	1.62783	1.94852	6.57436	3.80248	4.93391	4.14051	4.11761	4.9475	6.71926	7.48357	6.76333	8.60028	9.1902	5.14877	6.41849	6.68255	9.03932	7.117	6.69701	5.87011	-0.201847	1
LOCMI00121	0.452323	1.22951	0.253225	0	0.510703	0	0.560856	0.611492	0.699781	0.248916	0	0.653287	0	0	0	0	0	0	0	0	0	0	0	23.5057	18.0264	22.9257	18.4608	32.5565	14.2242	17.9828	13.784	6.84381	10.7346	13.2107	14.6593	0	0	0	0	0	0	0	0	0	0	0	0	-0.255024	1
LOCMI00122	0	0	3.37633	0	0	0	0	0	0	0	0	0	1.50143	5.59531	2.37416	0.519029	0	0.559311	0.607758	6.77872	0.794678	9.59087	3.14627	0.969307	0	0	0	0	0	0.773454	0.633746	0	0	0	0	0	0	0	0	0.161942	0	0	0	0	0	0	0	-6.54587	0.28007
LOCMI00123	55.3773	59.161	58.7482	50.54	56.6881	45.4594	59.3706	51.4527	49.5445	54.5956	60.0776	53.0469	40.5385	47.7247	60.1094	59.0396	51.8425	59.9861	62.903	59	86.8469	98.4442	104.456	59.1277	55.8077	57.1825	55.6222	53.9508	64.8857	76.572	51.8087	70.9847	56.5869	62.7935	48.0091	98.3455	79.0764	74.1438	82.1207	76.3961	81.5758	77.4059	73.7519	77.8625	62.4714	75.9829	92.2759	-0.0720947	1
LOCMI00125	0	0	0	0	0	0	0	0	0	0	0	0	0.21449	0.219424	0	0	0	0	0	0	0	0	0	0	0.493874	0	0	0	0.389704	0	0	0	0	0	0.366482	0	0	0	0	0	0	0	0	0	0	0	0	0	1
LOCMI00126	0	0.216972	0.253225	0.207131	0.437746	0	0.7211	0	0.209934	0.497833	0.693203	0	0	0	0	0	0	0	0.455819	0	0	0	0	0	0	0	0	0	0	0.580091	0.47531	0	0	0	0	40.7431	32.9277	26.6109	26.6967	26.7204	25.1539	28.1426	27.3155	23.7701	17.5796	17.9004	17.9395	0.740091	1
LOCMI00127	138.152	138.717	133.112	124.417	142.267	143.139	135.807	135.314	143.035	145.533	141.105	132.029	159.902	130.886	161.443	127.941	144.086	132.697	147.989	142.981	139.409	166.683	151.65	231.18	243.233	245.859	239.991	254.406	244.149	282.698	252.548	371.317	331.854	337.129	296.117	315.561	368.94	265.603	319.763	311.941	303.241	315.658	299.105	258.553	255.36	282.213	250.11	0.0586801	1
LOCMI00128	0	0	4.55805	0	0	0	0	0	0	0	0	0	0	5.59531	1.61875	2.33563	0	0.838967	0.455819	7.90851	1.02173	4.63007	3.77552	0.72698	0	0	0	0.697639	0	4.64073	0.47531	0.477475	0	0	0	0.183252	0.187089	0	0	0	0	0	0	0	0	0	0	-6.97971	0.337054
LOCMI00129	0	0	2.0258	0	0	0	0	0	0	0	0	0	0.857958	4.27876	0.431665	2.59515	0	2.23724	0.607758	4.89574	2.27051	1.76384	2.01361	0	0	1.05406	0	0	0	0	0	0	0	0	0	0	0	0	0	0	0	0	0	0	0.243316	0	0	-5.81373	0.601042
LOCMI00130	0	0	0	0	0	0	0	0	0	0	0	0	0	0	0	0	0	0	0	0	0	0	0	0	0	0	0	0	0	0	0	0	0	0	0	0	0	0.568878	0	0	0	0.49373	0.926777	0	0	0	0.274304	0	1
LOCMI00131	40.8383	42.3819	46.0869	43.9118	44.6501	47.2661	36.2153	48.3078	47.7251	40.9052	40.745	43.1169	85.3668	91.7192	94.8585	78.2436	82.3521	86.4136	76.5776	94.1489	82.6465	106.161	90.4867	54.2812	54.0792	60.0812	70.4868	62.7875	68.0033	57.6223	60.0474	74.6453	62.8743	57.6465	43.7946	87.9001	86.56	77.0514	91.796	78.056	89.728	82.3981	86.4341	89.5802	75.3672	85.3712	81.4683	0.0274321	1
LOCMI00132	369.613	374.494	375.195	427.795	368.874	394.914	419.6	431.102	409.162	407.393	442.187	467.492	955.229	751.965	807.862	923.223	935.191	892.521	822.145	758.715	622.119	639.501	838.669	651.374	783.037	938.373	863.343	1222.96	1032.52	1014.97	857.3	1006.52	1165.63	1223.44	1207.92	417.327	452.444	366.484	401.526	396.677	421.395	435.305	412.562	441.635	440.585	450.014	434.936	0.0614276	1
LOCMI00133	0	0	1.68817	0	0	0	0	0	0	0	0	0	1.50143	7.78955	1.07916	3.50345	0	0	0.455819	5.5234	0.340576	3.41744	2.51701	0	0	0	0	0	0	0	0	0	0	0	0	0	0.187089	0.189626	0	0	0	0	0.146333	0	0	0	0.164582	-5.55572	0.891257
LOCMI00134	0	0.36162	0	0.138087	0.145915	0	0.160244	0	0	0	0.154045	0	0	0	0	0	0	0	0	0	0	0	0	0	1.72856	3.16217	0	1.16273	0	0.386727	0.316873	0	0.306704	0	0	0	0	0	0.119448	0	0	0	0	0	0	0	0.109722	-0.668628	1
LOCMI00135	23.9085	16.7068	16.6284	16.4324	19.5526	21.5641	20.2709	25.3332	21.6232	17.756	18.7165	21.1665	24.5591	24.0269	18.13	17.3875	23.8356	22.7919	27.0452	17.0723	25.4297	17.9691	20.5137	40.7109	39.016	42.9528	45.5527	58.3692	36.0476	52.2082	57.0371	44.8827	63.7945	49.2397	53.1399	40.4377	27.9387	32.4261	30.6385	34.1697	31.6971	29.0752	32.8762	32.7137	34.0643	36.239	32.5873	0.23172	1
LOCMI00136	161.673	142.985	133.872	154.727	121.839	113.007	148.547	129.898	157.941	130.017	149.655	109.622	0	46.1887	14.0291	1.42733	0	28.385	1.21552	24.4787	5.22217	2.09456	12.9626	2.66559	4.6918	0	4.55527	7.90658	0.779408	11.0217	7.92183	2.38738	0.613408	2.5735	0	7.26901	9.79101	6.76333	7.76414	7.12544	8.20585	4.82758	3.17055	5.88273	8.39441	7.19772	5.48608	-0.208882	1
LOCMI00137	0	0	14.0962	0	0	0	0.160244	0	0	0.165944	0.154045	0.130657	12.7621	42.7876	11.2233	16.7387	0.357534	11.1862	7.74892	94.9021	4.31396	82.2389	18.1225	0.484653	0.493874	0.790542	0.479502	2.79056	0.584556	12.762	1.90124	0.318317	0.76676	0.514701	0	0.183252	2.55689	0.758505	0.298621	0	0	0.109718	0.829221	0.143481	0.182487	0	1.75555	-6.2152	0.103687
LOCMI00138	0	0.433944	0.928491	1.17374	1.3862	0.641094	0.480733	0.960916	0.909715	0.331888	0.462136	0.130657	0	0	0.431665	1.68684	0	0	0	1.38085	0	0	0.251701	0	0	0	0.479502	0	0.389704	0	0	0	0.306704	0.686268	0	0.671926	3.36761	0.948131	1.91117	3.23884	3.48615	0.932601	1.80478	1.7696	3.16311	3.12944	1.04236	0.450893	1
LOCMI00139	0	0	0	0	0	0	0	0	0	0	0	0	0	0	0	0	0	0	0	0	0	0	0	0	0	0	0	0	0	0	0	0	0	0	0	0	0.81072	0	0	0	0.160899	0	0.146333	0	0	0	0	0	1
LOCMI00140	49.3679	420.419	687.843	1751.5	297.521	7.22688	1075.88	50.4917	873.117	441.08	245.009	1159.19	0	0	0	0	0	0	0	0	0	0	0	0	0	0	0	0	0	0	0	0	0	0	0	1.95469	2.68161	6.00483	2.38897	0	0	0	0	0	0	0	0	-1.02344	1
LOCMI00142	30.4349	22.5651	15.6999	20.7131	36.6247	30.5394	23.7963	25.0712	24.3524	24.6427	49.2945	27.9607	62.202	39.7157	38.0945	58.261	38.8521	51.0371	25.6778	24.2277	27.1326	15.2131	89.354	21.5671	32.8426	37.6825	43.3949	23.4872	30.9814	62.6498	36.7573	31.1951	38.4914	44.2643	31.3342	41.4761	29.4978	27.9383	28.5481	45.8701	30.1954	31.9279	22.9743	25.9701	23.7842	23.909	42.5171	0.375406	1
LOCMI00143	5.68635	10.487	6.41503	20.4369	17.8017	16.9016	14.5021	17.4712	14.6954	10.0396	5.39158	3.72374	346.615	404.179	337.347	250.432	263.503	244.279	479.825	164.447	143.496	221.692	152.909	116.559	237.059	144.669	228.483	142.318	190.565	68.4507	118.511	28.1711	61.3408	48.2103	58.2706	26.5716	33.8632	45.7631	23.2327	31.4167	30.6781	21.2853	37.9491	22.3831	27.9205	13.1437	12.7277	0.630519	1
LOCMI00144	7.30179	4.70106	6.49944	5.31637	5.54478	6.17782	5.7688	4.80458	5.94814	4.64644	6.77799	7.44747	4.61152	3.62049	3.56124	4.28199	4.05206	5.73294	3.03879	3.38936	4.54102	5.40175	4.53063	3.15025	3.21018	2.10811	1.67826	3.25565	2.53307	2.32036	3.16873	2.54654	2.76034	1.20097	5.31399	9.46804	9.22974	8.59639	10.392	7.69224	7.18682	8.11912	9.02388	9.27846	6.81285	7.51067	7.02218	-0.091538	1
LOCMI00145	11.1142	14.3202	10.8887	10.3566	14.6645	10.1992	12.8196	12.3172	11.8963	12.6118	14.0951	8.03543	0	0	0	0	0	0	0	0	0	0	0	0	0	0	0	0	0	0	0	0	0	0	0	0.122168	0	0.821713	0.119448	0	0	0.384012	0.0975554	0.0956542	0.121658	0.125178	0	0.0984462	1
LOCMI00146	146.94	133.365	166.706	149.273	159.121	148.326	151.752	160.298	165.708	148.603	153.814	160.186	303.074	152.39	193.602	179.065	135.863	169.471	146.318	143.86	129.76	130.524	121.194	132.795	114.579	123.852	141.213	206.501	193.098	177.121	175.706	261.816	247.05	217.032	219.706	122.901	134.268	116.747	112.58	108.339	108.124	102.202	135.261	118.133	110.283	112.723	83.7176	0.055147	1
LOCMI00147	392.229	422.227	485.685	506.919	416.369	437.867	418.478	491.727	488.237	437.014	464.138	501.594	1585.94	1386.54	1325.64	1362.58	1282	1424.29	1298.32	1154.89	939.082	1017.4	1243.53	2460.58	3129.18	2965.85	2985.38	3344.72	3247.01	3126.3	2682.01	2945.55	2895.9	3112.05	4142.34	508.159	546.8	524.19	589.477	492.061	536.008	488.628	531.336	562.303	567.9	547.715	587.065	-0.0344283	1
LOCMI00148	9.49879	5.27965	6.58385	6.0068	4.88816	7.75141	6.08929	9.69651	7.13777	7.21857	6.16181	7.70879	12.6549	7.3507	12.7341	8.95325	10.6069	10.9066	14.8901	10.0425	17.1423	14.6619	9.1871	11.3894	11.606	3.42568	12.7068	14.883	8.57348	13.7288	13.3087	19.099	16.4087	15.9557	26.0202	67.4369	51.2625	47.0273	62.2326	54.5339	55.9929	49.9765	56.6797	39.0269	42.8237	45.064	44.1081	0.0498678	1
LOCMI00149	8.27106	5.7136	5.1489	3.93549	6.2014	5.53672	8.89357	7.59997	5.80818	4.23158	7.08608	5.81425	6.00571	4.71761	4.42457	2.20587	2.50274	3.35587	6.07758	3.01276	3.29224	3.41744	5.53743	1.69629	0.246937	1.05406	0.959004	0.930186	0.779408	1.35354	1.10906	0.636634	1.22682	0.857835	2.01565	2.26011	1.93326	1.95947	2.44869	3.03641	2.19895	2.41379	2.195	2.15222	0.912436	1.50213	2.35901	0.284792	1
LOCMI00150	8.01259	8.96818	8.86287	8.56142	6.78506	10.6072	8.41284	7.77468	11.1265	6.72074	15.2505	8.8847	7.50713	7.24099	8.41748	6.48786	13.348	8.66932	12.9149	3.38936	11.4661	6.83487	9.81636	0	1.97549	1.05406	0.959004	0.930186	2.33822	2.32036	6.81277	4.29728	2.91369	3.25977	2.93185	4.27589	4.11597	5.87841	6.928	6.11331	5.41693	7.68025	7.75566	5.54794	4.74467	4.38122	8.50342	-0.0328358	1
LOCMI00151	46.2662	45.3471	49.5477	48.4687	45.3796	44.0607	63.0562	57.0434	51.9238	49.0365	46.5217	45.8607	63.3817	49.2606	47.4832	50.7351	46.5987	67.6766	62.1433	47.451	29.7436	46.0803	55.3743	102.262	74.5749	86.6961	91.5848	75.345	137.76	48.921	63.3746	50.2941	38.1847	62.4504	41.5957	37.9943	26.629	28.0647	37.447	22.6719	30.7317	35.6034	41.8513	39.3139	26.2173	40.0569	34.6172	0.143417	1
LOCMI00152	0	0	0	0	0	0.233125	0	0	0	0	0	0	0	0	0	0	0	0	0	0	0	0	0	184.653	168.164	208.44	158.955	158.364	168.547	141.929	195.511	208.338	94.0048	194.042	90.3378	0	0	0	0.238897	0	0	0	0	0	0	0.250356	0.219443	3.1585	1
LOCMI00153	0	0	0	0	0.583661	0	0	0	0	0	0.616181	0	0	0	0	0	0	0	0	0	0	0	0	0	0	0	0	0	0	0	0	0	0	0	0	0	0	0	0	0	0	0	0	0	0	0	0.219443	4.09907	1
LOCMI00155	20.8069	20.323	17.3037	18.2966	19.4797	18.242	22.5144	22.3631	17.2846	18.3368	20.7191	16.3975	63.7034	35.5467	60.649	49.178	33.9658	36.0756	45.4299	44.1872	60.1685	27.6702	54.8709	20.3554	19.7549	30.5676	23.9751	36.7423	48.5181	23.7837	27.0926	26.5795	32.5106	26.5929	23.8213	16.3095	9.9781	20.4796	12.6615	15.5464	13.0865	11.6301	13.609	14.2046	20.8035	14.458	24.9068	0.104485	1
LOCMI00156	93.4371	88.5969	81.454	86.3737	94.1153	90.5692	89.817	74.8641	92.721	110.602	84.0317	98.7117	42.6834	54.1977	37.8786	61.7645	55.7754	32.7197	48.0129	45.6936	35.874	37.702	29.4491	101.777	101.491	95.9191	119.396	97.6695	95.2826	92.0411	120.095	103.294	108.88	80.9796	106.28	125.589	110.695	85.9006	104.219	122.873	121.425	139.616	84.483	78.2451	71.8999	95.3855	66.2718	-0.00190837	1
LOCMI00157	17.576	13.2353	10.8887	11.116	19.8445	17.9506	16.1046	22.5378	13.0159	17.5071	22.1055	18.0307	5.0405	3.94963	5.39582	2.33563	6.43562	5.0338	3.34267	5.39787	5.67627	10.2523	4.53063	1.69629	7.90198	3.6892	0.959004	4.18584	4.8713	6.96109	5.70371	6.20718	3.37375	9.26462	2.56537	18.142	22.8249	15.1701	13.9157	14.3723	16.1435	18.268	20.4379	18.7004	11.8008	13.707	15.1416	0.531406	1
LOCMI00158	0	0	21.7773	0	0	0	0	0	0	0	0.385113	0	3.21734	37.0826	8.74123	8.56398	0	4.89397	5.31789	57.7447	3.97339	77.3884	13.3402	0	0	0	0	9.30186	0	16.6293	4.7531	0.795792	0	0	0.916204	0.305421	0.935447	0	0	0	0.268165	0	0.487777	0	0	0	1.64582	-9.23288	0.151209
LOCMI00159	0	0	0	0	0	0	0	0	0.209934	0	0	0	0	0	0	0	0	0	0	0	0	0	0	0	0	0	0	0	0	0	0	0	0	0	0	0.610842	0.311816	0.189626	0.179172	0	0	0	0	0.239136	0.304145	0	0.274304	0	1
LOCMI00160	0.646176	0.72324	0.422041	0	0	0	0.400611	1.22298	0.699781	0	0.385113	0	0	0	0	0	0	0	0	0	0	0	0	0	1.23468	0	0	0	0	0	0.792183	0	0	0	0	0	0	0	0	0.202427	0	0.274294	0	0.908715	0	0	0	-0.152024	1
LOCMI00161	6.65561	6.21986	9.70695	17.2609	11.6003	7.51829	8.73332	11.9678	10.8466	3.81672	4.62136	5.16097	176.31	162.922	172.019	133.261	136.697	121.371	128.693	60.7574	31.5601	33.2924	34.9865	93.2958	79.0198	67.1961	82.7141	96.0417	90.6061	82.7596	59.5721	124.144	84.957	59.019	51.1242	11.7892	14.7177	24.0193	13.0796	15.7489	12.7647	14.0439	12.7798	11.622	9.36767	8.4495	4.82775	-0.00329186	1
LOCMI00163	50.2725	42.7435	36.8864	41.8405	43.9205	44.4686	46.551	48.2205	38.6279	41.0712	40.0518	42.137	46.1152	40.4837	30.5403	27.8978	26.4576	28.1054	22.3351	34.6468	27.2461	28.4419	22.5273	33.9257	17.7795	22.6622	32.6061	17.441	19.4852	27.0709	35.1729	31.9909	27.45	20.2449	22.3554	447.93	432.488	363.64	390.238	487.729	451.965	443.589	380.076	413.322	320.082	336.728	296.303	0.0918977	1
LOCMI00164	121.74	137.271	130.664	142.99	138.984	133.639	126.753	142.303	134.218	156.651	134.636	147.774	429.301	429.522	379.866	384.471	357.892	383.268	392.308	417.142	325.931	322.893	308.208	339.5	334.352	466.156	401.103	480.208	579.295	411.671	439.186	426.067	499.774	469.236	547.157	125.1	153.6	190.511	154.984	139.513	175.702	137.696	144.333	141.042	142.766	151.59	180.053	0.0241819	1
LOCMI00165	0	0	3.37633	0	0	0	0	0	0	0	0	0	1.07245	6.69243	2.69791	4.28199	0	1.81776	0.759698	9.79149	1.70288	13.1185	4.40478	0	0	0	0	0.697639	0.974259	2.51373	0	0.477475	0.460056	0	0	0	0	0	0.597242	0.202427	0	0	0.146333	0	0	0	0	-6.54685	0.335295
LOCMI00166	0	0	3.37633	0	0	0	0	0	0	0	0.231068	0	1.82316	6.473	0.647498	2.59515	0	1.11862	0.911638	8.53617	1.24878	16.536	3.90137	1.45396	0.74081	0.790542	0	0	0.584556	5.99427	1.26749	3.66065	3.06704	0	0.549723	0	0.187089	0.189626	0	0	0.160899	0	0	0	0.486632	0.688478	0.768051	-6.54519	0.240144
LOCMI00167	9.43417	6.14754	10.4666	9.38994	6.34731	7.92626	8.09235	7.42526	7.55764	10.2885	4.54433	9.66865	4.82601	2.08453	3.77707	4.02248	1.0726	2.23724	2.88685	2.00851	5.56274	3.08672	4.15307	14.2973	13.8285	14.2298	11.2683	17.441	7.79408	19.143	8.87245	22.7597	21.6226	18.1861	19.4235	3.29854	7.29648	13.337	6.74883	11.8622	12.0674	12.8918	8.68243	7.98713	9.55016	10.4523	5.81524	-0.249364	1
LOCMI00168	16.3483	13.163	13.3365	12.566	15.6129	13.3464	10.2556	11.9678	12.946	10.3715	8.47249	11.6938	8.90132	11.7392	9.60456	13.1055	17.0425	11.6057	8.20474	13.8085	10.7849	13.78	11.2007	11.6317	5.92648	14.2298	6.47327	13.2551	17.9264	12.5686	18.3786	11.7777	12.2682	13.2107	14.6593	12.1557	17.8359	18.4569	21.1424	22.3075	17.8598	19.7492	21.9012	14.9221	25.5482	26.4751	11.2465	-0.113735	1
LOCMI00169	69.8516	70.6605	65.2476	73.5316	57.1258	61.6616	62.4954	72.3307	49.8244	73.2644	55.8414	64.9367	24.6663	29.8416	36.3678	21.4099	33.6082	19.4361	34.4903	30.5042	16.9153	32.0798	30.5817	8.72376	10.3713	13.7027	14.6248	17.2084	12.6654	10.0549	13.3087	8.27624	9.35448	15.6126	13.0101	18.7528	13.0963	17.0031	16.245	16.6395	20.4878	23.2602	19.4135	18.8917	18.1271	23.7212	25.4005	-0.139569	1
LOCMI00170	0	0	7.1747	0	0	0	0	0	0	0	0	0	2.35938	15.1402	3.34541	3.6332	0.357534	1.81776	1.5194	18.2021	2.04346	18.7408	6.04084	0.242327	0.246937	1.05406	0	1.62783	0.194852	3.67391	0.950619	0.159158	0.460056	0.171567	0.732964	0	0.748357	0.252835	0	0	0	0	0.438999	0.143481	0.182487	0	0.219443	-7.63027	0.0580813
LOCMI00171	0	0	2.61666	0	0	0	0	0	0	0	0	0.130657	0.643469	6.58271	1.40291	1.55709	0	0.838967	1.21552	7.02978	0.227051	9.37039	1.88776	0	0	0	0	0	0.389704	2.32036	1.58437	0.318317	0	0.343134	0	0	0.498905	0.126417	0	0.080971	0.214532	0	0.0975554	0	0	0	0.109722	-6.17968	0.380288
LOCMI00172	0	0	2.0258	0.207131	0	0	0	0	0	0	0	0	0.321734	6.58271	0.647498	0.778544	0	0	1.36746	5.27234	0	7.60655	1.51021	0	0	0	0	1.39528	0.584556	0	0.47531	0	0	0.514701	0	0	0.374179	0	0	0	0	0	0	0.143481	0	0	0	-5.95765	0.743575
LOCMI00173	82.129	69.9373	72.4223	70.0794	69.8205	76.3485	71.2287	71.1951	66.9691	73.8452	73.7877	73.6254	44.1848	40.4837	45.0011	42.0414	34.085	38.7323	41.7834	40.6723	47.6807	50.1591	46.4389	28.3522	21.7304	27.9325	27.0919	18.1386	24.3565	30.1647	38.8169	32.4683	35.271	36.0291	40.8627	29.9923	26.7538	26.042	26.3981	26.5585	24.6712	25.3997	30.8275	27.118	24.8183	26.1622	35.6047	-0.0295102	1
LOCMI00175	0	0	1.35053	0	0	0	0	0	0	0	0	0	2.78836	10.4226	1.72666	0.648786	0.595891	1.53811	0.759698	11.2979	0.567627	11.1342	2.01361	0	1.23468	0	0	0	0.974259	5.02745	0.792183	0.795792	0	0	0	0	0	0	0	0.202427	0.268165	0	0.536555	0	0	0	0	-5.22656	0.63854
LOCMI00176	0.129235	0.144648	0.337633	0.828525	0.291831	0.116563	0.480733	0.174712	0.419869	1.16161	0.616181	0.130657	1.07245	0	0.647498	0.519029	0.715069	0.279656	0.607758	0	0.227051	0	0.503403	0	0.493874	1.58108	0	0	0	0	0.316873	0	0	0.343134	0	24.0672	24.6958	18.5834	27.712	19.3116	21.9895	20.5721	23.0719	22.8135	19.1003	30.1053	19.695	-0.455306	1
LOCMI00178	8.59414	8.89585	6.24621	8.07811	6.12844	8.68392	6.73027	9.34709	7.48766	6.72074	8.24142	10.5832	40.9675	26.2211	39.4974	29.4549	36.5877	42.0882	50.5959	29.6255	26.1108	26.0166	15.1021	32.9564	32.8426	28.196	39.5589	18.8363	19.4852	21.8501	27.7264	38.6755	24.383	17.843	25.4705	16.7981	14.5306	15.739	17.2006	12.9554	15.1245	14.9216	14.8284	13.009	14.5381	8.51209	11.7402	-0.0455077	1
LOCMI00179	4.7817	5.35198	5.82417	4.14262	6.05548	4.60422	4.48685	7.25054	6.78788	6.88668	3.54304	5.42228	3.96806	0.987407	3.45332	4.15223	2.26438	1.25845	2.88685	1.75745	2.15698	5.07103	6.41839	4.60421	0	2.37163	1.19875	2.09292	7.20952	0.966818	0.792183	0.795792	1.38017	1.5441	0.916204	116.793	60.0557	102.145	82.9569	91.6591	63.8233	56.6144	52.3873	43.3792	63.9313	49.8208	86.3509	0.155048	1
LOCMI00180	22.6808	24.3009	21.6929	24.0272	24.076	26.8094	18.1877	21.4022	23.9325	20.5771	27.9592	22.3424	28.4199	26.8794	28.0583	29.8442	26.6959	28.5249	38.1368	24.1021	34.1711	30.8672	22.6531	26.4136	22.4713	16.3379	11.2683	13.7202	18.9006	18.1762	13.1502	16.3933	24.383	15.0979	16.1252	6.47492	11.0383	14.7276	13.5574	9.79749	8.04495	10.2038	9.51166	11.0002	13.2607	7.57326	11.6305	-0.0335315	1
LOCMI00181	0	0.072324	0	0	0	0	0.160244	0	0	0	0	0	0	0	0	0	0	0	0.15194	0	0	0	0	0	0	0	0	1.39528	0	0	0	0	0	0	0	0.0610842	0.0623631	0	0	0	0	0	0	0	0.121658	0	0	0.815924	1
LOCMI00182	8.27106	7.30472	5.82417	5.04019	6.2014	6.81891	6.81039	4.62987	5.73821	5.47616	6.93203	7.70879	0.321734	0.329136	0	0.389272	0.238356	0.699139	0	0.502127	0.454102	0.22048	0.377552	0	0	0	0.239751	0	0	0.193364	0	0	0	0.343134	0	0.244337	0.311816	0.568878	0.477793	0.080971	0.053633	0.329153	0.292666	0.143481	0.182487	0.187767	0.274304	-0.110998	1
LOCMI00183	0.25847	0.578592	29.2897	0.138087	0.145915	0.116563	0.160244	0.174712	0.559825	1.65944	0.616181	0	21.7707	103.239	26.4395	27.3788	0.953425	10.4871	21.8793	93.8978	11.239	123.689	44.4253	1.45396	3.45712	7.90542	6.23352	25.115	11.4963	37.7059	14.4177	17.03	17.4821	9.43618	12.6436	0.610842	3.92888	1.51701	0.955587	0.161942	1.39446	1.42633	4.63388	0.956542	1.21658	0.500711	1.86527	-5.58744	0.00989169
LOCMI00184	0.25847	0.578592	0.337633	1.65705	0.291831	0.233125	0	0.349424	0	0.331888	0.924271	1.8292	0	0	0	0	0	0	0	0	0	0	0	0	0	0	1.91801	0	0	0.773454	0	0	0	0	0	0	0.498905	0.50567	0.477793	0.161942	0	1.31661	0.195111	0.191308	0.243316	0.500711	0.65833	-1.65744	1
LOCMI00185	13.3758	18.298	16.6284	10.4946	16.5614	16.4936	11.6978	16.7723	13.7857	18.0049	9.70485	13.8497	0	0	0.539582	0	0	0	0.759698	0	0	1.1024	1.88776	19.6285	28.6447	9.22299	15.8236	5.81366	21.6286	10.8284	23.1317	8.91288	10.888	12.1813	13.0101	0.305421	0.623631	1.58022	0	0	0.53633	0.822883	0.731666	0.478271	0	0	0	0.0656745	1
LOCMI00186	72.5656	68.2739	68.7083	60.2061	66.6833	68.6554	61.0532	64.9928	60.741	61.5653	67.9339	66.8966	11.1535	15.9082	13.8133	10.5103	10.3685	11.326	15.9537	15.9425	18.7317	14.2209	20.262	17.2052	15.804	9.4865	13.9056	9.06931	10.9117	20.8833	20.1214	12.5735	21.6226	24.8772	38.1141	25.1667	31.9299	23.2608	29.6232	37.4491	29.3373	32.4765	30.8763	23.2918	23.0542	28.6657	22.877	-0.0453062	1
LOCMI00187	27.0102	24.9518	23.3811	24.8557	24.2949	22.6714	23.7963	19.131	21.7632	17.3412	31.1171	17.9654	0.536224	0.219424	0	0	0	0	0	0	0	0	0.251701	0	0	0	0	0	0	0.386727	0.316873	0	0	0	0	4.45914	18.6466	25.3467	17.4395	19.595	19.3079	30.9404	22.1939	12.435	30.962	23.7838	6.96732	-0.156449	1
LOCMI00188	0	0	3.0387	0	0	0	0	0	0	0.248916	0	0	1.17969	11.9586	2.15833	1.94636	0	0.699139	1.21552	10.1681	0.794678	12.1264	4.02722	0.242327	0	0	0	0	0	4.44736	0.633746	0	0	0.171567	0	0	0.561268	0	0	0	0	0	0.341444	0	0	0	0.384026	-6.39888	0.696557
LOCMI00189	0	0	0	0	0	0	0	0	0	0	0	0	0	0	0	0	0	0	0	0	0	0	0	0	0	0	0	0	0	0	0	0	0	0	0.916204	0	0	0.316044	0	0	0	0	0	0	0	0	0	0	1
LOCMI00190	9.1757	15.9113	17.1349	22.9916	19.5526	16.8433	17.6269	14.5884	22.463	17.1752	12.5547	16.7241	45.7935	35.6564	53.5265	36.332	34.9192	35.2366	34.0345	35.1489	37.804	47.0724	33.2246	35.3797	24.1998	22.3987	28.2906	37.9051	43.6468	28.2311	23.1317	36.9248	32.9707	36.8869	54.4225	24.8613	20.7669	19.2787	19.8881	21.3763	16.3581	21.1755	23.0231	23.9136	22.7501	19.8407	23.645	0.0753663	1
LOCMI00191	25.3301	32.9074	32.4972	29.2745	30.6422	26.926	28.3633	30.924	26.7316	30.2848	28.3443	25.6088	31.6372	34.2301	26.6553	32.8286	32.2973	35.3764	31.6034	27.8681	36.6687	37.1508	34.9865	28.5945	39.5099	42.9528	53.2247	27.4405	35.2682	29.5846	27.568	36.4473	30.8238	28.6517	39.3968	91.0154	92.235	74.3967	88.7501	87.5701	78.036	78.5031	69.9472	62.2709	65.4521	59.7724	72.7454	-0.0381787	1
LOCMI00192	10.9204	16.6345	15.8688	12.2898	12.3298	15.8525	16.1847	7.77468	11.1965	12.8607	12.6317	11.3672	13.0839	13.9334	9.60456	15.1816	14.5397	11.1862	8.50862	10.0425	21.3428	18.6305	16.4864	9.20841	26.6692	10.0135	5.51427	10.9297	12.8602	15.4691	13.4671	11.1411	15.7953	19.3871	16.3084	20.9519	21.3905	19.5947	15.4088	23.9674	21.1314	25.5094	23.6084	17.0743	25.7307	22.3442	15.9645	-0.0915281	1
LOCMI00193	0	0	2.0258	0	0	0	0	0	0	0	0	0	0	0.438848	0	0.519029	0	0	0.607758	2.51064	1.3623	3.08672	1.51021	0	0	0	0	0	0	0	0	0	0	0	0	0	0	0	0	0	0	0	0	0	0	0	0	-5.81705	0.834856
LOCMI00194	7.75411	7.2324	5.48654	6.6282	5.90957	7.34344	6.16941	7.16319	6.85785	6.38885	6.85501	6.99017	3.21734	3.07193	4.74832	3.6332	3.09863	2.79656	3.64655	3.51489	3.74634	4.40959	3.77552	13.0856	8.39585	4.21622	7.19253	7.44149	7.59922	6.18763	7.44652	5.57055	7.3609	5.49014	6.23019	9.52913	11.9114	8.21713	8.12249	9.23069	11.692	8.77742	10.2921	11.9089	9.85431	5.69559	9.60064	-0.0300499	1
LOCMI00195	31.1457	29.2912	33.2569	32.9338	33.3416	28.4413	28.6838	31.9723	30.8603	30.3678	30.3469	27.8954	68.2077	71.6419	87.4123	62.543	68.6466	84.7356	101.648	135.951	99.1077	98.1135	80.0411	14.0549	17.0386	18.1825	19.8993	23.0221	13.4448	29.778	25.3498	27.2161	33.4307	27.9654	21.2559	28.4652	36.919	38.8102	31.8927	29.8783	31.4826	27.4843	33.8517	33.192	41.3638	27.9146	28.6922	-0.048743	1
LOCMI00196	0.193853	0.650916	1.26612	0.414262	1.09436	0	0.7211	0	0.419869	1.4935	0.231068	0.195986	4.39704	2.63309	0.971247	0	0	0	0.455819	0	0	0.661439	0	0	0	0	0	0	0	0	0	0	0	0	0.549723	397.658	277.952	311.935	316.06	342.386	268.326	228.652	379.588	325.75	300.009	329.218	300.692	-0.45238	1
LOCMI00197	1.61544	3.10993	3.29192	6.14489	0.875492	4.25454	2.96452	3.23217	2.09934	3.06997	1.07832	2.54782	6.43469	6.58271	8.84914	4.41175	3.57534	5.17363	5.16595	7.40638	3.06519	2.97648	6.29254	39.9839	106.924	52.4393	71.9253	70.4616	71.9003	41.1864	32.0042	17.1891	14.7218	39.8035	15.5755	5.86408	6.98467	7.14259	10.5115	4.17	3.59341	6.19906	6.24355	4.16096	6.02208	4.19346	2.5236	-0.316332	1
LOCMI00198	2.06776	0	1.51935	1.58801	0	3.96313	1.12171	2.79539	0.629803	3.73374	0	2.35183	0	0	0	0	0	0.699139	0	0	0	0	0	0	0	0	0	0	0	0	0	0	0	0	0	0	0	0	0	0	0.482697	0	0	0	0	0	0	0.603749	1
LOCMI00199	3.16626	4.33944	3.79837	4.14262	2.62647	3.49688	2.48379	2.9701	2.65917	4.06563	6.39288	2.48249	0	0	0	0	0	0	0	0	0	0	0	0	0	0	0	0	0	0	0	0	0	0	0	0	0.436542	0.695296	0.418069	0.647768	0.482697	0.98746	0.63411	0.526098	0.66912	0.438122	0.219443	-0.411438	1
LOCMI00200	0	0.506268	0.253225	0	0.510703	0.582813	0	0.611492	0.909715	0	0.770226	0.653287	0	0	0	0.908301	0.834247	0	0	0	0	0.33072	0.377552	0	0	0.790542	0	0	0	0	0	0	0	0	0.549723	0	1.06017	1.07455	2.62786	2.18622	1.28719	0.713166	1.17067	2.10439	1.4599	0.625889	1.48124	1.15268	1
LOCMI00201	0	0	4.72686	0	0	0	0	0	0	0	0	0.0653287	3.21734	13.1654	4.53249	3.89272	0.119178	3.07621	3.03879	20.5872	2.61108	10.2523	6.29254	0	0	0	0	1.16273	0.779408	1.54691	0.792183	0.159158	0.153352	0	0	0.244337	1.1849	0.442461	0.0597242	0.0404855	0	0.164577	0.438999	0.143481	0	0	0.877773	-7.02895	0.125502
LOCMI00203	0	0	2.44784	0	0	0	0	0	0.139956	0	0	0	1.93041	14.0431	2.37416	1.8166	0.238356	0.279656	1.97521	8.15957	0.227051	10.3625	5.15988	0	0	0	0.479502	0	0.389704	2.51373	0.633746	1.11411	0.306704	0	0.366482	0.305421	0.81072	0	0.238897	0	0	0	0.0975554	0	0	0	0	-6.08127	0.328768
LOCMI00204	29.401	26.0366	22.6214	23.1987	27.3591	28.8492	26.1199	27.8666	22.8828	22.2365	23.8	26.3928	22.5214	23.0395	28.7058	24.5241	25.5041	21.2538	26.2855	25.2319	27.019	27.119	28.3164	42.6495	29.1385	44.7974	34.7639	37.44	36.827	32.6784	25.5083	29.6035	32.8173	31.2252	29.8683	51.555	48.3314	38.1149	47.0029	51.7809	42.531	43.6677	47.7046	38.6443	37.1666	42.4979	48.4969	0.12103	1
LOCMI00205	4.20015	5.64127	5.40213	4.4188	3.50197	0.349688	4.40672	0.524136	3.42893	4.64644	4.31327	0.261315	3.96806	3.40107	0.863331	0	0.119178	1.11862	0.15194	0.125532	0.681152	0.11024	0.880955	0.242327	0.246937	1.8446	0	0.697639	0.194852	0.193364	0	0.159158	0	0	0	2048.88	1795.75	1487.81	1700.71	1739.66	1844.6	1707.26	1697.32	1723.55	1379.72	1599.83	1274.2	-1.16294	1
LOCMI00207	0.129235	0.36162	0.168817	1.17374	1.24028	0.87422	1.76269	0.174712	1.18963	0	0.539158	0.326643	1.07245	1.09712	1.83458	2.59515	1.43014	1.39828	1.06358	1.25532	3.06519	7.38607	0.251701	0	1.23468	1.31757	0	0	0.974259	0.386727	0.316873	1.11411	0.76676	0.343134	0.366482	15.6375	15.2166	10.0502	17.5589	12.2671	12.1211	14.3182	14.3406	14.0612	11.8008	9.95163	6.96732	1.12226	1
LOCMI00209	1.42159	0.795564	0.422041	0.345219	0	1.865	0.400611	0	0	0.912693	1.6945	0	0	0	0	0	0	0	0	0	0.567627	0	0.629254	0	0	1.31757	0	3.72074	0	0	0.792183	0	1.68687	1.88724	0.916204	0	0	0	0	0	0	0	0	0.239136	0	0	0	-0.379897	1
LOCMI00210	16.4775	19.3105	13.1677	14.223	15.0293	17.0181	13.8611	15.462	15.5351	12.9436	18.4084	11.5632	13.1911	17.5539	19.9645	15.4411	16.2082	13.2836	15.042	12.9298	18.1641	20.3944	13.9694	16.9629	7.16117	10.8041	5.03477	9.5344	11.3014	13.5354	20.9136	4.6156	17.6355	16.9851	4.58102	24.6169	28.2505	25.4731	20.9035	27.1658	28.6937	29.1301	29.5105	25.0136	22.7501	25.2233	29.1311	-0.0417912	1
LOCMI00211	2.197	2.16972	0.590858	1.51896	0.802534	2.38953	0.881345	2.9701	2.58919	2.82105	2.00259	1.24125	1.60867	2.08453	3.23749	0.519029	2.26438	2.65673	2.88685	0	1.70288	1.21264	1.88776	3.6349	0.987747	2.89865	1.67826	1.62783	0.779408	1.35354	0	0.636634	1.07346	1.20097	0	2.07686	2.12035	1.64343	2.03062	3.03641	0.375431	1.2069	1.26822	2.48701	0.243316	2.8165	0.603469	0.115246	1
LOCMI00212	0	0	1.68817	0	0	0	0	0	0	0	0	0	0.21449	5.59531	2.58999	2.85466	0	2.5169	1.82328	5.64893	0	8.26799	3.77552	0	0	0	0.959004	0	0	0.773454	0.950619	0.318317	0	0	0	0.122168	0.249452	0.252835	0.238897	0	0	0	0.0975554	0	0	0	0	-5.55119	0.63854
LOCMI00213	0.0646176	0	0	0	0.218873	0	0	0	0.0699781	0.248916	0	0	0	0	0	0	0	0	0	0	0	0	0	0	0	0	0	0	0	0	0	0	0	0	0	0.794094	0.935447	0.252835	0	0.526311	0.268165	0.603448	0.487777	0.717407	0.486632	0.312944	0.493747	1.26243	1
LOCMI00215	3.6832	6.79846	5.57095	3.17601	6.85802	2.97235	5.28807	3.75631	3.21899	4.72941	5.23754	3.52775	16.5157	27.2086	24.6049	21.4099	17.2808	21.953	27.1972	27.2404	13.623	9.14991	17.6191	4.11955	4.93874	6.06082	6.71302	6.04621	9.93745	2.70709	2.21811	3.18317	3.98715	6.34798	3.66482	3.8483	3.74179	5.24632	6.98773	5.87039	4.12974	4.66301	6.38988	6.12187	4.13638	4.25604	3.73053	-0.0259568	1
LOCMI00216	0	0	0	0	0	0	0	0.43678	0.139956	0	0	0	0	0	0	0	0	0	0	0	0	0	0	0	0	0	0	0	0	0	0	0	0	0	0	0	0	0	0	0.080971	0	0	0	0.143481	0	0	0	3.67936	1
LOCMI00217	48.9802	55.4725	101.374	104.67	72.9576	90.744	27.4018	34.6803	59.1315	52.2724	51.6822	52.1976	41.611	37.0826	75.4335	37.3701	53.2726	28.6647	20.056	46.9489	42.0044	118.287	82.1805	304.362	162.484	399.487	240.95	200.688	314.881	404.323	465.17	159.158	147.678	222.522	269.364	16.1873	21.0787	31.1619	28.9065	32.3479	33.3061	21.779	6.43866	23.1483	19.1612	16.0228	38.3477	-0.458636	1
LOCMI00219	0	0	0.337633	0	0	0	0	0	0	0	0	0	0.536224	1.64568	0.323749	0.389272	0	0.559311	0.15194	2.38511	0	1.43312	1.00681	0	0	0	0	0	0	0.580091	0	0	0	0	0	0	0.0623631	0	0	0	0	0	0	0	0	0	0	-3.28389	1
LOCMI00220	0.129235	0.506268	0.50645	0.55235	0.875492	0.349688	0.240367	0.262068	0.979694	0.165944	1.38641	0.783944	0.428979	0.658271	0.323749	0.389272	0.953425	0.559311	0.15194	0.753191	0.794678	1.43312	1.76191	0.484653	0.74081	0.790542	0.719253	0.232546	0.779408	0.773454	0.316873	0.477475	1.22682	0.514701	1.28269	3.78722	2.68161	2.97081	4.35986	1.6599	3.21798	2.1395	3.80466	2.96528	2.49399	1.81508	1.92013	0.0600876	1
LOCMI00221	28.8841	24.0116	29.0364	27.4794	28.3076	27.9167	27.7223	27.7792	29.3208	27.0489	27.7281	29.1366	32.6024	29.8416	35.3966	42.5604	24.9082	34.3976	32.819	31.0064	37.4634	35.6075	31.5885	27.1406	20.0019	12.1216	14.3851	10.9297	17.3418	25.524	18.0618	18.1441	24.6897	21.1027	29.5018	26.3884	29.1859	27.8118	29.444	36.8823	28.0501	26.7711	27.0229	26.2571	27.1906	23.4082	28.6922	0.0303416	1
LOCMI00222	0	0	2.19462	0	0	0	0	0	0	0	0	0	1.71592	5.70502	2.80583	2.07612	0.834247	1.39828	1.06358	10.2936	1.47583	8.59871	2.89457	0	0	0	0	2.32546	1.36396	1.93364	0	0	0.460056	0.514701	0	0	0.81072	0	0	0	0	0	0	0.33479	0	0	0.71319	-5.92575	0.386999
LOCMI00223	42.2599	44.9132	40.0095	33.141	33.4876	39.3982	35.4942	42.455	39.6076	35.5121	41.6692	44.5542	15.765	20.5161	19.1012	26.6002	16.0891	20.1352	20.5118	14.5617	20.7751	14.8824	18.8776	94.0227	126.926	88.5407	104.771	108.134	95.8671	87.5937	63.533	74.9636	67.935	72.4013	58.8203	67.8034	57.3741	52.9689	64.2632	64.6148	50.3614	55.8464	70.2399	62.7492	56.206	55.5163	49.3199	-0.0881908	1
LOCMI00224	1.61544	4.05014	2.78547	2.27844	4.45042	3.61344	2.8844	5.67814	4.75851	3.5678	1.15534	2.02519	31.6372	29.4028	22.0149	31.531	28.7219	25.3088	19.6002	18.9553	16.4612	23.4811	15.2279	11.874	13.5815	10.5406	11.9875	17.2084	14.2242	23.9771	18.5371	16.5525	23.4629	21.789	9.16204	4.09264	3.80415	6.06804	4.00152	3.88661	3.16435	3.67555	3.02422	4.44792	3.3456	3.12944	5.21178	0.630984	1
LOCMI00225	5.10479	4.12247	6.92148	4.34975	4.59633	4.95391	3.52538	4.3678	2.44923	3.15294	3.15793	3.26643	8.47234	5.4856	5.07207	6.87714	7.50822	7.41087	4.71013	4.39362	3.51929	5.18127	9.43881	3.15025	2.22243	8.16893	6.71302	3.0231	4.28674	4.254	6.4959	4.93391	7.20755	6.51954	9.16204	16.3095	9.22974	6.13125	10.6906	12.2266	9.60031	11.7398	9.65799	12.9133	21.5943	14.3954	16.0194	-0.225887	1
LOCMI00226	0	0	1.77257	0	0	0	0	0	0	0	0	0.130657	0.643469	8.55753	3.88499	1.42733	0	0.699139	0.759698	11.5489	1.13525	6.28367	4.65648	0	0	0	0	0	0	2.127	0.316873	0	0	0	0.366482	0	0.498905	0	0.298621	0.121456	0	0	0.0975554	0	0	0	0	-5.62047	0.583827
LOCMI00227	0	0	3.12311	0	0	0	0	0	0	0.0829721	0	0	1.39418	12.178	3.66916	2.85466	0	2.93638	1.82328	14.0596	0.567627	8.59871	6.16669	0	0	0.527028	0.239751	0.930186	0.584556	5.60754	1.58437	0.318317	0.153352	0.343134	0.366482	0	0.436542	0	0.0597242	0	0.053633	0	0.195111	0	0	0.125178	0.164582	-6.43099	0.181272
LOCMI00228	22.1638	21.0463	21.7773	20.2989	21.5955	21.8555	20.1107	21.4896	20.5736	21.2409	20.2569	20.9052	11.6897	14.2625	11.3312	14.0138	13.4671	16.22	13.8265	15.1894	15.78	13.8902	12.2075	107.593	90.3789	104.088	87.9886	52.5555	63.5217	37.5125	41.5104	26.4203	32.0506	26.2497	28.4023	19.3026	16.5262	15.9286	16.9019	18.2994	14.8027	17.116	17.2185	18.5569	16.0589	17.8378	15.9645	-0.00333946	1
LOCMI00229	6.20329	8.02796	5.90858	6.76628	7.36872	6.76063	7.45137	5.06665	8.67729	6.96966	11.0142	6.46754	7.39989	8.44782	4.20874	8.30447	4.76713	6.01259	6.5334	7.28085	4.99512	9.26015	7.04764	2.42327	1.72856	2.37163	3.59626	3.0231	4.28674	3.48054	2.05967	4.45644	2.76034	3.77447	2.93185	26.5105	26.9409	24.525	24.8453	23.1982	24.8857	25.3997	37.7052	23.4353	14.2948	22.2191	21.0117	-0.012003	1
LOCMI00230	133.242	140.742	132.352	182.483	163.279	148.442	133.724	152.174	155.421	134.083	115.38	123.929	1089.71	938.695	904.555	868.336	775.135	848.475	878.059	719.172	479.872	720.418	575.138	387.965	543.755	488.818	639.416	584.622	601.897	514.54	503.828	432.752	522.777	409.016	564.565	162.667	167.632	190.511	144.891	158.744	152.479	151.52	155.113	181.504	161.866	125.804	144.833	0.0213252	1
LOCMI00232	5.55712	33.7753	31.1467	48.5377	7.51464	38.8736	42.3045	2.70803	12.2462	14.5201	8.31844	16.7241	0.857958	2.41366	0.647498	0.778544	0	0	0	0	0.340576	0.33072	6.29254	37.076	25.4345	18.1825	17.2621	35.5796	7.01467	5.99427	6.17902	8.91288	9.35448	1.0294	2.01565	0.183252	0	0.189626	0.358345	0	0	0.164577	0	0	0	0	0	-0.380289	1
LOCMI00233	5.16941	6.36451	11.2263	14.4301	7.00393	10.5489	13.2202	13.7149	9.587	18.3368	4.62136	2.09052	244.196	124.742	245.726	168.295	214.878	140.387	283.671	65.5276	92.9773	98.7749	46.9423	35.1374	40.7446	47.696	42.4359	46.7418	48.5181	37.3192	39.4507	32.6275	46.159	43.4064	47.8259	2.6877	6.73522	35.5233	14.8713	14.6153	30.1418	16.5125	21.3646	7.12624	14.6598	3.50498	7.29649	0.258168	1
LOCMI00234	2.00315	2.89296	1.94139	2.62366	2.26169	0	2.64403	3.05746	4.26866	1.90836	5.7767	4.76899	4.0753	1.53597	2.48208	1.8166	0	1.95759	0.303879	1.50638	2.95166	0.22048	0.251701	1.21163	0	0	0	0	0.389704	0.966818	0	0	0	0	0.916204	1086.32	780.287	824.684	837.392	832.989	947.642	827.93	878.584	957.786	663.402	861.724	737.768	-0.258795	1
LOCMI00235	15.1851	14.1755	15.9532	14.7754	15.6129	13.1716	12.8196	13.2781	15.1153	15.0179	14.2492	18.1614	9.75927	9.54494	11.2233	15.9601	13.348	9.08881	11.8513	12.4277	14.8718	15.3233	11.83	18.1745	20.4958	11.5946	16.0633	12.5575	11.886	19.9164	25.1914	17.5074	22.3894	17.6714	21.9889	38.9717	37.9168	33.7535	39.3582	33.0362	34.2715	36.4263	38.193	32.905	28.103	29.6671	34.3977	-0.129908	1
LOCMI00236	35.2812	31.8226	31.9907	35.0052	31.007	34.7939	30.6067	25.5079	34.0094	32.0272	28.8065	31.2271	11.3679	18.3219	10.4679	14.7923	19.3069	14.8217	12.459	16.0681	15.0989	13.8902	11.83	36.349	28.6447	24.7703	16.7826	17.9061	13.2499	13.9222	13.4671	9.54951	21.1626	12.3528	19.4235	22.7233	14.4682	19.974	19.7687	15.263	16.7335	15.7445	17.6575	13.5351	15.5722	22.3442	18.0492	-0.136406	1
LOCMI00237	0	0	1.18172	0	0	0	0	0	0	0	0	0	1.50143	6.80214	1.51083	0.908301	0	0	0.303879	4.01702	0	3.52768	1.76191	0	0	0	0	0	0	1.35354	0	0	0.306704	0	0	0	0.124726	0.126417	0	0	0	0.109718	0	0	0	0	0.384026	-5.04934	1
LOCMI00238	2.5847	5.06268	7.51234	2.34749	4.45042	5.53672	1.68257	0.786204	4.4786	4.81238	5.39158	2.80913	3.64632	8.77695	3.66916	2.7249	4.76713	0.419483	0.455819	5.77447	4.54102	7.05535	5.78913	1.45396	5.18567	0	6.71302	4.88348	5.45585	4.64073	4.91153	3.34233	2.30028	5.83328	5.68047	2.07686	5.17614	3.09723	8.60028	4.33195	6.22143	0.822883	2.68277	7.17407	4.25803	3.44239	5.54094	-0.478842	1
LOCMI00239	0.387706	0.216972	5.40213	0.207131	0.583661	3.61344	0.640978	4.89193	0	1.16161	0.462136	0	0.857958	0.329136	0	0	16.3274	5.87277	0	0	5.10864	0	0	3.39257	0	6.58785	10.7888	9.76695	0	0	0	0	0	10.1225	5.68047	141.165	128.905	106.57	109.056	134.857	139.553	134.898	132.236	120.046	88.0805	117.479	84.8148	0.649062	1
LOCMI00240	2.45547	2.74831	3.62956	2.00227	2.77239	2.38953	2.56391	1.04827	2.65917	2.90402	2.23366	2.80913	0.643469	0.329136	0.323749	1.16782	0	1.25845	0	1.12979	0	0.33072	1.13266	0.72698	2.22243	0	0.719253	1.39528	1.16911	0.580091	1.90124	4.13812	3.5271	2.40194	0.549723	4.09264	6.48576	3.47648	6.03214	6.11331	4.98787	6.85736	9.75554	7.60451	3.3456	4.00569	10.3138	-0.29629	1
LOCMI00241	1.55082	1.44648	2.78547	0	5.61774	1.39875	6.4899	5.67814	4.54858	5.0613	0	0.783944	1.28694	0.877695	1.295	4.28199	0.476713	2.79656	0	1.00425	2.27051	0	0	21.5671	8.14892	12.9122	8.87078	14.1853	7.98893	3.09382	7.76339	6.5255	9.35448	4.11761	15.5755	0.488673	0.498905	0.758505	0.71669	0.80971	0.643596	0.438871	0.390222	0.956542	2.00736	0.250356	0.65833	1.72684	1
LOCMI00242	3.48935	2.74831	4.0516	4.28071	3.28309	3.73	3.92599	3.58159	4.33864	3.5678	3.69709	4.24637	1.71592	1.75539	1.72666	3.24393	1.90685	2.5169	1.67134	2.00851	1.13525	2.2048	1.38436	0.969307	1.97549	2.63514	1.67826	2.32546	1.36396	0.966818	2.37655	1.9099	2.45363	4.11761	1.83241	9.10154	9.60392	8.28034	9.01835	8.54244	9.60031	10.7523	10.8774	8.70453	8.33358	8.13656	8.55828	-0.002841	1
LOCMI00244	0.452323	0.795564	1.35053	1.38087	0.948449	0.46625	1.52232	0.698848	0.909715	0.497833	0.847249	1.04526	0.21449	0	0	0.129757	0	0	0	0	0	0	0	88.4492	121.493	108.304	87.2693	99.0648	68.393	76.572	56.5618	43.4503	60.8808	57.1318	64.684	0	0	0.252835	0	0	0	0.109718	0	0.0956542	0.0608291	0.187767	0	-0.138017	1
LOCMI00245	8.788	7.88332	9.62254	5.5235	7.95238	8.91704	5.68868	6.20227	8.53733	9.04396	8.08737	9.53799	3.86081	2.63309	8.41748	5.06053	5.83973	6.43208	1.82328	3.64042	3.63281	7.27583	2.76872	2.90792	2.46937	1.8446	3.59626	3.95329	4.28674	1.93364	3.4856	7.32129	5.21397	3.77447	5.86371	74.8892	71.0316	62.5766	76.865	65.7889	73.4772	74.4984	71.0691	63.1796	65.1479	64.5917	48.0581	-0.13859	1
LOCMI00246	13.7636	13.8862	14.8559	9.38994	16.1966	15.9691	10.8966	13.4528	13.2958	10.1226	10.09	8.4274	35.6053	22.0521	10.2521	42.0414	20.2603	30.7621	17.1692	15.566	16.6882	13.6697	12.2075	9.20841	5.43261	3.6892	3.83601	6.97639	6.62496	8.31463	8.55557	1.43243	3.5271	2.23037	4.0313	4.45914	7.04703	6.57371	5.01683	10.1619	4.98787	6.36363	6.38988	5.83491	4.68384	5.94594	5.21178	0.125009	1
LOCMI00247	11.0496	12.6567	18.0634	13.3945	11.8921	12.7053	13.0599	13.8896	16.3749	19.4155	7.93333	13.719	0.857958	2.63309	2.15833	2.59515	2.86028	3.35587	0	7.53191	3.63281	3.08672	2.01361	2.90792	1.97549	2.10811	0.959004	2.79056	3.89704	4.64073	4.43622	7.00297	4.90727	8.92148	5.13075	20.8297	17.0875	16.3078	27.9509	18.1375	17.0017	15.6896	8.92632	17.0743	9.67182	16.1479	11.9597	-0.0969204	1
LOCMI00248	0	0	1.51935	0	0	0	0	0	0	0	0	0	0.965203	4.16905	0.971247	0.389272	0	0.559311	0.455819	4.89574	0.113525	4.96079	2.39116	0	0	0	0.239751	0	0.779408	0.773454	0.633746	0	0	0	0	0	0.187089	0	0.0597242	0	0	0	0	0	0	0	0.0548608	-5.3943	0.533912
LOCMI00249	0.710794	1.08486	2.53225	1.31183	1.96986	2.62266	2.1633	0.698848	2.65917	0.912693	2.31068	0.718616	0	0	0.431665	0	0	3.21604	0	0.502127	0.454102	3.3072	1.00681	0	0	0	0	0.930186	1.55882	0.773454	0.633746	0.636634	0.613408	4.63231	1.46593	1.1606	1.87089	1.70664	2.26952	1.21456	0.804495	1.48119	1.65844	3.82617	2.06819	1.6899	1.04236	0.410499	1
LOCMI00250	0	0	3.37633	0	0	0	0	0	0	0.248916	0	0.457301	1.39418	14.0431	2.91374	3.50345	0	2.79656	3.64655	9.28936	2.27051	21.1661	2.51701	0	0	0	0	0.697639	0	1.93364	0.47531	0.477475	0	0	0	0	0	0.189626	0	0	0	0	0	0	0	0	0	-6.54672	0.329299
LOCMI00251	1.93853	3.83317	1.94139	2.62366	2.18873	1.98156	2.1633	0.349424	1.32958	4.72941	7.54822	0	2.89561	9.10609	1.18708	3.89272	6.79315	0	2.27909	0.502127	0.454102	4.63007	5.28573	5.57351	1.97549	1.05406	9.11053	0	4.48159	2.90045	7.76339	0	13.3416	3.25977	8.24584	1008.38	806.23	653.894	812.368	795.135	876.203	759.083	873.56	968.69	728.55	740.865	622.396	-0.62301	1
LOCMI00252	0.193853	0.144648	0	0	0	0.174844	0.400611	0.262068	0	0	0	0	0	0	0	0	0	0	0	0	0	0	0	0.484653	0	0	0	0	0.389704	0	0.316873	0	0.306704	0	0	1.89361	1.24726	1.51701	0.597242	0.850195	1.82352	2.1395	2.87789	0.239136	1.09492	2.44097	1.97499	1.15107	1
LOCMI00253	51.8879	42.0926	83.3954	67.87	32.4661	37.8246	74.9143	64.5561	81.3146	19.9963	78.5631	41.745	9.86652	14.482	13.1658	4.5415	8.58083	15.9404	15.4978	13.0553	4.54102	8.26799	10.0681	6.05817	4.19793	6.58785	5.27452	13.2551	3.31248	5.80091	5.54528	9.54951	4.90727	2.0588	5.49723	64.7492	80.3861	51.8944	101.889	50.7688	43.6036	67.5313	56.7773	58.3969	15.1464	42.0597	52.2823	-0.225716	1
LOCMI00254	0	0	0	0	0	0	0	0	0	0	0	0	0	0	0	0	0	0	0	0	0	0	0	0	0	0	0	0	0	0	0	0	0	0	0	1.03843	1.06017	0	0.238897	0	0	0.713166	0	0	0	0.813656	0	0	1
LOCMI00255	50.014	45.4195	52.5864	53.4398	59.6064	50.5882	55.3645	51.9768	53.2533	59.7399	49.2945	53.1122	36.6777	30.0611	39.9291	54.2385	43.3808	40.2704	36.9213	41.3	43.0261	41.5604	42.7893	42.4072	51.3629	42.9528	46.2719	46.9744	42.4777	48.921	41.9857	44.5644	40.0249	48.0387	43.7946	41.1096	30.3085	22.1231	29.5037	43.7243	27.8355	31.9279	37.5588	30.2267	38.6873	24.8478	37.6894	0.11071	1
LOCMI00257	0.840029	2.74831	4.72686	1.17374	1.8969	1.51531	0.320489	2.62068	2.37926	2.48916	3.31197	2.22118	0.428979	1.42625	0.431665	1.16782	0	0.559311	2.58297	0.502127	0	0.440959	0.503403	2.18094	0	1.05406	0	0	0.779408	0	0.633746	0.636634	0.613408	0	0	17.4701	22.3884	25.9156	19.4104	19.8784	21.9895	18.0486	16.4869	17.7917	16.6672	19.5277	22.2735	-0.570773	1
LOCMI00258	51.2418	50.8438	65.1632	58.0658	39.4701	51.8704	46.8715	41.9309	42.6866	46.2155	48.8323	54.9414	48.3674	57.0502	51.7999	39.0569	38.2562	39.8509	51.8114	47.9532	27.2461	47.9543	37.8811	236.511	274.1	337.298	299.209	303.473	264.609	207.479	184.895	151.36	149.672	165.219	174.995	5.68083	17.7735	26.9901	15.7672	31.7811	32.2871	30.7758	20.2428	10.7133	22.7501	23.6586	5.81524	-0.32224	1
LOCMI00259	1.35697	0.650916	0	0.207131	0	0.174844	0.480733	0	0	0.497833	0	0	0.321734	0	0	0	1.78767	0	0	0	0.340576	0	0	0	0	0	0.719253	0	0.584556	0	0	0	0	0	0	0.366505	0	0	0.179172	0	0	0	0	0	0	0	0	-1.70587	1
LOCMI00260	0.581559	0	0.590858	2.96888	0.145915	0.407969	1.28196	0.786204	1.25961	0.165944	0.30809	1.30657	0.21449	0	2.15833	0	0	0	2.43103	2.00851	0	0	0	4.36188	6.17342	50.0677	0	6.74385	5.6507	11.6018	9.50619	0.636634	16.4087	11.8381	4.0313	0	0.685994	0.695296	0	0	0.107266	0.109718	1.41455	0.621752	0.121658	0.813656	0	-0.657927	1
LOCMI00261	9.11108	10.9209	6.83707	10.7708	9.48449	10.3158	8.73332	10.2206	12.5961	8.87801	10.3981	6.99017	9.22305	11.7392	7.55415	10.5103	9.89179	6.15242	13.8265	10.4191	5.33569	6.61439	9.56466	3.87723	5.18567	5.53379	3.11676	6.74385	4.48159	3.09382	3.64404	6.68466	3.5271	8.06365	4.21454	27.549	26.1301	19.5947	25.2036	24.8986	20.9705	21.5595	24.2425	23.4353	21.2293	28.0398	20.0242	0.0402808	1
LOCMI00262	3.74782	4.77338	7.42793	5.66158	3.93971	4.07969	4.56697	5.76549	5.03842	5.31021	2.84984	5.29162	41.611	31.0485	38.3103	31.531	38.8521	38.4526	44.3664	40.0447	41.7773	75.4041	30.7076	13.5703	16.2978	18.1825	6.71302	9.5344	14.419	22.8169	18.5371	20.5314	19.4757	16.9851	15.0258	5.19215	3.99124	5.11991	3.58345	3.03641	3.21798	2.46865	2.82911	4.44792	6.50871	3.56757	5.37636	-0.234774	1
LOCMI00263	14.4743	18.081	12.9989	14.9134	14.2267	14.2789	18.1877	16.4229	16.025	21.5727	19.6408	19.7293	9.75927	11.41	11.7629	9.08301	15.8507	15.6607	19.7521	14.6872	9.76318	7.49631	18.3742	4.36188	3.21018	6.85136	1.19875	6.74385	1.55882	9.08809	4.11935	4.13812	2.45363	4.46074	3.84806	5.74191	4.0536	6.88975	5.4349	3.60321	2.94982	3.84012	5.21922	6.74362	5.2313	4.06828	5.15692	0.060675	1
LOCMI00264	0.710794	1.08486	1.85698	2.07131	0.802534	1.10734	1.76269	1.92183	3.07904	2.48916	2.31068	1.24125	0	0	1.18708	0.519029	0	0.559311	1.06358	0.502127	1.24878	0	0.880955	0.969307	0	0	0	0	0	0	0	0	0	0	0	2.01578	4.86432	3.28685	2.62786	4.04855	4.77334	4.88244	3.80466	2.8218	2.91979	3.50498	3.0722	-0.03592	1
LOCMI00265	0	0.36162	0	0.345219	0.364788	0.291407	0	0	0	0	0.385113	0.326643	0	0	0	0	0	0	0	0	0	0	0	0	0	1.31757	2.15776	0	0	0.966818	0	0	0	0.857835	0	0	0	0	0	0.202427	0	0	0	0	0	0	0	-0.0830051	1
LOCMI00267	3.87706	3.76085	3.71396	3.17601	4.74225	3.20547	2.96452	4.89193	3.42893	4.06563	3.92815	4.50768	1.93041	1.42625	2.58999	2.7249	1.31096	2.93638	1.67134	2.51064	1.24878	1.1024	1.25851	0.72698	0	0.263514	0.239751	0.930186	0.194852	0.580091	0.158437	0.477475	0	0.514701	1.83241	15.4543	12.535	13.5267	11.2281	10.0404	12.0138	12.1787	11.1701	13.5829	10.2801	14.5206	11.9597	0.115748	1
LOCMI00269	0	0	0.422041	0	0	0	0	0	0	0	0	0	0	5.37588	1.83458	0.648786	0	0	0	5.27234	0	3.3072	1.88776	0	0	0	0	0	0	0	0	0	0	0	0	0	0.124726	0	0	0	0.107266	0	0	0.239136	0	0	0	-3.61961	1
LOCMI00270	0	0	0.844083	0	0	0	0	0	0	0	0	1.11059	0.321734	0	0	0	0	0	0	0	0	0	0	0	0	0	0	0	0	0	0	0	0	0	0	0	0	0.189626	0	0	0.53633	0.548589	0	0	1.03409	0.438122	0	-4.5908	1
LOCMI00271	0.452323	1.95275	3.46074	4.21167	9.92224	3.78829	2.72416	3.84366	1.67947	2.57213	0.770226	1.30657	22.1997	22.3812	23.5258	48.5292	49.1014	15.6607	41.3276	11.9255	18.1641	4.07887	12.4592	9.93539	7.65504	7.11488	7.43228	3.95329	4.67645	1.35354	4.27779	1.11411	1.53352	0	0	5.37541	7.85775	2.59156	5.91269	6.47768	5.63147	3.34639	4.48755	11.8611	4.56218	5.75818	1.48124	1.01127	1
LOCMI00272	21.1946	13.8862	26.5886	21.9559	29.7667	22.4383	19.3095	24.6344	25.8219	23.3981	23.723	24.9556	4.93326	5.92444	5.50374	6.35811	3.33699	6.43208	1.97521	3.89149	3.74634	6.17343	1.88776	0.72698	3.21018	4.74325	2.39751	3.0231	2.92278	2.51373	8.87245	3.66065	2.76034	7.54895	4.76426	49.1727	38.0415	40.5168	44.0764	56.0724	39.4739	46.9592	34.7785	50.7924	34.9159	40.4324	25.4554	0.201798	1
LOCMI00274	31.6626	35.2941	34.523	47.2949	46.9118	45.6343	35.8948	43.4159	49.7544	42.2328	32.4265	39.3932	348.224	555.801	367.887	357.741	285.551	276.859	305.095	300.774	282.678	249.583	308.712	145.881	132.852	181.825	179.573	180.689	188.032	137.481	149.089	145.63	159.793	139.141	170.414	40.4988	47.3336	60.9332	44.3153	44.4531	44.569	44.5454	36.9735	51.9881	66.547	42.8734	59.7983	0.208353	1
LOCMI00275	8.788	7.08775	7.42793	5.17828	8.24421	5.71157	6.00917	7.51261	5.80818	6.96966	7.31715	6.01024	0	0	0	0	0	0	0	0	0	0	0	0	0	0	0	0	0	0	0	0	0	0	0	0	0	0.0632087	0	0	0	0	0	0	0	0	0	-0.0535787	1
LOCMI00276	0	0	0	0	0	0	0	0	0	0	0	0	0.536224	4.27876	0.539582	2.46539	2.26438	2.65673	0	0	0	0	1.25851	0	0	0	0	0	0	0	0	0	0	0	0	0.610842	1.49671	0	0	1.74088	2.84255	1.04232	0	0	0	1.50213	1.59096	0	1
LOCMI00278	0	0	0.50645	0	0	0	0	0	0	0	0	0	0	2.7428	0.971247	1.16782	0	0.279656	0.303879	1.75745	0	2.53552	1.00681	0.72698	0	0	0	0	0	0.386727	0.316873	0.318317	0	0	0	0	0.124726	0	0	0	0	0	0.0975554	0.0956542	0	0	0	-3.85361	1
LOCMI00279	7.17256	4.19479	6.1618	9.45899	2.99126	4.25454	7.29112	9.17238	6.15807	7.55046	2.00259	7.0555	3.43183	4.82732	6.04332	1.16782	1.43014	4.47449	1.82328	2.88723	9.99023	2.2048	1.88776	8.48143	4.93874	4.74325	6.95278	8.13913	2.92278	10.8284	6.02059	5.57055	8.89442	9.95088	6.41343	10.873	11.6619	12.1993	11.5268	2.83398	4.07611	19.2555	11.2677	5.02185	10.6451	4.19346	5.26664	-0.190916	1
LOCMI00280	8.72338	10.9209	7.68115	10.5637	8.0983	11.8894	9.3743	11.6183	8.46735	13.0266	10.3981	8.4274	18.1244	25.0143	22.6624	25.6919	27.8877	22.7919	20.8157	22.7213	24.5215	21.8275	23.6599	12.1163	8.39585	11.0676	11.9875	21.6268	12.0808	15.2757	8.55557	9.23119	11.1947	7.54895	6.23019	26.3273	27.128	22.3127	29.6232	22.7528	24.2421	20.2429	25.5595	21.1396	19.8911	20.9673	19.8047	0.112208	1
LOCMI00281	0	0	0.759674	0	0	0	0	0	0	0	0	0	0.21449	1.8651	0.755415	0.648786	0	0.559311	0.15194	3.01276	0.227051	3.63792	1.25851	0	0	0	0	0.232546	0	1.35354	0	0.318317	0	0	0	0	0.0623631	0	0	0	0	0	0.0975554	0	0	0	0	-4.41028	1
LOCMI00282	0.452323	0.506268	0.253225	0.621393	0.437746	0.0582813	0.961467	0.611492	0.839737	0.165944	0.616181	0.391972	0.321734	0.877695	0.647498	0.778544	0.238356	0.978794	0.911638	0.627659	1.47583	1.1024	0.880955	0.72698	0	0.790542	0.719253	0.465093	1.16911	0.966818	1.26749	1.11411	0.460056	0.514701	0.916204	11.4838	16.5262	10.4926	13.2588	13.3602	12.2283	16.6222	15.0723	16.3569	12.2875	12.8307	12.234	0.0721224	1
LOCMI00283	0	0	1.18172	0	0	0	0	0	0	0	0	0	0.107245	2.19424	0.431665	0.519029	0	0	0.15194	3.01276	0.340576	2.09456	1.76191	0	0	0	0	0	0.194852	0.580091	0.47531	0	0	0	0	0	0.0623631	0	0	0	0	0	0.146333	0.0478271	0.0608291	0	0	-5.0372	0.788595
LOCMI00284	0	0	2.86988	0	0	0	0	0	0	0	0	0.195986	3.32459	22.2715	3.34541	4.02248	0	0.978794	3.19073	25.483	1.58936	11.024	5.15988	0	0	0	0	0	0	4.06063	1.10906	0	0	0.514701	0	0.183252	0.187089	0	0	0.121456	0	0	0.146333	0	0	0	1.31666	-6.31561	0.578143
LOCMI00285	0	0	0	0	0	0	0	0	0.209934	0	0	0	0	0	0	0	0	0	0.759698	0	0	0	0	0	0	0	0.719253	0	0	0	0	0	0	0	0	0	0	0	0	0	0	0	0	0	0	0	0	0	1
LOCMI00286	0.581559	1.44648	1.68817	2.14036	2.26169	1.45703	1.60244	1.57241	1.53952	1.32755	1.6945	2.35183	10.2955	18.8704	12.3025	8.69374	10.9644	19.4361	25.8297	16.5702	5.78979	12.3469	5.41158	0.969307	2.71631	7.6419	3.11676	5.81366	1.75367	5.22082	5.38684	4.93391	1.99358	3.08821	4.58102	22.5401	23.698	17.256	20.9632	19.3925	15.339	17.0611	17.4624	19.37	11.9833	14.9587	16.4582	0.240067	1
LOCMI00287	0.775411	1.5188	9.28491	0.690437	1.09436	0.87422	0.801222	1.04827	0.839737	0.497833	3.00388	3.13578	1.07245	0.219424	0.215833	0	0.238356	0	0	0.251064	0	0	0	376.333	326.45	219.244	122.992	74.88	182.771	201.485	430.155	185.26	234.015	165.562	233.999	2.44337	2.18271	2.52835	2.50841	1.57893	2.68165	2.19436	2.34133	2.67832	2.25067	1.56472	1.15208	-1.6636	0.431949
LOCMI00288	2.197	13.4523	14.7714	9.94229	3.64788	10.9569	6.16941	3.58159	10.9866	22.9833	11.1683	18.5534	3.32459	1.75539	7.76998	4.41175	1.43014	2.65673	8.50862	9.28936	14.3042	4.85055	10.0681	0.484653	1.23468	6.32434	9.82979	2.32546	3.31248	3.09382	5.86215	3.18317	4.14051	1.5441	8.9788	0.366505	0.374179	0.948131	1.07503	0.688253	0.697229	0.658307	1.12189	2.39136	2.3115	1.43954	1.75555	-0.723219	1
LOCMI00290	0.969264	0.650916	0.590858	2.62366	1.31324	1.22391	1.52232	0.786204	1.6095	1.24458	0.539158	0.457301	0.536224	0.219424	1.07916	1.68684	1.19178	0.838967	1.5194	0.878723	1.02173	0.551199	2.01361	0	0	0	0	0.232546	0.389704	0.966818	0	0	2.30028	0.857835	0.732964	0.305421	0.124726	0.0632087	0.298621	0.242913	0.214532	0.109718	0.0975554	0.239136	0.121658	0.125178	0	-0.000563564	1
LOCMI00291	0	0	0.168817	0.345219	0	0.116563	0.160244	0	0.139956	0.580805	0	0.457301	0	0.54856	0.971247	0.259515	0.834247	0.699139	0	0.251064	0.567627	0.22048	0.880955	0	0	0	0	0	0	1.35354	0	0	0	0.343134	0.366482	0.122168	0	0	0	0	0	0.109718	0	0.0956542	0	0	0	-0.776719	1
LOCMI00292	23.4562	20.6123	19.0763	18.0204	21.6684	21.4475	22.3541	21.2275	23.3027	23.5641	22.1055	22.5384	9.33029	14.482	11.0075	18.685	14.7781	11.0464	12.3071	17.4489	16.4612	11.2445	10.949	30.7755	18.2733	23.4527	20.8583	23.7197	20.6543	20.1098	21.3889	25.9428	27.1433	18.1861	20.8895	35.0012	36.919	28.0647	35.1775	34.4531	40.0102	31.873	39.4612	37.0182	35.0375	37.6159	36.4824	0.0940493	1
LOCMI00293	55.3127	44.3346	50.4761	46.0522	51.0703	51.171	55.9253	49.5308	45.9056	57.1678	57.0738	50.4338	19.4113	25.3435	35.1807	27.8978	24.6699	25.169	37.0733	30.6298	31.9006	40.6785	38.0069	28.3522	20.9896	22.3987	19.4198	38.3702	29.2278	35.7723	30.5782	32.7866	32.3573	32.083	27.8526	49.2949	44.2154	39.8847	34.8192	45.7891	44.3009	42.2413	49.3143	37.0182	31.8744	45.1892	37.3602	0.0821644	1
LOCMI00294	38.5121	35.2941	44.5676	41.6334	40.0537	34.5025	37.4171	40.1837	37.1584	39.5777	43.0556	44.0315	12.3331	11.3003	14.6766	13.1055	14.7781	14.8217	16.7134	12.0511	14.8718	22.048	14.2211	20.5978	20.9896	10.0135	16.7826	11.3948	22.7977	18.1762	30.1029	23.5555	22.6961	16.4704	31.8839	17.2257	20.6422	13.6531	18.0964	15.8703	17.3771	18.4326	17.5112	19.083	16.9713	14.9587	22.9318	-0.0726941	1
LOCMI00295	23.327	21.8418	22.4526	20.1608	21.4495	21.7389	20.4312	19.3057	20.8535	20.9919	20.1029	21.9504	17.8026	13.6043	14.5687	15.9601	19.6644	13.5633	15.3459	18.4532	20.094	19.0715	18.8776	9.20841	8.88973	9.22299	8.63103	7.67403	11.3014	11.6018	14.7346	14.0059	13.0349	15.441	11.9107	32.5579	30.8074	27.8118	35.3567	32.1455	28.6937	26.4968	29.9007	30.2267	27.0081	23.909	29.57	-0.0803909	1
LOCMI00297	16.2836	20.4677	31.6531	26.858	25.9729	30.7143	22.915	27.4298	21.9731	15.1009	20.9501	18.292	27.3474	38.07	33.8857	44.377	54.1069	39.5713	22.1832	29.1234	48.7024	40.7887	38.762	76.0906	37.2875	18.446	44.3539	24.1848	33.3197	50.4679	19.0124	24.0329	34.8109	18.1861	43.0616	21.5627	27.0656	27.4326	31.4746	32.8742	40.2784	27.4843	22.389	23.4353	23.845	16.3357	26.6075	0.169512	1
LOCMI00298	10.5327	13.4523	10.2978	10.9779	15.9048	11.4231	11.4575	13.016	10.9866	10.1226	14.1722	12.8044	13.6201	15.0305	17.8062	16.4792	18.9493	18.3174	17.625	18.4532	15.553	22.4889	19.0035	20.3554	20.2488	18.1825	18.2211	17.441	15.5882	15.8558	10.6152	30.8767	14.4151	12.5244	13.0101	26.2051	38.1662	28.6335	40.3138	34.777	42.4773	35.384	37.8515	28.218	27.1906	24.7852	33.2456	0.19356	1
LOCMI00299	0	0	1.51935	0	0	0	0	0	0	0	0	0	0.536224	5.59531	0.647498	0.778544	0	1.25845	0.455819	7.53191	0.681152	4.74031	1.76191	0	0	0	0.479502	0	0	2.127	0.47531	0.318317	0.76676	0	0	0	0.374179	0	0	0.080971	0	0	0.146333	0	0	0	0	-5.40109	0.777337
LOCMI00300	6.46176	7.16008	5.40213	6.76628	7.80647	8.91704	8.17247	6.5517	7.9775	7.55046	7.93333	6.40221	7.61438	7.3507	6.90665	7.52592	6.07809	5.17363	7.90086	4.64468	7.03857	6.39391	6.92179	10.1777	8.14892	10.5406	12.2273	9.30186	8.96319	8.12127	6.97121	10.1861	9.20112	10.1225	8.42908	6.84143	9.2921	10.303	9.91421	9.14972	10.4584	9.81974	11.0725	8.51322	10.8884	7.69843	6.74788	0.288355	1
LOCMI00301	7.88335	11.9335	17.979	8.97568	9.55745	9.20845	9.69479	8.29882	10.3568	8.71207	18.3314	11.6938	3.75357	2.85251	2.91374	2.20587	0.834247	0.699139	2.73491	2.25957	2.61108	2.42528	3.90137	2277.39	2408.87	2635.67	1943.66	2218.96	1463.53	1246.23	1122.05	621.514	703.579	844.281	680.923	34.6958	26.8161	28.5703	33.0872	29.9188	29.2836	26.058	29.6569	24.631	25.4874	30.7311	29.0214	-0.34137	1
LOCMI00302	30.6288	21.1909	25.0693	32.7267	28.0887	30.248	25.9596	35.8159	28.2712	24.6427	27.266	22.7997	40.324	34.5593	33.0224	39.9652	50.5315	50.7575	31.7554	43.3085	29.8572	28.0009	33.9797	36.349	40.9915	41.8987	46.7514	29.9985	32.3454	32.4851	25.5083	21.3272	27.1433	31.9115	19.9733	10.14	10.1652	13.021	15.7075	13.846	11.2093	16.6771	12.4871	14.8742	14.599	12.33	15.4159	0.130177	1
LOCMI00303	0	0	0	0	0	0	0	0	0	0	0	0	0	0	0	0	0.357534	0	0	0	0	0	0	0	0	0	0	0	0	0	0	0	0	0	0	0.183252	0.187089	0	0.179172	0	0	0.164577	0	0.143481	0	0.187767	0	0	1
LOCMI00304	0	0	4.55805	0	0	0	0	0	0	0	0	0	3.53908	24.1366	3.56124	2.59515	0.119178	3.21604	2.58297	18.2021	1.47583	23.8118	6.04084	0	0.987747	0.790542	0.239751	0.697639	0.194852	5.60754	1.10906	0.159158	0	0.171567	0.183241	0.0610842	0.374179	0.0632087	0.0597242	0.0404855	0.053633	0.219436	0.341444	0.0478271	0	0	0.384026	-6.97585	0.103687
LOCMI00306	11.825	0	15.4467	7.18055	7.58759	4.3711	8.01222	15.6367	8.18744	2.0743	4.15922	7.31681	6.64918	0	12.0866	6.48786	7.98494	11.0464	13.3707	7.78298	8.5144	0.440959	9.94221	7.02747	5.18567	3.16217	7.91178	0	8.18378	0	7.28808	23.8738	8.89442	25.0488	8.42908	8.91829	0	9.98698	19.1715	8.58292	5.57783	15.5251	8.14588	8.75236	9.36767	6.50924	0	0.0471211	1
LOCMI00307	3.6832	5.56895	8.60964	3.65932	3.86675	5.94469	7.13088	4.62987	4.82849	6.72074	5.31456	4.50768	3.00285	4.05934	1.295	3.11417	2.86028	2.23724	3.64655	2.00851	0.908203	0.440959	1.51021	5.81584	3.95099	5.27028	3.83601	3.72074	7.20952	7.92791	9.03088	3.18317	6.90084	4.11761	3.66482	20.341	11.4124	6.95296	12.8407	12.3481	11.102	14.7022	15.4625	18.6526	11.6183	15.0213	16.7325	0.0112882	1
LOCMI00308	0	0.144648	0	0.138087	0.145915	0	0.320489	0	0	0.165944	0.154045	0	0	0	0	0	0	0	0	0	0.227051	0	0	0	0	0	0	0	0	0	0	0	0	0	0	30.9086	27.0032	28.6335	25.0244	25.8297	27.8355	22.8762	22.4865	20.9004	20.8035	28.7283	25.0714	0.558107	1
LOCMI00309	3.74782	3.97782	6.0774	1.86418	2.26169	1.39875	3.04465	1.83448	3.14901	1.99133	2.92686	1.11059	0.321734	1.53597	0.323749	0.908301	0	0.978794	0.455819	1.25532	1.13525	0.33072	0	1.69629	0	0	1.67826	0.697639	2.72793	0.580091	1.10906	0	6.28743	1.71567	0.549723	7.3301	7.73303	2.84439	9.01835	6.55865	3.70068	5.65047	7.56055	8.70453	5.6571	6.88478	4.88261	-0.873201	1
LOCMI00310	190.751	187.464	183.588	172.885	190.711	155.436	191.492	180.041	160.18	173.246	177.691	165.02	112.393	102.471	153.349	121.193	112.862	117.735	126.566	101.304	126.013	121.374	82.8098	96.6883	96.3054	74.0474	71.4458	47.9046	89.8267	105.19	129.284	148.017	101.519	125.587	138.164	110.379	122.294	105.369	101.113	92.6713	83.9893	104.451	99.8968	108.233	105.903	101.582	129.197	-0.03394	1
LOCMI00311	0	0.578592	0.675266	0.276175	0.583661	0	1.28196	0	1.39956	0.331888	0	0.261315	0.428979	0	0	0.519029	0	0	0	0	0	0	0	0	0	0	0	0	0	0	0	0	0	0	0	0	0	0	0	0	0	0	0.195111	0	0	0	0	0.282342	1
LOCMI00312	7.43103	11.2825	10.2978	8.69951	11.0896	9.79126	10.6563	4.97929	12.5261	8.21424	10.7832	9.60332	5.89846	14.1528	9.38872	11.0294	12.6329	12.5845	5.62176	22.4702	9.08203	5.84271	4.90818	11.6317	10.8652	4.21622	6.71302	10.232	13.8345	16.4359	10.6152	16.3933	17.9422	9.43618	11.7274	45.2023	31.1192	37.9252	35.5359	38.1778	39.9566	39.1144	44.9731	27.3571	29.8062	39.5562	35.1658	-0.0427147	1
LOCMI00313	8.788	8.46191	7.51234	6.76628	10.36	9.15017	7.53149	7.94939	9.93689	6.22291	8.47249	10.3873	7.29264	9.98378	8.52539	5.44981	6.79315	9.78794	8.20474	10.2936	6.58447	8.48847	9.06125	10.9047	12.0999	16.6014	12.467	10.9297	12.0808	12.1819	8.71401	18.9399	15.0285	10.294	12.4604	41.6594	19.2078	26.5477	27.055	29.7973	32.7161	33.7382	36.6321	19.9439	28.3463	36.3641	29.2408	0.15176	1
LOCMI00314	1.22773	1.37416	1.35053	1.38087	0.510703	1.39875	1.20183	0.611492	2.09934	1.41053	1.15534	0.718616	0.965203	0.329136	0.971247	0.259515	1.0726	0.699139	0.303879	1.38085	0.567627	0.551199	0.755104	0.484653	0	0.527028	1.19875	0.232546	0.779408	1.54691	0.316873	0.795792	0.920112	1.88724	0.916204	26.5105	25.6312	20.7325	23.4119	19.9189	15.4463	18.4874	22.0475	13.7742	15.3289	21.6558	18.5429	-0.485735	1
LOCMI00315	11.9543	11.7165	9.62254	10.2875	11.3814	12.2974	11.9382	12.0551	12.736	11.6991	10.167	8.75405	37.5357	28.0862	31.2957	26.73	23.8356	35.0968	32.3631	29.8766	24.635	18.9613	22.0239	7.2698	4.93874	5.00677	6.23352	5.34857	11.3014	6.381	9.18932	6.84381	9.66118	6.17641	7.32964	8.00202	6.36104	6.63692	7.46552	5.70845	6.3287	7.0768	6.68255	8.36974	7.29949	6.07112	6.96732	0.127742	1
LOCMI00316	7.49564	10.9209	6.92148	7.45672	6.42027	6.35266	6.40978	5.94021	9.23711	5.97399	8.39546	6.46754	10.6172	15.7985	8.84914	7.26641	6.19726	6.29225	8.50862	13.0553	8.9685	5.62223	14.347	11.147	13.5815	16.3379	23.2558	17.9061	14.6139	16.6293	14.893	20.6906	22.236	16.642	20.3397	42.2092	50.5765	39.2526	43.4792	42.3073	46.3926	42.9545	41.9001	40.8922	33.1518	35.9886	34.5074	-0.383868	1
LOCMI00317	2.45547	2.89296	5.23331	2.62366	3.13718	4.31282	3.20489	2.88275	3.8488	2.40619	5.4686	3.13578	5.14775	7.02156	6.69082	3.76296	6.79315	5.0338	5.46983	9.54042	5.10864	2.31504	5.66328	4.60421	4.19793	7.6419	6.23352	4.41838	3.70219	1.93364	5.70371	3.02401	3.22039	6.17641	3.1151	8.30745	8.04484	7.83788	7.4058	7.2469	6.91866	9.54545	7.80444	8.89584	8.27275	7.57326	7.68051	0.0537316	1
LOCMI00318	0	0	2.53225	0	0	0	0	0	0	0.0829721	0	0	2.25214	11.41	2.48208	3.37369	0	1.25845	1.21552	15.566	0.113525	9.37039	5.15988	0	0	0	0	0	0.779408	1.74027	0.158437	0	0	0.514701	0	0	0.249452	0	0	0	0	0.0548589	0.0487777	0	0.182487	0	0.329165	-6.13379	0.46484
LOCMI00319	0	0	6.49944	0	0	0	0	0	0	0	0	0	2.1449	25.4532	7.8779	2.59515	0	0	3.03879	27.617	4.20044	18.4101	5.66328	0	0	0	0	0.930186	0	8.70136	0.633746	0	0	0	0	0	0.249452	0.50567	0	0.161942	0	0	0.975554	0	0	0	0.438886	-7.49096	0.337054
LOCMI00320	0.323088	1.08486	1.26612	1.03566	3.35605	1.80672	2.8844	1.83448	0.349891	0.41486	2.77281	1.69855	3.86081	3.94963	4.42457	8.69374	4.8863	5.73294	1.5194	5.77447	9.30908	7.93727	7.04764	5.08886	1.23468	5.53379	2.39751	6.04621	13.0551	0.966818	4.91153	2.38738	1.53352	0.857835	1.83241	0.610842	0.311816	5.8152	1.55283	0.850195	0.804495	0.548589	1.51211	0.478271	0.912436	1.94026	1.70068	1.41185	1
LOCMI00321	0	15.1157	0.422041	0.55235	6.2014	6.93548	5.52843	4.89193	0.349891	18.9176	3.0809	0	0	21.5035	18.8854	9.99131	21.0945	6.99139	9.57219	0	28.2678	0.33072	20.6395	75.6059	31.361	3.42568	74.8023	177.2	1.55882	4.64073	2.05967	0	53.9799	102.082	309.677	0	5.30086	7.83788	0.298621	1.37651	5.95326	0.713166	1.02433	0	5.29213	0.813656	3.18193	0.54912	1
LOCMI00322	15.0559	12.729	15.2779	21.4036	12.8405	14.9783	6.08929	12.0551	11.9663	7.46749	9.16569	15.5482	0	0	0	0	0	0	0	0	0	0	0	0	0	0	0	0	0	0	0	0	0	0	0	0	0	0	0	0.566797	0	0	0	0.239136	0	0	0	-0.486728	1
LOCMI00323	1.0985	2.16972	12.3236	0.276175	14.5915	4.42938	1.04159	23.4114	16.025	4.06563	1.92557	9.01536	336.963	467.044	195.437	238.364	164.704	284.41	113.499	519.702	260.995	359.933	335.896	20.1131	29.3855	15.5473	1.91801	14.4179	11.4963	17.2094	56.245	24.3512	35.4243	13.5538	12.0939	6.23058	18.9584	13.9691	18.8728	20.7286	15.7145	18.0486	6.82888	35.1529	42.8845	27.6643	12.0145	1.45716	1
LOCMI00324	112.693	116.008	104.413	103.842	96.45	106.655	103.838	109.02	102.098	102.968	94.1216	97.0131	30.1358	30.829	32.8066	36.0725	32.6548	21.8131	29.7802	32.1362	36.2146	34.7256	38.6362	71.0017	67.6607	84.061	85.3513	57.6715	75.7974	45.0537	42.7779	40.7446	46.0056	47.0093	38.6638	190.521	164.015	129.704	148.653	154.128	156.34	135.501	155.162	168.304	128.653	125.616	156.244	-0.0711437	1
LOCMI00325	4.20015	5.78592	4.64245	3.3141	3.64788	4.77907	2.72416	3.31953	3.07904	7.63343	4.00518	2.61315	7.82887	7.57012	9.06498	6.48786	7.26987	7.27104	6.07758	6.02553	13.2825	5.73247	7.42519	2.42327	5.67955	1.05406	4.07577	3.95329	5.261	3.67391	10.2984	4.6156	4.44721	1.71567	3.84806	3.05421	1.55908	1.4538	2.26952	1.25505	1.93079	0.822883	1.756	2.00874	1.52073	0.938833	2.30415	-0.30311	1
LOCMI00326	0	0	14.3494	0.207131	0	0	0	0	0	0	0	0	5.14775	32.0359	5.17999	7.00689	0	4.05501	7.74892	28.9979	5.10864	41.6707	12.4592	0	0	0	0	4.41838	2.53307	7.34782	3.01029	0.477475	0	1.0294	0.549723	0	1.1849	0	0	0.242913	0.160899	0.164577	0.926777	0	0	0	0.71319	-8.65155	0.0580813
LOCMI00327	0	0	0.590858	0	0	0	0	0	0	0	0	0	0.21449	0.877695	0.215833	0.648786	0	0.139828	0.15194	1.38085	0.227051	1.21264	0.125851	0	0	0.263514	0	0	0	0	0	0	0	0	0	0	0.124726	0	0	0	0	0	0	0	0	0	0.0548608	-4.05068	1
LOCMI00328	0	0	0	0	0	0	0	0	0	0	0	0	0	0.658271	0.323749	0	0	0	0	0.376596	0	0.33072	0	0	0	0	0	0	0	1.74027	0	0	0	0	0	0	0	0	0	0	0	0	0	0	0	0	0	0	1
LOCMI00329	0	0.36162	0	0.345219	1.75098	0.582813	0	1.65976	0.349891	0.829721	0.385113	0.914602	1.07245	1.53597	0	0.648786	2.26438	2.65673	0	1.75745	0.567627	0	0	0	0	0	0	1.16273	0	0	0.792183	2.22822	0	0	2.56537	0	0	0	0	0	0	0.274294	0	0	0	0	0.274304	2.43137	1
LOCMI00330	33.0196	27.9171	27.2639	27.0651	29.9126	30.248	28.7639	28.216	32.7498	27.2148	27.6511	29.4632	44.5066	40.8128	41.2241	46.1936	49.1014	47.4016	44.0625	50.3383	45.6372	45.0881	43.4185	80.9371	78.279	77.4731	61.8557	50.9277	66.4445	43.8935	70.8211	56.9787	54.9	47.524	74.7623	131.392	151.979	112.069	127.631	139.958	143.468	140.055	121.115	130.568	95.38	121.047	114.165	0.0230393	1
LOCMI00331	0	0	0.759674	0	0	0	0	0	0	0	0	0	0.643469	4.71761	0	1.55709	0	0.838967	0.911638	2.13404	0	1.87408	1.51021	0	0	0	0	0.697639	0	1.74027	0	0	0	0	0	0	0.187089	0	0	0	0	0	0.146333	0	0.182487	0	0	-4.42638	1
LOCMI00332	4.7817	5.64127	5.99299	6.49011	7.51464	4.13797	4.24648	7.25054	5.94814	5.14427	6.54692	5.09564	1.93041	3.7302	3.45332	1.42733	1.31096	2.23724	3.19073	2.00851	1.81641	1.98432	2.01361	1.69629	0	1.8446	0	0.465093	1.36396	0.386727	0	0.795792	2.14693	1.20097	0.916204	4.33698	2.99343	4.93028	7.4058	2.99593	4.29064	2.7978	4.82899	3.96965	1.94653	2.75391	4.16942	0.0132001	1
LOCMI00333	16.1544	6.58148	11.8172	16.2253	19.0419	13.9292	15.4636	17.908	18.5442	17.0093	16.3288	17.8347	30.4575	15.7985	22.8783	17.647	12.6329	16.3598	20.6638	22.8468	20.2075	29.6545	15.7313	8.23911	4.6918	2.10811	3.59626	4.41838	6.62496	3.67391	9.03088	6.68466	6.90084	6.51954	2.74861	15.0267	16.0897	12.1993	14.931	12.591	15.0172	15.3605	14.3894	14.6829	16.1197	11.6415	16.1839	0.382946	1
LOCMI00334	64.4884	48.1678	54.3589	41.081	52.9672	54.6679	57.7681	53.1998	46.8853	47.0452	49.5255	56.64	6.2202	5.37588	4.10082	7.13665	4.29041	5.73294	4.71013	4.64468	7.1521	5.40175	5.15988	3.87723	5.18567	5.79731	4.55527	3.0231	5.45585	4.44736	7.76339	5.72971	5.06062	4.63231	6.96315	13.3163	14.1564	10.4294	10.8698	12.1861	12.9256	13.7147	12.8285	10.9046	11.1317	10.7653	14.3735	0.0708898	1
LOCMI00335	0	0	2.70106	0	0	0	0	0	0	0	0	0	0.428979	11.41	3.45332	2.33563	0	0.978794	0.607758	10.2936	0.794678	17.4179	5.91498	0	0	0	0	0.930186	0	0	0	0	1.07346	0	0	0	0.249452	0.695296	0	0.161942	0	0	0.341444	0	0.425803	0	0	-6.22937	0.676448
LOCMI00336	10.145	7.37705	6.58385	8.42333	10.8707	4.77907	9.13394	6.81377	7.41768	11.3672	6.31585	11.0405	8.36509	8.99638	6.79873	7.13665	8.46165	3.35587	8.35668	5.39787	7.1521	6.06319	4.40478	8.48143	9.63054	8.16893	7.43228	4.65093	5.261	5.99427	4.27779	6.84381	4.75391	6.00484	1.46593	33.5352	36.919	19.3419	32.7886	29.8378	26.9238	35.0548	28.096	26.6397	29.5629	31.9203	25.4005	-0.0481093	1
LOCMI00337	0	0.144648	0	0	0	0.0582813	0	0.174712	0.139956	0	0	0	0	0	0	0	0	0	0	0	0	0	0	0	0	0	0	0	0	0	0	0.159158	0	0	0	0	0	0	0.0597242	0	0	0	0.0487777	0	0	0	0	0.538575	1
LOCMI00338	0.840029	1.5188	0.422041	1.1047	0.729576	0.291407	0.640978	1.57241	0.559825	0.663777	0.231068	1.50256	2.78836	2.30395	1.07916	0.389272	0.357534	2.23724	0	1.25532	0.908203	1.76384	1.00681	1.21163	1.97549	2.63514	3.83601	0	4.09189	1.93364	2.05967	2.54654	0.76676	3.60291	5.31399	4.76456	1.93326	1.13776	0.955587	1.57893	3.32525	1.97492	1.90233	1.00437	1.09492	3.25462	5.15692	-0.285392	1
LOCMI00339	5.04017	10.9932	4.98009	3.38314	3.57492	6.87719	10.1755	7.68732	7.55764	4.89535	4.54433	4.50768	5.25499	2.19424	2.69791	3.24393	5.24384	6.15242	0.759698	4.26808	2.83813	1.1024	3.14627	1.21163	2.46937	1.31757	0	1.16273	0	0	2.37655	0	0	0	0.916204	5.98625	4.61487	1.83305	3.82235	5.14166	2.35985	3.23667	2.39011	5.16533	4.1972	1.25178	2.68818	0.21401	1
LOCMI00340	10.9204	11.2102	10.0446	10.0804	11.9651	9.84954	2.1633	5.94021	7.69759	7.21857	9.16569	7.18616	7.29264	11.5198	5.39582	9.47228	10.3685	10.9066	7.59698	6.90425	6.2439	4.51983	6.29254	5.57351	0	3.6892	2.15776	3.25565	2.72793	6.18763	1.42593	2.86485	2.76034	1.5441	0.916204	30.1145	30.4956	20.2268	28.9065	32.3479	23.974	27.0454	23.3645	22.7179	18.3095	21.155	16.0194	-0.49322	1
LOCMI00341	0.581559	1.5188	0	0.621393	0.875492	0.87422	0.7211	0.524136	1.04967	0.995665	1.38641	0.195986	0.643469	0.329136	1.61875	0	1.0726	1.67793	0.911638	0.376596	0.681152	0.33072	0.377552	0	0	0	0	0.697639	0	1.74027	0.47531	0.477475	0	0.514701	0.549723	0.549757	0.748357	0.189626	0.358345	0.242913	0.965394	0	0.585333	0.717407	0.182487	1.6899	0.65833	0.133302	1
LOCMI00342	0	0	4.0516	0	0	0	0	0	0	0	0	0	2.68112	12.0683	3.88499	1.8166	0	3.21604	1.67134	16.5702	1.24878	27.3395	4.53063	0.242327	0	0.527028	0	0.465093	0.974259	4.44736	0.316873	0.159158	0.153352	0	0	0	0.311816	0.252835	0.0597242	0	0	0	0.292666	0	0.243316	0	0	-6.80788	0.185658
LOCMI00343	1.0985	0.506268	0	0.483306	0.510703	0.757657	0.240367	0.262068	0.699781	0	0.231068	0	0	0.329136	0.323749	0.908301	0	0	0	0	0	0	0.880955	1.69629	0	0	0	0	0	0	0	0	0	0	0	0	0	0	0	0.121456	0	0	0	0.143481	0.182487	0.438122	0	-0.23254	1
LOCMI00344	7.94797	7.37705	8.10319	9.18281	7.00393	10.9569	11.137	5.94021	12.736	9.95665	10.4751	8.49273	6.97091	5.37588	10.0362	5.19029	5.12466	7.83036	4.71013	9.66595	4.54102	11.2445	7.80275	2.90792	12.0999	3.16217	6.71302	10.6971	12.0808	4.83409	4.91153	7.32129	7.51425	5.83328	7.87936	99.1396	97.037	83.1195	86.6598	81.7402	82.7557	82.6175	89.4096	72.4581	68.311	79.1749	66.7107	0.106791	1
LOCMI00345	0.323088	0.289296	0.422041	0.621393	0.291831	0.291407	1.04159	0.087356	0.349891	0.41486	0.0770226	0.587958	0.107245	0.109712	0.107916	0.259515	0	0.559311	0.15194	0	0.227051	0.11024	0.125851	0	0	0.263514	0	0.465093	0	0	0	0	0.153352	0	0.183241	2.74879	1.87089	1.58022	1.67228	2.10525	1.60899	1.26175	1.56089	0.717407	1.15575	1.1266	1.20694	0.0373415	1
LOCMI00346	0	0	0.844083	0	0	0	0	0	0	0	0	0	0.536224	3.7302	0.215833	0.519029	0	0.279656	0.607758	3.1383	0.454102	3.19696	1.13266	0.242327	0	0	0	0	0.194852	0.580091	0.47531	0	0	0.343134	0	0	0.0623631	0	0	0	0	0	0.0487777	0	0	0	0	-4.5521	1
LOCMI00347	0	0	0	0	0	0	0	0	0	0	0	0	0	0	0	0	0	0	0	0	0	0	0	0	0	0	0	0	0	1.74027	0	0	0	0	0	0	0	0	0	0	0	0	0	0	0	0	0	0	1
LOCMI00348	0	0	5.82417	0.0690437	0	0	0	0	0	0	0	0	2.03765	13.8237	4.20874	4.80102	0	1.67793	2.27909	15.566	0.454102	9.37039	5.41158	0.72698	0	0.790542	0	0.930186	0.779408	7.15445	1.90124	0.159158	0	0.686268	0.183241	0	0.623631	0.0632087	0	0	0	0.164577	0.585333	0	0.182487	0	0.219443	-7.34831	0.154074
LOCMI00349	28.9487	20.1061	23.4655	22.7844	30.7881	23.0794	24.0367	22.0137	25.682	30.1189	21.4123	20.5785	29.814	12.6169	20.8279	19.2041	31.3439	22.7919	21.8793	29.2489	23.9539	32.3003	21.3946	20.5978	17.2856	12.6487	15.1043	13.0226	7.20952	20.1098	16.4774	25.3062	26.6833	26.7644	20.3397	9.04046	8.1072	12.8946	10.1531	10.2023	9.33214	9.32601	7.41421	10.8089	9.48933	10.4523	13.386	0.0678923	1
LOCMI00350	6.84947	3.18226	7.59674	6.55915	7.73351	6.11954	7.85198	6.98848	6.64792	7.21857	7.85631	7.77412	4.61152	4.71761	3.88499	5.57956	5.95891	5.73294	4.25431	5.39787	3.97339	6.06319	7.04764	8.72376	4.44486	9.22299	7.19253	2.55801	8.37863	5.02745	7.76339	10.1861	5.98073	7.54895	8.79556	24.0061	18.4595	23.324	25.1439	25.6273	21.5605	23.8636	18.2916	20.8526	16.2414	17.5875	13.2763	0.245556	1
LOCMI00351	46.7185	52.2902	47.0998	45.5688	51.2163	58.6893	47.9932	51.8021	46.8154	61.0675	57.3048	56.3787	47.0805	55.7336	54.3899	58.6503	50.5315	56.4904	61.2317	58.1213	93.2043	94.0346	91.4935	67.3668	82.9708	59.8177	60.8967	72.5545	50.6615	91.461	88.4076	102.021	110.874	99.1657	118.74	54.426	59.8686	53.2849	62.5312	58.0967	60.9271	52.0062	59.5088	58.3491	61.4373	61.4623	68.2468	0.130341	1
LOCMI00352	4.97556	5.35198	4.64245	6.0068	6.49323	6.41094	4.72721	6.28963	4.33864	5.80805	6.23883	3.91972	6.64918	7.57012	10.6837	12.4567	12.037	9.78794	9.72413	8.41064	9.53613	9.26015	6.79594	6.54282	2.96324	3.95271	3.83601	0.465093	3.11763	3.09382	3.32717	3.02401	3.22039	1.71567	2.56537	5.86408	5.98686	8.34355	5.01683	4.49389	3.86158	5.15674	6.09721	4.63923	3.40643	3.81792	5.87011	0.189451	1
LOCMI00353	0	0	2.36343	0	0	0	0	0	0	0	0	0	0.321734	4.93704	0.863331	0.389272	0	0	0.455819	2.51064	0.340576	2.53552	2.26531	0	0	0	0	0	0.974259	0.580091	0	0	0	0	0	0	0.311816	0.189626	0.179172	0	0	0	0	0	0	0	0	-6.03366	0.428405
LOCMI00354	24.2962	23.433	16.0376	18.7799	12.9135	19.4077	18.348	21.6643	16.9347	23.813	19.5637	22.4077	3.64632	5.37588	10.5758	5.57956	3.33699	3.91518	7.44504	4.64468	6.2439	7.05535	7.29934	5.08886	12.0999	12.1216	9.59004	16.2783	14.2242	7.15445	5.86215	12.7327	10.7346	5.83328	7.87936	34.3904	27.2527	21.2381	20.6646	22.9148	22.1504	22.4921	22.9743	23.6744	22.8717	28.165	26.8269	-0.191853	1
LOCMI00355	0	0	3.0387	0	0	0	0	0	0	0	0	0	1.93041	11.8489	2.15833	2.46539	0	1.39828	3.64655	11.0468	0.794678	10.4728	4.90818	0.484653	0	0	0	0	0	2.90045	0.950619	0	0	0.171567	0	0.0610842	0.685994	0	0	0.0404855	0	0.109718	0.195111	0	0.425803	0	0.219443	-6.39599	0.391186
LOCMI00356	70.6917	64.296	54.1057	47.5021	72.301	55.5421	62.3351	53.0251	55.0028	54.9275	59.2304	36.8454	0	0	0	0	0	0	0	0	0	0	0	0	0	0	0	0	0	0	0	0	0	0	0	4.45914	0.561268	1.32738	1.55283	1.21456	0.697229	1.42633	2.92666	1.2435	0.243316	2.37838	0.493747	0.0396829	1
LOCMI00357	34.635	30.4484	28.0235	39.493	30.7152	29.0824	35.8146	35.2045	31.4901	36.0929	29.5767	25.8702	46.9732	45.7499	41.2241	32.8286	35.1576	32.7197	37.3771	33.517	30.0842	37.4816	31.8402	165.024	135.815	156.264	152.002	143.714	139.514	44.8603	72.0886	57.7745	46.619	41.3476	53.6896	13.3163	9.04265	12.7682	10.4517	11.7408	9.38578	8.61285	10.975	9.51759	11.9833	10.5775	12.5631	-0.0210856	1
LOCMI00358	3.48935	1.8081	1.68817	1.38087	2.84535	2.85578	3.92599	4.28044	1.74945	0.41486	3.77411	1.89453	2.1449	0	0.539582	0	0.595891	0	0.759698	0.627659	0	0.551199	0	0	1.23468	0	0	0	0.974259	0.966818	0.792183	0	0.76676	0.857835	0.916204	1.5271	0.623631	0.632087	1.19448	1.57893	1.34083	0.822883	1.21944	0.956542	1.21658	0.938833	0.274304	0.727546	1
LOCMI00359	0	0.289296	28.8676	0	0	0	0	0	0	0	0	0	9.54478	64.8397	13.7054	13.6245	0.476713	8.24984	8.96444	69.4191	3.85986	61.8446	20.1361	0	0	2.10811	0	3.0231	0	30.9382	7.28808	1.27327	2.60698	0	0.732964	0	0.81072	0.252835	0.238897	0	0.214532	0	0.829221	0	0.243316	0.250356	0	-9.65317	0.022339
LOCMI00360	7.30179	6.9431	7.00589	7.31863	6.85802	7.63485	8.09235	6.46434	6.78788	7.38452	6.70097	6.79418	6.11295	4.16905	4.96415	4.80102	4.40959	6.43208	4.55819	5.9	16.5747	8.59871	8.1803	0.242327	0.74081	0.263514	0.479502	0.465093	0.389704	0.580091	1.26749	0.795792	1.38017	0.514701	1.09945	15.943	15.3413	14.3484	14.3935	14.8177	14.2664	15.9091	19.0233	15.8308	14.1732	13.6444	20.7922	0.0250135	1
LOCMI00361	68.6239	53.0135	61.8713	60.6894	56.5422	57.5819	66.1009	51.7147	56.5423	56.3381	66.7786	65.3287	3.53908	10.9712	5.39582	3.24393	3.93288	6.43208	5.7737	1.50638	5.67627	3.63792	2.64287	2.90792	6.17342	7.6419	4.07577	5.81366	4.09189	3.28718	5.22841	6.68466	6.44079	0.686268	3.1151	5.61974	4.42778	6.32087	2.50841	5.38457	4.23701	3.40125	6.92644	3.58703	3.52809	4.94452	4.82775	-0.074308	1
LOCMI00362	5.55712	10.1254	6.33062	8.56142	6.63914	6.29438	6.89051	4.71722	8.67729	8.96099	4.54433	6.33688	7.50713	7.13127	8.74123	9.08301	7.03151	16.4997	5.7737	14.8128	13.396	11.9059	12.2075	1.21163	3.95099	5.79731	6.47327	3.72074	9.35289	3.09382	4.27779	6.84381	10.7346	4.63231	4.9475	87.0449	81.1344	53.0321	71.9079	64.6553	85.6519	59.3025	60.0454	82.2626	41.1813	59.2091	57.4941	-0.31516	1
LOCMI00363	0	0	22.2838	0	0	0	0	0	0	0.331888	0	0	8.1506	39.9351	10.7916	11.2889	0.476713	5.59311	6.07758	56.3638	4.08691	56.553	17.6191	1.69629	0	0	0.479502	5.58111	1.36396	15.0824	2.85186	0.318317	0.613408	0.343134	0.366482	0	1.24726	0.568878	0.238897	0.080971	0.214532	0	0.780444	0	0.243316	0.125178	1.20694	-9.26528	0.0202488
LOCMI00364	1.87391	3.54388	2.36343	5.59254	2.84535	3.38032	3.68562	2.79539	5.31834	1.16161	5.23754	3.07045	2.03765	2.7428	2.69791	1.8166	1.78767	1.11862	2.73491	3.51489	2.61108	2.86624	1.38436	1.21163	0.493874	0.263514	1.19875	1.39528	1.55882	1.74027	1.26749	1.43243	3.06704	1.0294	0.366482	9.16262	7.73303	6.70012	6.68911	7.32787	6.91866	5.8699	10.1945	14.3481	4.25803	6.1963	7.35135	-0.0740567	1
LOCMI00365	0	0	3.20751	0	0	0	0	0	0	0	0	0	1.71592	8.55753	2.37416	1.03806	0	0.699139	1.67134	11.1723	0.908203	6.50415	1.38436	0	0	0	0.719253	0	0.584556	4.254	0	0.477475	0	0	0.916204	0	0.187089	0	0.179172	0	0	0	0.146333	0	0.182487	0	0.274304	-6.47343	0.356808
LOCMI00366	91.4986	110.294	107.621	90.7234	112.136	104.673	116.257	104.478	93.8406	103.134	117.768	117.853	67.2425	79.98	75.7573	62.024	62.5685	67.397	69.7403	71.4276	54.7192	54.0175	75.007	159.693	134.581	143.615	137.377	143.249	112.235	105.383	100.607	103.612	102.286	123.185	86.3065	119.053	128.655	103.093	119.209	164.654	127.647	131.881	116.286	119.663	99.2122	94.0085	116.579	0.129153	1
LOCMI00367	10.8558	7.37705	11.5639	9.94229	10.2141	9.79126	13.2202	8.29882	9.79694	6.38885	7.54822	10.9752	7.1854	5.04675	7.2304	11.4186	7.15069	9.78794	9.57219	7.90851	8.74145	12.3469	5.28573	9.45074	13.0877	9.22299	15.1043	8.13913	9.54774	6.76772	8.87245	11.1411	11.8081	9.60775	7.14639	10.2621	9.16738	9.54452	10.6906	12.6315	10.1366	9.98432	10.975	13.7742	9.36767	7.44808	8.44856	0.0642348	1
LOCMI00368	10.145	9.54677	10.0446	9.66612	10.9436	7.46001	10.7364	9.5218	11.4764	6.96966	10.7061	9.73398	1.07245	3.94963	1.40291	1.8166	0.953425	0.559311	3.19073	2.51064	0.113525	0.33072	0.629254	1.45396	0.987747	2.10811	2.15776	5.34857	0.194852	1.35354	0.47531	0.477475	1.22682	1.0294	0.183241	30.1145	32.4912	24.7778	24.248	31.943	19.7906	22.1081	29.2179	23.5788	12.7741	21.9687	16.3485	-0.0281296	1
LOCMI00369	79.4797	85.6316	95.8878	89.4116	81.2748	91.2685	90.2978	86.395	86.283	87.7015	84.9559	85.1886	91.587	73.1778	79.5344	79.8007	78.1809	93.2651	79.0086	61.8872	53.2434	68.1282	75.7621	81.4218	86.4279	56.392	88.4681	73.7172	68.1982	103.836	69.5536	119.528	74.8358	89.7295	91.4372	83.9296	77.5797	77.6203	94.6628	77.1248	82.273	82.3432	79.3126	74.6581	67.3986	79.8634	66.4364	-0.00444849	1
LOCMI00371	9.24032	13.5969	9.70695	9.3209	8.24421	9.0336	14.2618	12.0551	11.1965	8.71207	13.8641	9.01536	9.97376	12.3974	14.0291	9.7318	12.8712	6.99139	9.11638	8.78723	12.2607	7.16559	10.0681	15.7512	9.87747	4.74325	12.7068	5.81366	11.3014	13.1487	11.0906	10.8228	8.12766	9.09305	6.04695	32.7411	26.7538	21.5542	28.6079	23.7245	28.7473	23.3699	28.5837	23.244	28.5288	22.4068	23.9193	0.0550677	1
LOCMI00372	22.4869	24.6625	23.4655	25.1319	21.7414	22.9046	20.4312	23.4114	23.5826	19.9133	30.501	26.3275	38.1791	94.0231	53.9582	70.4582	55.0603	71.1723	38.4407	40.0447	20.8887	11.2445	40.0205	51.8579	52.1037	46.642	30.9279	23.4872	44.8159	21.27	22.498	25.4654	22.5428	21.9606	22.5386	11.1173	13.5328	13.1474	12.6615	12.7934	11.6384	14.1536	11.3652	13.2481	10.6451	13.707	12.5631	-0.113618	1
LOCMI00373	4.394	3.10993	2.11021	3.65932	3.50197	2.97235	3.44526	5.67814	3.21899	2.57213	3.69709	4.57301	3.43183	3.07193	4.53249	3.24393	2.86028	4.61432	4.10237	4.01702	5.33569	3.52768	6.16669	1.69629	2.22243	3.42568	3.83601	3.25565	1.94852	2.90045	2.21811	3.97896	3.98715	2.23037	4.76426	1.89361	0.81072	0.50567	0.597242	0.769224	0.268165	0.658307	0.731666	0.813061	0.608291	0.250356	0.987494	0.216606	1
LOCMI00375	11.6958	21.9865	21.6085	15.811	12.9135	12.3556	12.0183	19.393	22.533	19.3325	10.3981	22.6691	26.8112	40.374	39.4974	46.7126	86.1658	108.087	70.8038	72.5574	34.1711	35.7177	51.5988	62.5203	49.3874	55.865	63.7737	61.3923	98.0105	94.1681	124.214	82.4441	152.739	84.2394	139.446	160.163	128.842	105.811	145.249	165.221	152.854	147.954	122.578	141.999	129.87	122.987	140.718	-0.327403	1
LOCMI00376	807.074	808.872	856.997	913.794	910.949	875.385	870.368	943.095	935.257	883.736	888.302	991.69	1727.71	1495.48	1622.95	1685.29	1947.01	1822.66	1836.95	1592	1267.51	1363.12	1664.25	2183.85	2266.88	2404.56	2195.4	3220.07	2583.54	2820.79	2282.75	3085.76	3012.29	3273.15	2863.51	742.844	760.331	756.292	835.183	755.581	843.379	755.736	780.053	860.505	864.746	847.015	897.139	0.0880047	1
LOCMI00377	13.7636	6.65381	6.75266	8.56142	4.66929	11.4814	9.61467	8.38617	9.30709	13.0266	9.24271	8.4274	6.00571	5.70502	5.17999	7.78544	9.05754	3.91518	2.43103	3.01276	1.3623	1.76384	4.02722	8.72376	6.91423	5.27028	3.83601	8.37167	10.1323	7.73454	4.43622	8.27624	4.90727	3.43134	14.6593	29.4426	34.2997	25.1571	29.2648	23.2387	31.858	28.6363	39.7538	27.4528	20.986	24.1593	18.7075	-0.0660138	1
LOCMI00378	71.0794	59.8119	56.4691	58.7562	53.1861	61.4285	48.8746	70.5836	59.2015	37.0885	82.2601	53.1122	31.4227	54.4171	16.6191	24.9134	64.5946	40.9695	42.847	55.1085	35.4199	50.4899	57.6396	82.6334	165.942	103.561	105.251	145.574	51.8306	148.31	101.716	194.173	204.878	188.724	233.449	37.75	31.6181	23.6401	49.6905	33.6839	41.4047	38.0721	33.0713	37.9747	23.6017	28.6657	20.7922	-0.072593	1
LOCMI00379	1.0985	1.88042	1.68817	1.03566	1.67803	1.10734	2.00306	2.35861	0.559825	2.57213	1.77152	1.17592	3.64632	4.16905	3.88499	9.08301	3.8137	2.5169	6.07758	2.25957	3.17871	2.86624	3.14627	1.69629	3.95099	4.74325	4.31552	4.41838	5.261	2.127	3.4856	0.954951	1.07346	1.20097	0.183241	0.0610842	0.436542	0.0632087	0.418069	0.607282	0.160899	0.0548589	0.195111	0.0478271	0.729949	0.250356	0	0.319221	1
LOCMI00380	4.394	4.41176	2.11021	2.96888	4.96112	4.13797	3.84587	4.45515	4.75851	2.90402	4.85242	3.33176	1.60867	2.19424	3.23749	3.6332	1.78767	4.89397	1.5194	3.1383	4.54102	4.40959	3.77552	0.72698	2.46937	1.31757	1.19875	0	0.974259	0	2.05967	2.06906	0.76676	2.5735	0	9.59021	6.79758	5.43595	9.07807	9.79749	11.102	8.44827	5.07288	10.8568	7.05617	11.3912	11.3562	0.321088	1
LOCMI00381	0	0.072324	0	0	0.0729576	0	0	0	0	0	0	0	0	0	0	0.259515	0	0	0	0	0	0	0	0	0	0	0	0	0	0	0	0	0	0	0	0	0	0	0	0	0	0	0	0	0	0.125178	0	0.0153162	1
LOCMI00382	0	0	0.590858	0	0	0	0	0	0	0	0	0	0.536224	5.15646	1.07916	1.94636	0	1.67793	1.06358	8.91276	0.567627	5.62223	3.14627	0	0	0	1.19875	0	0	1.35354	0.792183	0	0	0	0	0	0	0.126417	0	0	0	0	0.243889	0	0	0	0	-4.05832	1
LOCMI00383	0	0	0.253225	0	0	0	0	0	0	0	0	0.130657	0	0.109712	0.215833	0	0	0	0.15194	0.125532	0	1.87408	0.125851	0	0	0	0	0	0	0	0	0	0	0	0	0	0	0	0	0	0	0	0	0	0	0	0	-2.9293	1
LOCMI00384	0	0	0.422041	0	0	0	0	0	0	0	0	0	0.21449	1.8651	0.539582	0	0	0.978794	0.759698	0.627659	0.227051	0.22048	0.251701	0	0	0.527028	0	0	0	0.386727	0	0	0	0	0	0	0	0	0	0	0	0	0	0	0	0	0.109722	-3.59125	1
LOCMI00385	9.62803	6.72613	4.72686	5.24732	8.46309	5.71157	8.49296	5.32871	6.50796	8.6291	8.78058	7.25149	7.82887	6.14387	4.31665	6.87714	3.93288	6.29225	9.26832	7.28085	3.97339	11.6854	9.81636	14.0549	13.8285	6.58785	7.19253	9.30186	9.93745	12.1819	9.66463	14.8017	10.4279	10.4656	18.5073	76.3552	70.7198	68.6447	61.2173	58.7849	67.4703	76.199	78.0931	79.7278	57.1185	57.2062	52.3921	0.082896	1
LOCMI00386	4.52323	5.06268	5.23331	4.4188	2.84535	4.07969	4.80733	3.49424	3.49891	3.31888	3.62006	4.70367	2.89561	2.19424	4.74832	3.24393	5.00548	3.91518	1.82328	2.88723	3.85986	2.97648	4.27893	2.90792	2.96324	1.8446	2.87701	0.465093	1.55882	0.966818	2.05967	1.11411	1.99358	3.43134	4.21454	4.21481	4.36542	2.97081	5.61407	2.99593	3.21798	4.33385	2.87789	2.86963	2.06819	1.6899	2.74304	-0.334711	1
LOCMI00388	0	0	1.18172	0	0	0	0	0	0	0	0	0	0	2.52337	0.215833	0.259515	0	0.279656	0	2.38511	0	2.31504	0.629254	0	0	0	0	0	0	1.35354	0.792183	0	0	0	0	0	0.124726	0	0	0	0	0	0	0	0	0	0	-5.04964	1
LOCMI00389	0	0	0	0	0	0	0	0	0	0	0	0	0	0	0	0	0	0	0.455819	0	0	0	0	0	0	0	2.39751	0	1.36396	0	0	0	0	0	0.549723	0	0	0.189626	0	0	0	0	0	0	0	0	0	0	1
LOCMI00390	0	0	2.95429	0	0	0	0	0	0	0	0	0	1.60867	9.87407	0.539582	3.89272	0	1.39828	4.55819	23.0979	1.70288	9.37039	6.29254	0	0	0	0	0	0	0	0	0	0.76676	0	0	0	0	0	0	0	0	0.548589	0.243889	0	0.304145	0	0.274304	-6.35624	0.466261
LOCMI00391	0	0	3.96719	0	0	0	0	0	0	0	0	0	1.28694	10.8615	3.77707	1.55709	0	2.79656	0.911638	16.1936	0.340576	14.5517	5.53743	0	0	0	0	0	0	5.02745	0	0	0.460056	0.514701	0.549723	0	0.561268	0	0	0	0	0	0.146333	0	0	0	0.493747	-6.78119	0.51605
LOCMI00392	0	0	1.09731	0	0	0	0	0	0	0	0	0	0.21449	2.19424	0.431665	1.42733	0	0.559311	0.303879	4.39362	0.681152	4.85055	1.63606	0	0	0	0	0	0	1.16018	0.316873	0	0	0	0	0	0.124726	0	0	0	0	0	0	0	0.121658	0	0.109722	-4.93156	0.843027
LOCMI00393	280.505	235.342	296.695	216.659	197.35	182.595	249.02	191.31	272.915	278.703	225.368	255.109	90.5146	67.2534	76.081	69.5499	60.5425	61.2446	86.1497	60.5064	65.7312	93.8141	53.2349	104.443	143.717	156	107.648	117.436	141.852	105.19	84.4467	83.7174	95.2316	126.273	97.6674	155.704	131.274	132.549	154.805	171.294	125.126	153.769	148.821	176.721	134.919	154.532	102.425	-0.327373	1
LOCMI00394	561.139	728.303	677.461	894.461	766.785	737.317	598.273	742.613	712.027	703.437	709.917	785.839	1979.52	1959.02	2141.38	2187.19	2160.82	2491.03	1775.87	1980.77	1518.52	1695.05	1969.19	2368.26	3222.53	2994.84	3708.47	3914.45	3381.26	3451.35	2752.99	2538.58	3617.42	3266.46	3778.06	366.505	589.144	632.024	539.429	509.834	588.783	492.139	450.072	578.517	639.922	549.155	626.785	-0.00826025	1
LOCMI00395	0.581559	0.795564	0	1.38087	0	0.174844	0.480733	0.524136	0.419869	0	0.231068	0	0	0	0	0	0	0	0	0	0	0	0	0	0	0	0	0	0	0	0.47531	0	0	0	0	0.183252	0	0	0.179172	0	0	0.164577	0.438999	0	0	0	0	-1.21852	1
LOCMI00396	0	0	10.551	0	0	0	0	0	0	0.746749	0	0	6.2202	37.1923	4.10082	7.13665	0.357534	5.31346	5.7737	32.0106	3.63281	45.97	10.1939	0	1.48162	0	0	4.65093	0	6.18763	0	1.43243	0	0	0.549723	0	1.62144	0	0	0	0	0	1.12189	0	0.364974	0	1.09722	-8.18892	0.33784
LOCMI00397	6.72023	4.26712	4.0516	3.3141	3.7938	4.54594	3.52538	4.54251	5.17838	3.65077	2.54175	3.85439	2.35938	0	2.37416	4.28199	1.78767	3.63552	2.27909	4.14255	1.24878	2.42528	0.880955	3.6349	1.72856	1.8446	0	1.62783	1.36396	2.127	4.7531	3.50149	1.68687	6.34798	4.0313	9.95672	10.1652	13.337	13.0796	9.31166	13.5155	12.3981	10.8287	8.32192	11.2534	12.5178	8.1194	-0.162446	1
LOCMI00398	0.193853	0	1.09731	1.93322	0.218873	0	0.480733	0	0	0	0.693203	0	0	0	0.971247	0	0.357534	0.419483	0.455819	0.753191	0.681152	0	0	0	0	0	0	0	0	0.580091	0	0.954951	0	0.514701	0	0.366505	0.187089	0.189626	0	0	0	0	0.146333	0.143481	0	0	0	-2.15597	1
LOCMI00399	21.0007	11.5718	10.7199	30.3792	17.218	17.1347	17.3865	19.9172	27.5014	18.2539	15.8667	18.0307	65.9555	55.9531	81.8006	80.4495	82.1137	76.4858	59.5603	68.1638	62.8931	56.0019	60.7859	12.601	11.3591	10.5406	8.63103	7.20894	13.2499	9.08809	18.6955	12.096	12.7282	12.1813	13.3766	32.2524	28.6247	40.58	25.9203	27.6921	26.2265	24.1379	32.047	36.5877	27.4339	29.229	27.4853	-0.0437754	1
LOCMI00401	23.1977	24.0839	22.3682	31.1387	27.6509	26.4597	24.8379	27.9539	27.2215	22.4854	26.9579	26.6541	56.089	36.9729	42.627	54.2385	35.8726	52.1558	57.1293	37.7851	27.8137	41.4502	36.6226	30.0485	18.5203	11.0676	17.2621	20.4641	33.1248	17.016	25.3498	24.9879	30.5171	29.6811	22.7219	31.7638	32.4288	30.3402	36.1331	29.1091	23.4913	32.641	33.4615	31.0876	23.2367	26.4125	30.6672	0.0842995	1
LOCMI00402	0	0	3.37633	0	0	0	0	0	0	0	0	0	1.60867	9.10609	3.56124	1.55709	0.238356	1.11862	0.455819	7.65744	0.908203	6.72463	4.15307	0	0	0	0	0.697639	0.389704	4.83409	0.47531	0.318317	0.306704	0.343134	0	0	0.623631	0	0.179172	0.080971	0.107266	0	0.0975554	0	0	0.125178	0.274304	-6.54225	0.141823
LOCMI00403	35.3458	41.4416	29.7961	11.8065	16.1966	11.6563	17.9474	23.6735	24.0725	4.23158	8.70355	0	0	0	0	0	0	0	0	0	0	0	0	3.87723	4.93874	6.32434	4.79502	4.65093	24.7462	4.254	3.4856	0	3.68045	2.23037	1.28269	0.549757	0.561268	1.83305	0.776414	2.7935	0.482697	1.48119	0.438999	0.33479	0.790778	0.125178	0.493747	-0.769048	1
LOCMI00404	20.6776	33.9923	24.6472	23.6129	17.5828	33.57	58.5694	26.7309	50.5942	34.2675	34.8142	39.3279	23.9156	27.7571	95.3981	40.7438	48.7439	63.4818	195.394	135.198	137.82	0.33072	103.323	0	19.7549	28.9865	28.5304	19.5339	17.5367	17.2094	13.9424	31.8317	40.945	20.9312	46.3599	7.94094	12.1608	21.3013	10.0337	5.06069	6.48959	11.0266	30.4861	23.4353	29.3196	9.07539	23.645	0.406603	1
LOCMI00405	0	0.650916	0.337633	0.276175	0.291831	0.524532	0	0.786204	0.279912	0	0.693203	0.587958	0.428979	0.987407	0	0	1.0726	0.559311	1.36746	1.12979	0.454102	0	0	5.33119	6.42036	9.22299	9.35028	11.1622	11.886	1.74027	7.60495	8.4354	6.74749	6.00484	8.0626	0.244337	0	0.252835	0	0.161942	0	0	0	0.191308	0	0	0.987494	0.341414	1
LOCMI00406	0	0.795564	0.675266	0	0.437746	0	0	0	0	5.31021	0.616181	0.52263	0	0	0	0	0	0	0	0	0	0	0.377552	0	0.74081	1.58108	0	27.2079	0	0	32.6379	0.954951	0	0.514701	0	0	0.498905	0.379252	0.836138	0.890681	0.589963	0.438871	0	0.143481	0.486632	0.187767	0.438886	-1.65331	1
LOCMI00407	36.7674	37.1022	38.0681	33.7624	36.9895	34.8522	41.5033	38.0872	36.6685	34.5164	35.0453	44.2929	42.3617	54.9657	55.7928	37.7594	49.5781	41.8085	48.4687	45.1915	64.0283	64.9313	69.8472	83.118	94.5768	100.399	98.5376	132.086	102.882	103.643	84.6051	136.399	109.493	112.548	103.165	23.0898	23.698	24.9042	27.4731	22.8338	24.2958	20.7915	26.1449	26.2093	33.2127	25.2233	37.4699	0.0552107	1
LOCMI00408	4.00629	5.35198	5.73976	5.10923	3.28309	6.00297	5.92905	5.24136	3.91877	7.55046	8.08737	8.23142	7.50713	4.49819	4.85624	2.7249	4.40959	4.61432	5.92564	6.65319	4.88159	4.74031	5.41158	6.54282	7.16117	6.06082	6.47327	9.5344	11.3014	8.70136	6.4959	5.88886	11.6548	5.66171	7.14639	19.9745	20.8916	14.4116	18.3353	14.9796	17.3235	15.5799	13.7553	21.7613	16.2414	13.2688	17.8298	0.0228218	1
LOCMI00409	293.299	298.698	337.042	382.019	300.294	333.894	342.202	350.822	345.132	322.347	324.65	350.88	1120.39	968.208	976.319	970.195	992.516	1174.55	1046.26	932.2	716.913	833.083	952.816	1061.88	1250.49	1356.31	1454.81	1763.4	1854.6	1415.81	1460.47	1652.7	1659.73	1618.91	2025.54	145.258	166.447	200.814	185.742	147.57	191.523	175.823	186.087	211.874	229.386	179.818	225.204	0.017649	1
LOCMI00410	0	0	1.43494	0	0	0	0	0	0	0	0	0	0.750713	2.41366	0.755415	1.94636	0.238356	0.978794	0	4.39362	0.227051	3.3072	0.880955	1.21163	0	0	0	1.62783	0.974259	0.386727	0.792183	0	0	0	0	0	0.124726	0	0	0	0	0	0.243889	0	0	0	0	-5.3158	0.676448
LOCMI00411	0	0	0.844083	0	0	0	0	0	0	0	0	0	0.321734	1.42625	0.323749	1.03806	0	0	0.303879	3.51489	0.340576	2.756	1.00681	0	0	0	0	0.232546	0	1.16018	0	0	0	0	0	0	0.187089	0.0632087	0	0	0	0	0.146333	0	0	0	0	-4.5638	1
LOCMI00412	10.5973	7.2324	11.2263	11.116	7.07689	9.20845	8.49296	10.5701	8.88722	12.2799	8.8576	10.9099	12.6549	13.9334	15.3241	11.8079	7.98494	5.0338	11.5474	12.1766	37.1228	33.4027	22.5273	22.0517	23.2121	27.1419	28.2906	19.7664	24.7462	19.3364	19.6461	19.7357	16.2553	27.1076	11.1777	14.4159	17.3993	19.9107	12.6615	22.4694	14.8027	18.7617	21.4134	21.2831	22.8717	20.2788	18.5978	-0.185205	1
LOCMI00413	31.3395	44.5516	41.9509	41.7024	30.0585	28.0916	29.5651	35.5539	35.8988	25.8043	18.1003	18.6187	22.1997	16.0179	8.41748	6.22835	10.4877	12.7243	9.26832	10.7957	8.28735	12.2366	8.30615	93.5381	111.615	101.189	170.703	58.1366	121.977	76.572	82.0701	38.5164	66.2481	88.357	111.044	12.9498	15.4037	19.1522	17.977	17.7731	15.4463	17.6097	15.4138	11.335	13.1999	8.69986	7.62565	-0.37231	1
LOCMI00414	4.20015	4.48409	9.45373	4.9021	4.23154	5.71157	5.60856	5.50343	3.8488	5.14427	4.7754	5.29162	3.86081	5.04675	4.42457	3.6332	4.29041	2.65673	4.25431	6.77872	4.08691	5.73247	3.52382	7.75445	6.17342	12.9122	14.8646	8.83676	9.54774	7.34782	5.70371	7.00297	5.06062	3.77447	6.41343	3.4818	4.11597	3.91894	5.196	5.10117	4.71971	3.62069	5.70699	5.73925	4.62301	5.25747	5.70552	-0.120336	1
LOCMI00415	34.5704	35.3664	28.4456	25.0629	35.6763	34.6191	32.129	29.8757	37.9281	30.5337	27.42	30.7698	16.7302	19.3093	16.5112	11.5484	17.9959	13.9828	15.9537	18.5787	12.2607	16.8667	13.466	21.0824	17.0386	20.2906	17.2621	16.0457	20.8492	16.2425	15.6852	14.3243	19.9358	12.1813	14.6593	102.682	97.9101	79.3901	94.2447	99.7157	86.2955	89.6943	92.9703	82.3104	58.6392	72.7909	57.1101	0.100307	1
LOCMI00416	12.342	13.2353	12.4924	11.7374	12.3298	14.3955	11.6177	15.1999	11.3365	14.5201	11.7845	15.0256	11.4752	11.5198	9.06498	8.95325	9.2959	9.08881	11.3955	9.54042	11.6931	12.0161	9.81636	5.57351	4.19793	5.27028	4.31552	6.04621	5.6507	5.80091	10.1399	6.20718	5.98073	5.49014	4.39778	21.746	17.2746	15.1069	13.5574	14.8987	14.5345	16.2382	17.2185	12.8655	16.6063	17.0242	18.3235	0.104764	1
LOCMI00418	6.33253	5.135	5.23331	1.86418	4.52337	7.51829	1.4422	3.84366	2.16932	3.31888	4.7754	4.05038	0	0	0	0	0	0	0	0	0	0	0	0	0	0	0	0	1.75367	0	0	0	0	0	0	0.244337	0.561268	0	0	0	0	0	0	0	0	0	0	-0.0969267	1
LOCMI00419	10.9204	14.8987	9.96018	9.66612	14.0808	11.598	12.9798	10.0459	14.7654	11.3672	10.7832	10.9752	4.71877	9.2158	9.38872	10.6401	11.3219	8.11001	9.42025	12.1766	15.3259	11.6854	9.43881	17.6898	15.804	5.27028	11.2683	6.27875	13.4448	9.47481	11.8827	7.79877	11.1947	6.86268	8.0626	37.2613	36.919	29.7081	32.7288	38.3398	30.5708	38.7852	32.2421	32.0442	24.5749	30.9189	27.979	0.100164	1
LOCMI00420	40.4506	37.9701	49.8009	40.9429	37.5732	37.708	41.8238	44.0274	38.208	40.0755	48.8323	41.5491	4.18255	4.6079	5.82748	5.32005	8.10411	4.33466	7.90086	5.77447	7.94678	7.16559	6.16669	43.3765	28.8916	30.8311	21.3378	17.441	19.8749	18.9496	31.6873	20.3723	21.9293	20.9312	24.371	25.8386	23.9474	26.2316	27.6523	20.931	26.012	22.4921	22.1939	23.0048	20.3777	23.909	25.6749	-0.0701925	1
LOCMI00421	4.84632	4.41176	5.65535	6.14489	5.98253	6.17782	6.24954	5.67814	6.7179	6.63777	4.69838	4.18104	30.4575	30.9388	30.8641	24.6539	23.8356	29.7833	30.3879	32.3872	28.7219	24.0323	31.8402	9.45074	14.8162	13.1757	18.9403	12.5575	15.3933	17.016	20.5967	14.3243	16.8687	19.0439	14.2928	12.2779	12.0984	17.1928	10.5115	13.4817	16.8944	13.2759	14.1943	17.0264	15.1464	14.2077	17.0068	0.1966	1
LOCMI00422	67.3962	64.3684	69.3836	58.7562	64.2757	69.7627	74.9944	68.225	67.5989	67.5393	67.9339	62.5196	76.7873	78.8829	62.0519	64.3596	59.3507	54.6727	73.5388	60.3808	62.666	80.0341	62.6737	49.1923	39.7568	38.473	48.4297	53.0206	48.9078	42.54	32.0042	40.2671	33.7375	33.9703	36.6482	426.551	283.565	232.924	269.356	341.212	299.755	290.204	309.592	284.284	206.089	271.824	295.371	0.0933495	1
LOCMI00425	0	0	0.844083	0	0	0	0	0	0	0	0	0	0	1.75539	1.72666	0.778544	0	1.39828	1.97521	4.01702	0.340576	2.86624	0.755104	0	0	0	0	0.697639	0	0	0.47531	0.477475	0	0	0	0	0	0	0	0	0	0	0	0	0	0	0.164582	-4.56658	1
LOCMI00426	17.3175	18.8766	18.0634	15.1896	17.0721	17.601	14.9027	14.7632	19.034	15.9306	17.5612	19.3373	14.7998	13.3849	14.137	15.1816	12.8712	9.50829	11.0916	11.2979	15.4395	18.851	16.3606	13.0856	14.5693	16.0744	13.6658	13.0226	13.8345	13.7288	17.1111	13.2102	19.9358	16.2989	17.2246	8.18528	7.67066	8.91243	6.86828	6.72059	7.66952	7.24137	8.92632	8.51322	9.4285	6.69701	13.1666	-0.10698	1
LOCMI00427	6.52638	7.73867	4.81127	4.9021	3.28309	5.53672	5.44831	7.77468	5.59825	4.23158	7.08608	8.16609	6.11295	5.92444	5.50374	4.67126	3.93288	3.77535	2.73491	3.38936	3.06519	3.96864	1.51021	2.18094	0.74081	0	0.719253	1.39528	0.584556	1.16018	1.42593	1.9099	0.460056	0	2.19889	3.11529	0.935447	5.62558	4.41959	3.36029	2.25259	3.12696	2.48766	4.54357	2.91979	2.8165	2.13957	-0.12418	1
LOCMI00428	1.42159	3.39923	2.95429	3.24505	5.03408	1.865	2.56391	7.77468	3.42893	2.48916	2.84984	2.09052	42.6834	41.6905	30.8641	55.7956	43.5	55.232	49.0765	50.2127	39.2798	27.2292	43.1668	7.75445	7.4081	5.27028	8.87078	12.0924	4.8713	1.35354	9.82306	9.39035	9.04777	0.857835	8.61232	5.43649	5.67504	6.88975	3.7029	5.10117	7.56226	7.18652	3.951	5.78708	12.1658	7.26031	7.18676	0.638246	1
LOCMI00429	10.2096	12.0781	9.28491	8.90664	10.7248	9.79126	9.93516	11.0942	10.3568	11.2012	9.78187	9.27668	16.3012	12.8363	13.9212	18.166	13.8247	17.6183	15.6498	18.8298	20.321	9.37039	15.2279	12.1163	9.13666	9.75002	11.2683	10.9297	10.9117	12.1819	13.9424	9.07203	13.1883	8.23521	15.942	29.5036	35.7341	25.8524	29.2051	27.3277	29.7127	29.8981	29.3154	25.3484	27.9205	34.2987	30.1734	0.0352879	1
LOCMI00430	60.8698	61.62	53.5993	42.3928	50.5596	53.6771	58.8899	55.471	54.443	68.0371	53.7618	61.8663	43.6486	39.4963	51.9078	41.1331	49.8165	44.3254	53.0269	29.8766	49.27	43.214	39.2654	7.75445	6.42036	12.6487	11.508	30.6961	17.5367	11.2151	10.9321	10.9819	11.3481	14.5832	12.6436	14.538	13.221	15.0437	8.24193	13.4817	9.65394	13.3307	13.9504	11.3829	16.728	19.8407	19.7499	0.000574903	1
LOCMI00431	0.323088	0.72324	0.844083	0.690437	1.45915	0.932501	1.4422	1.13563	1.11965	1.41053	1.23236	0.783944	0.321734	0.219424	1.295	0.389272	0.238356	0.279656	0.607758	0.125532	0.567627	0.881919	0	1.21163	0.493874	0	0.239751	0.232546	0.584556	1.74027	0.47531	0.795792	0.306704	1.37254	0.183241	3.42071	3.74179	2.71797	1.37366	5.78942	3.21798	4.33385	5.17044	1.91308	2.61565	2.94168	2.85276	0.944832	1
LOCMI00432	36.509	33.8476	41.1068	35.7646	33.9253	29.0824	38.2984	32.147	33.7294	32.8569	38.8964	36.3228	12.8694	14.8111	15.54	17.647	14.6589	17.3386	14.1304	8.41064	14.0771	22.2685	15.3538	8.48143	9.87747	3.42568	5.75402	9.9995	6.43011	19.5297	13.3087	14.8017	12.5749	15.6126	11.7274	8.18528	12.1608	14.0323	12.0046	16.1942	14.1055	15.6896	10.8287	9.46977	12.2875	12.0797	6.74788	-0.141882	1
LOCMI00433	2.39085	2.31437	1.18172	2.89984	1.67803	1.34047	1.84281	0.786204	2.58919	1.90836	1.46343	0.914602	2.03765	2.08453	0.971247	0.648786	3.33699	4.47449	1.36746	0.627659	1.02173	1.54336	2.89457	1.21163	0	0	0	0	1.75367	2.70709	4.43622	1.43243	1.38017	3.94604	4.21454	6.47492	4.30305	4.99349	8.00304	7.48981	5.2024	6.08934	6.09721	3.53921	5.6571	5.19488	8.61315	-0.635802	1
LOCMI00434	21.3884	20.0337	18.9919	17.6061	19.9174	19.4077	24.4373	18.8689	21.9731	21.4068	24.4932	22.0811	42.8979	34.8884	38.3103	34.7749	31.9397	37.8933	34.7942	26.6128	29.7436	32.19	35.3641	58.643	81.7361	62.7163	66.411	78.6007	78.5253	117.178	76.5248	81.33	112.56	99.852	81.359	37.5668	50.5141	38.5573	49.5113	44.8579	47.8406	51.4028	52.3873	42.8531	47.9333	52.0114	42.4074	0.0815926	1
LOCMI00435	0	0	2.27902	0	0	0	0	0	0	0	0	0	2.35938	8.88666	1.40291	1.68684	0.238356	1.11862	1.21552	11.1723	0.681152	7.82703	3.39797	0	0	0	0.239751	0.465093	0.584556	2.90045	0.47531	1.27327	0.306704	0	0	0	0.124726	0.0632087	0	0	0	0	0.243889	0.0478271	0.0608291	0	0.274304	-5.97689	0.299571
LOCMI00436	6.9787	3.97782	6.1618	7.45672	4.45042	4.6625	4.40672	5.67814	5.24836	3.73374	6.77799	2.80913	37.8574	21.2841	28.5978	16.2197	18.2343	24.4699	29.4763	22.5957	14.8718	15.9848	15.3538	7.99678	5.92648	8.69596	12.2273	9.06931	7.20952	9.08809	5.54528	4.29728	9.66118	7.72051	8.9788	1.46602	1.37199	4.74065	1.4931	3.0769	2.19895	3.23667	2.58522	1.96091	2.73731	1.94026	1.48124	-0.358717	1
LOCMI00437	0	0	0	0	0	0	0	0	0	0	0	0	0	0	0	0	0	0.279656	0.303879	0	0	0	0	0	0	0	0	0	0	0	0	0	0	0	0	0	0	0	0	0	0.107266	0	0	0	0	0	0	0	1
LOCMI00438	21.7761	15.7666	15.5311	19.5394	17.0721	16.8433	18.4281	20.2666	17.0747	14.769	17.4071	15.1563	10.6172	14.5917	12.842	9.47228	11.7986	12.4447	8.66056	8.91276	9.64966	16.4257	9.94221	14.2973	14.0754	18.1825	9.11053	11.1622	19.2903	16.4359	14.4177	15.4384	13.3416	12.5244	14.476	42.82	24.6958	23.1344	21.9785	23.1577	24.1885	32.6959	24.7303	19.9917	17.2146	27.6643	21.9443	-0.00298122	1
LOCMI00439	0	0	0	0.414262	0.437746	0	0	0	0	0	0	0	0	0	0	0	0	0	0	0	0	0	0	0	0	0	0	0	0	0	0	0	0	0	0	0	0	0	0	0	0.911761	0	0.536555	0	0	0	0	0.0688057	1
LOCMI00440	4.52323	2.89296	2.95429	7.18055	6.56619	5.53672	3.6055	5.24136	5.24836	2.0743	1.15534	1.95986	13.2984	8.77695	4.85624	16.7387	18.3534	9.08881	15.8017	10.6702	6.81152	4.40959	6.29254	3.6349	1.23468	1.31757	3.59626	4.65093	3.89704	3.86727	3.96091	3.97896	6.13408	5.14701	3.66482	0.610842	0	0	0.597242	0.202427	0.53633	0	0	0.239136	0.304145	0	0	0.253301	1
LOCMI00441	5.36326	4.62874	6.24621	5.45445	3.93971	4.77907	5.20795	6.81377	6.29803	7.55046	5.62265	4.31169	3.64632	4.16905	6.69082	3.24393	3.09863	5.31346	3.49461	4.14255	3.85986	6.28367	3.64967	0.969307	0.74081	1.05406	0.479502	1.86037	2.72793	1.93364	1.90124	2.22822	1.38017	1.88724	1.64917	31.6416	29.4354	26.7373	22.9938	25.1415	27.5137	22.547	21.8036	24.8223	17.5188	31.1067	17.0617	-0.0694141	1
LOCMI00442	16.6713	10.1254	36.2111	46.7426	14.2267	4.54594	25.7192	20.3539	31.0703	1.4935	38.9734	20.7745	7.29264	8.00897	7.55415	5.83908	2.14521	5.31346	8.35668	15.0638	1.13525	4.18911	6.29254	89.9032	43.9548	187.622	94.9414	169.061	13.2499	56.6555	23.7655	20.6906	13.0349	37.4016	9.16204	1.22168	4.24069	5.87841	6.56966	3.96758	2.57438	6.47335	4.29244	7.17407	1.39907	5.00711	5.48608	-0.75965	1
LOCMI00443	0.323088	0.36162	0	0	0	0	0	0	1.6095	0.41486	0	0	0.965203	0	0	0	1.66849	0	0.759698	3.38936	0	3.96864	0.629254	0	1.23468	1.31757	0	1.16273	0.974259	0	0	8.59456	0	0.857835	0	0	0	0	0	0	0	0	0.243889	0.239136	0	0.312944	0	-4.32534	1
LOCMI00445	0	0	0	0	0.437746	0	0	0	0.419869	0	0	0	0	0	0	0.389272	0	0	0	0	0	0	0	0	0	0	0	0	0	0	0	0	0	0	0	0	0	0	0	0	0	0	0	0	0	0	0	3.71301	1
LOCMI00446	0	0	0	0	0	0	0	0.524136	0	0	0	0	0	0	0	0	0	0.838967	0	0	0	0	0	0	0	0	0	0	0	0	0	0	0	0	0	0	0	0	0	0	0	0	0	0	0	0	0	3.92355	1
LOCMI00447	7.04332	10.3423	8.69405	5.59254	7.95238	8.91704	7.211	7.59997	7.41768	8.04829	11.7845	7.12083	5.0405	2.41366	5.39582	2.07612	1.90685	3.07621	1.82328	2.00851	3.17871	3.08672	5.03403	2.90792	1.48162	0.790542	2.15776	7.90658	4.8713	5.99427	3.01029	2.54654	1.84022	2.74507	4.58102	4.21481	1.74617	4.93028	5.97242	4.04855	4.34427	3.94984	3.80466	5.6436	5.6571	8.01138	6.8576	0.00341342	1
LOCMI00448	0.969264	0.650916	1.0129	1.44992	0.656619	0.524532	0.7211	1.04827	2.30928	0	0.693203	0.587958	0.643469	1.97481	0.971247	0	2.14521	0	1.36746	1.50638	0	0	0	0	0	0	0	0	0	0.580091	0	0.954951	0	0	0	0.366505	0	0.379252	0.71669	0.121456	0.160899	0	0.438999	0.430444	0	0	0.493747	-0.467276	1
LOCMI00449	85.8768	72.6856	71.9158	80.574	61.8681	78.7963	73.2317	67.3514	62.6304	87.7015	79.2563	78.3944	88.3697	131.654	114.068	91.4789	95.9384	63.2022	95.57	98.668	105.465	115.972	101.939	34.6527	48.1527	62.7163	31.8869	55.3461	55.7276	48.7276	45.9466	52.3631	47.5391	71.8866	47.0929	200.112	180.541	128.503	159.284	143.035	150.709	126.943	134.236	101.585	144.226	125.804	141.047	-0.145235	1
LOCMI00450	0	0	0	0	0	0.116563	0	0	0	0	0	0	0	0	0	0	0	0	0	0	0	0	0	0	0	0	0	0	0	0	0	0	0	0	0	0.122168	0.249452	0	0	0.080971	0	0.219436	0.0975554	0.0956542	0	0	0	2.22528	1
LOCMI00451	0	0	0	0	0	0	0	0	0	0	0	0	0	0	0	0	0	0	0	0	0	0	0	0	0	0	0	0	0	0	0	0	0	0	0	0	0	0	0	0.121456	0	0.164577	0	0	0	0	0	0	1
LOCMI00453	6.52638	5.4243	4.98009	8.63046	1.75098	5.12876	6.00917	4.45515	4.12871	6.38885	5.54563	6.27155	24.5591	18.1025	18.9933	20.1124	25.7425	14.5421	17.7769	20.4617	20.8887	15.8745	17.745	3.87723	1.97549	0.790542	4.55527	1.86037	2.53307	4.06063	3.01029	3.02401	5.36732	3.25977	4.39778	3.72613	2.99343	3.72931	3.64317	4.41292	5.41693	4.82758	4.04855	4.0653	6.14373	5.00711	4.38886	-0.561861	1
LOCMI00454	0	0.216972	0	4.21167	0	0	0.0801222	0	2.30928	7.46749	0	1.95986	0	0	1.83458	0.129757	0	0	0	4.01702	2.15698	3.74816	0	0.72698	0	1.8446	0.239751	0.697639	0	0	0.158437	1.75074	0.460056	2.23037	0	0	0	1.76984	0.0597242	0	0	0	0.0487777	2.00874	2.00736	0	0	-5.30504	0.870453
LOCMI00455	0.323088	0.795564	0.422041	0	0.802534	1.28219	0.881345	0	0.349891	0	0.385113	1.43723	1.17969	0	0	0.648786	0	0	0	0.627659	0	0	0	0	0	0	0	0	0	0	0	0	0	0	0	0	0	0	0	0	0	0	0	0	0	0	0	0.935646	1
LOCMI00456	0	0	0.675266	0	0	0	0	0	0	0	0	0	1.17969	2.96222	0.323749	0.648786	0	0	1.21552	3.38936	0.340576	3.8584	1.38436	0	0	0	0	0	0.584556	0.966818	0.792183	0	0	0	0	0	0.187089	0	0	0	0	0	0	0	0	0	0.164582	-4.24339	1
LOCMI00457	0.25847	0	0	0	0	0	0	0	0	0	0	0	0	0	0.431665	0	0	0	0	0	0	0	0	0	0	0	0	0	0	0	0	0	0	0	0	0.855178	0.249452	0.252835	0.418069	0.728739	0	0.219436	0.341444	0.526098	0.425803	0.250356	0.384026	-3.09835	1
LOCMI00458	0	0	0.590858	0	0	0.174844	0	0	0.489847	0	0	0.195986	0	0	0	0	0	0	0	0.376596	0	0	0	0	0	0	0	6.04621	0	0	6.17902	0.477475	0	0	0	0.427589	0.99781	0.189626	3.34455	1.86233	0.375431	1.26175	0.487777	0.621752	0.425803	0.625889	0.164582	-1.40185	1
LOCMI00459	1.35697	1.22951	0.50645	1.44992	1.24028	2.09813	1.20183	1.65976	0.769759	0.497833	1.61747	1.50256	1.82316	0.877695	0.647498	2.46539	0.953425	0.559311	0.607758	0.502127	1.92993	1.43312	2.89457	0	0	0.527028	0.479502	0	0	0.386727	0.316873	0.636634	1.68687	0.343134	0	2.44337	2.12035	0.948131	1.25421	1.29554	1.71626	1.37147	0.829221	1.72178	1.52073	1.18919	2.08471	0.441265	1
LOCMI00460	17.6406	16.4899	19.4983	13.8778	26.9214	14.6869	25.4789	35.6412	23.3027	10.9523	14.5573	20.7745	168.16	73.1778	129.284	256.4	148.138	196.039	166.07	135.323	126.808	45.3086	100.555	53.7965	39.263	46.642	73.3638	57.9041	63.132	45.8272	44.2038	17.1891	23.0028	17.4998	20.8895	13.1942	8.60611	16.1182	14.1546	23.2387	15.4463	22.2179	20.3403	15.3525	26.6431	16.1479	8.88745	0.604053	1
LOCMI00462	31.3395	24.5902	29.2053	28.3079	24.8056	29.2572	30.2862	29.0895	31.0703	27.4638	27.9592	28.222	7.29264	4.71761	7.66206	6.61762	6.07809	6.29225	8.8125	7.02978	4.88159	7.82703	6.67009	14.0549	11.606	8.43245	11.2683	9.9995	14.6139	10.2483	14.893	15.9158	13.0349	13.8969	14.1095	9.6513	13.8446	11.7568	15.2894	11.174	13.1937	16.4028	15.5113	11.5263	11.6792	12.5804	11.6305	-0.000461939	1
LOCMI00463	6.20329	6.14754	6.58385	5.04019	5.98253	7.22688	7.45137	6.28963	5.24836	6.88668	6.54692	6.20623	3.53908	4.49819	2.80583	2.98442	5.24384	4.05501	6.83728	2.38511	3.74634	3.52768	3.90137	6.78515	9.3836	3.42568	4.79502	3.95329	6.23526	8.508	5.54528	5.72971	5.21397	6.69111	5.49723	18.7528	16.7133	16.055	19.4701	17.8541	23.7594	15.9091	16.3893	14.7786	15.6331	11.7667	16.0194	0.171535	1
LOCMI00464	2.197	1.73578	2.0258	0.690437	2.18873	4.13797	0.801222	2.62068	1.88941	2.24025	3.38899	3.07045	2.89561	3.7302	1.07916	0.908301	2.02603	3.77535	4.10237	2.51064	0.340576	4.40959	3.77552	0.72698	0	0	0.719253	1.62783	0.584556	3.28718	0.47531	2.06906	1.07346	2.91664	0.549723	4.70348	2.49452	4.04536	6.80855	3.27932	5.25604	4.05956	3.75588	5.30881	5.53544	4.00569	5.70552	0.55813	1
LOCMI00465	2.13238	2.02507	5.90858	6.55915	1.02141	3.90485	3.68562	4.89193	2.79912	4.06563	7.39417	1.24125	0	0	0.215833	0	0	0	0	0.251064	0	0	0	0.484653	0	0	0	0	0.974259	0	0	0	0	0	0	0.244337	0.249452	0.442461	1.07503	0.080971	0.375431	0.384012	0.341444	0.908715	0.425803	0.250356	0.274304	-0.299103	1
LOCMI00467	28.4318	30.2314	33.1725	35.1432	32.685	31.4136	28.7639	32.0596	32.8197	33.0229	29.9618	36.2574	254.599	143.832	225.114	126.124	121.8	155.908	182.328	146.37	163.817	205.597	173.548	17.2052	17.2856	10.5406	18.4608	11.3948	18.5109	18.5629	26.7758	37.7206	29.9037	31.7399	24.9208	51.2496	49.5787	62.2606	50.9447	44.615	42.2092	46.3558	45.2169	51.7968	52.4955	46.7539	61.8281	-0.0231591	1
LOCMI00468	0	0.36162	0	0.621393	0	0	0	0	0.349891	0.746749	0	0	0	0.54856	0	0	0	3.21604	0	0	1.02173	0	0	0	0	0	0	0	0	0	0	0	0	0.857835	0	56.8694	51.699	31.2883	41.4486	41.0523	42.6919	47.7272	50.3386	38.0704	30.1104	40.3072	35.056	-4.82358	0.687813
LOCMI00469	0	0.506268	0.168817	0.276175	0.145915	0.291407	0	1.13563	0.279912	0.912693	0	0	0	0.438848	0	0	0.238356	0.699139	0	0.251064	0.454102	0.22048	0	0.484653	0.987747	1.05406	0	0	0.389704	0	0	0	0	0	0	0.427589	0.436542	1.13776	1.31393	0.80971	0.965394	0.877742	0.438999	0.765234	0.547461	0.813656	0.987494	0.688249	1
LOCMI00470	10.4034	11.8611	13.843	24.3724	29.0371	22.6131	19.2293	44.2021	33.2396	9.29287	8.31844	9.60332	329.563	377.738	310.799	387.455	427.85	342.159	372.708	339.062	245.215	167.454	231.943	60.824	90.3789	105.933	96.8594	74.88	85.7348	60.1361	63.8499	59.0478	44.6254	36.8869	72.5634	24.3726	24.8829	39.2526	23.591	28.2994	32.7698	24.0831	24.3889	33.5746	40.3297	17.5875	17.5006	0.926541	0.428405
LOCMI00471	4.07091	4.26712	6.33062	6.76628	5.32591	3.55516	5.68868	3.93102	4.26866	2.32322	3.92815	7.0555	0.857958	2.85251	1.07916	1.55709	1.43014	2.79656	1.82328	1.50638	0.908203	1.32288	1.76191	0	0	0	0.959004	0	0.389704	0.773454	0	0.636634	0.920112	0.343134	0.366482	2.62662	3.67942	3.22364	2.92648	2.87447	2.73528	1.42633	2.87789	3.01311	1.82487	1.87767	3.12707	-0.21212	1
LOCMI00472	12.7297	13.8862	13.9274	15.9491	14.4456	12.0642	13.3003	15.5494	15.3952	16.0966	14.3262	13.5884	35.7125	36.4244	35.9362	30.2334	23.8356	32.1604	36.7694	26.3617	32.1277	34.8358	28.3164	72.4557	57.5363	77.2096	70.0073	78.3682	58.6504	60.5228	46.8972	48.8617	44.6254	68.1121	33.1666	66.7039	78.3281	58.7841	71.4301	70.7686	72.6727	71.4263	67.3133	54.1881	48.2374	50.1963	59.4142	-0.0318978	1
LOCMI00473	0	0	0.168817	0	0	0	0	0	0	0	0	0	0.107245	1.8651	0.431665	0.778544	0	0.419483	0	1.50638	0	1.54336	0.755104	0	0	0	0	0	0	0.580091	0	0	0	0	0	0	0.0623631	0	0	0	0	0	0	0	0	0	0	-2.40436	1
LOCMI00474	0	0	0	0.207131	0	0	0	0	0	0	0	0	0.321734	0	1.07916	0.389272	0.357534	0.419483	0	0	0	0.33072	0.377552	0	0	0	0	0	0	0	0	0	0	0	0	0.427589	0	0	0	0.121456	0.160899	0.768025	0	0	0	0	0	-2.76942	1
LOCMI00475	0	0	0	0	0.291831	0	0.961467	0.349424	0	0	0	0.52263	3.53908	4.6079	2.69791	6.48786	4.52877	4.61432	3.79849	1.50638	5.22217	7.38607	0.503403	0	0	2.10811	0	0.930186	2.33822	1.54691	0	1.27327	0	0	0	0.244337	0.498905	0	1.01531	0.323884	0	0.438871	0.585333	0.191308	0.729949	0.751067	0	5.484	0.380288
LOCMI00476	84.7137	77.3867	82.1292	68.1461	74.125	83.9834	80.7632	70.2342	83.4839	77.4959	89.5003	80.0277	11.0462	10.5323	8.95706	12.1972	14.1822	10.9066	14.5862	12.0511	13.2825	9.92159	11.7041	16.7205	15.557	14.7568	15.5838	13.7202	13.0551	15.0824	18.3786	18.3032	19.3224	12.5244	18.5073	8.79612	8.7932	6.95296	9.07807	6.76108	5.73873	7.13166	8.38977	8.13061	9.24602	10.202	11.5208	-0.0145368	1
LOCMI00477	5.8802	6.29219	2.95429	4.76402	3.7938	4.89563	5.92905	2.62068	6.0881	3.23591	7.31715	5.94491	5.79122	5.26617	4.20874	5.83908	3.57534	3.63552	2.27909	3.51489	3.63281	3.52768	3.27212	1.45396	3.21018	3.42568	2.63726	3.0231	5.84556	6.76772	3.4856	3.50149	3.68045	6.69111	9.52853	7.14685	8.48138	4.48782	8.77945	9.71652	4.77334	6.41849	7.90199	8.70453	5.41379	4.44381	8.33884	-0.206371	1
LOCMI00478	0.904647	0.72324	2.86988	0.345219	3.13718	1.10734	2.72416	1.22298	4.05873	1.99133	0.770226	0.914602	0	0	2.05041	0.648786	2.86028	1.39828	0.759698	0	1.58936	0.551199	1.25851	0	0	0	2.39751	0	0.974259	0	0	0	2.91369	0	1.83241	5.31432	0	1.51701	2.86676	2.55059	2.84255	4.22413	4.48755	3.25224	1.4599	1.81508	3.94998	0.758979	1
LOCMI00479	0.25847	0.289296	0	0.276175	0.291831	0.407969	0	0	0.279912	0.580805	0.539158	0	0	0.438848	0.431665	0.908301	1.31096	0	0	0	0.454102	0.440959	0.503403	0.969307	0	0	0.959004	0	2.14337	0	1.10906	0	1.07346	1.20097	0	0.244337	0.685994	1.13776	0	1.01214	0	0.603448	0.536555	0.526098	0.425803	0.250356	0.384026	-0.192286	1
LOCMI00480	3.23088	2.96528	3.46074	3.59027	2.91831	2.7975	4.96758	2.9701	3.42893	0.497833	3.15793	1.43723	9.22305	17.4442	8.20164	9.60204	12.6329	7.27104	19.6002	16.8213	6.13037	4.18911	8.9354	5.33119	3.45712	19.5	2.39751	9.76695	3.70219	5.99427	1.90124	2.38738	0.76676	2.74507	1.28269	2.07686	3.18052	2.59156	2.03062	2.59107	2.03805	2.41379	5.36555	4.78271	1.70321	2.31579	4.334	0.0419777	1
LOCMI00481	0	0	0.590858	0	0	0	0	0	0	0	0	0	0.643469	3.18165	1.51083	1.29757	0.119178	0.419483	0.303879	4.51915	0.113525	1.21264	1.88776	0	0.246937	0	0	0.232546	0.194852	2.70709	0.316873	0	0	0	0	0	0.124726	0.0632087	0	0	0	0	0.0487777	0	0	0	0.109722	-4.04119	1
LOCMI00482	14.7328	14.2478	10.0446	13.1183	20.5741	14.4538	16.1046	10.6574	13.5758	14.3542	13.8641	15.5482	8.36509	8.55753	5.82748	8.43422	8.46165	8.52949	6.68534	6.77872	4.65454	7.49631	6.79594	6.54282	9.13666	4.47974	5.75402	1.62783	5.261	7.15445	9.66463	4.93391	9.35448	15.7842	3.66482	43.1865	39.6629	30.3402	38.5818	30.8499	37.3822	36.7555	40.827	33.6703	26.8864	29.7923	37.6894	0.244343	1
LOCMI00483	3.10165	3.76085	3.79837	4.4188	4.37746	2.33125	2.64403	3.93102	3.00906	3.15294	2.77281	1.56789	10.7245	11.1906	9.28081	13.6245	8.81918	13.004	9.11638	8.41064	8.40088	7.38607	7.17349	20.1131	21.7304	11.3311	14.3851	11.6273	13.0551	11.9885	9.50619	13.2102	10.5813	13.8969	11.7274	0.73301	3.74179	4.48782	2.38897	3.27932	2.57438	3.89498	3.36566	2.05657	2.91979	3.12944	1.59096	-0.18903	1
LOCMI00484	7.36641	10.487	10.551	8.49238	7.36872	8.7422	8.97369	10.4827	6.43799	8.13127	7.54822	6.53287	6.11295	8.00897	6.47498	4.67126	9.41507	8.38967	6.68534	8.2851	3.74634	7.71679	4.40478	11.3894	8.14892	13.4392	10.3093	14.4179	11.6911	6.381	10.7737	5.57055	9.66118	7.89208	8.9788	4.15372	2.43216	4.86707	4.06124	5.10117	4.12974	2.7978	3.99977	4.0653	4.25803	4.75676	4.77289	-0.0524812	1
LOCMI00485	8.01259	5.27965	3.29192	7.52576	9.92224	8.27595	8.73332	10.0459	9.09715	10.5375	9.5508	12.2818	6.54193	7.02156	4.85624	9.47228	6.91233	5.45328	10.6358	10.6702	8.9685	6.39391	10.3198	18.4168	13.5815	13.7027	11.508	21.1617	17.147	15.8558	16.319	22.123	22.236	15.0979	33.3498	4.82565	10.0405	10.3662	6.68911	11.174	11.3702	10.6426	11.3652	6.79145	11.2534	7.38549	6.30899	0.606645	0.813369
LOCMI00486	15.379	11.7888	13.1677	12.635	12.9135	13.9292	13.3003	11.3563	13.7157	13.6904	12.0155	11.8898	22.9504	17.5539	20.3962	19.4636	18.2343	17.6183	22.0312	22.5957	18.7317	19.1817	22.9048	38.5299	37.5344	32.4122	36.6819	23.7197	34.8785	38.6727	25.3498	24.9879	28.6768	27.4507	35.5487	48.0732	42.4693	38.9366	45.3306	42.9146	38.723	44.6003	49.1679	39.4574	38.3223	41.3087	43.5046	-0.0388722	1
LOCMI00487	0.323088	0	0.422041	0.345219	0	0	0	0	0	0	0.770226	0.326643	0	0	0	0	0	0	0	0.627659	0	0	0	0	0	0	0	0	0	0	0	0	0	0	0	0	0	0.316044	0	0	0	0	0	0	0	0	0.548608	-4.95753	1
LOCMI00488	5.29864	4.19479	3.46074	2.89984	4.23154	3.03063	4.24648	4.71722	4.26866	3.81672	3.54304	3.98505	1.93041	2.08453	2.37416	3.24393	2.50274	1.81776	1.21552	2.13404	2.95166	3.3072	1.63606	0.72698	0.493874	2.37163	0.959004	0.697639	0.974259	0.193364	1.26749	0.318317	1.53352	0.171567	0.916204	5.13107	3.42997	4.99349	5.37517	5.06069	4.71971	4.44357	5.17044	4.54357	4.74467	4.31863	5.48608	0.0222905	1
LOCMI00489	222.478	217.117	260.4	250.974	229.89	228.171	243.492	237.084	248.142	227.095	249.476	274.315	340.288	319.371	297.633	356.962	305.215	296.715	298.713	249.432	217.855	227.204	237.229	3889.34	3960.62	3971.95	3619.04	3565.4	2840.36	2654.49	2072.51	2113.47	2057.68	1914.69	1736.76	211.107	218.895	209.094	222.652	187.65	201.017	196.011	206.915	224.835	208.218	207.169	187.569	-0.0187818	1
LOCMI00490	2.5847	4.70106	1.26612	6.21393	1.45915	1.74844	3.6055	1.31034	1.74945	4.1486	1.15534	1.95986	31.53	24.5755	22.0149	24.5241	18.9493	17.3386	13.6746	15.566	16.9153	6.06319	9.43881	20.5978	45.4364	22.3987	44.1142	11.6273	31.9557	6.76772	16.4774	9.54951	6.13408	7.72051	4.58102	0	0.623631	3.16044	0.298621	1.82185	1.87716	1.37147	0.975554	0	1.82487	1.25178	0.274304	-0.862905	1
LOCMI00491	2.13238	1.59113	2.11021	2.14036	2.4076	2.21469	1.52232	4.28044	4.19869	3.23591	5.62265	5.03031	11.9042	16.0179	17.4825	11.1591	10.3685	15.9404	9.57219	16.9468	33.3765	27.0088	65.8199	7.51213	6.17342	5.27028	11.508	22.7896	13.2499	26.1041	15.5268	41.0629	81.7366	75.661	16.8582	0.794094	1.80853	1.39059	1.4931	1.98379	1.34083	1.53605	0.975554	2.10439	3.3456	3.00427	2.85276	0.377007	1
LOCMI00492	0	0	0	0	0	0	0	0	0	0.331888	0	0	0	0	0	0	0.834247	0.559311	0	0.502127	0.794678	0.440959	0	0	0	0	0	0	0	0	0	0	0	0	0	0.427589	0.436542	0	0.238897	0.607282	0.214532	0.384012	0	0.717407	0.425803	0	0	0	1
LOCMI00493	0	0	0	0	0	0	0	0	0	0	0	0	0	0	0	0	0	0	0	0	0	0	0	0	0	0	0	0	0	0	0	0	0	0	0	0.183252	0	0	0.179172	0	0	0	0	0.143481	0.425803	0	0	0	1
LOCMI00494	2.5847	3.54388	3.37633	5.24732	6.49323	2.09813	4.96758	1.92183	3.70884	7.7164	3.0809	0.849273	1.39418	1.42625	0	0	1.0726	9.36846	1.97521	0.502127	15.0989	27.4497	0.503403	0	0.987747	0	0.959004	0.930186	0.779408	1.74027	0	2.06906	1.99358	1.5441	0	721.037	654.688	559.903	566.424	570.926	735.845	592.97	606.161	590.952	484.99	681.53	513.003	0.0691372	1
LOCMI00495	0	0.072324	0.0844083	0	0	0	0	0	0	0	0	0	1.28694	4.93704	1.07916	1.55709	0	0.838967	0.455819	6.27659	0.113525	1.1024	1.63606	0.242327	0	0.263514	0	0	0.584556	0.966818	0.950619	0	0	0	0.183241	0	0.0623631	0.0632087	0	0.0404855	0	0.0548589	0.195111	0	0	0	0.164582	-2.34861	1
LOCMI00496	0	0	1.09731	0	0	0	0	0	0	0	0	0	0.643469	4.6079	0.863331	1.03806	0.238356	1.25845	1.36746	4.89574	0.227051	4.96079	2.13946	0	0.246937	0	0.239751	0	0.194852	1.93364	0.316873	0.318317	0.153352	0.171567	0.183241	0	0.249452	0.0632087	0	0	0	0.0548589	0.0975554	0	0.0608291	0	0.0548608	-4.9179	0.560172
LOCMI00497	8780.76	8038.45	8723.34	8094.55	9295.75	7707.18	8683.65	8085.14	6697.81	7037.86	7474.27	7708.59	0	0	0	0	1.19178	0	0	0.376596	1.47583	2.2048	0.880955	4.84653	1.72856	0	0.719253	1.62783	0	0	0.47531	0	0.460056	0	0	17.1646	15.4661	53.601	18.5145	0.283398	0.375431	0.164577	0.341444	0	0.182487	1.25178	0	0.00576246	1
LOCMI00498	7.23717	10.5593	11.6483	14.0849	16.4155	9.9661	8.33271	10.5701	17.4945	25.5554	8.31844	6.79418	97.8072	54.856	88.5993	73.5724	86.4042	69.3546	85.3901	109.84	185.955	135.044	135.29	41.4379	62.722	51.6487	38.8396	93.0186	79.4996	65.3569	54.819	63.6634	63.181	81.4943	105.364	5.06999	4.67723	9.98698	5.73352	9.95943	11.3702	7.29623	7.31666	6.79145	19.7694	6.25889	7.07704	0.0580784	1
LOCMI00499	11.5019	31.8949	9.03169	33.21	16.4884	13.4047	29.6452	11.6183	9.30709	5.22724	2.84984	5.09564	0	0.767983	1.18708	0	0	0.978794	0	0.502127	3.40576	1.6536	0.503403	91.5995	1.72856	6.85136	3.59626	5.11602	5.06615	6.381	4.7531	7.00297	1.07346	4.46074	1.28269	0	0.249452	0.442461	0	0	0	0	0	0	0	0	0.603469	-0.267342	1
LOCMI00500	0.904647	1.22951	0.50645	0.483306	0.583661	1.10734	1.20183	0.611492	0.769759	0.331888	0.770226	0.587958	0.21449	0.658271	0	0	0.119178	0	0	0	0.113525	0.11024	0.125851	0	0	0.263514	0	0	0	0.193364	0.158437	0.159158	0.153352	0.171567	0	0.122168	0.0623631	0.252835	0.358345	0.161942	0.268165	0.164577	0.146333	0.33479	0.304145	0.125178	0.164582	0.165916	1
LOCMI00501	0	0	0	0	0	0	0	0	0	0	0	0	1.07245	1.09712	0.323749	0	0.357534	0	0	0.376596	1.13525	0.33072	0.880955	0	0.74081	0	0	1.62783	1.36396	0	0	0	0	0	2.56537	0	0.436542	0	0.179172	0.121456	0	0	0	0.478271	0	0.438122	0.164582	0	1
LOCMI00502	223.706	150.651	234.739	247.936	194.286	218.089	229.71	277.18	268.576	249.248	158.59	287.054	804.229	619.104	624.404	676.684	482.195	648.102	616.115	632.304	418.114	605.989	407.505	250.323	194.586	187.885	299.689	450.908	500.574	382.086	409.717	328.821	514.803	399.408	503.179	300.473	269.658	269.269	311.7	254.613	288.921	317.249	309.446	324.029	273.001	303.243	157.121	0.101009	1
LOCMI00503	23.3916	22.0588	23.0435	20.575	18.7501	23.3125	23.6361	25.2459	24.2124	24.4768	22.9527	18.488	28.2054	25.7823	26.7633	20.2421	35.1576	26.1478	27.9569	18.3277	23.8403	23.1504	13.5919	33.9257	36.7936	25.8244	42.6757	32.5565	30.3969	22.6235	24.0824	18.1441	15.0285	21.789	18.6906	32.1914	29.1236	30.0873	35.2373	27.0038	29.1227	27.1552	26.9253	26.7354	26.2782	30.4182	25.236	0.0293875	1
LOCMI00504	0	0	0	0	0.145915	0	0	0	0	0	0	0	0	0	0	0	0	0	0	0	0	0	0	0	0	0	0	0	0	0	0	0	0	0	0	0.427589	0	0	0.119448	0.080971	0.107266	0	0	0.0956542	0	0	0.109722	2.33724	1
LOCMI00505	16.0252	17.2131	19.3295	14.0159	16.4884	17.0764	15.3033	20.616	18.0544	22.3195	20.411	18.88	48.9036	38.6186	39.7132	48.659	31.7014	47.5414	35.098	41.8021	32.0142	40.3478	41.1532	23.748	26.9161	26.3514	23.2558	29.7659	41.8932	30.5514	27.2511	28.0119	30.8238	36.7153	27.3029	43.4308	43.28	34.6384	42.7028	41.862	40.1711	47.837	34.5346	29.8441	29.3196	35.9886	35.5498	0.0620921	1
LOCMI00506	0.452323	0.216972	0.168817	0.345219	0.291831	0.349688	0.240367	0.262068	0.769759	0.497833	0.462136	0.261315	0	0	0	0	0	0	0	0	0	0	0	0	0	0	0	0	0	0	0	0	0	0	0.183241	0.0610842	0.124726	0.0632087	0.0597242	0.080971	0.107266	0	0.0975554	0.143481	0.121658	0.0625889	0.0548608	-0.0572722	1
LOCMI00507	63.1314	59.0887	63.8971	49.8496	59.0227	60.1463	60.4122	58.9653	54.373	57.7486	66.7786	68.0072	30.7792	22.2715	22.8783	19.5933	16.9233	19.4361	22.0312	26.8638	32.2412	33.1822	35.7416	51.3732	38.0283	41.3717	46.5117	36.5098	50.2718	45.4404	45.9466	74.327	69.7752	61.2494	70.731	17.1646	21.3282	17.0664	15.9464	18.5424	17.5916	17.1708	21.072	20.2309	20.8035	15.2091	23.0415	0.0160292	1
LOCMI00508	42.8415	33.4137	38.3214	31.3458	33.4146	41.438	38.6189	34.0688	31.7701	40.3244	44.211	38.0213	3.00285	4.38848	3.45332	2.07612	5.72055	4.47449	4.25431	6.52766	4.08691	8.37823	3.52382	19.3861	15.804	17.9189	20.1391	19.5339	25.9153	22.4302	16.4774	23.078	18.4022	24.1909	21.2559	23.8228	19.5197	12.9578	17.4992	20.9715	17.2162	19.8041	22.3402	16.883	13.4432	16.3357	17.8298	0.0165296	1
LOCMI00509	0.25847	0.650916	0	0	0.948449	1.04906	0.320489	0	0	0.331888	0.693203	0.261315	0.965203	0	0.971247	0	0.476713	0.559311	0	0.502127	0	0	1.13266	0.969307	0	0	0	0	0	0	0	0	0	0	0	0.549757	0.81072	0.252835	1.07503	0	0.214532	0.219436	0	0.191308	0.243316	0.250356	0	1.31945	1
LOCMI00510	0	0	0.337633	0	0	0	0	0	0	0	0	0	0	2.41366	0.215833	1.29757	0.238356	0.559311	0.303879	4.39362	0	1.76384	0.251701	0	0	0	0	0	0	2.32036	0.316873	0.636634	0	0	0	0	0	0	0	0	0	0	0	0	0	0	0.109722	-3.30357	1
LOCMI00512	0	0	0	0	0	0	0	0.262068	0	0	0	0	0	0	0	0	0	0.419483	0	0	0.340576	0	0	0	0	0	0	0	0	0	0	0	0	0	0	0	0	0	0	0	0	0	0	0	0	0	0	2.99359	1
LOCMI00513	72.8887	72.6133	72.0847	69.8722	69.5286	63.2935	79.0005	68.9239	72.2874	74.5089	79.0252	82.5101	37.4284	41.0323	33.3462	38.6677	33.2507	37.334	30.3879	25.6085	26.1108	32.8515	29.1974	130.614	168.164	153.365	166.867	175.805	120.613	125.493	91.7347	89.2879	93.0847	102.254	79.7098	37.3835	41.1597	30.9091	52.4975	30.2427	33.3061	38.6755	36.2906	27.1658	34.5509	34.9246	37.031	-0.0344747	1
LOCMI00514	0	0	0	0.207131	0	0	0.240367	0	0	0	0.231068	0	0	0.329136	0	0.389272	0	0	0.455819	0	0	0	0	0	0	0	0	0	0	0	0.47531	0	0.460056	0	0	0	0	0	0	0.283398	0	0	0.829221	0.813061	0.182487	0	0	0.145032	1
LOCMI00515	1.74468	3.54388	2.27902	3.65932	2.11577	3.14719	3.12477	3.66895	4.05873	2.90402	3.69709	2.22118	3.00285	7.78955	7.44623	6.61762	2.97945	11.326	7.14116	15.4404	19.8669	2.53552	4.65648	7.02747	3.45712	4.21622	3.35651	6.5113	3.50733	3.28718	5.06997	2.86485	6.44079	3.77447	3.48158	2.13795	2.30744	2.27551	1.67228	3.11738	2.57438	3.12696	4.19488	4.63923	4.92715	4.19346	4.00484	0.100569	1
LOCMI00516	0	0	0	0	0	0	0	0	0	0	0	0	0	0	0	0	0	0	0	0	0	0	0	0	0	0	0	0.465093	0	0	0	0.318317	0	1.0294	0.366482	0	0	0	0	0	0	0	0	0	0	0	0	0	1
LOCMI00517	0	0	6.0774	0	0	0	0	0	0	0	0.30809	0.130657	6.75642	31.0485	5.61165	19.2041	0.476713	9.50829	4.71013	14.3106	1.24878	27.2292	38.1328	0.969307	0	1.05406	0	1.62783	0.779408	1.74027	0.792183	0.795792	0.613408	1.5441	0.366482	0.122168	0.99781	0.316044	0	0	0.107266	0	1.95111	0	0.121658	0.125178	0	-7.39175	0.103687
LOCMI00518	0	0.36162	0	0.690437	0.218873	0	0	0	0	0	0	0	0	0	0	0	0	0	0	0	0	0	0	0	0	0	0	1.16273	11.6911	1.93364	0	1.27327	0.76676	0.857835	0.916204	0	0	0.316044	0	0.202427	0	0	0	0	0	0	0	-2.09163	1
LOCMI00519	79.5443	75	76.8115	69.2508	81.7125	86.1398	79.8819	82.8135	61.5807	79.9021	70.8608	65.3287	68.2077	60.9998	68.3111	61.6347	69.1233	68.236	68.5248	62.3893	77.0837	101.751	75.7621	31.5025	20.4958	18.7095	29.4894	26.5103	27.669	36.3523	43.0947	32.4683	36.4978	31.7399	28.7688	42.3924	41.1597	36.2818	43.8973	39.8782	39.5812	37.2492	36.437	41.6096	36.6191	40.7454	50.8011	0.13712	1
LOCMI00520	25.4593	23.3606	23.5499	23.4749	25.5352	24.8278	28.9241	26.0321	22.1831	23.3152	25.6485	24.2369	19.0896	17.9928	20.612	20.8909	19.5452	15.5209	16.2575	16.8213	15.8936	16.2053	14.7245	18.9015	19.2611	17.1284	16.0633	14.1853	15.5882	23.9771	14.5762	26.102	24.0763	19.3871	24.1878	186.185	162.892	140.892	169.557	190.039	174.415	178.401	159.21	162.038	127.133	158.1	112.245	0.1348	1
LOCMI00521	12.2127	11.8611	9.87577	12.8421	11.6732	9.32501	12.2587	12.754	9.02718	10.6204	11.4764	14.307	13.1911	9.65465	13.9212	12.9757	12.2753	9.36846	12.7629	11.0468	10.6714	12.1264	9.43881	11.874	11.1122	13.4392	10.7888	11.8599	13.2499	12.9554	13.9424	11.3003	9.66118	8.74991	12.4604	8.4907	6.11159	7.01617	8.71973	6.84205	7.83042	6.91222	8.24343	7.4132	6.93451	9.95163	10.0395	-0.0325923	1
LOCMI00522	2.39085	3.68852	1.77257	2.55462	2.84535	1.69016	3.12477	3.23217	3.28897	1.41053	2.07961	1.8292	3.00285	4.38848	2.80583	4.28199	2.02603	3.63552	3.95043	4.01702	1.47583	2.97648	2.89457	2.18094	1.72856	1.31757	0.719253	0.930186	1.55882	1.54691	0.792183	1.27327	0.76676	1.37254	0.183241	2.01578	2.68161	1.64343	1.43338	2.06476	0.965394	2.08464	2.34133	2.58266	1.03409	1.62731	1.04236	0.0531083	1
LOCMI00523	664.205	639.923	712.321	794.9	748.399	713.13	705.637	808.13	712.027	690.328	664.859	724.43	2445.72	2143.66	2104.15	2432.56	2348.17	2357.64	2139.92	1802.26	1708.33	1969.77	1846.36	1444.02	1598.67	1659.35	1825.7	2108.03	2167.92	1526.8	1497.23	1364.62	1509.9	1467.24	1804.56	468.577	445.21	594.036	620.773	574.489	542.605	639.051	521.434	517.107	692.417	644.853	601.11	0.0817416	1
LOCMI00524	7.81873	4.77338	0	3.10697	8.82787	11.4814	12.1786	8.38617	4.61856	7.55046	8.54951	2.2865	1.60867	1.64568	0	3.89272	3.57534	4.89397	6.83728	4.39362	9.76318	8.37823	7.6769	0	2.46937	2.63514	4.79502	0	0.974259	5.80091	2.37655	1.59158	6.90084	0	2.74861	5.25324	3.80415	0.632087	0	4.08903	5.41693	4.44357	5.41433	3.39572	3.71057	3.50498	8.00968	1.37613	1
LOCMI00525	21.3238	12.5121	15.6155	18.4347	20.1363	24.8861	20.4312	19.5677	21.2034	16.3455	23.1068	18.8147	29.5996	20.955	25.1445	24.7836	28.4836	27.5461	19.2963	28.1191	29.9707	24.6937	21.0171	27.1406	28.3977	26.3514	23.9751	21.1617	21.8234	38.6727	14.4177	22.123	30.2104	20.7596	23.8213	18.875	19.2702	18.5834	15.588	20.2427	20.166	17.4451	18.7794	17.983	15.0856	16.899	23.261	0.324553	1
LOCMI00526	0.775411	0.433944	0.50645	1.31183	0.218873	0.932501	0.480733	1.65976	0.419869	1.82539	1.23236	0.587958	0	0	0	0	0	0	0	0	0	0	0	8.96609	11.606	7.37839	4.55527	4.41838	9.74259	5.41418	4.91153	10.9819	9.04777	9.60775	9.16204	0	0	0	0	0.121456	0	0	0	0	0	0.187767	0	0.0965117	1
LOCMI00527	13.5697	12.5121	12.408	15.2587	14.9563	15.0366	16.5853	15.6367	14.2755	14.2712	14.9424	15.8095	9.75927	10.8615	9.49664	9.34252	11.5603	9.92777	11.8513	10.2936	13.9636	11.1342	8.80955	3.6349	3.70405	2.63514	4.79502	3.25565	3.89704	2.32036	4.11935	4.6156	6.13408	3.60291	4.58102	7.3301	7.23412	8.02751	10.392	7.40884	7.99132	8.99686	8.48732	7.55668	7.23866	7.69843	10.0395	0.208438	1
LOCMI00528	0	0	0	0	0	0	0	0	0	0	0	0	0	0	0	0	0	0.559311	0	0	0	0	0	0	0	0	0	0	0	0	0	0	0	0	0	0	0.249452	0	0	0	0	0	0.195111	0	0	0	0	0	1
LOCMI00529	0	0.289296	1.60376	0	0	0	0	0	0	0	0	0	2.25214	13.8237	2.80583	3.37369	0	2.65673	1.67134	11.0468	0.681152	8.26799	4.53063	0	0	0	0	0.465093	0.389704	4.06063	0.316873	0	0.306704	0.343134	0	0.122168	0	0	0	0.080971	0.107266	0	0.292666	0.191308	0.364974	0	0.109722	-5.71111	0.300348
LOCMI00531	10.8558	11.7165	8.94728	7.1115	9.26562	8.45079	11.6177	8.99766	10.4967	10.7864	6.16181	7.12083	0.321734	0.329136	0.647498	3.11417	1.43014	1.25845	0.455819	1.50638	2.04346	1.98432	0.377552	0.72698	0.74081	0	1.43851	1.39528	1.16911	0	2.37655	0.477475	0.920112	0.514701	0	9.89563	10.6641	10.9983	10.0337	16.1132	11.5311	9.8746	12.6822	11.0002	9.30685	8.69986	5.65066	-0.0122154	1
LOCMI00532	0.452323	1.59113	1.77257	1.38087	3.21014	1.28219	0.480733	0.524136	2.51921	0.995665	3.62006	0.653287	0.643469	1.8651	0.647498	1.03806	2.02603	0.419483	1.36746	2.7617	1.13525	1.1024	2.01361	0.484653	0.493874	0.263514	0.479502	0.930186	1.36396	0.773454	0.792183	2.22822	1.53352	1.20097	1.28269	5.31432	7.73303	4.93028	5.97242	7.48981	7.50862	4.71786	6.43866	3.82617	5.17047	3.25462	5.15692	0.104092	1
LOCMI00533	20.9361	26.5429	23.0435	19.2632	21.9602	23.0794	21.8734	22.1884	21.9731	19.7474	22.9527	21.4931	13.1911	14.9208	11.3312	16.6089	15.9699	13.004	13.3707	12.5532	16.5747	16.536	12.2075	15.2666	14.0754	12.3852	14.1453	11.6273	15.783	10.4416	15.6852	14.9609	15.4886	11.6666	15.942	7.75769	10.4146	9.03885	7.22662	9.43312	9.65394	8.22883	9.12143	7.98713	10.3409	10.0768	13.6603	-0.0096568	1
LOCMI00534	0	0	0	0	0	0	0	0	0	0	0	0	0	0.109712	0	0.259515	0	0	0.15194	0	0	0	0	0	0	0	0.239751	0	0	0	0	0	0	0	0	0	0	0	0	0	0	0.0548589	0	0	0	0	0	0	1
LOCMI00535	16.0252	13.4523	14.0962	17.6752	16.3425	15.8525	16.3449	13.6275	16.9347	15.1839	15.6356	15.8095	24.2373	19.5287	17.3745	28.0276	17.4	15.5209	13.3707	15.6915	10.5579	12.5673	12.9626	24.475	15.804	22.6622	24.6943	17.441	30.7866	10.0549	18.6955	16.7116	17.1754	14.5832	10.9945	28.7706	23.9474	22.0598	25.6814	25.9917	26.8701	24.0282	26.0961	20.8048	23.5408	19.7781	20.8471	0.0213779	1
LOCMI00536	34.5704	19.3105	34.2698	24.5105	20.8659	17.7758	27.9627	20.0919	29.0409	25.3065	17.176	19.3373	0	0	0.323749	0	0	0	0	0	0	0	0	0	0	0	0	0	0	0	0	0	0	0	0	0.183252	0.187089	0.379252	0	0.121456	0	0	0	0	0	0.187767	0.164582	-0.378345	1
LOCMI00537	0.25847	0.72324	1.68817	1.38087	1.60507	2.27297	2.00306	1.04827	0.979694	2.73808	0.462136	1.17592	0.857958	1.53597	0.431665	1.03806	0.476713	0.279656	0.607758	0.502127	0.681152	0	0.755104	0	0	0.527028	1.43851	0.465093	1.94852	1.54691	1.58437	1.27327	2.45363	0.343134	0	20.5854	11.4748	12.0097	12.5421	10.3238	12.1747	12.8918	9.95065	17.983	9.30685	17.5249	12.8923	0.789507	1
LOCMI00538	0.193853	0.072324	0	0.276175	0.291831	0.233125	0.320489	1.04827	0.769759	0	0.0770226	0.195986	0.643469	0.877695	1.51083	0	0.834247	3.07621	2.58297	1.50638	0.454102	0.11024	0.125851	1.69629	1.48162	2.63514	1.91801	3.95329	1.36396	1.54691	1.10906	1.9099	3.8338	2.0588	6.59667	0.0610842	0.0623631	0.189626	0.179172	0.121456	0.429064	0.98746	1.02433	0.669579	0.364974	0.625889	0.548608	1.66921	1
LOCMI00539	0	0	0	0	0	0	0	0	0	0	0	0	0	0.877695	0.215833	0	0	0	0	0.502127	0	0	0	0	0	0	0.479502	0	0	0.773454	0	0	0	0	0	0	0.249452	0	0	0	0	0	0	0	0	0	0	0	1
LOCMI00540	16.3483	14.7541	14.6026	19.6084	13.5701	15.9108	17.8673	16.8597	14.9053	16.1796	18.7165	17.4428	18.5533	22.6007	18.3458	19.2041	20.737	20.275	15.4978	9.66595	7.37915	14.5517	8.1803	12.601	13.0877	12.1216	12.9465	11.6273	9.35289	17.2094	11.249	14.8017	15.1819	15.441	26.9364	13.5607	9.72865	14.9173	16.3047	13.8865	15.9826	18.1034	12.4383	12.9611	11.8617	14.2703	10.8076	-0.0266953	1
LOCMI00541	19.3853	17.9364	17.3881	16.2253	18.896	18.1838	15.063	16.0735	15.3952	12.7777	18.0233	17.1161	4.71877	3.51078	6.69082	7.26641	5.95891	5.87277	5.31789	5.64893	5.33569	5.18127	5.91498	8.96609	7.65504	4.47974	5.99377	2.55801	3.70219	8.89472	4.59466	5.41139	4.14051	3.77447	6.23019	24.9223	22.7002	17.9513	19.709	17.0039	16.6799	15.6896	19.9013	18.1265	17.3971	16.0228	18.2138	-0.0552531	1
LOCMI00542	7.23717	5.49662	5.40213	6.42107	5.61774	6.00297	6.16941	5.50343	6.57794	5.97399	5.69967	4.76899	11.5824	7.89926	14.4608	9.08301	10.9644	8.94898	12.9149	8.41064	6.01685	7.38607	9.1871	13.0856	15.804	12.1216	9.82979	6.97639	9.15804	19.7231	12.6749	20.054	23.4629	17.3283	26.2034	3.11529	2.8687	4.42461	6.45021	4.17	5.41693	4.99216	3.12177	4.73488	3.3456	6.88478	1.81041	-0.0776587	1
LOCMI00543	0.387706	0.433944	0.50645	0.414262	0.364788	0	0.400611	0	0.349891	0.41486	0.30809	0	0.536224	0.54856	0.215833	0	0	0.139828	0	0	0.113525	0	0	0	0	0	0	0.232546	0	0	0	0	0.460056	0	0	218.009	236.73	179.892	209.692	232.994	223.006	232.492	200.915	183.8	139.116	155.033	162.498	-1.19594	1
LOCMI00545	20.7423	30.9547	24.1408	25.6152	31.6636	29.4903	28.6838	20.616	28.2012	30.5337	28.5754	27.9607	53.9441	44.543	42.4111	38.4082	33.0123	38.3128	42.5431	37.534	50.7458	40.5683	44.2995	55.7351	81.4892	60.6082	73.124	54.881	63.132	115.438	60.8396	90.5612	53.5199	80.4649	91.0707	59.9236	65.2942	54.8652	70.0564	67.4893	74.7108	73.2915	61.9477	77.2886	66.182	71.852	65.2295	0.124432	1
LOCMI00547	0	0	0	0.621393	0	0.233125	0.320489	0	0.279912	0	0	0.261315	0.965203	0.438848	1.40291	0	1.0726	0.559311	0	0	0	0	0	0	2.22243	0	0.959004	0	0	0	0	0	0	2.23037	0	0.244337	0	0	0	0	0	0	0	0	0	0	0	-0.154909	1
LOCMI00548	2.71394	3.39923	2.11021	2.48557	2.4076	3.55516	3.28501	2.62068	3.56888	2.48916	2.07961	3.98505	1.71592	2.7428	2.91374	2.59515	3.33699	2.5169	3.03879	3.38936	6.2439	6.17343	3.14627	1.69629	0.987747	2.10811	1.19875	2.32546	1.94852	2.32036	2.37655	2.86485	1.53352	1.5441	2.38213	10.0178	12.3479	8.34355	12.781	10.2833	11.8529	10.094	9.70677	10.3785	10.0368	10.8279	9.6555	0.150726	1
LOCMI00549	0	0	0.337633	0	0	0	0	0	0	0	0	0	0	0	0	0	0	0	0	0	0	0	0	0	0	0	0	0	0	0	0.633746	0	0	0	0	0.244337	2.24507	2.27551	0	0.485826	0.429064	0	0	0	0	1.25178	2.19443	-3.32195	1
LOCMI00551	0	0	0	0	0	0	0	0	0	0	0	0	0	0	0	0	0	0	0	0	0	0	0	0	0	0	0	0	0	0	0	0	0	0	0	0.366505	0	0	0	0	0	0	0	0	0	0	0.329165	0	1
LOCMI00552	0	0	0.50645	0	0	0	0	0	0	0	0	0	1.39418	5.92444	1.40291	1.29757	0	0	0.911638	7.28085	0	4.63007	3.64967	0	0	0	0	0.697639	0	4.254	0.47531	0	0.460056	0	0	0	0.374179	0	0	0	0.53633	0	0.292666	0	0	0	0.164582	-3.85787	1
LOCMI00553	0	0	0.590858	0	0	0	0	0	0	0	0	0	0	2.41366	0.431665	0.908301	0.476713	0	0	1.12979	0.227051	2.97648	2.26531	0	0	0	0	0.930186	0	0	0	0	0	0.343134	0	0.244337	0	0	0	0	0	0	0	0	0	0	0	-4.07358	1
LOCMI00554	0	0	7.00589	0	0	0	0	0	0	0	0	0	1.82316	17.9928	3.66916	2.98442	0	3.21604	0.911638	17.3234	0.340576	17.0872	8.6837	0	0	0	0	0.697639	0	6.18763	0.47531	0.477475	0.460056	0.514701	0	0	0.187089	0	0	0	0.321798	0	0.292666	0.143481	0	0	0.329165	-7.59785	0.164852
LOCMI00555	0.452323	0.433944	0.675266	0.621393	1.02141	0.46625	0.7211	0.786204	0.769759	0.995665	0.616181	0.52263	0.21449	0.329136	0.863331	0.389272	0.476713	0.419483	0.303879	0.251064	0.227051	0.551199	0.377552	0.242327	0.74081	0	0.239751	0.232546	0.194852	0.386727	0.950619	0.636634	0.613408	0.171567	0.366482	42.2702	38.0415	32.8685	37.029	31.3358	36.8995	37.0298	37.6076	32.9529	28.3463	32.0455	25.9492	0.437727	1
LOCMI00556	30.8872	31.6779	35.1982	35.3504	33.3416	37.2418	29.1645	35.0297	22.1831	46.8792	47.2919	41.6797	3.43183	5.26617	10.5758	6.22835	5.00548	8.94898	7.2931	7.53191	10.7849	6.94511	6.54424	12.8433	11.1122	11.0676	5.75402	8.60422	15.0036	39.8329	28.5186	20.054	30.057	34.485	14.8425	39.949	34.861	38.5573	34.2219	38.5422	48.0015	41.0893	49.6557	49.9793	47.8725	43.5619	65.7232	0.0182956	1
LOCMI00558	0.710794	2.53134	1.09731	3.45219	5.6907	4.19625	5.7688	1.13563	2.72915	6.47182	7.54822	2.02519	0.750713	2.41366	2.37416	3.6332	1.31096	0	3.03879	2.7617	0	1.43312	0.251701	0	0	0	0	0	0	0.386727	0	0	0	0	0	0.794094	0.561268	2.08589	0.895862	1.41699	0.804495	0.49373	1.60966	1.67395	0.547461	0.938833	1.09722	1.10443	1
LOCMI00559	34.1181	34.5709	37.4773	28.7912	22.6898	30.1314	34.6929	31.0987	31.0703	29.9529	32.5035	29.3979	0	0	0	0	0	0	0	0	0	0	0	0	0	0	0	0	0	0	0	0	0	0	0	0.671926	0	0.379252	0	0	0	0	0	0	0	0	0	-0.186228	1
LOCMI00560	3.2955	4.48409	4.30482	2.07131	3.72084	3.61344	4.96758	1.92183	3.98875	3.15294	3.77411	4.76899	2.03765	1.75539	2.05041	1.42733	0.953425	1.53811	3.34267	3.38936	1.58936	0.551199	1.76191	1.21163	2.71631	0.790542	3.83601	3.72074	2.72793	3.09382	1.26749	3.02401	0.76676	1.37254	2.01565	4.27589	2.05798	3.22364	5.01683	2.83398	3.75431	2.68809	2.39011	1.67395	4.44052	2.69132	3.29165	0.0120321	1
LOCMI00561	135.891	98.6499	136.826	121.103	125.706	126.121	154.876	109.282	127.43	134	141.414	143.723	0	0.54856	0	1.94636	0	0	0	1.88298	0.567627	0.551199	3.27212	0	0	0	2.39751	0	0	0	1.58437	4.13812	1.53352	0.857835	1.83241	46.3629	53.071	27.243	40.7319	39.4329	34.6469	30.3918	39.2661	45.1488	37.1057	41.4338	34.8915	0.0673005	1
LOCMI00562	0	0	23.7187	0	0	0	0	0	0	0	0	0	8.04336	40.9225	10.2521	6.74738	0	6.85156	6.98922	49.2085	3.74634	68.1282	18.5001	0.72698	0	0	0	3.0231	0.584556	9.47481	2.53498	0.477475	0.460056	0.514701	0	0	2.24507	0.189626	0	0	0	0.548589	0.487777	0	0	0.438122	0.164582	-9.35565	0.0576891
LOCMI00563	1.87391	1.8081	6.1618	2.62366	1.82394	1.45703	2.56391	3.31953	2.02937	1.07864	3.69709	2.09052	0.321734	0	0	0	0	0	0	0	0.340576	0	0	1.45396	0.74081	0.790542	0.719253	2.32546	0	0	2.05967	0	1.53352	0	1.09945	1.77144	0.99781	0.632087	0.597242	1.6599	0.321798	0.548589	1.56089	1.67395	1.33824	0.375533	2.08471	-0.442874	1
LOCMI00565	21.0653	17.5747	22.4526	19.6775	18.8231	21.6224	16.8257	18.6068	21.7632	19.2495	24.2621	19.7946	9.65203	15.5791	12.0866	13.6245	7.6274	12.0252	13.6746	9.41489	22.1374	15.3233	15.6055	8.23911	8.39585	9.75002	18.9403	3.4882	7.20952	11.6018	18.3786	10.6636	14.8751	8.92148	9.52853	8.00202	6.04922	7.58505	7.4058	8.62341	8.42038	6.96708	8.04832	9.51759	7.72529	9.13798	12.5083	-0.0890148	1
LOCMI00566	10.5973	10.704	8.86287	8.49238	9.9952	11.1317	10.0153	7.94939	8.04748	6.38885	6.85501	8.81937	10.51	8.55753	7.2304	9.7318	6.07809	8.66932	10.18	7.40638	7.03857	8.26799	6.92179	5.33119	7.4081	5.79731	2.39751	2.32546	5.84556	3.48054	6.4959	3.66065	5.36732	4.63231	7.69612	12.8277	15.5284	12.0729	12.6615	11.0525	13.7837	13.1661	14.3406	12.435	10.7059	12.643	12.1242	0.0186249	1
LOCMI00567	1.93853	2.60366	2.70106	2.48557	2.04281	1.69016	2.8844	1.83448	2.2393	1.4935	2.3877	2.48249	0	0	0.107916	0	0	0	0	0.125532	0	0	0.125851	0	0	0	0	0.232546	0	0	1.58437	0	0.153352	0.171567	0	1.1606	0.81072	1.51701	0.895862	0.971652	0.589963	0.822883	1.12189	0.526098	0.729949	1.06401	0.493747	-0.203375	1
LOCMI00568	0	0.36162	0	0.345219	0	0	0.400611	0	0.349891	0.746749	0.385113	0.914602	0	0	0	0	0	0	0	0	0	0	0	0	0	0	0	0	0	0	0	0	0	0	0	0	0	0	0	0	0	0	0	0	0	0	0	-0.813345	1
LOCMI00569	57.122	54.1707	57.6508	58.8943	56.761	58.4562	62.7357	58.2664	57.522	54.3467	64.622	59.9064	78.5032	59.4639	56.2244	58.261	50.5315	65.9987	65.1821	57.8702	53.2434	52.6947	69.973	53.3119	58.2771	55.3379	55.862	49.7649	51.8306	62.2631	51.4919	69.2339	65.1746	59.8769	62.3019	80.5089	81.8204	60.8068	84.3902	80.2017	88.3872	82.3981	75.5567	80.1104	68.4327	72.6657	77.628	0.0519865	1
LOCMI00570	0	0	0	0	0	0	0	0	0	0	0	0	0	3.29136	0	0	0	0	0	0	0	0	2.51701	0	0	0	0	0	0	0	0	0	0	0	0	0	0	0	0	0	0	0	0	0	0	0	0	0	1
LOCMI00571	11.2435	9.83606	15.6999	16.5705	5.39886	6.76063	11.778	8.47353	14.9053	13.1926	8.08737	13.915	27.0257	20.8453	31.8353	19.0743	16.2082	16.7793	31.7554	40.4213	15.4395	37.5918	21.0171	10.42	3.95099	4.21622	8.39128	9.9995	10.522	1.54691	7.44652	7.95792	8.28101	7.37738	3.48158	32.1914	21.5153	20.606	43.0611	15.3845	19.147	19.1458	24.3889	29.2702	24.2708	18.6515	16.7874	-0.720119	1
LOCMI00572	0.193853	0.940212	2.11021	0.621393	1.3862	0.174844	0.480733	0	1.53952	0.746749	1.23236	1.63322	3.75357	0.329136	0.323749	0.389272	0	0.419483	0	0	0	0	0	0	0	0.790542	0	0	0	0	0	0	0	0	0	540.35	447.518	393.348	306.504	445.097	484.36	557.586	502.654	493.48	350.254	407.391	337.449	-0.880676	1
LOCMI00573	0	0	3.88278	0	0	0	0	0	0	0	0.154045	0	2.68112	16.5665	4.10082	3.24393	0.238356	1.81776	3.19073	18.9553	1.47583	11.1342	6.04084	0	0	0	0	0.930186	0.779408	5.60754	1.58437	0	0	0	0	0.122168	0.81072	0.379252	0	0	0.107266	0	0.195111	0	0	0	0.219443	-6.74532	0.151209
LOCMI00574	0.0646176	0	1.09731	0	0	0	0	0	0.209934	0	0	0	1.93041	5.04675	1.295	0	0	0.419483	1.06358	4.64468	0.340576	3.08672	0.880955	0	0	0	0	0	0.194852	1.74027	0.158437	0	0	0	0	0.183252	0.0623631	0	0	0	0	0	0	0	0	0	0.384026	-5.02138	0.979623
LOCMI00575	0.25847	1.30183	0.590858	0.759481	0.802534	0.641094	0.881345	0.349424	0.979694	0.331888	0.539158	0.718616	0	0.767983	0.431665	0	0.834247	0	0.607758	0	0	0.440959	0	0	0	0	0	0	0	0	0	1.11411	0	0	0	0	0	0.252835	0	0	0	0	0	0	0	0	0	-0.117623	1
LOCMI00576	1.87391	1.37416	1.77257	2.83079	1.45915	3.08891	1.36208	3.14481	3.28897	1.16161	1.30938	2.02519	4.28979	2.63309	9.06498	3.37369	6.43562	12.5845	8.35668	19.4574	18.7317	11.5752	17.4933	1.93861	0.246937	1.05406	0.239751	0.930186	1.55882	1.54691	1.42593	1.43243	0.920112	0.857835	2.38213	0.794094	1.87089	2.46514	2.38897	1.86233	2.73528	2.30407	3.17055	3.82617	4.44052	1.81508	1.20694	0.205165	1
LOCMI00577	4.20015	5.06268	4.38923	4.83306	1.31324	1.98156	2.32355	4.10573	3.63886	4.97833	5.62265	5.29162	5.25499	5.37588	1.40291	4.02248	0.595891	7.69053	1.5194	4.26808	6.47095	6.61439	6.54424	1.93861	3.21018	3.42568	1.19875	0.697639	2.53307	4.44736	0.47531	4.6156	3.98715	5.31858	2.93185	9.40696	7.48357	3.09723	7.1669	5.46554	2.62802	4.44357	4.04855	7.07841	6.81285	4.56899	5.87011	-0.932318	1
LOCMI00578	13.2466	12.5844	14.3494	13.3945	13.2053	11.9477	14.1816	12.754	9.72696	10.3715	9.85889	11.5632	12.3331	10.3129	15.7558	12.1972	16.5658	7.83036	7.90086	8.6617	16.5747	12.6776	10.4456	4.11955	4.19793	7.37839	3.35651	1.62783	6.81982	8.70136	7.12964	11.6186	10.5813	16.1273	10.2615	23.5174	24.2593	18.4569	18.2756	21.0929	22.5259	17.884	18.6331	20.4222	22.6284	19.1522	22.1089	-0.0408853	1
LOCMI00579	13.2466	18.0087	9.45373	15.5348	11.1625	10.782	15.4636	10.4827	14.3455	16.3455	20.7191	9.73398	77.109	103.129	57.6273	34.3857	75.2014	57.3294	36.6174	85.7383	36.4416	83.2311	89.4799	2.90792	33.8303	31.6217	10.549	30.9287	7.01467	49.6944	21.7058	28.8077	63.4878	26.936	1.46593	3.17638	13.5328	6.06804	6.68911	4.04855	6.22143	7.95454	2.14622	6.361	6.81285	6.50924	13.2215	-0.232298	1
LOCMI00580	0	1.73578	0.590858	0	0	1.5736	1.92293	0	2.58919	0.248916	1.84854	0	0	0.767983	0	0.389272	1.19178	0.978794	2.12715	6.77872	3.85986	0	2.51701	1.69629	0	0	0	0	7.98893	5.22082	0	0	0.460056	11.1519	10.628	0	0	0	0.179172	0	0	0	0.146333	0.956542	0.608291	0.187767	0.768051	0.58679	1
LOCMI00582	66.2977	84.6191	241.07	86.1666	131.105	48.7815	0.560856	88.4916	96.0799	172.997	19.6408	162.668	111.427	114.759	106.513	209.428	110.597	54.8125	0	326.508	284.949	46.8519	153.79	259.774	511.653	797.393	479.502	683.919	435.494	998.336	462.952	929.963	940.201	649.209	366.482	25.9608	23.6356	35.144	111.266	33.6029	22.0968	27.594	0	41.8965	90.6353	37.6159	20.4631	-0.830056	1
LOCMI00583	0	0.144648	1.51935	0	0	0	0	0	0	0	0	0	0.428979	5.15646	1.51083	0.519029	0	0.559311	0.607758	6.65319	0.454102	1.98432	1.51021	0	0	0	0	0.465093	0.389704	2.32036	0.950619	0.318317	0	0	0	0	0.249452	0	0	0	0	0	0	0	0.243316	0	0	-5.52818	0.49187
LOCMI00584	0.646176	0	0	0	0	0.174844	0	0	0	0	0.231068	0	0	0	0	0	0	0	0	0	0	0	0	0	0	0	0	0	0	0	0	0	0	0	0	8.36853	21.3905	41.5281	26.8759	37.3681	42.2092	37.6881	31.8519	19.4656	31.4486	43.1863	7.1319	-1.55949	1
LOCMI00585	6.78485	24.0839	5.90858	24.4415	0	15.9691	22.7547	10.1333	13.7157	20.6601	13.787	14.699	11.2607	56.1725	30.6482	0.519029	15.4932	6.85156	41.0237	35.2745	11.5796	43.655	39.7688	65.4282	31.114	25.8244	47.9502	67.671	74.4334	0	48.9569	12.8918	57.047	24.7056	44.3443	30.4199	96.0392	36.345	14.4532	0.566797	49.1278	15.0313	63.85	50.6967	23.9058	97.9516	55.4643	-0.325312	1
LOCMI00586	29.0133	25.3857	37.3085	23.751	45.5985	27.2174	27.2416	35.2918	33.6595	26.8	24.8783	30.9658	80.8626	37.7409	58.7065	97.4477	48.5055	69.2147	34.6422	67.4106	53.811	28.9931	67.9594	81.6641	122.975	138.608	100.935	70.229	84.176	116.018	61.6318	81.0117	44.6254	95.0481	74.0293	208.114	70.2209	106.001	195.955	171.618	133.6	158.981	86.5805	93.1194	121.415	50.3215	74.6655	0.229528	1
LOCMI00587	16.0898	18.2256	18.7386	19.0561	20.9388	24.7696	24.3572	20.7907	11.4064	26.0532	25.8796	19.468	4.39704	4.49819	5.82748	3.89272	5.12466	3.77535	2.43103	2.38511	3.40576	2.97648	3.02042	3.87723	3.95099	5.79731	1.19875	3.25565	10.522	23.5904	18.0618	11.6186	23.3095	13.5538	8.9788	24.3115	19.2702	22.1231	21.0229	23.1577	29.23	23.4796	26.8277	24.631	26.8864	22.2191	31.3804	0.333823	1
LOCMI00588	0.25847	0.795564	0.337633	0	0	0.233125	0	0	0	0.165944	0	0	0.21449	0.438848	0	0	0	0	0	0	0	0.22048	0	0	0.493874	0.527028	0	0	0	0	0	0	0.306704	0	0.366482	0.122168	0.249452	0	0.537517	0	0.321798	0	0.0975554	0.0956542	0.364974	0.375533	1.2618	-2.28411	1
LOCMI00589	0	0	3.96719	0	0	0	0	0	0	0	0.231068	0	0	6.473	0.971247	1.16782	0	0.419483	0.455819	8.91276	1.02173	6.83487	1.88776	0	0.74081	0	0	0	0	0.580091	0	0	0.460056	0	0	0	0.187089	0	0	0	0	0	0	0	0.364974	0	0.164582	-6.7814	0.544183
LOCMI00590	27.0748	29.7975	31.1467	24.7176	34.509	35.3185	33.8917	31.0114	28.831	28.5424	33.1197	32.795	0.750713	0	0	0	0	0	0	0.502127	0	0	0	1043.22	1114.43	1003.99	951.332	783.449	704.584	986.154	755.901	799.294	687.631	856.634	814.323	1.95469	1.99562	1.13776	0.418069	1.57893	1.71626	0.603448	1.21944	1.72178	0	1.1266	1.37152	0.258032	1
LOCMI00591	0.387706	0.433944	0.50645	0.828525	0.437746	1.39875	0.480733	1.04827	1.25961	0	0	0.783944	1.28694	1.97481	0	0	0	0	2.73491	0	0.681152	0	0	0	0	0	0	0	0	0	1.90124	0	0	0	0	0.366505	0	0.379252	0	0	0	0	0	0.286963	0	0	0	0.635107	1
LOCMI00592	11.9543	15.622	10.8887	13.0493	11.5273	16.2022	11.9382	6.28963	9.587	9.95665	12.7087	12.8698	0	0	0	0	0	0	0	0	0.567627	0	0.251701	0.484653	0	0	0	0	0	0	0.316873	0.795792	0.306704	0	0.366482	0.122168	0.873084	0.632087	0.71669	0.566797	1.66262	0.274294	0.829221	0.573925	1.03409	0.625889	0.109722	-0.163044	1
LOCMI00593	0.193853	0.216972	0.0844083	0.138087	0.364788	0	0.160244	0	0.209934	0.0829721	0.231068	0	0.107245	0.219424	0.107916	0	0	0	0	0	0	0	0	0	0	0	0	0	0	0	0	0	0	0	0	92.2982	122.232	112.132	118.552	105.991	107.32	105.933	103.458	82.4061	75.8538	104.962	70.1121	-0.314754	1
LOCMI00596	0	0.36162	0	0	0.218873	0.582813	0.240367	0	0	0	0	0.195986	0.321734	0.329136	0.323749	0	0.357534	0.699139	0.455819	0	0.567627	0	0	0	0	0	1.19875	0	0	0	0.47531	0	0	0	0	0.794094	0	0.189626	0.477793	0.323884	0.160899	0.438871	0.146333	0.239136	0	0	0	1.46305	1
LOCMI00597	26.8809	27.5554	27.5171	25.8914	28.3076	28.4413	26.6807	24.8964	28.3411	23.3981	29.1145	22.4731	19.5185	19.1996	24.497	33.8666	17.6384	26.008	13.5226	32.3872	19.0723	19.292	19.8844	17.4475	14.3223	18.1825	18.2211	19.999	14.0293	19.3364	14.1009	13.051	17.3288	9.95088	21.4392	61.9393	55.5032	43.2348	50.4669	49.2303	57.3337	54.3103	59.8503	61.4578	52.8604	56.7681	43.1754	0.00718938	1
LOCMI00598	0	0	0.844083	0	0	0	0	0	0	0	0	0	0.536224	0	0.539582	0	0	0	0	2.51064	0	2.756	1.88776	0	0	0	0	0	0	0	0	0	0	0	0	0	0	0	0	0	0	0	0	0	0.304145	0	0	-4.57709	1
LOCMI00599	0	0	0	0	0	0	0	0	0	0	0	0	0	0	0	0	0	0	0	0	0	0	0	0	0	0	0	0	0	0	0	0	0	0	0.732964	0	0	0	0	0	0	0	0	0	0.243316	0	0	0	1
LOCMI00600	0	0	1.18172	0	0	0	0	0	0	0	0	0	1.39418	3.94963	1.18708	1.29757	0.119178	0.419483	0.759698	6.27659	0.113525	4.96079	2.39116	0.242327	0	0.263514	0	0.232546	0.194852	1.16018	0.158437	0	0.153352	0	0.183241	0	0.0623631	0.0632087	0.0597242	0	0.053633	0	0.0975554	0	0.0608291	0	0.0548608	-5.02272	0.481006
LOCMI00601	3.10165	7.59402	4.64245	3.7974	6.2014	7.86798	5.52843	6.02756	6.64792	7.55046	7.77928	6.33688	2.57387	4.6079	5.9354	3.6332	3.8137	4.19483	5.16595	5.27234	6.92505	4.40959	2.76872	4.36188	0.987747	2.63514	3.35651	2.32546	8.18378	7.34782	2.85186	7.00297	2.45363	4.11761	7.32964	7.02468	11.1006	11.2512	10.2726	9.87846	9.11761	7.62539	7.80444	10.4263	10.0976	8.82503	5.3215	0.425308	1
LOCMI00602	0	0	0	0	0	0	0	0	0	0	0	0	0	0	0	0	0.238356	0	0	0.251064	0	0	0	0	0	0	0	0	0.779408	0	0	0	0	0	0.366482	0	0	0	0	0	0	0	0	0	0	0	0	0	1
LOCMI00603	42.1953	11.6442	27.9391	25.1319	16.3425	0	13.0599	0	0.139956	0	32.1184	25.7395	0	0	0	0	0	0	0	0	0	0	0	0.484653	1.23468	0	0	0	0	0	2.21811	2.22822	0	0	1.28269	0	0	0.126417	0	0	0	0	0	0	0	0	0	-1.86127	1
LOCMI00604	5.23403	4.55641	4.72686	4.62593	5.39886	5.3036	5.68868	3.93102	5.1084	4.48049	5.00647	4.89965	5.25499	4.05934	4.42457	7.39616	6.5548	5.17363	4.40625	5.9	5.44922	3.63792	5.28573	8.48143	7.90198	5.53379	9.82979	6.74385	7.01467	7.54118	7.12964	1.9099	6.59414	4.63231	5.68047	2.99312	2.61925	2.78118	3.76262	2.46961	3.37888	2.96238	3.65833	3.01311	2.37233	2.87909	3.01734	0.0889173	1
LOCMI00605	0	0	0	0	0	0	0	0	0	0	0	0.391972	0	0	0	0	0	0	0	0	0	0	0	0	0	0	0	0	0	0	0	0	0	0	0	0	0	0	0	0	0	0	0	0	0	0	0	0	1
LOCMI00606	9.8865	6.9431	10.7199	10.0113	8.68196	9.09188	9.13394	8.64824	9.72696	8.71207	9.62783	8.16609	9.65203	10.8615	11.3312	13.2352	9.05754	12.3048	15.042	11.8	11.012	9.70111	7.42519	5.57351	4.93874	3.95271	5.51427	7.20894	2.72793	9.28145	5.38684	6.36634	7.05419	4.97544	9.89501	26.2051	27.0656	23.8297	28.369	29.2305	28.4791	26.9906	22.3402	28.6963	22.9934	23.6586	22.4929	-0.0775422	1
LOCMI00607	34.6997	55.8341	49.5477	46.1212	49.2464	48.7232	38.7792	39.0481	42.4767	30.3678	44.0569	32.1417	7.29264	7.78955	7.76998	7.65568	7.03151	7.97018	5.01401	4.77021	5.44922	8.48847	6.67009	3.39257	1.97549	2.10811	1.67826	1.86037	0.779408	0.193364	4.91153	3.18317	3.5271	3.43134	2.74861	1.22168	0.623631	1.70664	1.13476	1.25505	0.643596	0.822883	1.41455	0.717407	1.64238	1.18919	1.09722	-0.0821732	1
LOCMI00608	0	0	0.50645	0.207131	0	0.174844	0	0	0	0.248916	0	0	0	0	0	0	0	0	0	0	0	0	0	0	0	0	0	0	0	0	0	0	0	0	0	0	0	0	0	0.121456	0	0	0	0	0	0.187767	0	-1.75093	1
LOCMI00609	14.3451	8.60656	13.1677	10.7708	10.5059	14.92	11.5376	9.34709	10.0768	11.948	8.54951	11.1059	3.21734	3.62049	7.2304	5.70932	9.2959	5.17363	4.55819	11.1723	7.6062	5.29151	4.65648	12.601	17.2856	5.79731	18.7006	6.04621	14.419	7.15445	8.2387	7.63961	2.91369	6.34798	7.51288	1.34385	0.436542	0.695296	0.895862	1.33602	1.60899	1.2069	1.07311	1.43481	2.91979	0.938833	0.219443	-0.016294	1
LOCMI00610	8.98185	9.3298	7.93438	10.4946	8.24421	8.39251	8.41284	7.77468	7.69759	8.29721	10.9372	8.75405	8.68683	6.58271	11.0075	11.2889	4.64795	11.326	10.7877	7.28085	7.71973	8.70895	13.5919	12.1163	9.63054	8.16893	11.9875	11.6273	10.7169	7.54118	5.86215	4.6156	7.6676	7.72051	5.68047	24.1893	18.8337	21.0485	16.1255	20.2832	20.8096	21.1755	22.389	19.4656	16.7888	16.2731	16.6777	-0.163185	1
LOCMI00611	459.561	528.544	476.063	542.891	550.903	547.728	478.891	564.232	584.247	473.19	464.677	417.712	2241.2	2617.73	1989.33	2324.6	1865.97	2003.87	1988.89	2226.31	1658.15	1568.16	1884.74	333.199	302.004	302.251	535.843	358.354	1185.09	515.701	510.641	537.319	539.186	463.917	474.594	525.629	694.538	661.163	548.387	651.209	597.901	581.34	565.09	660.014	626.843	496.518	536.648	0.0937098	1
LOCMI00612	51.8233	54.1707	64.2347	64.763	60.9196	51.8121	63.2966	69.0112	69.1384	70.6922	56.4576	65.0674	132.447	109.273	85.2539	120.155	95.1042	93.2651	84.4784	108.962	98.54	102.082	97.4085	93.7804	94.5768	113.838	142.172	138.83	137.176	109.057	99.1813	88.4921	105.966	87.4991	83.7411	84.7237	92.6716	65.5474	88.7501	77.975	77.017	84.8667	75.4591	77.7669	77.3746	83.9943	86.0217	0.0598262	1
LOCMI00613	2.197	4.12247	2.44784	7.94003	11.7462	5.01219	3.20489	2.53332	8.81724	2.82105	0.847249	1.50256	60.3788	90.8415	116.01	70.0689	54.1069	27.2664	85.542	111.849	45.0696	34.1744	59.2757	11.147	1.48162	2.89865	5.51427	7.90658	7.79408	5.60754	13.6255	3.66065	5.21397	5.83328	5.31399	4.88673	8.60611	10.8719	2.74731	7.69224	5.5242	3.45611	5.02411	6.8871	8.39441	4.31863	5.65066	0.429347	1
LOCMI00614	2.97241	12.946	8.69405	10.6327	8.609	0.641094	8.09235	10.6574	8.67729	12.9436	6.85501	0.261315	8.36509	19.419	18.2379	13.365	0.238356	13.8429	19.2963	18.8298	17.4829	13.2288	10.0681	6.54282	33.3365	17.9189	10.0695	22.557	38.191	16.6293	15.0515	12.7327	6.74749	9.43618	35.9152	2.07686	10.1028	15.2333	9.31697	12.7934	0.911761	10.7523	17.8039	9.1828	13.504	3.19203	5.54094	-0.333395	1
LOCMI00615	0	0.072324	23.2123	0	0	0	0	0	0	0	0	0	9.97376	69.0088	15.3241	14.2733	0.595891	10.7667	12.0032	76.7	5.44922	80.4751	34.2314	1.93861	0.493874	1.31757	0.479502	3.0231	3.11763	25.524	7.60495	0.318317	1.22682	1.5441	1.83241	0.244337	2.18271	0.442461	0.477793	0.121456	0.268165	0.329153	1.80478	0.33479	0.547461	0.187767	1.5361	-9.32809	0.0074988
LOCMI00619	0	0	3.71396	0	0	0	0	0	0	0	0	0	0.643469	15.7985	4.20874	5.06053	0	1.53811	5.92564	21.5915	1.92993	11.024	4.15307	0	0	1.58108	0	0	0	3.28718	0.950619	0	0	1.0294	0	0.366505	0.374179	0	0	0	0	0	0.829221	0	0	0	0.603469	-6.68685	0.595569
LOCMI00620	0	0	0.50645	0	0	0	0	0	0	0	0	0	0.857958	4.38848	0.647498	0.389272	0	0.419483	0.455819	3.64042	0.227051	3.74816	1.63606	0	0	0	0	0.232546	0	0.580091	0.316873	0	0	0	0	0	0.124726	0	0.0597242	0	0	0	0.0487777	0	0.121658	0	0.0548608	-3.81892	1
LOCMI00621	0	0	1.09731	0	0	0	0	0	0.0699781	0	0	0	0.750713	2.41366	0.323749	0.778544	0	0.139828	0.15194	3.51489	0.113525	5.29151	2.13946	0	0	0	0	1.39528	0.194852	1.16018	0	0	0	0	0	0	0	0.0632087	0.179172	0	0	0.0548589	0	0	0	0	0.0548608	-4.93145	0.840151
LOCMI00622	0.969264	0	0	1.03566	0	0.291407	0.400611	0.87356	0	1.74241	0	0.326643	0	0	0	0	0	1.39828	0	0	0	0	0	0	0	0	0	0	0	0	0	0	0	0	0	0	0	0	0	0	0.268165	0.274294	0	0	0	0	0	-0.36091	1
LOCMI00624	0	0	1.26612	0	0	0	0	0	0	0	0	0	1.60867	6.14387	2.48208	0.778544	0	1.25845	1.36746	4.39362	0.681152	11.2445	1.13266	0	0	0	0	0	0.584556	2.90045	0	0.477475	0.460056	0.514701	0	0	0.187089	0.189626	0.179172	0	0	0	0	0	0	0	0	-5.13237	0.63854
LOCMI00626	2.84318	3.39923	3.12311	2.76175	6.49323	5.42016	8.01222	3.05746	4.89847	5.80805	5.54563	3.33176	3.96806	4.05934	7.33831	4.5415	2.50274	4.19483	7.14116	2.63617	4.20044	0.992159	5.91498	4.60421	2.22243	0	0.479502	1.62783	1.36396	0.966818	3.01029	0.795792	1.07346	0.857835	0.366482	1.40494	0.873084	1.01134	1.37366	1.33602	1.60899	0.658307	1.46333	1.91308	0	1.62731	2.19443	0.921504	1
LOCMI00627	0	0.36162	0.253225	0.207131	0.364788	0.46625	0.640978	0.262068	0	0	0.616181	0	0.321734	0.329136	0.323749	0	0.357534	0	0	0.376596	0	0.33072	0	0	0	0	0	0	0	0.580091	0	0.477475	0	0	0	0.183252	0.187089	0.189626	0	0.121456	0.429064	0.713166	0	0	0	0.312944	0	1.05643	1
LOCMI00628	16.6713	27.4108	33.2569	16.7086	26.5566	16.4936	25.4789	26.0321	24.3524	25.5554	29.5767	32.3377	0	0	0	0	0.595891	0	0	0	0	0	0	0	0	0	0	0	0	0	0	0	0	0	0	2.44337	0.935447	1.58022	2.09035	1.61942	0	0.274294	1.46333	1.19568	0.912436	0.625889	0	0.00796843	1
LOCMI00629	0	0	0.844083	0	0.218873	0	0	0	0	0	0	0	0	5.15646	0.539582	1.68684	0	1.39828	0.455819	3.64042	0	4.07887	3.02042	0	0	0	0	0	0	0	0	0	0	0	0	0	0	0	0	0	0	0	0.146333	0	0	0	0.164582	-1.75448	1
LOCMI00633	1.29235	0.940212	1.77257	0.345219	1.45915	1.34047	1.68257	1.83448	1.25961	1.90836	1.00129	0.849273	0.536224	0.219424	0.323749	0.259515	0.834247	0.279656	1.5194	0.376596	0.908203	0.33072	0.880955	0	0	0	0.479502	0.465093	0	0	0	0	0	0	0	0.610842	0.187089	0.442461	0.179172	0.202427	0	0.438871	0.536555	0.0956542	0.304145	0.187767	0.274304	0.538819	1
LOCMI00634	62.356	63.7174	47.353	55.235	61.941	64.8088	55.685	79.4066	73.687	62.8928	64.3139	56.1827	77.8597	70.8739	100.686	72.4046	64.3562	79.0027	70.348	69.5447	93.2043	70.4433	75.007	222.698	175.078	191.311	225.366	277.428	195.631	158.751	189.015	207.224	184.636	216.689	228.868	151.305	162.144	135.709	130.736	156.395	133.6	172.257	201.111	139.607	148.545	159.664	130.13	0.194469	1
LOCMI00635	2.45547	0.72324	2.78547	0	0.364788	2.68094	0	0.43678	0.559825	3.98266	0.770226	0.849273	0.321734	0.54856	0	0	0.357534	0.419483	0	0.627659	0.340576	1.98432	0	0.72698	0	1.31757	0	0	0	0	0.47531	0	0	0	0	2.01578	1.24726	0	1.4931	0.404855	2.03805	0.713166	0	0.478271	1.70321	0.500711	0	-0.757125	1
LOCMI00636	16.2836	19.3828	33.9321	50.8162	23.1276	12.5305	28.3633	22.0137	46.9553	1.32755	39.4356	16.9855	30.9937	48.6024	28.0583	7.91519	16.9233	36.3552	37.0733	49.4596	1.81641	4.51983	26.0511	20.5978	30.1263	37.419	19.4198	41.6258	4.67645	16.4359	12.8334	9.07203	6.90084	22.3037	7.51288	2.01578	7.6083	3.85573	6.56966	2.30767	2.62802	2.90752	3.17055	5.45229	0.486632	1.25178	6.25413	-0.485093	1
LOCMI00637	0	0	0	0	0	0	0	0	0	0	0	0	0	0	0	0	0	0	0	0	0	0	0	0	0	0	0	0	0	0	0	0	0	0	0	17.3479	20.7669	19.6579	34.6997	28.9876	20.0587	22.9859	22.6329	32.092	14.7815	28.165	17.0617	0	1
LOCMI00638	17.4468	19.0212	15.9532	15.3277	21.8873	17.0764	20.5113	15.5494	20.5036	16.5944	20.2569	15.9402	12.3331	18.651	11.5471	15.8304	16.8041	13.004	14.5862	16.3191	16.0071	8.15775	7.04764	5.33119	4.6918	3.95271	3.59626	0.930186	5.84556	5.80091	11.7243	14.1651	15.9486	12.0097	19.6068	33.4741	28.6247	26.4845	28.5481	38.3802	34.9687	30.8856	28.7301	27.9789	27.9205	30.8563	24.1936	0.147021	1
LOCMI00639	0	0	3.96719	0	0	0	0	0	0	0	0	0	3.75357	15.5791	5.71957	4.80102	0.238356	2.5169	2.12715	26.2362	1.13525	28.1112	9.81636	0.969307	0.987747	0.527028	0.959004	1.39528	0.389704	6.381	1.58437	1.27327	0.613408	2.40194	0.732964	0	0.374179	0	0	0	0	0.109718	0.585333	0	0.243316	0	0.438886	-6.77491	0.105112
LOCMI00640	25.0716	21.6972	23.2967	20.0917	22.398	22.4383	23.7963	24.1102	22.533	20.4941	22.6446	20.2519	8.68683	7.13127	11.2233	9.34252	11.9178	8.24984	14.2823	10.5447	9.53613	10.0318	11.5783	6.30049	4.6918	5.00677	4.55527	3.25565	7.79408	4.83409	6.02059	4.13812	5.36732	3.77447	5.49723	19.9134	20.3304	19.7211	19.8284	17.6922	19.5761	19.2555	17.7551	19.1787	16.9105	14.3329	19.311	0.0398934	1
LOCMI00641	0.840029	0.36162	1.85698	17.8133	2.62647	0.116563	0.160244	0.174712	4.4786	1.32755	1.00129	8.62339	55.1238	200.444	95.3981	30.2334	26.1	118.714	44.9741	72.4319	43.7073	18.7408	11.4524	4.60421	11.3591	6.58785	13.1863	20.4641	13.2499	15.2757	17.7449	24.8287	2.14693	8.57835	15.5755	34.9401	30.1214	42.413	32.6094	23.4816	20.8096	16.1285	21.95	34.292	20.8644	23.0327	17.7749	-2.74566	0.16721
LOCMI00642	8.33567	8.60656	7.76556	7.94003	5.32591	7.05204	6.00917	8.38617	8.3274	5.55913	9.31974	4.89965	2.46663	3.40107	2.91374	4.28199	2.50274	3.49569	2.88685	1.88298	1.13525	3.41744	1.25851	2.90792	2.96324	2.63514	4.55527	0.930186	3.70219	1.16018	1.90124	1.59158	2.91369	1.37254	0.732964	9.77347	6.61049	8.02751	5.07655	7.69224	5.79237	8.22883	5.80455	6.60014	6.99534	7.3229	4.44372	-0.287502	1
LOCMI00644	1.61544	1.08486	1.94139	0.690437	2.04281	0.87422	0.640978	0.87356	0.349891	1.07864	0.770226	1.17592	1.07245	0.329136	0.539582	1.29757	0.953425	1.11862	0	0.627659	0	0.551199	1.00681	0	0.74081	0	0	1.16273	0	0	1.26749	0.477475	0	0	0.549723	7.6966	7.54594	3.22364	5.4349	7.57079	3.64705	5.26645	5.9021	1.81743	2.73731	2.69132	4.27914	-0.259045	1
LOCMI00645	0.129235	0.72324	1.68817	1.03566	1.02141	0.582813	1.4422	1.04827	0.559825	1.74241	0.847249	1.11059	1.07245	2.08453	2.26624	1.68684	0.238356	1.11862	2.27909	1.50638	1.70288	2.2048	1.88776	1.69629	5.18567	6.58785	1.91801	4.88348	3.89704	7.92791	7.28808	6.68466	6.74749	9.09305	5.49723	0	0.124726	0	0	0.161942	0.053633	0.109718	0	0.0478271	0	0.125178	0	0.204489	1
LOCMI00646	0	0.216972	0	0.207131	0.218873	0	0.240367	0	0	0.248916	0	0	0.643469	0.329136	0.647498	0	0	0	0	0	0	0	0	0	0	0	0	0	0	0	0.47531	0	0	0	0	32.0081	96.0392	85.711	77.1636	109.108	101.152	116.685	85.3122	69.5406	74.5156	95.9488	36.3727	0.0343234	1
LOCMI00647	0	0	0.590858	0	0	0	0	0	0	0	0	0	0.21449	1.8651	0.431665	0	0	0	0	1.12979	0	0.440959	0.503403	0	0	0	0	0	0	0.193364	0	0	0	0	0	0	0	0	0	0	0	0	0	0	0	0	0	-4.06171	1
LOCMI00648	0	0	1.51935	0	0	0	0	0	0	0	0	0	2.03765	4.16905	1.72666	2.33563	0	0.419483	0.455819	5.77447	0.227051	5.62223	3.02042	0	0	0.527028	0	0.465093	0	2.51373	0.316873	0	0.306704	0.343134	0.916204	0	0.374179	0	0	0.080971	0.107266	0	0.63411	0.0956542	0	0	0.109722	-5.39935	0.696557
LOCMI00649	6.20329	6.14754	5.0645	5.86872	5.54478	6.64407	7.53149	6.46434	4.82849	4.81238	4.46731	5.55294	3.32459	5.92444	5.07207	9.86155	8.58083	3.49569	7.74892	6.40213	7.37915	4.96079	10.1939	5.33119	1.72856	4.21622	3.11676	3.72074	3.50733	3.09382	7.12964	3.18317	4.14051	1.5441	3.29834	4.52023	4.17833	4.80386	3.58345	3.72466	4.66607	3.29153	4.92655	6.21752	5.41379	3.63016	4.55345	0.167049	1
LOCMI00650	40.3214	59.4503	59.6766	59.1014	40.6374	48.898	56.6464	53.986	64.5198	65.0501	58.4602	77.9371	93.7319	134.946	93.3477	64.4894	77.3466	97.1803	106.965	123.398	273.71	218.936	243.018	85.5413	99.2686	96.1826	73.124	110.227	89.6319	99.3889	91.8932	165.525	102.746	136.053	115.259	98.6509	86.9342	73.9542	75.3122	66.5581	76.7488	61.3322	72.8739	101.824	86.3773	124.614	109.228	-0.12669	1
LOCMI00651	0	0.36162	1.35053	0.759481	1.16732	1.28219	0	0.960916	0.769759	1.32755	0.385113	2.09052	0	0	0	0	0	0.699139	0	0	0	0.551199	0.629254	0	0	0	0	0	0.974259	0	0	0.795792	0.76676	0	0	1.34385	1.37199	0.695296	0.656966	0.890681	0.268165	0.603448	0.243889	0.526098	0.304145	0.688478	0.603469	0.475759	1
LOCMI00652	4.26476	3.9055	3.79837	3.3141	1.96986	4.02141	2.8844	1.83448	1.88941	2.48916	3.69709	5.6836	3.86081	7.57012	4.53249	3.11417	8.58083	5.0338	5.01401	5.27234	5.44922	2.64576	4.90818	3.6349	3.70405	3.95271	1.43851	2.09292	4.09189	5.22082	2.37655	2.86485	8.74107	6.17641	14.8425	9.52913	10.2899	9.48131	9.1378	5.34408	8.04495	9.8746	10.2433	8.03495	5.47461	6.38407	7.07704	-0.50107	1
LOCMI00653	9.62803	10.6316	0	14.154	0	0	0	0	0.0699781	10.9523	0.154045	0	6.00571	2.85251	6.79873	0	0	0.139828	0.15194	0	0	8.70895	0	4.36188	6.17342	5.27028	4.31552	0	5.06615	4.64073	8.08026	0	3.8338	0.171567	0	0.855178	1.55908	1.58022	0.0597242	0.0404855	0	0	0	0	0	0	0	-9.89367	0.0417542
LOCMI00654	0	0	3.96719	0	0	0	0	0	0	0	0	0.130657	0.965203	9.10609	1.51083	1.8166	0.238356	0.838967	1.21552	11.9255	0.908203	17.6384	2.51701	0.484653	0	0	0	0.465093	0	3.09382	0.316873	0.318317	0	0	0	0	0.498905	0.189626	0	0	0	0	0	0	0.121658	0	0	-6.77853	0.262882
LOCMI00655	0.323088	0	0	0.207131	0.948449	0	0	0	0.349891	0.248916	0.385113	0	0	0	0	0	0	0.699139	0.455819	0	0	0.551199	0.377552	0	0	0	0	0	0	0	0	0	0	0.857835	0	10.0178	8.23193	8.7228	8.83918	11.5788	10.5121	9.8746	14.9748	7.98713	9.79348	7.76102	5.81524	0.751897	1
LOCMI00656	16.8652	19.5275	11.0575	11.1851	11.1625	13.9292	21.3125	11.7931	14.8354	8.96099	17.7152	15.2869	3.43183	5.4856	0.539582	2.33563	2.7411	1.95759	1.36746	2.88723	1.02173	0.551199	1.13266	0	0	0	1.19875	0	2.72793	3.48054	1.42593	0	1.38017	0.857835	3.29834	1.40494	2.80634	1.13776	2.68759	1.6599	2.89618	1.97492	3.073	2.39136	1.94653	2.56614	2.74304	-0.0112041	1
LOCMI00657	0	0	5.40213	0	0	0	0	0	0	0	0	0	2.78836	13.9334	3.99291	3.89272	0	0.978794	2.27909	19.3319	3.40576	10.6933	8.432	1.69629	0	0	0	0.930186	0	2.127	0.633746	0.636634	0	0	0.732964	0	0	0	0	0.283398	0	0	0.195111	0	0	0	0.219443	-7.22275	0.158737
LOCMI00659	0	0	0	0	0	0	0	0	0	0	0	0	0	0	0	0	0	0	0	0	0	0	0	0	0.74081	1.8446	1.67826	0	2.72793	0	0.47531	0	0.460056	0.514701	0.549723	0	0	0	0	0	0	0	0	0	0	0	0	0	1
LOCMI00660	5.16941	4.19479	5.99299	3.52123	4.23154	4.13797	2.48379	3.84366	5.31834	5.31021	5.4686	6.07557	2.1449	4.16905	5.2879	3.50345	3.69452	3.35587	1.97521	3.38936	4.54102	4.18911	1.38436	5.33119	2.71631	2.89865	2.15776	3.72074	1.75367	0.773454	2.85186	1.43243	4.44721	4.97544	4.39778	9.10154	12.0361	11.1247	9.1378	12.429	10.5121	14.1536	10.2921	12.2437	6.63037	8.76244	13.0569	-0.354667	1
LOCMI00661	0.25847	0.578592	0.844083	0.828525	0.145915	0.349688	0.640978	1.04827	0.419869	1.16161	0.924271	0.261315	0.428979	2.7428	2.26624	0.519029	1.66849	1.11862	1.82328	1.25532	0.908203	1.54336	2.64287	1.45396	3.95099	1.58108	3.35651	0.930186	4.8713	1.93364	2.53498	0.636634	1.22682	2.0588	2.19889	1.5271	4.7396	2.97081	1.85145	0.485826	0.643596	3.7304	2.48766	1.86526	2.00736	3.88051	3.29165	-0.215934	1
LOCMI00662	2.00315	3.3269	3.37633	5.73063	5.39886	3.96313	2.24342	4.71722	12.946	1.65944	0.847249	1.50256	143.922	100.057	104.571	94.9823	125.614	101.235	117.297	163.442	70.4993	110.571	77.1465	33.9257	56.3016	39.0001	55.3825	48.3697	47.1542	34.2253	64.1668	27.2161	27.45	27.7938	56.9879	5.92516	7.98248	10.6191	6.80855	6.6801	8.25948	7.02194	5.41433	10.0915	8.63773	4.25604	2.7979	0.177315	1
LOCMI00663	0.129235	0.144648	0	0	0.145915	0	0	0.43678	0.489847	0	0	0	0	0	0.539582	0	0.238356	0	0.303879	0.251064	0	0	0	0	0	0	0.479502	0	0	0	0	0	0	0	0	0.122168	0	0.568878	0	0	0	0.109718	0.243889	0	0	0	0	0.955	1
LOCMI00664	0	0	0	0	0	0	0	0	0	0	0	0	0	0	0	0	0	0.559311	0	0	0	0	0	0	0	0	0	0	0	0	0	0	0	0	0	0	0	0.50567	0	0	0	0	0.195111	0.191308	0	0	0	0	1
LOCMI00665	0	0	2.53225	0	0	0	0	0	0	0	0	0	1.39418	8.00897	1.18708	0.778544	0	0.838967	1.06358	8.15957	0.454102	8.15775	4.02722	0.484653	0.493874	0.527028	0	0	1.36396	2.51373	0.950619	0.636634	0.613408	0	0.366482	0	0.374179	0	0	0	0	0.109718	0	0	0	0	0	-6.12939	0.285611
LOCMI00666	3.55397	3.76085	5.82417	5.10923	3.64788	4.31282	5.0477	2.79539	3.8488	4.97833	7.62524	9.92996	2.68112	2.7428	3.45332	1.94636	2.38356	3.35587	3.64655	2.63617	7.03857	5.73247	8.05445	6.05817	9.3836	6.06082	10.3093	7.90658	7.20952	9.08809	9.82306	16.2342	8.43436	12.5244	30.418	1.1606	1.49671	2.1491	2.68759	2.2267	2.19895	3.0721	1.99989	1.67395	2.25067	2.2532	0.822912	-0.201349	1
LOCMI00667	1.22773	1.95275	1.94139	2.07131	3.06422	4.6625	2.1633	0	2.37926	0.912693	2.31068	2.74381	1.17969	0.877695	1.18708	1.03806	4.05206	0	0	0.502127	0.908203	0.881919	0	0	0.987747	0	0	0	0	0.773454	0	0	0	0.686268	0.732964	0	0	0.695296	0	0.931166	0.589963	0	0.195111	0	0	0.938833	1.04236	0.460588	1
LOCMI00668	0	0	2.53225	0	0	0	0	0	0	0	0	0	1.28694	4.6079	1.295	2.33563	2.14521	1.67793	0.911638	19.4574	1.3623	7.16559	0	0	0	0	0	0	2.33822	1.16018	2.85186	0	0.920112	0	0	0.366505	0.374179	0	0	0	0	0	0.292666	0	0	0	0	-6.13413	0.49187
LOCMI00669	0	0	54.3589	0	0	0	0	0	0	0.165944	0.154045	0	35.2835	196.713	55.0374	52.8112	2.62192	26.7071	40.4159	202.106	15.4395	211.771	85.7044	1.93861	0.987747	3.6892	0	19.7664	5.06615	49.8878	8.08026	2.54654	4.60056	4.80387	2.19889	0.855178	7.98248	1.76984	1.07503	0.080971	0.107266	1.2069	6.73133	0.765234	2.73731	0.375533	5.5958	-10.5515	0.0074988
LOCMI00670	3.81244	2.31437	0.928491	3.3141	1.60507	0.932501	1.28196	0.960916	1.53952	1.82539	2.46472	2.48249	0.536224	0	0	0	0	0.699139	0	0.627659	1.24878	0	0.629254	0	0	0	0	0	2.14337	0	0	0	0	0	0.916204	0	0	0	0	0	0	0	0	0	0	0.312944	0	-1.11293	1
LOCMI00671	0	0	0	0	0	0	0	0	0	0	0	0	0	0	0	0.259515	0.119178	0	0	0	0	0	0	0	0	0	0	0	0	0	0	0	0	0	0	0.122168	0	0	0	0.0404855	0	0	0	0	0	0	0	0	1
LOCMI00672	0	0	0	0	0	0	0	0	0	0	0	0	0	0	0	0	0	0	0	0	0	0	0	0	0	0	0	0	0	0	0	0	0	0	0	0	0.623631	1.32738	0.298621	0.202427	0	1.15204	0	1.00437	0.973265	0	0.274304	0	1
LOCMI00673	234.497	226.085	213.975	211.55	198.372	235.69	170.5	235.075	192.23	228.837	217.974	192.328	129.123	102.251	188.746	74.3509	104.162	103.892	113.499	147.374	152.238	140.556	248.178	20.8401	26.6692	25.2973	20.1391	28.8358	31.566	61.683	38.0248	84.1948	92.778	101.396	30.418	34.7569	44.3402	55.7501	39.9555	41.2142	31.5898	39.8824	36.1443	63.0839	58.6392	51.1977	75.653	-0.0776915	1
LOCMI00674	0	0	2.86988	0	0	0	0	0	0	0	0	0	2.46663	9.43522	2.15833	0.648786	0	0.699139	1.06358	12.3021	0.794678	7.27583	4.90818	0.484653	0	0	0	0	0	1.35354	0	0	0	0	0	0	0.124726	0	0	0	0.107266	0	0.341444	0.0956542	0	0	0	-6.31333	0.383477
LOCMI00675	0.840029	0.940212	0.844083	1.38087	0.948449	0.932501	0.560856	0.262068	0.489847	0	1.00129	1.04526	0	0	0	0	0	0	0	0	0	0	0	0	0	0	0	0	0	0	0	0	0	0	0	0	0	0	0	0	0	0	0	0	0	0	0	-0.546845	1
LOCMI00676	10.6619	12.6567	10.8043	12.566	12.038	12.7053	10.0954	11.7931	10.7766	11.6991	8.78058	9.99529	13.1911	17.883	19.2091	19.8529	20.3795	17.4785	12.7629	15.1894	16.6882	15.1029	9.81636	11.147	8.88973	5.27028	5.27452	7.20894	9.15804	6.96109	7.92183	7.48045	8.74107	6.86268	5.86371	7.39118	6.73522	7.20579	7.82387	7.44933	5.30967	6.25391	5.36555	6.69579	7.36032	4.75676	4.16942	-0.00045142	1
LOCMI00677	3.6832	0.940212	1.35053	2.00227	3.50197	2.21469	3.84587	0.262068	1.74945	2.0743	1.23236	0.195986	5.14775	5.26617	8.20164	4.15223	9.41507	4.47449	4.86207	3.64042	3.97339	2.756	1.63606	1.45396	2.46937	2.63514	0	0.697639	2.53307	1.16018	0.47531	0.477475	2.91369	0.514701	0.549723	2.6877	0.623631	2.02268	1.13476	0.769224	0.697229	0.329153	0.487777	0.765234	0.973265	0.187767	0.877773	0.297459	1
LOCMI00678	0	0	1.94139	0	0	0	0	0	0	0	0	0	1.93041	4.49819	0	0.648786	0	0	3.49461	6.27659	0	2.53552	2.89457	0	0	0	0	0	0	2.70709	0	0.795792	0	0.857835	0	0	0	0	0	0	0	0	0	0	0.304145	0	0	-5.759	1
LOCMI00679	0	0	0	0	0	0	0	0	0	0	0	0	1.71592	18.2122	2.80583	3.76296	0.238356	2.23724	1.5194	20.4617	1.81641	0.551199	6.29254	0.484653	0.493874	0	0	0	0	4.64073	1.58437	0	0	0	0	0	1.24726	0.50567	0	0	0.107266	0.109718	0.243889	0	0	0	0.438886	0	1
LOCMI00680	681.07	741.538	781.283	825.487	672.086	791.402	789.044	808.305	876.336	806.406	824.989	853.062	1781.23	1684.08	1655.87	1594.33	1751.56	1865.58	1844.55	1719.41	1487.75	1441.06	1759.14	1686.35	1756.46	2000.07	1929.99	2583.59	2478.91	2169.15	1977.6	2084.34	2435.08	2225.57	2595.24	457.032	549.045	601.241	531.605	518.376	578.164	527.139	603.332	621.752	686.882	629.707	582.293	0.0149133	1
LOCMI00682	0.775411	2.53134	1.0129	1.58801	1.67803	1.34047	1.60244	1.48505	2.8691	1.65944	0.462136	1.50256	6.54193	4.71761	7.76998	2.59515	5.83973	2.79656	2.12715	3.26383	1.3623	3.19696	2.89457	28.1099	21.4835	24.5068	24.2148	18.8363	22.0183	25.1373	24.8745	27.6936	22.236	16.9851	18.1408	8.4907	11.9114	8.21713	11.2281	7.73273	10.4048	9.71002	7.36544	6.50449	8.82021	8.32432	9.3812	0.043261	1
LOCMI00683	0	0	0	0	0	0.524532	0	0	0	0.248916	0	0	0	0	0.323749	0	0	0.419483	0	0	0	0	0	0	0	0	0	0	0	0	0	0	0	0	0	0	0	0	0	0	0.160899	0.164577	0	0	0.182487	0	0	3.98342	1
LOCMI00684	0	0	1.43494	0	0	0	0	0	0	0	0	0	1.82316	15.1402	4.53249	5.44981	0	1.67793	1.21552	13.5574	0	14.6619	2.13946	0	0.987747	0	0	0.930186	0	4.83409	0	0	0.613408	0	0	0	0.498905	0	0	0	0	0	0.585333	0	0.243316	0	0.438886	-5.32698	1
LOCMI00685	0	0	0	0	0	0	0	0	0	0	0	0	0	0	0	0	0	0	0	0	0	0	0	0	0	0	0	0	0	0	0	0	0	0	0	0	0	0	0.179172	0.121456	0	0	0.390222	0	0	0.312944	0	0	1
LOCMI00686	0	0	0	0	0	0	0	0.43678	0.139956	0	0	0	0.21449	0.54856	1.83458	1.8166	0.834247	0	0	0	0	0	0	0.484653	0	0.527028	0	0	0	0	0	0	0	0	0	0.427589	0.124726	0.758505	0	0.566797	0.375431	0.274294	0.243889	0.813061	0.608291	0.312944	0.274304	3.61669	1
LOCMI00687	0	0	1.94139	0	0	0	0	0	0	0	0	0	0.643469	3.18165	0.539582	1.29757	0	0.838967	0.911638	4.26808	0.227051	5.84271	1.38436	0.242327	0.246937	0.263514	0	0.465093	0.194852	0.966818	0.158437	0.159158	0	0.343134	0	0	0.0623631	0	0	0.080971	0	0	0.0975554	0	0	0	0	-5.74441	0.329299
LOCMI00688	0	0	7.51234	0	0	0	0	0	0	0	0	0	1.39418	16.8956	3.34541	4.5415	0.238356	4.19483	3.03879	13.3064	1.24878	23.4811	7.6769	0.484653	0.493874	0	0	0.930186	0.779408	3.86727	0.950619	0	0	0	0	0	1.06017	0	0.119448	0	0.107266	0	0.292666	0.0956542	0.121658	0	0.493747	-7.69776	0.103687
LOCMI00689	5.36326	9.76374	5.99299	7.31863	13.1324	5.94469	8.49296	6.98848	7.76757	5.72507	8.39546	7.57813	0.750713	2.85251	4.10082	7.65568	5.36302	4.89397	4.25431	5.39787	4.54102	4.18911	4.78233	12.601	6.91423	9.22299	7.43228	5.58111	6.43011	8.31463	10.1399	9.07203	9.04777	7.37738	8.24584	12.1557	10.2899	9.10206	10.4517	13.3197	7.24046	10.9169	9.90188	9.27846	8.33358	9.20057	8.55828	0.279631	1
LOCMI00690	0.581559	0.289296	1.09731	0.621393	1.53211	0	0.320489	0.786204	0.629803	1.07864	0.693203	0.261315	0	1.42625	0.431665	0	0	0	0	1.12979	0.454102	0.992159	0.503403	0	0	0	0	0	0	0	0	0.636634	1.38017	0	0.732964	16.7371	17.0875	19.1522	11.7657	6.39671	13.0865	29.5141	18.3404	19.2265	7.5428	24.8478	8.22912	0.0201114	1
LOCMI00691	36.1213	38.9826	34.1853	24.2343	45.0149	40.3889	34.8532	38.1746	41.7769	42.2328	38.4343	32.991	66.3845	83.8199	43.922	71.2367	60.185	53.2744	58.4967	74.4404	62.5525	59.8602	76.6431	52.3426	52.3506	47.4325	45.0732	61.1597	59.0401	51.2413	47.0556	47.5884	55.3601	62.6219	50.0248	70.7355	66.3544	51.9576	58.888	61.4165	60.3908	59.6865	61.8989	51.462	59.0042	62.5889	58.1524	0.247458	1
LOCMI00692	4.52323	4.41176	5.1489	8.2162	8.90083	6.93548	7.85198	5.85285	6.22805	11.2012	3.0809	11.1712	21.02	10.4226	21.4754	13.884	11.3219	11.6057	18.9924	11.1723	27.4731	17.8589	20.0103	22.2941	31.6079	23.4527	24.2148	24.8825	43.452	17.7894	15.5268	12.7327	17.3288	18.3577	20.7062	3.72613	2.68161	2.52835	2.38897	2.34816	3.43251	1.8652	2.53644	2.63049	5.2313	3.81792	5.37636	0.405243	1
LOCMI00693	8.14182	6.50916	6.66825	4.69497	10.7248	13.1716	9.77491	8.56088	10.2868	7.30154	8.70355	8.23142	13.0839	11.7392	11.5471	9.99131	14.7781	10.4871	14.5862	12.9298	13.0554	16.9769	13.9694	1.45396	3.21018	4.47974	5.03477	2.55801	1.16911	6.18763	5.38684	5.41139	4.60056	4.46074	6.96315	17.7755	16.5262	11.504	15.0505	14.4533	13.1937	12.7821	13.6578	12.0524	9.24602	11.8919	13.2215	0.701747	0.411837
LOCMI00694	50.9833	51.1331	57.3976	53.3017	46.6199	46.2171	47.4324	49.6182	50.9441	44.556	51.066	51.5443	47.4022	54.088	37.7707	29.5847	44.2151	45.1644	41.9353	33.2659	42.9126	41.2297	42.7893	52.8272	53.8322	51.1217	52.9849	26.9754	51.0512	59.1692	46.8972	79.1018	45.3922	47.3525	51.6739	29.3204	31.1816	23.8929	27.4134	27.1253	27.7283	22.931	24.7303	31.5659	23.6017	19.1522	30.7769	-0.164406	1
LOCMI00695	0	0	1.68817	0	0	0	0	0	0	0	0	0	0.750713	8.22839	2.58999	0	0	0.419483	1.06358	5.14681	1.13525	10.9137	2.13946	0	0	0	0	0	0	1.93364	1.10906	0	0.460056	0	0	0	0.187089	0	0	0	0	0	0	0	0	0	0.384026	-5.55495	0.837326
LOCMI00696	33.8596	38.621	36.8864	37.3526	35.2385	33.3952	36.9364	38.9608	40.3774	41.735	37.9721	41.5491	91.6943	59.9027	84.3906	50.4756	49.8165	57.7489	69.2845	58.8744	69.4775	62.2855	76.6431	30.5332	25.6814	37.1555	41.4769	40.2305	40.724	43.1201	51.4919	68.7565	58.1204	64.166	58.6371	2.80987	7.54594	9.98698	6.21131	14.6153	11.7456	10.094	9.21899	4.73488	16.5455	15.7724	3.18193	-0.0219261	1
LOCMI00697	0	0	2.11021	0	0	0	0	0	0	0	0	0	1.28694	8.99638	1.61875	1.16782	0.119178	1.11862	1.21552	10.9213	0.908203	6.28367	2.51701	0.242327	0	0.263514	0	1.16273	0.194852	2.70709	0	0	0	0.171567	0	0.0610842	0.249452	0	0	0.080971	0	0.109718	0.146333	0.0478271	0.0608291	0	0.109722	-5.86471	0.308956
LOCMI00698	16.6713	17.2854	19.3295	17.1228	18.3124	17.7758	17.4666	16.9471	16.2349	17.6731	16.6369	15.6789	3.64632	5.26617	9.82039	3.89272	4.05206	3.77535	3.49461	1.88298	2.38403	2.42528	2.39116	5.08886	4.19793	4.74325	2.87701	2.55801	5.45585	6.381	10.7737	4.29728	4.29386	7.72051	4.0313	8.55178	10.1652	9.16526	13.856	6.9635	7.77679	6.63793	7.75566	5.50012	4.25803	6.1963	7.57079	0.00277059	1
LOCMI00699	5.8802	7.66634	9.36932	7.87098	5.6907	8.85876	8.73332	10.3954	7.76757	6.30588	11.4764	9.73398	9.22305	8.00897	9.49664	8.56398	6.91233	7.13122	7.74892	8.53617	9.76318	9.14991	13.7177	6.78515	6.91423	12.6487	4.79502	8.83676	7.79408	9.28145	7.12964	7.16213	11.6548	11.3234	8.79556	18.8139	20.7669	16.1182	18.395	20.85	16.2508	17.9937	23.6572	19.2265	21.1685	22.9075	18.2686	0.13115	1
LOCMI00700	3.87706	5.56895	2.70106	4.34975	5.6907	4.19625	3.68562	4.62987	4.33864	2.48916	2.00259	2.93979	24.6663	18.2122	18.4537	18.166	20.2603	20.8343	12.3071	12.1766	13.5095	9.48063	13.0885	7.02747	15.557	10.8041	17.2621	11.6273	12.2757	9.86154	5.70371	4.93391	8.12766	2.91664	4.39778	2.19903	1.62144	3.53969	2.92648	3.27932	2.52075	2.30407	1.80478	2.10439	2.43316	1.00142	1.15208	0.138109	1
LOCMI00701	0	0	0	0	0	0	0	0	0	0	0	0	0	0	0	0	0	0	0	0	0	0	0	0	0	0	0	0	0	0	0	0	0	0	0	0	0	0	0	0	0	0.164577	0.146333	0	0	0	0	0	1
LOCMI00702	2.13238	2.38669	3.46074	1.65705	2.4076	0.932501	1.28196	1.04827	1.67947	3.40186	0.924271	1.30657	2.1449	3.07193	3.56124	0	0.953425	2.79656	2.43103	2.00851	3.17871	2.2048	2.01361	0	0	1.05406	0.959004	0.930186	0	0.773454	0.633746	0.636634	0	1.37254	1.46593	0.977347	0.498905	0.758505	0.238897	0.485826	0.643596	0	0.975554	1.33916	0.973265	1.50213	0.438886	-0.759268	1
LOCMI00703	0	0	2.27902	0	0	0	0	0	0	0	0	0	1.17969	13.6043	2.37416	2.46539	0	2.5169	1.36746	14.9383	1.02173	8.92943	5.28573	0.969307	0	0.790542	0	0.232546	0.779408	6.57436	1.42593	0.159158	0	0.686268	0	0.0610842	0.561268	0.189626	0.0597242	0	0	0	0.195111	0	0.0608291	0	0.219443	-5.97947	0.365891
LOCMI00704	0	0	1.18172	0	0	0	0	0	0	0	0	0	0.643469	4.38848	1.18708	1.42733	0	0	1.36746	14.6872	0	12.5673	0.755104	0	0	0	0	0	0	0	0.47531	0	0	0	0	0	1.06017	0.189626	0	0	0	0	0.292666	0	0	0	0	-5.0519	1
LOCMI00705	16.1544	15.0434	6.58385	14.0159	7.95238	12.7636	9.61467	10.4827	7.27772	12.9436	14.4802	13.5884	0	1.09712	0.539582	1.29757	0	0	0	0.627659	0.567627	1.1024	0.629254	1.21163	0	0	0	0	0	0	0.792183	0.795792	0.76676	0	0	0	0.311816	0.316044	0.955587	0	0	0	0	0	0.304145	1.00142	0.274304	-0.343708	1
LOCMI00706	4.13553	5.06268	5.65535	5.79967	5.61774	4.77907	6.73027	5.67814	5.03842	5.97399	5.23754	6.79418	15.765	12.6169	14.245	10.5103	10.726	10.2074	10.9397	11.8	10.3308	8.70895	10.8232	10.9047	14.0754	16.3379	17.7416	14.4179	20.2646	20.3032	13.3087	17.1891	11.9615	15.9557	11.5442	39.216	42.0327	30.0873	32.9677	39.5543	48.2161	37.6881	46.1925	37.7356	26.5215	32.2959	33.904	0.140495	1
LOCMI00707	1.22773	1.8081	2.86988	1.86418	1.82394	1.39875	1.4422	2.09654	1.46954	2.40619	2.77281	2.15585	2.25214	3.07193	4.20874	2.33563	4.05206	3.77535	3.19073	4.77021	6.698	5.84271	4.78233	0	0.493874	1.05406	0.479502	0.465093	1.16911	2.127	2.69342	2.86485	1.38017	2.40194	2.01565	2.3212	2.74398	2.78118	3.88207	2.83398	2.78892	2.7978	3.36566	3.15659	2.67648	3.00427	5.81524	-0.194501	1
LOCMI00708	198.247	111.596	227.987	207.131	241.344	188.773	208.158	229.921	227.009	228.339	182.39	189.584	288.703	302.915	307.562	349.955	339.658	287.486	255.866	269.894	218.309	209.676	231.817	1711.8	679.57	2173.46	1104.53	1425.97	890.083	604.841	1071.19	579.496	441.041	852.688	581.057	520.498	413.093	498.401	578.608	613.679	567.062	582.601	487.143	494.006	341.312	534.384	282.039	0.220837	1
LOCMI00709	5.68635	8.67888	4.0516	6.90437	5.25295	8.21766	2.56391	5.24136	3.91877	11.3672	7.08608	5.2263	4.71877	4.38848	7.76998	0.519029	3.33699	2.79656	5.46983	4.01702	3.63281	5.73247	2.51701	4.84653	4.93874	1.05406	0	4.65093	4.67645	0	3.16873	4.45644	4.29386	7.54895	3.66482	9.34588	17.2746	13.7163	10.3323	11.5384	12.0674	4.60815	8.82877	17.4569	9.06353	14.0825	13.2215	-0.248574	1
LOCMI00710	0	0	2.11021	0	0	0	0	0	0	0	0	0	2.25214	5.92444	0.431665	1.55709	0	0	1.21552	2.13404	2.38403	2.756	0	0.969307	0	0	0	0	0	0.773454	0	0	0	0	0	0	0	0.252835	0	0	0.214532	0	0.585333	0	0	0	0.438886	-5.87781	1
LOCMI00711	0.323088	0.795564	1.68817	1.38087	1.82394	1.16563	1.12171	2.1839	2.72915	0.912693	0.693203	0.326643	34.7473	103.787	66.3686	97.9667	64.3562	62.7827	60.9278	80.5915	61.5308	97.0111	101.31	8.72376	9.63054	13.1757	22.2968	29.5334	19.4852	12.762	36.282	36.7656	19.169	24.8772	15.0258	0.855178	4.11597	3.85573	2.68759	4.12952	2.57438	3.23667	1.317	2.48701	7.72529	4.38122	0.109722	0.590515	1
LOCMI00712	1.29235	1.08486	0.422041	1.38087	0	0	0.400611	2.1839	0	0.41486	0.770226	0.97993	0	0	0.539582	0	0	0	0	0	1.13525	0	3.14627	2.42327	0	0	0	0	0	0.966818	0.792183	0	0	0.857835	0	0.610842	1.55908	0.316044	0.298621	0	0	0	0	0	0	0.938833	0.274304	-0.700288	1
LOCMI00713	15.379	13.8862	13.7585	13.0493	14.5915	11.8894	14.9027	14.9379	14.7654	10.1226	15.3275	14.3723	3.64632	5.4856	3.45332	3.50345	4.29041	3.49569	1.97521	4.01702	4.08691	2.2048	3.02042	2.42327	3.70405	2.37163	2.39751	1.39528	2.53307	5.22082	4.27779	2.86485	4.14051	3.94604	3.84806	8.91829	8.23193	7.39542	7.58497	8.29952	7.07956	9.60031	8.24343	9.03932	5.96125	8.32432	10.4236	0.00386683	1
LOCMI00714	0.0646176	0	0	0	0	0	0	0.087356	0.0699781	0	0	0	6.2202	1.97481	0.863331	0	0.119178	6.15242	0	6.40213	1.13525	0.11024	0.125851	0	0	0	0.239751	0	0	0	0	0	0	0	0	0.0610842	0	0.0632087	0.179172	0	0	0	0	0.286963	0	0.0625889	0	0.126711	1
LOCMI00715	1.68006	0.940212	1.09731	1.93322	1.16732	1.22391	1.04159	1.04827	1.32958	1.07864	1.23236	1.56789	1.07245	1.8651	1.07916	2.46539	0.953425	0.838967	1.97521	1.00425	1.13525	0.661439	1.25851	1.21163	1.23468	0	0.959004	0.465093	0.389704	0.773454	0.950619	0.954951	1.22682	0.686268	1.46593	1.83252	1.80853	2.33872	1.9709	1.53845	2.52075	1.81034	2.14622	2.34353	1.76404	1.87767	1.86527	-0.336521	1
LOCMI00716	40.1922	40.4291	41.7821	37.1455	34.1442	37.1252	40.2214	34.3309	39.7476	38.0842	39.3586	43.5742	62.5237	52.6617	59.6778	54.4981	53.6302	54.5328	62.903	56.8659	46.6589	59.6398	56.2553	84.3297	97.787	111.466	122.513	115.11	85.9297	90.4941	80.0104	104.249	96.7651	92.303	95.2853	51.0053	65.3565	52.5897	56.1407	57.9752	63.4479	57.6567	55.509	54.2838	50.2448	55.266	58.1524	-0.129246	1
LOCMI00717	10.4034	13.8862	16.3752	18.3656	13.6431	7.8097	12.3388	13.3655	12.876	6.5548	8.39546	5.61827	46.1152	52.0034	69.3902	25.3027	36.3493	68.9351	53.0269	27.7425	4.08691	5.84271	16.864	9.20841	8.64279	12.3852	12.9465	11.1622	7.40437	23.9771	19.0124	15.9158	12.5749	18.1861	4.0313	18.6918	19.5197	21.3013	29.1454	17.5302	10.2975	27.21	27.218	23.8657	3.52809	11.266	32.697	-0.324515	1
LOCMI00719	0	0	0.422041	0	0	0	0	0	0	0	0	0	0	0	0	0	0	0	0	0	0	0	0	0	0	0	0	0	0	0	0	0	0	0	0	0	0	0	0	0	0	0	0	0	0	0	0.274304	-3.63711	1
LOCMI00722	9.62803	17.0685	12.408	12.0826	9.19266	11.3649	12.8997	13.2781	13.8557	10.2885	12.1696	13.915	11.0462	20.5161	17.3745	15.3114	21.5712	22.0928	15.3459	12.6787	14.3042	18.9613	13.3402	4.11955	8.39585	4.47974	4.07577	3.95329	4.48159	2.70709	7.28808	5.88886	7.05419	2.40194	7.32964	10.5065	10.6017	9.60773	8.60028	11.6193	11.692	9.43573	11.0725	10.8568	11.1925	8.07397	13.2215	-0.131942	1
LOCMI00723	4.58785	2.60366	6.58385	4.21167	3.7938	5.3036	6.24954	3.66895	2.93908	4.81238	5.69967	4.44235	9.00856	9.98378	12.1946	11.2889	10.011	8.11001	11.8513	6.52766	9.53613	8.15775	10.1939	17.2052	12.8407	7.6419	6.95278	20.2315	15.1984	23.7837	12.8334	14.9609	16.4087	12.696	11.9107	35.6121	42.9682	26.8005	28.4287	32.8742	38.5085	33.3542	35.3638	26.0179	27.738	26.9132	28.9665	0.0902216	1
LOCMI00724	20.7423	19.9614	17.5569	18.1585	19.3338	20.1071	19.1492	17.6459	17.9144	15.8477	18.1773	17.2468	21.3417	19.0899	22.8783	25.5622	23.5973	21.3936	22.9429	22.4702	23.7268	23.5913	23.7858	13.0856	10.3713	10.0135	12.9465	9.76695	12.8602	13.5354	16.0021	12.5735	15.1819	14.2401	18.8738	71.835	73.4014	60.2379	71.4898	73.4811	75.8907	75.2664	73.947	72.0754	56.6318	63.5903	69.1795	-0.00307192	1
LOCMI00725	0.323088	0.36162	0.168817	0	0	0.407969	0.400611	0	0.139956	0.165944	0	0	0	0	0.539582	0	0	0	0	0	0	0	0	0	0	0	0	0	0	0	0	0	0.76676	0	0	0.427589	0	0.632087	0.119448	0.404855	0.911761	0.109718	0.731666	0.573925	0	0	0	-0.0611116	1
LOCMI00726	1.29235	1.66345	2.19462	2.27844	3.13718	1.92328	2.08318	2.62068	0.489847	1.65944	1.30938	2.80913	0.750713	1.09712	0	0.389272	0.834247	1.39828	1.5194	2.88723	1.13525	0.33072	0.880955	0	0.74081	0	0	0	0	0.580091	0.47531	0.477475	0.460056	0	0	3.05421	0.623631	1.07455	3.16538	1.86233	0.53633	1.26175	1.756	2.67832	0.608291	1.62731	1.81041	0.393286	1
LOCMI00727	0.387706	0	0	0	0.218873	0.349688	0	0	0	0.746749	0	0	2.57387	0	0.971247	0	0	0	0	0.376596	0.340576	0.992159	0	2.90792	5.92648	0	0	0	5.261	0.580091	0	0	0.460056	0.514701	1.64917	0	0	0	0	0.364369	0	0	0	0	0.364974	0	0	0.513706	1
LOCMI00730	5.10479	3.9055	6.92148	4.07358	5.10703	3.03063	3.44526	6.11492	4.61856	3.40186	2.77281	3.26643	2.1449	0.767983	1.18708	3.50345	0.834247	2.23724	1.36746	1.12979	4.08691	2.2048	1.38436	4.36188	1.23468	5.27028	4.79502	6.27875	3.11763	7.92791	5.38684	4.29728	3.8338	3.43134	4.21454	24.678	18.6466	17.6352	17.4992	17.7326	22.6331	18.652	18.7794	25.5875	21.2293	21.155	20.5179	-0.179881	1
LOCMI00731	0.840029	0	0.337633	0	0	0	0	0	0	0	0	0	0	0	0.971247	0	0	0	0	0	0	0	0	0	0	0	0	0	0	0	0.633746	0.636634	0	0	0	0	0.561268	0.568878	1.31393	0.890681	1.17993	0.713166	0.438999	0	0.243316	0.250356	0.219443	-5.07261	0.895448
LOCMI00732	0	0	0	0	0	0	0	0	0	0.248916	0	0	0	0	0	0	0	0	0	0	0	0	0	0	0	0	0	0	0	0	0	0	0	0	0	0	0	0	0	0.121456	0	0	0	0	0	0.187767	0	0	1
LOCMI00733	0	0	1.26612	0.621393	0	0	0.240367	0.262068	0.419869	0.746749	0.231068	0	0	0	0	0	0	0	0	0	0	0	0	0	0	0	0	2.09292	0	0	17.1111	0	0.460056	0	0	0	0	0	0	0	0	0	0	0	0	0	0	-1.86344	1
LOCMI00734	206.001	216.755	205.956	213.69	200.269	210.745	213.446	224.592	213.853	227.758	225.445	237.535	266.182	293.808	279.288	300.258	305.811	274.622	309.349	264.37	292.555	258.182	262.273	379.484	331.389	329.919	236.394	437.187	308.84	361.203	372.801	459.172	415.431	388.771	395.8	244.52	223.572	213.329	192.073	204.249	228.638	225.744	231.987	247.17	196.599	236.523	225.588	0.0112431	1
LOCMI00735	1.16312	1.95275	0.759674	1.58801	1.02141	0.815938	1.84281	0.43678	1.25961	0.746749	0	0	0	1.53597	0.971247	0.648786	1.0726	1.25845	0.759698	0.627659	1.58936	0.551199	2.26531	0	0	0	0	1.16273	0.974259	0.966818	0	0	0	0	0	1.40494	3.92888	2.02268	3.52373	1.09311	1.44809	2.24921	2.634	1.96091	2.73731	1.6899	2.46874	-0.40853	1
LOCMI00736	0.193853	0	18.0634	0	0.218873	0	0	0.262068	0	0	0	0	7.50713	44.9819	12.1946	11.9377	1.0726	7.27104	13.5226	62.1383	2.38403	63.7186	22.2756	0	0	0	0	5.58111	0.584556	14.6956	5.38684	0.954951	0.920112	1.0294	0.549723	0.549757	2.12035	0.568878	0.358345	0	0.321798	0	1.51211	0.143481	0.182487	0.375533	0.65833	-5.17806	0.138855
LOCMI00737	6.591	7.08775	8.01879	8.56142	10.2141	5.36188	7.61161	6.37699	5.1084	6.88668	7.31715	6.20623	6.11295	4.82732	10.5758	2.85466	9.89179	10.2074	6.68534	7.90851	6.47095	4.85055	7.17349	63.7319	118.283	102.77	118.677	95.344	102.687	75.4118	64.3252	92.4711	69.1618	76.1757	96.568	16.676	13.0963	17.4456	14.8116	14.8987	13.9446	16.1834	18.5843	11.5263	12.1658	13.5192	10.0944	-0.0344075	1
LOCMI00738	9.49879	7.73867	7.68115	7.87098	8.82787	7.63485	7.85198	9.60916	5.24836	5.22724	7.39417	6.99017	2.25214	3.07193	1.51083	4.28199	3.09863	0.978794	2.43103	3.26383	0	2.31504	2.01361	2.18094	2.22243	1.8446	1.19875	2.09292	1.36396	3.67391	4.43622	1.43243	1.38017	2.74507	2.56537	9.52913	6.67285	7.39542	9.61559	5.87039	7.02593	7.40595	6.48744	5.26098	6.50871	5.69559	6.91246	0.046996	1
LOCMI00739	0	1.59113	0	0	0	0	3.20489	1.57241	0	0	0	0	0	0	0	0	0	0	0	0	0	0	0	0	0	0	0	0	0	0	0	1.11411	0	0	0	0	0	0	0	0	0	0	0	0	0	0	0	1.56213	1
LOCMI00740	0	0.144648	0.168817	0	0	0	0	0.786204	0	0	0	0	0	0	0	0	0	0	0.759698	0	0	0	0	0	0	0	0	0	0	0	0	0	0	0	0	0	0.311816	0.316044	0.119448	0	0	0	0	0	0.304145	0	0	1.23272	1
LOCMI00741	0	0	4.64245	0	0	0	0	0	0	0	0	0	0.321734	7.57012	2.58999	1.8166	0	0.978794	2.58297	7.78298	0	8.37823	0.880955	0	0	0	0	0	0	0	0.47531	0	0	0	0	0	0	0	0	0	0	0.164577	0	0	0.182487	0	0	-7.00741	0.51605
LOCMI00742	0.25847	0.795564	0.337633	0.276175	0	0.233125	0.881345	0.611492	0.279912	1.16161	0	0	0	0	0.431665	0	0	0	0	0	0	0	0	0	0	0	0	0	0	0	0	0	0	0	0	152.588	104.583	94.0546	117.119	125.019	130.811	117.617	112.091	95.4629	86.8639	102.145	69.8927	-0.0181392	1
LOCMI00743	1.22773	0.867888	1.35053	1.58801	3.93971	1.34047	1.84281	1.04827	1.11965	0.663777	1.23236	1.24125	1.71592	2.96222	0	2.46539	2.7411	1.11862	3.49461	0	2.61108	0.881919	1.51021	0.969307	4.6918	2.10811	0.959004	2.79056	3.70219	1.54691	0	3.66065	1.22682	3.94604	2.93185	8.30745	7.98248	5.87841	8.36138	6.43719	7.50862	5.10188	5.12166	5.21315	4.50135	6.82219	5.76038	0.696219	1
LOCMI00744	6.591	11.5718	11.6483	7.04246	10.7248	7.75141	11.0569	5.41607	9.30709	3.65077	11.6304	9.27668	6.2202	5.81473	6.25915	8.69374	4.76713	6.15242	6.07758	8.41064	9.53613	7.82703	8.432	11.874	6.66729	3.42568	9.59004	0.930186	7.79408	5.22082	8.39714	4.93391	6.74749	6.17641	4.9475	5.98625	4.42778	5.0567	6.39049	7.36836	3.59341	4.60815	6.73133	3.82617	6.20456	7.26031	8.99717	-0.0738564	1
LOCMI00745	9.43417	8.67888	10.8887	8.76855	9.48449	8.80048	7.77186	8.56088	8.53733	7.79938	9.31974	8.23142	9.65203	9.32551	11.2233	10.8996	7.98494	9.50829	10.6358	10.0425	10.7849	8.59871	9.31295	78.0292	67.4138	67.7231	65.452	34.1843	51.6357	26.6842	34.5392	18.6215	24.843	23.6762	19.4235	22.6011	22.5754	22.2495	22.4563	18.8257	19.147	20.0784	22.0963	19.37	19.5261	20.3414	22.3832	-0.121064	1
LOCMI00746	0.25847	0	0	0.276175	0.291831	0	0.320489	0.349424	0.279912	0	0	0.52263	0	0	0	0	0	0	0	0	0	0	0	0	0	0	0	0	0	0	0	0	0.613408	0.686268	0	0	0	0.50567	0	0.323884	0.214532	0	0	0.191308	0	0	0.219443	0.770248	1
LOCMI00748	0	3.18226	0	1.1047	7.14985	2.56438	1.76269	2.35861	0.349891	0.912693	0	1.76387	12.8694	237.965	2.37416	21.2802	82.7096	7.69053	50.5959	11.6745	4.99512	10.2523	2.01361	26.4136	12.0999	30.3041	82.4743	26.7428	56.507	3.09382	15.5268	8.75372	3.37375	4.63231	2.93185	0.671926	20.0809	1.01134	0.656966	3.96758	6.75776	0.274294	5.07288	2.10439	1.64238	0.688478	0.274304	1.6811	1
LOCMI00749	27.1394	28.4233	33.5945	33.141	26.9214	26.9842	38.8593	34.3309	37.7882	34.6823	43.0556	45.4688	11.4752	13.1654	8.20164	9.47228	10.6069	13.7031	12.3071	9.54042	14.1907	12.6776	7.17349	8.23911	8.88973	12.1216	5.51427	2.55801	6.04041	6.381	9.82306	8.27624	5.67403	8.06365	17.2246	0.794094	1.62144	2.27551	1.37366	1.70039	2.19895	1.59091	1.99989	1.86526	3.95389	1.94026	1.86527	0.0550177	1
LOCMI00750	35.4105	36.8129	35.7047	39.7001	38.3028	37.9411	32.5296	40.8826	41.2871	36.6737	40.3598	40.2425	75.7148	68.0214	57.9511	77.9841	62.3302	68.7953	60.7758	62.2638	50.0647	59.1988	67.9594	496.285	550.422	456.406	525.534	529.973	382.299	472.581	317.19	370.521	333.234	333.183	371.246	20.7686	20.0186	20.4164	19.1117	19.7569	18.0743	17.884	18.6331	23.7222	21.1685	20.9673	23.645	0.019467	1
LOCMI00751	104.293	94.8891	91.0765	208.788	159.704	157.651	123.148	216.643	252.901	107.532	88.422	112.627	1912.39	2804.57	1675.51	2333.17	2582.71	2504.32	2075.65	2282.67	1675.29	977.938	1763.8	312.844	333.612	281.169	355.311	352.773	374.116	337.806	336.678	339.167	318.052	312.938	236.564	199.867	305.267	277.423	224.025	250.889	262.373	234.193	209.403	338.52	329.937	194.589	194.427	0.396739	1
LOCMI00752	29.7241	29.1466	27.8547	21.8869	27.0673	23.6622	25.3988	28.0413	21.9731	25.5554	26.4188	26.5235	33.3531	31.7067	33.8857	37.4999	36.3493	34.6773	37.0733	35.9021	34.9658	46.1905	36.7484	20.1131	17.2856	20.8176	23.4956	30.9287	26.6947	14.6956	33.747	30.2401	17.4821	25.0488	22.7219	57.2359	62.9867	48.7339	48.3766	51.1332	45.4808	45.9718	49.5582	49.5011	39.4172	37.5533	34.8366	-0.0612247	1
LOCMI00753	0	0	1.43494	0	0	0	0	0	0	0	0	0	0.321734	3.40107	0.323749	0.908301	0	0.838967	0.15194	2.7617	0.681152	3.74816	2.13946	0	0	0.263514	0	0	0	1.35354	0.47531	0	0	0	0	0.0610842	0	0.0632087	0	0	0	0	0	0.0478271	0	0	0	-5.31535	0.657913
LOCMI00754	3.16626	3.47155	2.27902	3.3141	2.62647	2.5061	3.36513	2.70803	2.30928	2.73808	3.77411	3.13578	2.46663	1.97481	2.15833	2.85466	1.90685	3.21604	4.25431	1.38085	1.92993	3.74816	1.51021	2.18094	0.246937	2.63514	1.67826	0.465093	4.09189	0.386727	2.53498	2.86485	2.60698	1.0294	2.19889	9.22371	9.35447	5.87841	11.2879	9.06875	6.3287	7.35109	4.53633	8.80019	6.50871	9.26316	9.60064	-0.131205	1
LOCMI00755	2.26162	2.24204	2.27902	0.828525	0.875492	2.03985	2.80428	2.35861	1.11965	3.89969	0.616181	1.56789	1.28694	0.877695	1.72666	1.55709	0.476713	2.79656	1.82328	0.502127	0.454102	0.440959	0.503403	0.969307	0	0	0.959004	1.86037	0	0	1.90124	2.54654	1.22682	2.74507	3.66482	1.89361	1.93326	0.50567	2.09035	3.15787	2.94982	1.48119	1.17067	2.8218	1.8857	2.94168	2.13957	0.084474	1
LOCMI00756	0	0	0	0.0690437	0.0729576	0	0.0801222	0.174712	0	0	0	0	0	0	0	0	0	0	0	0	0	0	0	0	0	0	0	0	0	0	0	0	0	0	0	0.305421	0	0	0.119448	0.0404855	0	0	0	0.0478271	0.0608291	0	0	1.69021	1
LOCMI00757	14.4097	7.2324	18.5698	16.5705	9.70337	12.2391	8.81345	8.99766	12.5961	11.865	35.1993	5.87958	1.07245	0.767983	2.91374	0.389272	1.19178	0.419483	1.06358	1.25532	0	0	1.25851	0.72698	3.21018	2.63514	1.67826	3.0231	3.31248	7.73454	2.05967	1.59158	0.460056	7.37738	3.66482	0.610842	0.187089	0	0.418069	0	0.160899	0	0	0	0.182487	0	0.164582	-0.513246	1
LOCMI00758	15.9606	12.4397	15.7843	14.154	9.04675	9.26673	6.24954	10.1333	12.5261	13.0266	23.954	8.8847	0.536224	0.54856	0.539582	0.648786	0.595891	0	0	0	1.47583	0	0.629254	1.93861	1.23468	4.74325	0.719253	1.16273	1.94852	4.83409	1.26749	0.477475	0.76676	5.66171	0.916204	0.794094	0.311816	0.316044	0.179172	0.323884	0.268165	0.274294	0.243889	0.239136	0.486632	0.187767	0	-0.74896	1
LOCMI00759	25.524	34.7878	24.394	23.751	30.0585	27.6253	30.0458	31.5355	26.9416	22.8173	32.5806	30.0512	26.9184	27.8668	21.1516	36.9808	28.2452	25.4487	22.9429	27.1149	19.8669	16.6462	19.0035	10.9047	18.7672	13.7027	19.6596	14.4179	28.0587	13.3421	21.2305	16.3933	16.4087	21.789	15.0258	43.2476	45.0262	45.1942	44.9723	47.8538	53.0967	46.9592	48.4363	40.0791	45.9868	57.8321	24.6874	0.136365	1
LOCMI00761	5.94482	5.20733	6.41503	5.66158	4.59633	4.6625	6.24954	6.11492	6.43799	6.96966	6.31585	4.96498	29.814	19.7481	17.4825	23.3563	29.437	17.1988	25.5259	13.0553	14.6448	9.26015	22.1497	6.54282	4.93874	6.58785	6.47327	8.60422	7.98893	10.635	12.0412	11.1411	6.28743	12.3528	6.41343	6.35275	2.93107	6.06804	6.09186	6.72059	5.6851	5.81504	4.97533	6.64797	8.09026	5.75818	6.63816	-0.107356	1
LOCMI00762	22.0346	13.2353	19.3295	23.2677	16.7073	25.2941	22.9951	25.0712	18.3343	27.3808	18.2544	14.9603	13.8346	25.124	22.0149	20.5016	20.0219	12.5845	33.2748	30.6298	30.5383	28.0009	24.415	15.7512	15.0631	17.9189	14.6248	25.115	26.4999	18.7563	23.2902	21.6456	29.7503	23.3331	24.371	13.3774	10.0405	15.4229	11.7657	13.927	17.6989	11.5752	16.9746	10.0915	13.0782	11.4538	13.7701	0.209244	1
LOCMI00763	4.91094	4.48409	3.46074	3.17601	3.64788	4.42938	2.48379	4.3678	4.89847	4.31455	3.15793	5.29162	0.750713	1.53597	0.971247	2.20587	2.26438	1.25845	2.27909	2.38511	2.38403	2.09456	3.27212	2.90792	4.19793	0.790542	3.59626	1.16273	1.75367	3.28718	1.10906	3.8198	4.75391	2.5735	2.56537	3.4818	3.11816	3.35006	2.44869	2.83398	2.57438	2.85266	3.70711	3.20442	2.49399	3.56757	1.81041	-0.102253	1
LOCMI00764	3.42473	3.10993	7.1747	5.5235	3.50197	3.96313	3.44526	2.35861	4.05873	2.82105	4.0822	5.55294	1.07245	0.219424	0.215833	0.259515	0	1.67793	0	0.878723	0.567627	1.1024	1.25851	21.5671	35.312	24.7703	18.4608	19.7664	29.6175	17.7894	24.5577	37.7206	22.5428	41.5192	19.4235	0.122168	0.124726	0.316044	0.418069	0.283398	0.53633	0.109718	0.341444	0.0956542	0.425803	0.751067	0	-0.52633	1
LOCMI00765	0	0	0	0	0	0	0	0	0.279912	0	0	0	0	0	0	0	0	0	0	0	0	0	0	0	0	0	0	0	0	0	0	0	0	0	0	0	0	0	0	0	0	0	0	0	0	0	0.438886	0	1
LOCMI00766	0	0	0	1.17374	0.218873	0	0	0	0	0.248916	0	0	0	0	0	0	0	0	0	0	0	0	0	0	0	0	0	0	0	0	0	0	0	0	0	0	0	0	0	0	0	0	0	0	0	0	0	-2.24449	1
LOCMI00767	26.2994	27.6278	23.8031	22.8535	26.9214	24.5947	24.0367	24.4597	25.4021	21.6557	22.5676	27.3727	0	0	0.107916	0	0	0	0	0	0	0	0.125851	0.242327	0	0	0	0	0	0	0	0	0	0	0	0.0610842	0.0623631	0.442461	0.0597242	0.0404855	0	0	0.0487777	0.143481	0.0608291	0	0.219443	-0.00833806	1
LOCMI00771	2.45547	3.9055	2.95429	4.00454	3.72084	3.55516	5.7688	2.44597	3.28897	2.90402	5.7767	4.24637	0	0	0	0.259515	0	0.279656	0	0.251064	0	0.22048	0	11.874	10.8652	14.2298	11.7478	5.58111	8.76833	7.34782	6.65433	5.57055	5.82738	11.1519	7.32964	0.122168	0.748357	0.189626	0.836138	0.121456	0.268165	0.274294	0.146333	0.143481	0.304145	0.187767	0.274304	0.217731	1
LOCMI00772	0	0	2.36343	0	0	0	0	0	0	0	0	0	1.17969	8.11868	2.15833	2.20587	0	0.838967	3.34267	15.4404	1.92993	2.86624	4.02722	0	0	0.527028	0	0.465093	0	5.80091	0.950619	0	0.306704	0.343134	0	0	0.436542	0	0	0	0	0.109718	0.292666	0	0.243316	0	0	-6.03527	0.535108
LOCMI00773	0	0	0	0	0	0	0	0	0	0	0	0	0	0	0	0	0	0.279656	0	0	0	0.22048	0	0	0	0	0	0	0	0	0	0.636634	0	0	0	0	0	0	0	0	0	0	0	0	0	0	0	0	1
LOCMI00774	6.72023	6.58148	9.45373	6.76628	9.77632	6.64407	9.13394	6.37699	8.81724	7.05263	7.00906	7.18616	16.0867	14.2625	11.8708	16.3494	12.6329	17.3386	12.0032	18.3277	12.9419	9.14991	8.9354	48.7077	56.7955	47.169	39.5589	20.2315	48.3233	19.3364	26.142	10.9819	17.1754	13.8969	9.71177	3.72613	4.0536	4.10857	3.88207	3.36029	3.59341	4.66301	2.97544	3.68269	3.95389	4.56899	4.44372	0.116008	1
LOCMI00775	0	0	0	0	0	0	0	0	0	0	0	0	0	0	0	0	0	0	0	0	0	0	0	0	0	0	0	0	0	0.773454	0	0.636634	0	0	0	0.488673	0	0	0	0	0	0.219436	0	0	0	0	0.219443	0	1
LOCMI00776	0	0.650916	0.50645	0.207131	0	0	0.7211	0.524136	0.209934	0.248916	0	0	1.60867	0	0	0	0	0	0	0	0	0	0.755104	0	13.5815	113.575	1.43851	0.697639	0	0	0	0.477475	0	0	0	0	0	0	0	0	0.160899	0	0	0	0	0	0	-0.137196	1
LOCMI00777	1.0985	2.38669	4.89568	2.76175	2.55352	1.22391	2.32355	0	1.6095	1.90836	1.61747	0	6.97091	3.83992	1.83458	0	0.238356	0.838967	0	0	0.227051	0	0	0	0.493874	0	0	0	0	0	0	0	0	0	0.732964	1093.04	808.226	690.176	599.511	819.588	799.776	926.292	693.765	1044.3	744	931.26	785.332	-0.855114	1
LOCMI00778	0.969264	4.62874	3.37633	4.4188	1.53211	2.85578	1.4422	2.09654	3.21899	3.81672	2.84984	3.00512	0.643469	2.30395	3.66916	1.16782	1.43014	0.419483	0.455819	1.88298	1.3623	0.33072	1.13266	0.72698	1.48162	3.95271	3.59626	1.39528	2.33822	4.06063	7.28808	0.954951	4.29386	2.0588	1.64917	1.46602	3.99124	2.71797	4.18069	2.95544	3.91521	2.68809	2.82911	3.3479	1.27741	3.63016	4.71803	-0.746883	1
LOCMI00780	12.0835	11.3549	30.809	19.1251	16.8532	8.56735	16.4251	11.3563	15.5351	10.6204	4.69838	5.35695	106.387	169.505	95.9377	64.4894	82.948	68.236	74.9062	89.5042	113.071	66.8054	88.5989	41.1955	19.7549	44.2703	27.0919	35.1145	31.3712	95.715	53.0762	19.4173	49.226	43.9211	43.4281	8.8572	13.3457	14.1588	15.2894	9.59506	6.54323	4.38871	6.43866	5.02185	6.87368	4.19346	11.027	-0.462843	1
LOCMI00781	20.4192	12.3674	5.90858	6.6282	7.36872	13.5213	14.422	13.016	5.52827	6.5548	13.479	9.47266	0	0	0	0	0	0	0	0	0	0	0	0	0	0	0	0	0	0	0	0	0	0	0	0	0.249452	0	0	0	0	0	0	0	0	0	0	0.0909084	1
LOCMI00783	0	0.940212	4.30482	2.14036	1.31324	2.85578	3.04465	1.92183	4.54858	3.73374	0.847249	2.22118	0.21449	0.438848	2.37416	2.07612	1.0726	3.77535	7.14116	3.38936	2.49756	0.771679	0.251701	4.84653	0.987747	0.527028	3.11676	3.72074	3.89704	3.86727	1.10906	3.50149	4.44721	4.63231	2.38213	0.122168	1.6838	2.52835	0.656966	3.60321	1.55536	1.48119	1.21944	1.0522	1.64238	1.81508	0.603469	0.314596	1
LOCMI00784	121.869	118.033	115.217	110.608	110.166	108.811	109.207	123.871	117.703	104.877	145.804	152.738	56.8397	107.847	57.7353	44.7663	116.199	78.0239	85.9978	128.294	74.5862	117.405	107.602	170.356	296.077	166.277	161.832	193.246	133.084	303.581	208.661	399.488	428.006	308.306	452.605	68.231	56.2515	56.0661	92.3336	63.1978	63.4479	69.3416	60.5819	70.545	49.7582	61.9004	33.904	-0.0430847	1
LOCMI00785	4.45862	4.12247	5.1489	3.3141	4.59633	4.77907	4.72721	3.84366	3.8488	3.98266	3.15793	3.20111	1.82316	3.18165	2.48208	2.7249	2.7411	2.37707	2.88685	3.64042	2.95166	2.97648	1.51021	3.6349	2.71631	2.63514	2.15776	2.79056	2.92278	2.70709	3.64404	2.06906	2.60698	1.88724	2.19889	15.3932	11.6619	10.1134	13.1393	12.429	12.1211	10.5329	11.6091	11.622	9.61099	11.5164	9.54578	0.0845598	1
LOCMI00786	17.576	18.5149	22.537	20.506	18.3124	15.2697	15.2232	17.908	18.6842	18.7517	25.6485	21.1012	36.8922	35.9855	35.3966	49.9565	37.8987	43.067	46.0377	32.1362	22.7051	32.19	30.33	315.752	355.836	278.271	306.162	230.221	279.807	256.787	190.124	230.143	188.01	155.783	224.653	17.8366	17.5864	13.9691	13.4977	13.0768	12.1211	19.9686	12.7798	11.0481	13.0782	14.458	13.7701	-0.245948	1
LOCMI00787	1.87391	2.82064	2.61666	2.83079	0.875492	2.09813	2.56391	1.83448	2.30928	1.82539	1.38641	2.15585	5.36224	4.93704	5.82748	5.06053	4.64795	5.31346	5.46983	3.26383	4.08691	3.19696	4.65648	0.969307	1.97549	0.263514	1.43851	1.16273	1.94852	1.54691	4.11935	3.02401	3.37375	2.23037	2.38213	5.74191	4.7396	5.37274	3.2251	4.00806	4.50517	2.63323	3.36566	4.35227	3.52809	2.8165	3.45623	-0.455807	1
LOCMI00788	93.114	100.458	92.3426	108.33	95.7204	87.5968	93.5027	106.137	98.8791	96.2476	93.5825	87.5405	256.208	224.8	194.897	221.236	200.338	228.618	195.698	202.734	224.667	235.031	200.606	196.042	177.548	171.021	233.997	176.735	200.892	177.894	143.068	155.816	166.08	172.082	124.054	33.7185	26.442	30.9723	23.4119	29.3925	22.365	32.5862	28.2911	41.8487	46.6559	42.1849	44.2178	-0.0424496	1
LOCMI00789	11.1142	12.0781	14.5182	14.0159	14.8104	13.871	16.9058	13.8896	12.3161	11.3672	17.3301	12.0205	7.93611	12.946	10.5758	9.86155	15.1356	10.6269	8.96444	13.8085	9.42261	14.3312	9.31295	11.3894	14.5693	12.9122	21.8173	17.2084	11.4963	11.4084	15.2099	12.8918	13.955	14.7548	12.0939	9.28479	10.4146	11.7568	7.88359	9.51409	12.8719	12.3433	10.8774	11.4785	12.6524	7.51067	11.3013	0.202193	1
LOCMI00790	0	0	0	0	0	0	0	0	0	0	0.154045	0	0	0	0	0	0	0	0.303879	0	0	0.661439	0.251701	0	0	0	0	0	0	0	0	0	0	0.343134	0	0	0.124726	0.126417	0	0	0	0.219436	0.0975554	0.191308	0	0.125178	0	0	1
LOCMI00792	46.7832	49.6866	48.5348	67.2486	65.0782	62.769	64.5785	46.0366	57.8019	55.5913	73.4796	56.1827	2.46663	7.24099	1.83458	4.02248	2.02603	5.17363	2.58297	2.51064	2.27051	3.74816	3.27212	47.7384	53.5853	57.7096	56.5812	82.7865	41.6983	61.683	38.3416	99.7924	47.9992	89.0432	64.1343	0.183252	0.187089	0.568878	0.358345	0.121456	0	0.49373	0	0.286963	0.66912	0.5633	0.164582	0.168131	1
LOCMI00793	0	0	1.18172	0	0	0	0	0	0	0	0	0	0.107245	2.08453	0.107916	0.129757	0	0.139828	0.15194	3.38936	0.113525	2.64576	1.00681	0	0	0.263514	0	0	0	1.35354	0	0	0	0	0	0	0.685994	0	0	0	0	0	0.0487777	0	0	0	0	-5.04923	1
LOCMI00794	13.2466	15.9113	11.0575	10.7708	14.2997	21.0396	9.05381	12.8413	10.4967	11.2012	15.3275	14.9603	0	0	0	0	0	0	0	0	0	0.33072	0.377552	0	0	0	0	0	0	0.580091	0	0	0	0	0	4.27589	6.85994	2.1491	4.35986	6.19428	4.93424	2.35893	4.04855	3.20442	2.98062	2.69132	4.88261	0.168664	1
LOCMI00795	4.65247	2.31437	2.70106	3.3141	1.75098	5.12876	2.24342	4.89193	3.07904	4.64644	6.16181	1.56789	0.428979	0.438848	1.72666	1.03806	0.476713	0	1.82328	0.502127	0.908203	0.440959	0.503403	2.90792	0	2.10811	1.91801	0.930186	0.779408	0.773454	1.90124	2.54654	1.22682	2.0588	0.732964	25.2888	20.7669	12.9578	16.0658	24.3723	22.4186	22.931	16.4381	17.0743	21.9593	29.6671	16.5131	0.109208	1
LOCMI00796	0	0	0	0	0	0	0	0	0	0	0	0	0	0	0	0	0	0	0	0	0	0	0	3.39257	0.74081	4.47974	0.479502	0.465093	0.584556	0.386727	0.316873	0	0	0	0	0	0	0	0	0	0.107266	0	0	0	0	0	0	0	1
LOCMI00797	88.0092	83.9682	83.9018	89.2735	94.0424	77.4559	87.4134	82.3767	100.139	77.247	84.0317	97.4704	97.271	102.142	104.895	75.908	90.337	93.2651	97.8491	89.7553	90.9338	125.232	113.769	63.9742	80.2545	101.189	61.3762	54.4159	58.2607	115.245	93.636	127.486	113.174	106.372	90.8875	85.64	79.5753	58.7209	72.8635	92.4284	68.2212	74.1692	81.7027	71.4537	57.6051	89.064	74.9399	-0.0164325	1
LOCMI00798	41.6784	34.2092	34.523	37.0074	34.509	36.1927	33.9718	27.7792	33.3096	36.6737	45.2893	40.9611	2.25214	1.31654	4.85624	3.11417	3.93288	0.838967	2.73491	1.88298	3.74634	3.96864	5.66328	0.72698	0.74081	1.58108	0	0.697639	0	0	1.42593	2.38738	1.38017	0.514701	1.64917	5.74191	3.61706	4.61424	3.464	4.29146	6.81139	4.33385	6.48744	4.63923	5.71793	5.32006	7.79023	-0.154187	1
LOCMI00799	2.52009	0.216972	1.18172	2.14036	2.26169	5.07047	3.04465	3.75631	3.14901	3.23591	2.46472	1.17592	1.17969	0.658271	2.58999	2.33563	5.4822	3.07621	4.25431	2.51064	1.13525	0.11024	0.755104	1.93861	1.72856	1.8446	3.35651	2.32546	0.584556	0.580091	0.633746	0.636634	0.460056	0.514701	0.732964	0.183252	0	0.252835	0	0.242913	0.53633	0.0548589	0.390222	0.286963	0	0	0.0548608	1.21288	1
LOCMI00800	3.55397	4.19479	2.95429	3.7974	4.01267	3.38032	3.04465	2.1839	2.44923	3.15294	1.92557	3.78906	1.60867	4.38848	2.15833	3.24393	3.93288	3.21604	2.27909	4.39362	6.81152	6.94511	4.40478	2.42327	1.23468	1.31757	1.91801	1.86037	0.584556	4.83409	2.05967	0	2.30028	1.71567	2.74861	33.9628	29.8719	18.3937	34.5803	27.4896	27.5674	22.7116	25.8034	34.5312	19.0395	24.7852	23.9193	-0.196228	1
LOCMI00801	1.74468	4.77338	1.26612	2.27844	5.17999	1.865	4.16636	9.5218	16.4449	4.48049	2.92686	1.69855	95.3406	136.701	86.3331	117.82	90.337	130.599	154.978	160.053	86.7334	71.3252	111.755	9.20841	11.1122	5.79731	16.0633	20.9292	10.9117	20.3032	17.2696	15.2792	53.5199	13.0391	38.2973	3.23746	5.79977	6.00483	3.82235	6.55865	6.1678	6.03448	5.99966	12.8177	11.9225	4.94452	3.84026	1.03197	1
LOCMI00802	0	0.795564	1.51935	0.483306	1.60507	0.233125	1.12171	0	0.489847	0.331888	0	0.457301	0	0.438848	0	0	0	0	0	0	0	0.440959	0	0	0	0	0	0	0	0	0	0	0	0	0	0	0	0	0.238897	0	0	0	0	0	0	0	0	0.085472	1
LOCMI00803	10.2742	17.0685	0.253225	0	0	4.83735	21.0722	7.68732	2.2393	0.248916	8.39546	0	23.0576	38.1797	0	0	7.03151	13.1438	44.8222	4.01702	0	0	8.9354	62.2779	0	29.5136	170.463	187.898	0	147.73	43.4116	144.198	0.920112	53.7005	56.255	2.6877	4.98905	0	0	0	0.482697	1.92006	4.29244	0.860888	0	0	0.822912	0.283044	1
LOCMI00804	46.4601	54.8939	45.9181	60.8966	51.2163	46.5085	54.0825	53.6366	43.8763	48.3727	46.2906	49.2578	69.6019	115.965	113.096	137.153	126.448	77.8841	135.226	61.134	96.6101	85.1052	66.1975	25.4443	24.9406	24.2433	28.2906	22.3245	18.7058	16.0492	29.1523	20.2131	24.2296	16.4704	12.0939	59.496	71.6552	62.6398	63.9049	57.5299	77.1779	54.3652	61.6063	50.5532	53.3471	48.3186	52.4469	-0.0196662	1
LOCMI00805	0	0	1.26612	0	0	0	0.160244	0.174712	0	0	0	0.326643	0	0	0.215833	0	0	0	0	0	0	0	0	0	0	0	0	0	0	0	0	0	0	0	0.366482	0.122168	2.61925	0.316044	0.418069	0.283398	0.107266	0.109718	0.731666	0	0	1.06401	1.09722	-1.8315	1
LOCMI00806	0.129235	0	0	0	0	0	0	0.174712	0.139956	0	0	0.261315	0.21449	0	0	0	0	0	0	0	0	0.22048	0	0	0	0	0	0	0	0	0.316873	0	0	0.343134	0	0.122168	0	0	0	0	0	0	0	0.0956542	0	0	0	0.224346	1
LOCMI00807	17.3821	12.5844	11.986	14.154	12.6946	20.515	16.1046	18.3448	16.9347	17.0093	14.7883	15.4829	10.2955	12.5072	9.82039	5.32005	10.8452	6.43208	6.98922	7.40638	3.63281	6.50415	10.3198	14.2973	23.7059	26.3514	30.6881	20.2315	20.4594	27.4576	17.428	16.7116	16.102	13.3822	16.6749	35.4288	37.8544	21.6174	31.3552	29.3925	31.1071	30.5564	34.0956	29.7006	26.6431	32.2959	30.0637	0.269047	1
LOCMI00808	7.56026	9.61909	7.25911	7.04246	7.95238	10.6072	7.9321	8.91031	8.18744	9.54179	7.39417	8.49273	7.29264	12.8363	5.9354	6.09859	5.60137	6.57191	3.95043	5.5234	4.08691	6.61439	6.16669	3.15025	2.46937	2.10811	5.03477	2.32546	5.06615	1.93364	3.32717	4.93391	6.44079	1.37254	4.76426	8.24636	8.41902	10.1766	7.76414	7.61127	8.63492	7.29623	7.36544	11.5742	6.50871	9.63869	14.4284	0.171013	1
LOCMI00809	0.323088	0.36162	0.253225	0.345219	0	0.46625	0	0.43678	0	0	0	0.849273	0.321734	0	0	0	0	0	0	0	0	0	0.377552	0	0	0	0	0	0.584556	0.580091	0	0	0.460056	0	0	0	0	0	0.298621	0	0	0	0	0	0	0	0	-0.486124	1
LOCMI00811	0.646176	1.01254	0.337633	1.51896	0.291831	0.932501	0.640978	0.698848	0.279912	0.497833	0.924271	0.391972	1.28694	3.40107	1.51083	0	0.715069	0	0	0.251064	0.227051	0.22048	0	0.969307	8.14892	17.6554	7.91178	5.81366	1.94852	0.386727	1.58437	1.59158	0.306704	2.0588	0.366482	0	0.249452	0.252835	0.238897	0	0.107266	0.109718	0	0.286963	0	0	0	-0.449887	1
LOCMI00812	37.5428	30.6654	48.6192	59.8609	45.8904	41.9043	53.4415	56.9561	44.2961	22.1535	35.1993	36.7147	4.0753	4.16905	4.6404	6.22835	2.26438	5.31346	8.66056	6.52766	3.74634	3.19696	3.64967	11.6317	3.45712	8.69596	3.35651	7.67403	1.94852	6.381	5.22841	2.22822	2.14693	3.25977	0	1.1606	3.24288	5.43595	4.24042	6.15379	1.76989	3.40125	4.19488	4.30444	4.62301	2.69132	1.04236	0.165517	1
LOCMI00813	0	0	1.68817	0	0	0	0	0	0	0	0	0	0.321734	8.55753	0.863331	0.908301	0	0.419483	1.06358	6.02553	0.908203	3.08672	1.63606	0	0	0.790542	0	0	0.389704	2.32036	0.316873	0	0	0	0	0	0.124726	0.126417	0	0.080971	0	0	0.243889	0	0	0	0.109722	-5.55028	0.600928
LOCMI00814	73.7287	67.189	72.5067	65.4534	67.9236	62.9438	67.6232	76.6985	68.7885	59.325	90.5786	70.2937	27.8836	49.9189	21.5833	19.7231	44.3343	32.5799	37.5291	63.2681	37.9175	48.6158	40.6498	110.986	204.711	108.041	110.046	151.853	81.4481	214.247	134.513	249.72	284.161	222.179	310.044	43.6141	36.233	30.6562	55.7226	37.692	37.6504	39.1693	34.9248	41.2748	32.1177	35.2375	22.3283	-0.019415	1
LOCMI00815	1.0985	0.72324	1.60376	2.62366	0.510703	0.699376	1.12171	1.04827	1.53952	2.40619	1.07832	1.11059	0.750713	1.8651	1.295	0.648786	2.26438	0.978794	0.759698	0.878723	2.95166	2.64576	1.25851	0.484653	0	0	0	1.16273	1.36396	0.386727	0.316873	1.11411	0.306704	0.857835	0.366482	3.23746	4.49014	4.10857	3.88207	2.34816	1.82352	3.29153	5.75577	3.3479	4.07555	4.06828	3.84026	-0.846459	1
LOCMI00816	2.197	1.22951	0.844083	0.966612	1.02141	1.80672	1.12171	1.22298	0.699781	1.74241	2.61877	0.653287	2.25214	1.53597	1.07916	0.908301	2.50274	2.37707	0	1.25532	1.92993	0.771679	1.25851	0	0	0	0	0.697639	0	2.70709	0	1.59158	0	2.91664	0	11.1173	7.48357	7.14259	12.124	12.672	9.38578	9.21629	11.414	9.1828	7.96861	13.5192	7.18676	-0.0182452	1
LOCMI00818	0	0	0	0	0.218873	0	0	0	0	0	0	0	0	0	0	0	0	0	0	0	0	0	0	0	0	0	0.719253	0	0	0	0.47531	0	0	0	0	0	0	0	0	0	0	0	0	0	0	0	0	2.82296	1
LOCMI00819	0	0	0	0	0	0	0	0	0	0	0	0	0	0	0	0	0	0	0	0	0	0	0	0	0	0	0	0	0	0	0	0	0	0	0	0	0	0	0	0.080971	0	0	0	0.191308	0	0	0	0	1
LOCMI00820	0	0	0.50645	0	0	0	0	0	0	0	0	0	0.21449	1.8651	0.215833	0.259515	0	0	0.303879	1.00425	0.227051	1.54336	0.251701	0	0	0	0	0	0	0.386727	1.7428	0	0	0.343134	0	0	0.124726	0	0	0	0	0	0	0	0	0	0.109722	-3.84533	1
LOCMI00821	5.04017	7.01543	6.58385	5.04019	5.6907	8.15938	7.61161	6.11492	4.61856	5.14427	7.08608	2.35183	1.93041	3.18165	2.69791	7.39616	4.29041	3.91518	6.83728	2.63617	3.17871	1.76384	3.14627	8.48143	7.16117	8.16893	11.0285	7.44149	5.6507	7.54118	5.22841	4.45644	7.97431	4.80387	4.58102	200.6	178.171	134.698	168.84	166.112	163.473	166.168	170.429	145.634	124.395	154.782	141.76	0.226892	1
LOCMI00822	1.29235	0.795564	0.675266	0.966612	1.02141	0.815938	0.480733	0.960916	1.18963	0.663777	0.231068	0.391972	0.321734	1.20683	0	0.389272	0	0.419483	0.455819	0.376596	1.58936	0.33072	0.755104	0	0	1.58108	0	0	0	0	0	0	0	0	0	0.488673	0	0	0	0.242913	0	0	0.146333	0.382617	0	0.187767	0.329165	-0.186738	1
LOCMI00823	4.07091	2.24204	6.92148	5.93776	3.64788	4.6625	3.68562	3.84366	2.79912	3.48483	4.85242	2.22118	4.93326	7.78955	7.01456	5.19029	4.29041	5.59311	3.79849	5.5234	3.29224	2.97648	5.53743	8.23911	9.87747	7.6419	6.95278	5.81366	9.35289	11.7952	6.65433	10.6636	12.5749	11.1519	9.52853	6.536	10.3523	11.82	12.2435	11.4574	16.1972	15.1959	11.4628	8.51322	9.06353	8.76244	5.54094	-0.264958	1
LOCMI00824	3.48935	4.62874	5.31772	4.48784	4.8152	4.19625	5.0477	4.28044	4.19869	3.31888	4.00518	3.98505	0.107245	0.109712	0.107916	0.129757	0.238356	0	0	0.376596	0	0.11024	0	1.69629	1.97549	0.790542	0.239751	0.232546	1.36396	1.35354	1.26749	0.636634	0.460056	0.686268	0.732964	1.40494	1.55908	3.53969	4.18069	3.44127	2.52075	3.51097	2.92666	1.96091	2.85897	3.31721	0.65833	0.034638	1
LOCMI00825	9.1757	9.69142	11.1419	12.566	9.63041	10.6072	7.69174	7.68732	8.67729	10.6204	14.7883	29.3326	7.39989	7.24099	7.55415	6.48786	5.36302	6.43208	6.38146	8.78723	14.9854	20.7251	22.2756	10.9047	17.5325	13.9662	14.1453	13.2551	8.37863	12.5686	14.2593	24.0329	14.1084	20.588	48.5588	0.794094	3.18052	5.11991	3.16538	4.57486	3.91521	4.71786	2.73155	2.00874	5.96125	4.94452	1.04236	-0.255338	1
LOCMI00826	12.342	8.82353	8.69405	7.87098	7.66055	8.7422	9.13394	7.42526	11.0565	8.21424	8.70355	7.64346	2.03765	2.08453	1.18708	2.07612	1.0726	1.25845	0.303879	2.7617	5.10864	2.2048	4.78233	2.66559	1.23468	1.31757	4.07577	0.697639	4.28674	5.41418	3.96091	2.54654	2.45363	2.74507	2.38213	9.34588	6.36104	4.42461	5.61407	4.4534	3.59341	6.25391	4.58511	6.64797	5.53544	5.38264	7.73537	-0.195138	1
LOCMI00827	17.5114	17.5747	15.9532	16.5014	17.7287	18.4752	19.2293	22.4505	18.4042	17.0923	19.0246	18.3574	29.814	20.7356	28.7058	27.1193	24.074	24.33	22.9429	28.1191	24.7485	21.4968	28.4423	17.4475	21.9774	18.446	19.6596	26.2777	24.3565	27.2643	22.0227	28.6485	35.1176	30.8821	35.9152	41.2929	45.2133	42.7923	45.6293	46.5583	42.0483	36.6457	42.9732	37.3051	33.5776	37.9289	34.0686	0.201555	1
LOCMI00828	95.1818	94.8891	88.5443	99.3539	96.1582	97.0384	89.4164	93.9077	85.9331	88.6972	94.2757	87.4098	161.403	181.683	163.17	159.861	168.16	154.51	180.352	149.885	149.172	180.683	152.154	294.427	308.424	298.034	307.84	180.456	245.513	217.534	211.513	260.542	191.537	203.65	182.508	194.309	166.198	161.625	195.119	175.788	195.385	175.658	186.185	194.608	170.99	166.925	158.548	-0.00556588	1
LOCMI00829	5.29864	1.8081	4.81127	4.34975	3.42901	4.02141	6.81039	3.31953	7.06779	6.22291	3.15793	5.74893	3.32459	5.4856	3.77707	3.6332	6.79315	3.91518	2.43103	4.39362	2.83813	3.41744	5.91498	7.51213	3.21018	9.22299	8.39128	3.72074	4.28674	3.67391	7.92183	8.4354	4.29386	8.06365	4.58102	12.8888	9.04265	14.2852	20.4854	14.4938	13.1401	16.4028	11.3652	11.8611	10.3409	13.7696	6.19927	0.110194	1
LOCMI00831	3.10165	3.83317	3.71396	3.17601	2.55352	3.32203	3.20489	3.14481	3.98875	3.98266	3.38899	3.33176	0.750713	1.97481	1.51083	1.29757	0.834247	1.39828	1.67134	2.25957	1.13525	0.992159	2.51701	4.11955	1.72856	2.37163	3.35651	1.62783	3.11763	3.86727	4.59466	2.86485	3.37375	3.60291	2.74861	10.2621	9.91574	7.39542	9.25724	9.55457	7.24046	9.71002	13.7065	11.7176	5.17047	8.26173	13.8798	-0.173809	1
LOCMI00832	12.9235	12.0781	9.36932	8.49238	9.41153	10.9569	10.7364	10.7448	9.09715	9.12693	10.0129	9.47266	1.60867	2.7428	2.69791	4.41175	4.40959	3.77535	4.40625	2.7617	2.95166	2.31504	2.26531	0.969307	1.23468	0.263514	0.239751	1.39528	0.584556	0	0.633746	0.795792	1.22682	0.514701	0.549723	10.0789	8.29429	8.09072	8.77945	5.38457	6.22143	7.02194	8.63366	6.8871	6.56954	6.00853	9.6555	-0.0363982	1
LOCMI00834	0	0	0	0	0	0	0	0	0	0	0	0	0.107245	0	0	1.29757	0	0.279656	0.303879	0	0	0	0	0	0.493874	0	0.719253	0	0	0	0.47531	0.159158	0	0.171567	0	0.183252	0	0.189626	0	0.080971	0	0	0.146333	0	0	0.0625889	0.109722	0	1
LOCMI00835	17.1883	17.6471	15.1935	15.6729	18.3853	15.2697	14.6624	15.7241	18.8241	16.2625	17.8692	15.3522	9.65203	10.3129	9.28081	9.7318	8.70001	9.50829	11.0916	10.6702	9.87671	10.4728	9.1871	13.328	12.3468	10.8041	10.549	9.76695	13.2499	9.86154	8.08026	9.07203	11.1947	7.72051	14.1095	8.97937	6.23631	7.14259	9.07807	8.38049	6.97229	9.65517	10.4384	8.4654	8.63773	8.69986	13.2763	-0.0376585	1
LOCMI00836	0.25847	0.289296	0.928491	0.276175	0.583661	1.5736	0.881345	0.960916	0.559825	1.57647	0	0	0	0	0.431665	0	0.476713	0	0	0	0	0.440959	0	0	0.987747	0	0	0	0	0	0	0	0	0	0.732964	2.07686	1.43435	2.40193	1.79172	1.09311	2.41349	1.26175	2.39011	1.81743	1.64238	1.6899	1.04236	1.19267	1
LOCMI00837	0	0	0	0	0	0	0	0	0	0	0	0	0.643469	1.8651	0.431665	0.259515	0	0.279656	0.607758	2.13404	0	1.21264	0.755104	0	0	0	0	0	0	0.386727	0	0	0	0	0	0	0	0	0	0	0	0	0	0	0	0	0	0	1
LOCMI00838	0.646176	2.38669	4.22041	4.28071	1.24028	1.69016	1.60244	3.66895	3.00906	5.0613	2.77281	2.15585	1.39418	1.64568	3.45332	1.55709	1.54932	1.25845	0.455819	3.51489	4.31396	3.08672	14.0953	8.96609	41.4854	31.3582	26.6123	59.997	19.4852	76.572	32.1626	96.45	97.992	117.695	40.1298	0	0.311816	0.632087	0.298621	0.283398	0.429064	0.384012	0.0975554	0.573925	1.03409	0.625889	1.15208	-0.493277	1
LOCMI00839	0	0.72324	1.18172	0.966612	0.364788	0	0	0	0.349891	0.41486	0	0	0	0	0	0	0	0	0	0.627659	0	0	0	0	2.46937	0	0	1.16273	0	0	0	0	0.76676	0	0	0	0	0.632087	0	0	0	0	0	0	0	0	0	-2.85103	1
LOCMI00840	0	0.144648	0	0	0.364788	0.291407	0.400611	0	0.139956	0.165944	0.154045	0	0	0	0	0.648786	0	0	0	0	0	0	0	0	0	0	0.479502	0	0	0	0.316873	0	0	0	0	5.61974	0.623631	3.47648	2.80704	0.080971	2.25259	1.64577	0.731666	1.7696	0.121658	0.312944	0.274304	2.60717	1
LOCMI00841	0	0	0	0	0	0	0	0	0	0	0	0	0.428979	0	0	0.519029	0	0.559311	0	0	0	0	0	0	0	0	0	0	0	0	0	0	0	0	0	0	0	0	0	0	0	0	0	0	0	0	0	0	1
LOCMI00842	29.9826	32.4011	31.4843	34.3147	35.3115	38.6405	33.6513	39.5723	36.1087	36.4248	39.7437	40.9611	57.9122	56.7211	58.5986	61.2454	52.9151	49.0795	60.6239	56.6149	54.0381	56.2223	59.024	39.0146	36.0528	45.8514	40.7577	69.5314	45.5953	54.1418	48.1647	69.3931	60.4207	64.8523	79.893	64.9935	77.8292	62.4502	61.5756	70.4852	76.6416	57.4373	69.1668	68.1058	57.0577	68.3471	69.8378	0.199455	1
LOCMI00843	1.87391	1.01254	2.78547	1.51896	2.91831	1.69016	3.20489	2.1839	0.769759	0.331888	1.07832	0.718616	0	0	0	0	0	0	0	0	0	0	0	0	0	0	0	0	0	0	0	0	0	0	0	0	0	0	0	0	0	0	0	0	0	0	0	0.475636	1
LOCMI00844	10.2096	13.0183	11.7327	11.8755	9.9952	14.8035	14.0214	9.5218	13.2259	13.8563	12.0155	14.8296	8.25785	10.5323	9.38872	7.13665	8.46165	11.0464	13.2187	8.91276	12.7148	8.15775	10.3198	3.39257	2.71631	1.31757	3.35651	3.72074	3.70219	5.22082	6.97121	5.72971	5.06062	3.25977	2.93185	12.339	16.0273	11.3776	12.5421	10.7287	9.97574	11.8495	13.9992	16.3569	11.8008	15.7098	13.1666	0.0499159	1
LOCMI00845	0	0	0	0	0	0	0	0	0.0699781	0.0829721	0.0770226	0.130657	0	0	0	0	0	0.279656	0.15194	0.251064	0	0.11024	0	0	0	0	0	0	0	0	0	0	0	0	0	0.73301	4.92669	2.52835	1.61255	12.1052	5.47057	3.23667	5.80455	10.7133	4.56218	3.9431	2.24929	0	1
LOCMI00846	0.775411	2.24204	1.0129	1.72609	1.60507	0.524532	0.961467	1.92183	1.04967	1.24458	1.15534	0.391972	2.35938	1.31654	1.295	0.778544	1.43014	0.419483	0.911638	0.753191	3.17871	0.33072	0.377552	0.72698	0	1.58108	0	0.697639	1.16911	0	0	0.954951	0.920112	3.25977	0	2.44337	4.0536	6.06804	9.19752	4.61534	4.29064	4.05956	2.53644	1.62612	3.7714	2.31579	9.16175	-0.206866	1
LOCMI00849	25.5886	24.0839	10.6354	25.339	22.9087	13.8127	24.0367	28.7401	26.3817	20.4111	20.1029	26.8501	31.101	23.3686	19.8566	22.5778	20.737	18.8767	15.3459	31.5085	13.1689	25.5756	18.2484	23.5057	27.41	12.6487	29.0099	33.7192	35.8527	18.7563	27.568	36.129	33.2774	27.2791	18.5073	48.0732	29.8096	25.6627	34.9386	27.0038	26.7092	25.4545	44.0463	34.4355	32.3002	29.6045	16.1839	0.0596558	1
LOCMI00850	9.04647	9.25747	10.6354	8.90664	8.17125	11.598	10.6563	8.91031	9.51702	8.21424	10.167	10.9099	11.4752	11.8489	10.6837	10.6401	8.10411	11.0464	13.2187	11.2979	11.012	14.4414	13.466	24.2327	32.5957	37.419	27.0919	29.7659	23.1874	31.5183	14.7346	26.4203	26.6833	29.3379	27.8526	7.39118	8.66847	8.40676	6.98773	9.99991	9.54668	9.81974	9.8531	8.32192	9.97596	10.3898	8.33884	0.0616302	1
LOCMI00851	0	0.216972	0	0	0	0	0.240367	0	0	0	0.231068	0	0	0	0	0	0	0	0	0	0	0	0	0	0	0	0	0	0	0	0.47531	0	0	0	0	2.74879	4.36542	6.13125	3.64317	4.41292	1.93079	6.30877	8.43855	3.63486	5.53544	4.38122	1.31666	0.0495462	1
LOCMI00852	0.969264	1.30183	0	0	2.11577	0.174844	0.240367	1.57241	0.839737	0.248916	0.231068	0	30.4575	41.6905	49.5336	25.8217	11.2027	31.0418	69.2845	20.5872	24.8621	3.8584	23.5341	4.84653	2.22243	1.58108	3.59626	2.79056	0.584556	3.86727	6.4959	0.954951	0	0.514701	1.64917	0.916262	3.61706	2.40193	0.358345	4.00806	1.39446	4.0047	2.43889	2.24787	6.20456	0.751067	2.74304	0.822246	1
LOCMI00854	3.16626	12.729	7.84997	4.07358	11.0166	1.80672	5.68868	3.75631	2.79912	2.32322	3.54304	1.24125	20.8055	28.0862	3.34541	5.19029	5.12466	6.43208	11.6993	4.64468	2.83813	2.756	3.14627	57.6737	63.2158	128.595	87.9886	45.114	49.2975	14.889	52.2841	3.50149	5.21397	15.441	5.68047	0.183252	3.05579	0.948131	1.67228	1.98379	1.50172	1.2069	1.65844	1.19568	3.40643	1.75249	0.65833	-0.32055	1
LOCMI00855	0	0	0	0	0	0	0	0	0	0	0	0.849273	0	0	0	0	0	0	0	0	0	0	0	0	0	0	0	0	0	0	0	0	0	0	0	0	0	0	0	0	0	0	0	0	0	0	0	0	1
LOCMI00857	0.840029	0.72324	1.51935	2.14036	1.96986	0.990782	2.24342	1.57241	1.11965	0.580805	1.00129	1.95986	2.57387	0.54856	1.07916	2.59515	0.834247	0.419483	1.97521	0.125532	0	0	0	182.23	198.784	207.913	158.475	119.994	91.9701	102.676	74.782	52.6815	78.3629	72.916	48.5588	12.7055	12.4726	9.03885	12.0046	13.6841	8.95671	11.7947	13.2188	9.56542	7.5428	7.76102	11.411	0.363302	1
LOCMI00858	67.7839	79.7734	64.3191	64.2107	75.3652	72.1523	82.0452	77.3974	72.9872	79.4043	69.9365	70.6203	182.209	197.701	179.249	184.904	175.669	189.467	170.476	241.523	268.942	274.828	252.079	217.367	193.352	238.48	287.941	253.941	172.639	321.177	207.869	254.494	224.047	265.414	246.276	103.782	91.1125	95.382	95.9767	87.7725	113.219	94.2476	114.091	96.1803	115.575	108.404	87.5578	0.152524	1
LOCMI00859	0	0	0.337633	0	0	0	0	0	0	0	0	0	0.107245	2.52337	1.18708	0.389272	0	0	0.15194	2.88723	0	1.98432	1.51021	0	0	0	0	0	0	0.193364	0	0	0	0	0	0	0.187089	0	0.0597242	0	0	0.0548589	0	0	0	0	0.0548608	-3.29023	1
LOCMI00860	40.9676	53.1581	77.9932	55.1659	50.5596	54.7261	33.7315	64.8181	67.6688	49.6173	53.5307	53.4389	0.536224	0	0	0	0	0	0	0.627659	2.38403	0	1.51021	50.8886	39.016	46.1149	34.0446	38.3702	29.4226	26.1041	36.282	35.8107	28.9835	36.0291	29.5018	0.305421	0.124726	0.126417	0.119448	0	0	0.274294	0	0.33479	0.121658	0	0.65833	-0.156482	1
LOCMI00861	0.452323	0.433944	0.422041	0.55235	0.948449	0.524532	0.7211	0.524136	0.629803	0.248916	0.231068	0.130657	0	0.109712	0.971247	0	0.119178	0.978794	0	0.753191	0.681152	0	0.251701	0	0.493874	0	0.239751	0	0.584556	0.193364	0	0.159158	0.460056	0.171567	0	1.46602	1.37199	0.948131	1.13476	1.29554	0.911761	0.109718	1.95111	0.621752	0.425803	0.125178	0.548608	0.536002	1
LOCMI00862	9.95111	9.61909	7.09029	8.28525	7.95238	6.87719	10.496	9.5218	10.0069	8.29721	9.08867	9.342	16.5157	16.3471	22.7704	11.1591	13.8247	15.5209	12.3071	16.8213	12.3743	24.2528	28.694	4.36188	3.21018	3.42568	3.11676	5.11602	1.36396	6.57436	4.27779	6.04802	4.14051	11.3234	2.01565	88.8775	76.6443	77.6835	92.5724	107.732	96.1104	95.1802	85.2147	66.0971	66.8511	83.5562	58.8108	-0.00931004	1
LOCMI00863	23.3916	18.4426	21.6929	31.2078	27.6509	21.5058	26.3602	30.3999	31.1403	22.1535	21.4893	21.7545	195.829	169.505	166.515	182.958	182.223	188.488	213.779	144.111	123.743	109.689	139.694	23.021	23.459	28.9865	26.8521	23.2546	29.6175	28.0377	36.9157	23.078	27.45	26.936	14.476	22.2346	22.8873	30.9723	21.6201	23.5221	22.8477	23.2602	21.6085	26.544	25.4874	15.6472	24.3033	0.158247	1
LOCMI00864	12.7943	14.9711	16.7128	13.1873	18.6772	18.1838	18.5082	19.4804	16.2349	19.0006	16.0977	16.7241	12.0114	10.8615	14.245	12.5865	13.7055	11.326	16.4095	11.0468	14.9854	16.6462	14.7245	16.9629	15.557	8.95947	9.82979	26.5103	14.419	23.7837	22.3395	24.0329	21.6226	15.7842	22.5386	8.06311	10.1028	9.22847	8.42111	6.92302	13.2474	10.2038	9.51166	13.5351	12.9566	10.5775	9.21661	0.377614	1
LOCMI00865	10.6619	9.54677	13.3365	10.3566	11.0896	6.00297	13.0599	6.81377	11.9663	12.8607	5.54563	19.9253	0	0	0	0	0	0	0	0	0	0	0.377552	0	0	0	1.91801	0.697639	0	0	1.58437	0.477475	2.45363	0.857835	0	5.19215	5.61268	9.60773	8.36138	12.2266	1.66262	4.38871	7.70688	4.92619	9.4285	16.8364	8.33884	-0.248017	1
LOCMI00866	0.840029	1.5188	0.675266	1.44992	1.53211	2.56438	0.240367	1.83448	1.81943	2.15727	1.23236	0.849273	0.321734	0	0.863331	0.648786	0.953425	0.419483	0	0	0.567627	1.76384	0.377552	0	0	0.790542	0	0	0	1.54691	0.47531	0	0.460056	0.514701	2.93185	9.77347	6.79758	8.97564	9.25724	7.20642	7.34772	6.52821	8.43855	6.93493	6.26539	5.00711	7.95482	0.461505	1
LOCMI00867	1.55082	1.95275	3.12311	0.483306	2.99126	5.76985	2.72416	3.58159	2.8691	5.6421	1.54045	3.98505	0	0	0	0.389272	0	0	0.455819	0	0	0	0	0.72698	0.74081	0	0	0	0	0	0	0	0.460056	0	1.28269	6.04733	2.30744	2.78118	2.44869	9.35215	13.6764	6.91222	6.63377	4.73488	13.0174	4.69417	2.96248	1.08891	1
LOCMI00869	0	0	0	0	0	0	0	0	0	0	0	0	0	0	0	0	0	0	0	0	0	0	0	0	0	0	0	0	0	0	0	0	0	0	0	0.73301	0	0	0	0.080971	0	0	0.0975554	0	0.121658	0	0.384026	0	1
LOCMI00870	0.452323	1.30183	1.0129	1.1047	0.802534	1.74844	0.320489	0.43678	0.769759	0.995665	1.07832	0.783944	0.536224	0.767983	0.215833	0.519029	0	0.279656	0	0.502127	0.454102	0.771679	0.251701	0.484653	0.987747	0	0.959004	1.16273	0	2.127	0.633746	0.636634	0.76676	0	0.732964	3.23746	1.99562	3.6029	4.77793	4.29146	3.80794	3.23667	2.68277	1.7696	2.79814	1.6899	3.29165	-0.182623	1
LOCMI00871	10.5973	10.5593	16.122	8.07811	11.0166	12.1808	10.8165	8.82295	12.736	10.2885	8.31844	11.6285	19.8403	17.9928	14.5687	18.685	17.7575	22.6521	19.4483	22.0936	16.5747	20.6149	21.5205	14.7819	13.3346	13.7027	10.7888	12.5575	11.886	26.4908	16.0021	24.3512	22.3894	22.8184	21.4392	14.0494	13.0339	12.3889	14.3935	11.1335	13.9982	13.4404	11.853	11.0002	9.85431	10.7027	11.2465	-0.0727944	1
LOCMI00872	9.43417	8.31726	8.01879	9.66612	10.0682	9.32501	9.13394	8.56088	8.46735	9.95665	9.47378	10.8446	10.2955	9.65465	7.66206	9.60204	8.58083	5.73294	10.028	9.41489	6.58447	11.5752	7.9286	7.02747	5.67955	6.58785	6.23352	6.5113	8.37863	6.96109	8.55557	5.72971	8.43436	8.06365	9.52853	40.3155	37.4179	34.8912	40.0152	36.0726	35.2905	36.7006	34.1444	32.4746	29.3804	30.0427	30.2832	0.0645679	1
LOCMI00873	41.2907	43.539	37.9837	35.5575	34.9467	39.5147	39.6605	38.524	41.7769	36.4248	41.5922	46.4487	30.5648	29.7319	35.9362	31.012	38.7329	24.4699	28.8685	31.5085	37.1228	44.4267	36.1192	101.535	94.8237	86.4326	100.456	90.9257	105.22	59.3626	76.8417	76.3961	72.6889	74.8032	75.6785	41.5372	37.4802	34.6384	39.2388	41.2952	37.8113	41.3636	38.3881	39.1226	37.5315	40.495	31.4901	-0.0532504	1
LOCMI00874	6.91409	7.01543	7.51234	9.3209	5.61774	8.21766	6.81039	5.154	6.50796	5.39319	7.00906	7.77412	16.7302	17.9928	13.9212	22.0587	15.8507	20.275	14.7381	12.4277	16.9153	15.3233	13.7177	16.2359	18.0264	25.0338	21.8173	21.6268	37.8013	14.5023	11.8827	16.075	15.4886	12.8675	12.2771	6.90251	8.41902	7.77467	8.42111	9.87846	9.54668	9.21629	8.19466	6.1697	9.36767	6.82219	7.95482	-0.247132	1
LOCMI00875	2.5847	2.02507	2.0258	1.65705	2.04281	1.63188	3.52538	4.54251	1.39956	2.65511	3.0809	2.09052	0	0	0.431665	0	0.953425	0.559311	0	0	3.17871	1.76384	0.503403	0.969307	0.987747	1.05406	3.83601	0.930186	1.55882	2.32036	1.26749	1.27327	0.613408	0.686268	2.19889	1.22168	1.99562	1.51701	2.62786	1.13359	1.28719	2.19436	1.756	2.10439	3.40643	0.250356	1.31666	0.49428	1
LOCMI00876	0	0	0.0844083	0	0	0	0	0	0	0	0	0	0.107245	1.09712	0.431665	0.389272	0	0.419483	0.303879	1.25532	0.340576	0.661439	1.00681	0	0	0	0	0	0.194852	1.16018	0	0	0	0	0.366482	0	0.124726	0	0	0	0	0	0	0.0956542	0	0	0	-1.61389	1
LOCMI00877	0	0	0	0	0	0	0	0	0	0	0	0	0	0.767983	0	0.908301	0	0	0	0.376596	0	0	0	0.72698	0	0	0	0	0	0	0	0	0	0	0	0	0	0	0.418069	0	0	0	0	0.143481	0.425803	0	0	0	1
LOCMI00878	0.323088	0	0.759674	0.621393	0.364788	0	0	2.35861	0.629803	0.41486	0	3.26643	4.39704	13.3849	14.5687	14.6626	2.7411	16.3598	17.7769	4.01702	25.5432	52.1435	8.55785	1.21163	1.23468	1.31757	3.35651	1.16273	0.974259	0	0.792183	7.95792	2.14693	0	1.64917	0.549757	0.873084	0.568878	1.07503	1.45748	0	1.97492	0.682888	0	1.39907	4.81934	0.274304	0.651973	1
LOCMI00880	0	0	0	0.207131	0	0	0	0	0	0	0	0	0.750713	3.62049	0	0	0	0	0	2.88723	0.340576	0	2.89457	0	0	0	0	0	0	0	0	0	0	0	0	0	0.187089	0.189626	0.418069	0.283398	0.53633	0.713166	0.341444	0.143481	0.425803	0.438122	0	-2.77414	1
LOCMI00881	0	0	2.44784	0.138087	0	0	0	0	0	0	0	0	1.60867	8.88666	1.61875	0.908301	0	1.67793	0.303879	7.65744	0.567627	11.3547	2.51701	0	0	0	0	1.16273	0	1.35354	0.792183	1.59158	0	0	0	0	1.06017	0.316044	0	0	0.268165	0.109718	0.243889	0.0956542	0.121658	0	0.274304	-6.16308	0.353137
LOCMI00882	0	0	5.90858	0	0	0	0	0	0	0	0	0	1.71592	18.5413	4.42457	1.55709	0	3.49569	3.79849	11.4234	0.454102	18.1896	3.64967	0	0	0	0	0	0	7.92791	1.26749	0	0	0	0	0	0.498905	0	0	0	0.214532	0	0	0	0	0	0.219443	-7.35396	0.380288
LOCMI00883	7.36641	2.24204	5.0645	6.28298	6.05548	4.48766	3.68562	3.23217	5.59825	6.13994	4.85242	6.72886	0	0	0	0	0	0	0	0	0	0	0	0.72698	0	0	0	0	0	0	0	0	0	0	0	0	0	0	0	0.121456	0.160899	0	0.146333	0	0.364974	0	0	-0.262157	1
LOCMI00884	35.992	45.5641	47.4374	111.575	63.3272	48.9563	46.0703	95.3054	104.827	41.652	33.7359	62.0623	846.161	485.914	1035.78	929.581	870.12	1024.1	1024.68	650.004	598.733	689.109	698.849	502.343	647.221	398.17	743.228	881.351	827.536	495.397	745.127	543.685	392.888	419.824	625.951	23.4563	43.5918	134.192	63.5465	80.6066	72.9945	88.4325	68.5815	57.2012	128.897	64.9047	18.5429	0.0760232	1
LOCMI00885	0	0	0.253225	0	0	0	0	0	0	0	0	0	0.321734	1.97481	1.61875	0.389272	0	0.838967	0.455819	2.25957	1.3623	1.6536	1.13266	0	0	0	0	0	0	0	0	0	0	0	0	0	0	0	0	0	0	0	0	0	0	0	0	-2.85973	1
LOCMI00886	5.81559	5.93057	5.40213	4.83306	4.74225	5.82813	5.7688	5.59078	6.0881	5.0613	4.23624	5.09564	8.25785	6.69243	7.66206	8.82349	5.83973	5.73294	4.71013	7.28085	8.74145	9.92159	9.06125	15.5089	11.853	14.2298	9.59004	8.37167	11.886	9.66818	18.0618	10.9819	11.3481	7.72051	13.9263	7.75769	7.17176	6.32087	6.928	6.11331	4.77334	7.35109	6.82888	7.50886	5.59627	6.63442	9.05203	-0.00326132	1
LOCMI00887	7.10794	5.20733	4.64245	3.17601	6.78506	5.42016	4.72721	5.50343	6.50796	7.38452	6.16181	10.1913	4.0753	7.89926	5.9354	8.17471	8.58083	4.75414	6.98922	5.27234	7.1521	6.06319	5.78913	8.23911	0.987747	2.10811	1.91801	0	0.779408	4.06063	4.7531	1.27327	5.82738	3.60291	6.23019	14.7213	19.2078	10.4294	13.856	14.1699	12.0138	14.373	12.5359	14.109	7.17783	12.1422	14.593	0.155091	1
LOCMI00888	5.16941	5.7136	6.66825	5.10923	5.25295	6.2361	5.60856	4.19309	4.26866	5.0613	5.7767	5.61827	1.82316	1.8651	2.05041	2.20587	1.78767	2.65673	0.759698	4.26808	2.72461	3.19696	3.52382	1.21163	0.987747	0.790542	0	0.232546	2.33822	1.16018	1.58437	1.75074	1.38017	2.0588	0.916204	5.13107	4.30305	4.29819	5.6738	6.6801	5.14877	5.70533	5.4631	6.45666	4.62301	4.81934	7.68051	-0.0813252	1
LOCMI00889	13.2466	10.487	9.62254	12.7731	10.36	13.463	11.2171	10.7448	8.60731	9.95665	11.1683	10.9752	4.61152	6.91185	2.80583	8.56398	5.4822	2.37707	5.16595	7.15532	5.44922	2.2048	8.9354	6.78515	4.19793	2.37163	7.43228	3.25565	5.45585	5.02745	3.16873	4.45644	3.06704	3.43134	6.23019	37.4446	34.1126	29.0128	34.2219	25.9512	30.7317	29.6787	34.7297	26.1614	22.2026	27.101	31.7095	-0.0107254	1
LOCMI00890	0.25847	0.289296	0.337633	1.72609	2.4076	1.22391	1.68257	0	1.11965	0.331888	0	0.783944	1.28694	0.877695	1.72666	0.519029	2.97945	1.11862	1.82328	2.00851	0	9.48063	1.51021	0	0.987747	1.05406	0	0	0	0	1.26749	0	0.613408	0	0.732964	17.1036	21.8271	11.6936	16.7228	18.3399	13.0328	11.0815	12.4383	22.0483	15.7547	20.3414	17.6103	1.01457	1
LOCMI00891	16.9944	22.1311	20.0892	19.7465	21.5955	15.6194	24.1168	20.1792	18.7541	24.3108	22.0285	19.468	36.0342	32.4747	32.1591	24.0051	23.2397	27.6859	26.2855	29.6255	29.8572	26.0166	38.1328	26.6559	34.5712	31.6217	39.0794	16.2783	77.1613	22.8169	32.9548	25.9428	31.1305	26.5929	47.2762	83.7464	70.0338	62.703	78.1192	74.4933	69.5084	64.4592	72.2398	63.5144	64.6613	70.2873	70.0024	0.044845	1
LOCMI00892	0.581559	1.59113	1.26612	0.897568	0.802534	1.10734	0.881345	0.960916	1.32958	0.746749	2.00259	1.69855	0.428979	1.20683	0.971247	1.16782	0.715069	0.559311	0.607758	0.753191	1.24878	0.992159	0.755104	0	0.987747	1.05406	0	0.465093	0.779408	1.16018	1.7428	0	0.306704	0.343134	0.732964	0.549757	1.74617	0.695296	1.13476	1.13359	0.589963	0.932601	0.829221	0.621752	0.66912	1.62731	1.04236	-0.193222	1
LOCMI00893	0	0	2.95429	0	0	0	0	0	0	0	0	0	0.321734	3.40107	0.755415	0	0	0	0.455819	0.376596	0.340576	7.27583	1.76191	0	0	0.790542	0	0.697639	0	0.580091	0	0.477475	0.460056	0	0	0	0	0	0	0	0	0	0.146333	0	0	0	0	-6.3572	0.560172
LOCMI00894	0	0	1.85698	0	0	0	0	0	0	0	0	0	2.03765	12.2877	3.12957	3.11417	0	0.978794	2.27909	15.3149	0.227051	17.6384	6.67009	0.484653	0	0.527028	0	0.465093	0.389704	3.67391	0.47531	0	0	0	0	0	0.187089	0.189626	0	0.121456	0	0.109718	0.243889	0	0	0	0.164582	-5.68368	0.413053
LOCMI00895	0	1.08486	0	0	1.09436	0	0	0	0.559825	0.663777	0	0	0	0	0	0	0	0	0	0	0	0	0	0	0	0	0	0	0	0	0	0	0	0	0	0	0	0	0	0	0	0	0	0	0	0	0	0.0133419	1
LOCMI00896	2.00315	1.95275	1.35053	0.828525	1.45915	1.39875	2.1633	0.349424	1.39956	1.32755	2.3877	1.76387	0.857958	0.877695	0.863331	1.03806	3.21781	1.67793	1.21552	1.00425	2.72461	2.97648	4.40478	0	0	1.05406	3.83601	6.27875	0.779408	0	2.53498	0	2.45363	0	4.39778	32.8022	18.0853	25.7892	20.127	22.0646	21.2387	19.1458	20.6818	13.2959	13.1391	10.5775	18.4881	-0.188119	1
LOCMI00897	0.452323	1.01254	1.35053	0.483306	0.145915	0.291407	1.68257	0.43678	0.349891	0.746749	0.847249	1.63322	0	0	0	0	0	0	0	0	0	0	0	0	0	0	0	0	0	0	0	0	0	0	0	0	0	0	0	0	0	0	0	0	0	0	0	-0.367423	1
LOCMI00898	0	0	0	0	0	0	0	0	0	0	0	0	0	0	0	0	0	0	0	0	0	0	0	0	0	0	0	0	3.31248	0	0	0	0	0	0	0	0	0	0	0	0	0	0	0	0	0	0	0	1
LOCMI00899	0	0.144648	0	0.345219	0	0.87422	0.160244	0	0	0.165944	2.46472	0	0.536224	0.54856	0	0.259515	0	0.279656	0.303879	0.878723	0	0.551199	0	3.6349	0	0	0	0	0.389704	0	0	0	0	0.343134	0.366482	0.427589	1.06017	0.632087	0.71669	0.080971	0.107266	0.548589	0.487777	0.33479	0.912436	0.125178	0.822912	1.04856	1
LOCMI00900	0.581559	0	0.168817	0.483306	0.145915	0.174844	0.560856	0.786204	0.139956	0	0	0.130657	1.07245	0.219424	0.755415	1.16782	0.595891	0.419483	1.82328	1.12979	0.227051	1.54336	0.880955	0.484653	4.19793	0.790542	0	2.32546	0.974259	6.381	3.32717	0.477475	2.14693	2.91664	2.19889	0.305421	0.623631	0.189626	0.119448	0.080971	0.643596	0	0	0.430444	0.121658	0.751067	0.109722	0.380674	1
LOCMI00901	0	0	0	0	0	0.0582813	0	0	0	0	0	0	0	0	0	0	0	0	0	0	0	0	0	0	0	0	0	0	0	0	0	0	0	0	0.183241	0.0610842	0	0	0.119448	0.121456	0.107266	0	0.0487777	0.0956542	0.0608291	0.250356	0.0548608	1.55181	1
LOCMI00902	0	0	0	0	0	0	0	0	0	0	0	0	0	0	0	0	0	0	0	0	0	0	0	0	0	0	0	0	0	0	0	0	0	0	0	0	0	0	0	0.242913	0	0	0	0	0	0	0	0	1
LOCMI00903	0.193853	0.216972	0.253225	0.207131	0.145915	0	0.240367	0	0.279912	0.331888	0.231068	0	0.107245	0.109712	0.107916	0	0	0.139828	0	0	0	0	0	0	0	0	0	0	0	0	0	0	0	0	0	140.249	125.163	117.821	117.358	141.618	136.496	115.094	121.652	118.085	80.9635	103.522	77.3537	-1.16063	1
LOCMI00905	0	0	1.77257	0	0	0	0	0	0	0	0	0	1.71592	5.81473	1.295	0.778544	0.119178	0.838967	0.15194	3.64042	0.794678	8.04751	3.14627	0	0	0	0.239751	1.39528	0	2.90045	0.633746	0	0	0.514701	0	0	0.187089	0	0.0597242	0	0	0	0.292666	0.191308	0	0	0	-5.61899	0.527499
LOCMI00906	0	0	0.337633	0	0	0	0	0	0	0	0	0	0.107245	0.54856	0.107916	0.389272	0	0.139828	0.303879	1.12979	0	0.992159	0.503403	0	0	0	0	0	0	0	0	0	0	0	0	0	0	0	0	0	0	0	0.0975554	0	0	0	0	-3.27741	1
LOCMI00907	0.193853	0	0	0	0.510703	0.407969	0	0.611492	0	0	0.231068	0.653287	0	0	0	0	0	0	0	0	0	0	0	0	0	0	0	0	0	0	0	0	0	0	0	0	0	0	0	0	0	0	0	0	0	0	0	2.71356	1
LOCMI00908	6.91409	6.21986	7.84997	9.94229	6.78506	6.41094	5.7688	3.93102	9.37707	7.7164	6.08479	10.5832	27.2402	37.7409	29.2453	34.7749	38.137	26.008	27.1972	18.0766	23.8403	22.3787	30.33	4.11955	16.0509	6.32434	11.508	11.1622	11.3014	7.92791	12.5165	19.7357	12.5749	14.0685	9.52853	8.36853	8.7932	11.504	6.56966	7.36836	8.47402	6.41849	10.0482	6.40883	8.75938	6.00853	9.05203	-0.42788	1
LOCMI00909	0.646176	0.72324	0.844083	0.207131	0	0	0	0.262068	0	0.248916	0	1.04526	0	0.329136	0	0	0	0	0.455819	0.376596	0	0	0.377552	0	0	0	0	0	0	0	0	0	0	0	1.09945	0	0	0	0	0	0	0	0	0	0	0	0	-3.10908	1
LOCMI00910	1.68006	3.39923	5.73976	2.14036	5.6907	5.47844	1.28196	4.10573	4.75851	5.6421	8.39546	8.81937	0.536224	0	0	0	0	2.93638	0.759698	0	0.567627	1.1024	0	3.87723	19.2611	5.53379	3.83601	2.32546	8.18378	0	11.5659	3.34233	9.50783	2.74507	0.916204	1.28277	0	0	0.298621	0.202427	0.858128	0.274294	0.243889	0	0	0	1.15208	0.35466	1
LOCMI00911	4.26476	8.10029	5.99299	6.69724	6.2014	7.28516	7.05076	6.72641	7.41768	6.96966	4.92945	4.44235	4.82601	5.4856	7.2304	6.87714	6.5548	5.45328	5.7737	6.65319	10.1038	3.41744	4.90818	4.36188	2.96324	4.21622	3.35651	6.5113	3.31248	3.48054	4.59466	3.8198	7.3609	2.91664	7.32964	22.2957	30.8074	19.2787	23.7702	22.267	32.5552	28.7461	29.0227	22.2396	24.5749	20.1536	18.3235	0.124096	1
LOCMI00912	30.1118	31.9672	35.3671	29.1364	27.7969	30.9474	30.5266	35.0297	29.1109	34.0186	31.3482	30.8351	12.6549	20.7356	15.3241	18.8148	20.0219	25.5885	20.6638	18.8298	16.4612	12.6776	20.3878	15.7512	13.0877	17.1284	14.8646	8.83676	9.74259	7.34782	14.893	14.0059	20.8559	15.0979	8.61232	48.1343	49.5163	42.5395	41.0305	37.4896	40.4929	49.7022	45.8998	39.5052	37.6532	33.2347	37.3602	-0.026143	1
LOCMI00913	6.00944	6.72613	4.89568	8.2162	6.93098	9.0336	7.45137	7.07583	6.22805	5.14427	6.23883	8.4274	10.6172	8.44782	7.01456	12.846	6.19726	8.80915	7.90086	4.26808	3.85986	6.94511	4.53063	5.33119	10.3713	10.5406	8.63103	12.0924	7.79408	14.1155	7.92183	18.3032	13.955	12.1813	22.5386	2.56553	2.8687	6.38408	4.24042	4.7368	4.98787	4.99216	3.951	3.96965	5.41379	3.88051	1.97499	0.23825	1
LOCMI00914	2.77856	2.96528	9.28491	2.6927	8.75492	0	8.97369	21.2275	16.4449	18.6687	0.30809	6.27155	60.5933	113.552	256.086	46.8424	8.70001	139.548	293.699	195.202	180.051	334.358	9.56466	24.2327	20.2488	4.21622	19.1801	39.3003	5.261	16.2425	52.1256	10.027	4.75391	13.0391	0	0.244337	2.05798	12.1361	5.37517	2.87447	0.53633	7.0768	3.26811	3.30007	11.4359	1.56472	0	1.13498	1
LOCMI00915	157.085	177.266	156.577	169.226	162.404	167.967	183.72	180.303	156.681	182.705	155.586	143.201	340.824	289.639	304.54	256.011	261.239	312.096	302.816	216.04	188.112	342.625	210.548	118.255	161.25	134.919	183.17	200.455	209.855	122.399	137.681	117.936	168.841	124.214	92.5367	277.444	261.863	259.029	275.269	268.662	275.727	267.821	281.008	240.762	209.313	246.538	226.081	0.0728307	1
LOCMI00916	0.193853	0	0	0	0	0	0	0	0	0	0	0	0	0	0	0	0	0	0	0	0	0	0	0	0	0	0	0	1.16911	0	0	0	0	0	0	0.183252	0	0	0	0	0	0	0	0	0	0	0.164582	-2.70471	1
LOCMI00917	0	0	0	0	0	0	0	0	0	0	0.539158	0	0	0	0	0	0	0	0	0	0	0	0	0	0	0	0	0	0	0	0	0	0	0	0	0	0	0	0	0	0	0	0	0	0	0	0	0	1
LOCMI00918	20.5484	20.2507	18.0634	23.4058	22.9817	20.6316	19.3095	21.0528	21.4833	19.2495	29.1145	23.7143	20.3765	14.7014	28.5978	17.3875	17.4	18.3174	16.2575	25.3574	18.9587	17.7486	21.0171	15.0243	11.853	12.6487	7.19253	12.5575	16.7573	17.7894	17.9033	19.8948	15.0285	20.4165	19.6068	31.0918	29.3107	29.7081	26.1592	20.2427	22.6868	20.2429	25.8522	21.1874	20.8035	24.5974	26.9367	0.0286775	1
LOCMI00919	0.25847	1.59113	0.337633	0.621393	0.656619	0.233125	0	1.48505	0	0.331888	0.30809	1.11059	0.428979	0.987407	0	0	1.0726	1.25845	0	2.13404	0.454102	1.43312	2.76872	5.33119	0.987747	4.47974	3.11676	3.95329	5.84556	3.28718	1.42593	2.06906	1.38017	2.23037	1.64917	11.606	8.1072	7.9643	7.76414	3.15787	4.8806	5.92476	11.6091	16.3569	11.0709	8.69986	19.9693	-0.266215	1
LOCMI00920	0	0	0	0	0	0.174844	0	0	0	0	0	0	0	0	0	0	0	0	0	0	0	0	0	0	0	0	0	0	0	0	0	0	0	0	0	0.183252	0	0	0.179172	0	0	0	0.146333	0.143481	0	0	0	2.62755	1
LOCMI00921	14.2805	17.2854	15.0247	15.3967	20.5741	14.1624	16.9058	13.7149	15.1853	14.769	16.7139	14.4376	20.591	16.3471	11.655	13.2352	12.6329	17.1988	13.0668	15.4404	14.6448	11.024	7.17349	32.7141	32.3487	26.3514	25.4136	20.9292	41.8932	26.8775	20.4383	27.0569	20.3958	19.2155	23.2716	10.3843	10.2276	12.8946	11.2281	15.0606	12.0674	11.4655	10.1945	10.4741	9.18519	12.7681	10.9722	0.0764876	1
LOCMI00922	0.452323	0	0	0	1.09436	0	0	0.349424	0	0.912693	0.30809	0.261315	0.750713	0	2.05041	0	3.57534	0.559311	1.67134	2.38511	0	1.21264	0.503403	2.66559	0	0	3.59626	0	0	0	0	0	0.613408	0	1.28269	0.244337	4.17833	0.695296	0.895862	0	0.375431	0.219436	2.53644	2.10439	0.243316	1.18919	0.219443	1.55961	1
LOCMI00923	38.5767	33.1244	26.3354	26.5818	33.9253	41.2632	28.6838	37.0389	28.4111	37.4204	33.1967	39.9158	23.8083	12.178	13.4895	9.47228	12.037	21.3936	29.4763	16.0681	9.87671	5.73247	10.4456	0	0.74081	0.790542	1.67826	0.697639	1.94852	2.70709	1.58437	4.93391	1.07346	0.514701	1.28269	1.46602	1.06017	0.884922	0.179172	0.283398	0.53633	0.384012	0.487777	0.813061	0.182487	0.625889	0.384026	0.177186	1
LOCMI00925	5.36326	0.650916	2.61666	2.55462	1.67803	3.49688	3.84587	2.9701	1.81943	1.65944	5.69967	3.33176	11.2607	13.714	9.82039	8.17471	12.8712	6.43208	13.3707	3.51489	5.22217	3.74816	9.69051	3.39257	0.74081	4.47974	3.35651	2.09292	5.45585	1.74027	0	6.36634	5.21397	3.43134	3.66482	1.89361	2.12035	4.86707	1.85145	2.99593	4.45154	2.52351	2.634	2.2957	1.03409	1.94026	3.45623	0.0967503	1
LOCMI00926	2.06776	1.30183	2.86988	1.1047	1.31324	1.04906	2.96452	0	1.88941	1.32755	2.46472	0.326643	3.21734	3.51078	0	0.908301	1.0726	0.699139	1.06358	1.38085	0.794678	0	1.13266	0	0	0.527028	0	0	0	1.35354	0.792183	0	0	1.5441	0.366482	355.204	618.642	563.822	615.398	768.01	736.649	728.691	570.163	480.136	582.986	659.875	222.351	-0.456701	1
LOCMI00928	0	0	0.168817	0	0	0	0	0	0	0	0	0	0	0	0	0	0	0	0	0	0.227051	0	0	0	0	0.527028	0.719253	0	0.584556	0	0	0	0	0	0.549723	0	0	0	0.119448	0	0	0.109718	0	0	0	0	0	-2.42008	1
LOCMI00929	0	0	3.71396	0	0	0	0	0	0.349891	0	0.616181	1.69855	3.32459	0	0.539582	9.34252	0	0	0.455819	0.627659	0.340576	0.551199	0	105.654	217.057	506.21	349.077	200.455	575.592	273.609	176.657	255.131	53.5199	95.9059	500.797	0	0	0	0	0	0.804495	0	0	0.143481	0	0	0	-6.68315	0.254847
LOCMI00930	27.8502	27.4108	25.4069	23.1987	28.4535	28.4413	28.3633	30.0505	27.5714	22.9003	29.6537	25.7395	45.3645	42.7876	35.0728	48.3995	37.7795	43.9059	40.1121	38.1617	36.7822	36.1587	35.4899	50.8886	47.9057	45.3244	46.7514	23.9523	43.2571	31.1315	38.0248	35.6515	38.0313	26.7644	32.9834	198.157	167.383	135.772	161.554	187.569	167.389	160.846	165.454	161.895	120.989	152.404	132.324	0.150126	1
LOCMI00931	0	0	0	0	0	0.174844	0.0801222	0	0.279912	0	0	0	0	0	0	0	0.119178	0.419483	0	0	0	0	0.125851	0	0	0.263514	0	0	0	0	0.158437	0	0	0.171567	0	0.183252	0.187089	0	0.597242	0	0	0	0.195111	0.0478271	0	0.187767	0.0548608	3.07194	1
LOCMI00932	18.1576	15.7666	12.6612	20.1608	17.5098	15.8525	17.9474	19.8298	16.9347	16.5944	19.1016	16.7895	54.9093	50.6869	50.5049	50.6053	39.2096	50.8973	45.278	38.7893	36.5552	35.828	47.4457	67.6091	59.7587	67.1961	58.9787	51.6253	63.3269	40.0263	40.0844	45.3602	53.5199	41.1761	50.7577	21.9292	23.8851	24.0825	24.8453	21.6192	24.1885	24.0282	35.7053	20.8526	22.2634	24.973	29.5151	0.0862091	1
LOCMI00933	15.2498	19.4552	17.3881	16.2943	14.3727	17.2513	15.7841	10.0459	15.955	11.6991	16.1747	19.2066	7.29264	8.88666	11.3312	9.47228	15.374	10.3473	12.7629	10.5447	6.81152	9.81135	8.9354	30.5332	26.6692	27.4055	21.8173	26.7428	20.8492	33.4519	25.1914	30.081	36.0377	32.2546	29.8683	4.6424	2.30744	6.44729	4.24042	3.92709	3.96884	5.04702	3.80466	4.11313	4.62301	3.81792	5.5958	-0.246513	1
LOCMI00934	51.5002	43.3944	48.2815	43.2904	52.6025	56.4163	44.2275	40.8826	45.8357	45.8006	49.6796	45.4034	57.9122	52.8811	44.4615	53.46	48.6247	35.6561	39.3524	40.7979	33.717	26.1268	39.1396	38.5299	27.1631	34.5203	22.5366	29.9985	29.8123	26.8775	28.677	26.8978	32.3573	23.8478	29.8683	76.2941	84.7515	65.9899	75.1927	84.6147	72.2437	66.4341	70.5326	69.8276	64.3571	63.2148	55.8483	0.0595627	1
LOCMI00935	10.9204	8.38958	9.79136	8.90664	7.36872	7.40173	8.97369	7.94939	10.6367	11.865	7.93333	9.92996	20.162	7.89926	15.7558	14.7923	8.58083	13.004	10.6358	12.9298	9.76318	11.1342	10.3198	18.4168	23.459	23.9798	27.8111	34.4169	17.7315	29.0045	22.0227	26.2611	35.8844	19.2155	27.8526	1.03843	1.55908	4.93028	1.25421	4.37243	3.64705	4.49843	2.87789	3.10876	5.10964	5.25747	0.822912	-0.262938	1
LOCMI00936	0	0.36162	0	0.690437	0.729576	0.291407	0.400611	0.43678	0.699781	0.41486	0	0.326643	0	0	1.61875	0	0	0.699139	0	0	0	0	0.629254	0	0	0	0	0	0	0	0	0	0	0	0	0.610842	0	0	0	0.404855	0.268165	0	0	0	0.304145	0	0.274304	0.794929	1
LOCMI00937	0	0	0	0	0	0.233125	0	0	0	0	0	0	0.428979	0	1.18708	1.68684	0.476713	0.559311	0.607758	0	0	0	0	0	0	0	0	0	0	0	0	0	0	0.343134	0	0	0.124726	0.948131	0.238897	0.080971	0	0.109718	0	0	0.121658	0.125178	0	3.02157	1
LOCMI00938	22.0992	26.5429	25.3225	25.0629	25.1704	22.7297	26.6807	25.1585	21.4133	24.8916	22.7217	22.0811	20.4838	25.892	25.4683	24.2646	19.3069	17.6183	17.7769	21.4659	23.0457	28.3316	28.0647	10.9047	6.66729	9.4865	9.82979	10.9297	5.6507	12.5686	13.6255	10.027	14.1084	14.2401	10.2615	10.4454	12.9092	14.538	11.8254	12.8744	10.9948	13.605	9.31654	8.94367	11.4967	11.266	18.1589	0.009969	1
LOCMI00939	0	0	0	0	0	0	0	0	0	0	0	0	0	0	0	0	0	0	0	0	0	0	0	0	0	0	0	0	0	0	0	0	0	0	0	0.244337	3.67942	0	1.07503	3.84612	3.91521	0.603448	1.07311	1.7696	0.66912	0.438122	2.41388	0	1
LOCMI00940	0	0	0.928491	0	0	0	0	0	0	0	0	0	0.536224	3.07193	0.755415	0.908301	0.238356	0.279656	1.21552	5.5234	0.113525	2.53552	1.38436	0.242327	0	0	0.239751	0.930186	0	0.386727	0.47531	0.318317	0.306704	0	0	0	0.187089	0	0	0	0	0	0.0975554	0	0.0608291	0	0	-4.68451	0.888759
LOCMI00941	32.115	29.7252	21.8617	28.2389	30.8611	29.7235	25.1584	29.6137	26.7316	27.7957	30.4239	25.8048	41.3965	23.3686	33.9937	34.1262	24.3123	26.1478	28.2608	33.2659	30.8789	28.4419	26.3028	18.4168	24.4467	14.2298	26.3726	16.2783	24.5513	25.7174	24.5577	27.2161	27.1433	24.7056	26.0202	53.5097	47.0842	40.0743	50.885	49.5947	43.0137	57.0533	45.1682	37.7356	46.8992	44.8762	43.2852	0.0420952	1
LOCMI00942	10.2096	11.2825	12.2392	10.3566	12.8405	11.6563	11.778	11.9678	11.9663	11.782	11.7074	12.4125	18.4461	16.8956	14.245	15.5709	19.6644	20.1352	18.5366	17.7	16.0071	18.0793	19.1293	6.05817	5.67955	3.95271	7.67203	5.11602	7.79408	7.15445	7.44652	6.68466	9.20112	9.43618	8.42908	27.3657	26.3796	21.491	21.5604	27.9755	25.4757	25.5642	24.9742	26.0658	21.9593	21.4054	24.4131	0.132536	1
LOCMI00944	0.193853	0.072324	0	0	0.364788	0	0	0	0	0	0	0	0	0	0	0.129757	0	0	0	0.125532	0	0	0.125851	0	0	0	0	0	0	0	0	0	0	0	0	52.4713	45.5251	38.8734	42.5833	38.0968	45.9099	36.6457	39.51	47.014	37.6532	47.6927	35.0012	0.314488	1
LOCMI00945	5.68635	4.77338	2.61666	8.76855	3.21014	5.12876	6.00917	3.40688	7.3477	2.90402	5.39158	8.03543	0	0	0.971247	0	0	0	1.97521	0	0	0	0.503403	110.501	123.468	123.588	130.424	172.317	94.8929	74.6383	62.5824	66.3691	68.5484	74.4601	98.0339	0	0	0	0	0	0	0	0.195111	0	0	0	0.493747	-0.299579	1
LOCMI00946	68.107	48.7464	60.5207	57.5134	59.7523	39.9227	47.9131	51.2779	42.8266	47.2111	55.8414	48.2779	0.428979	0.767983	1.18708	1.8166	7.38905	2.5169	0	0	0	0	0	15.7512	31.361	27.669	14.8646	18.6037	12.6654	13.9222	7.44652	17.8258	13.955	17.3283	13.9263	34.5125	55.815	65.0418	26.3981	39.7567	29.3373	55.8464	33.5591	50.2663	22.6892	17.9004	20.0791	-0.240321	1
LOCMI00947	28.4318	29.2912	33.5101	31.7601	31.2988	26.1683	30.8471	30.7493	32.05	33.6867	30.0388	29.9205	38.1791	48.0538	46.512	26.4705	44.811	51.7363	51.9633	50.8404	65.1636	76.3962	64.6873	29.8062	38.2752	29.7771	33.3254	27.673	27.2793	46.4073	29.4692	44.5644	40.6383	42.5486	44.894	35.2456	37.4802	35.0176	49.153	36.356	29.2836	44.6003	33.803	34.7225	42.3978	41.9346	39.2255	-0.0472334	1
LOCMI00949	17.0591	18.4426	15.9532	19.6775	18.3853	17.8341	15.8642	17.2965	14.4855	20.6601	15.4815	13.719	17.0519	19.419	20.0724	10.5103	17.1617	20.5547	15.4978	19.583	18.3911	24.1425	18.8776	15.2666	5.92648	7.90542	10.7888	10.4646	8.76833	12.1819	10.4568	9.07203	13.8017	19.5586	9.89501	5.31432	6.73522	9.10206	3.58345	8.74486	4.98787	8.22883	7.90199	9.61325	8.02943	7.13513	12.1791	-0.0360264	1
LOCMI00950	37.1551	36.3066	34.2698	36.386	37.2814	29.8983	33.6513	38.1746	31.4901	33.0229	36.4317	41.8104	22.1997	17.6636	17.8062	27.1193	22.6438	19.2962	18.9924	20.4617	20.4346	24.6937	17.1157	18.6592	20.2488	15.5473	22.0571	15.5806	20.4594	16.6293	30.1029	16.2342	20.8559	13.7254	17.5911	38.3609	28.9365	26.6109	31.3552	35.6677	25.4757	26.2774	33.7542	25.2049	26.0957	30.1053	21.7797	-0.0535131	1
LOCMI00951	0	0	2.61666	0	0	0	0	0	0	0	0	0	1.07245	2.30395	0.539582	1.29757	0	1.39828	0	3.89149	0	8.48847	1.25851	0	0	0	0	0	0	1.93364	0	0	0	0.857835	0	0	0	0	0	0	0	0	0.243889	0	0	0	0.548608	-6.18617	0.989651
LOCMI00952	0	0	0	0	0	0	0	0	0	0	0	0	0.321734	1.42625	1.40291	0	0	0	1.5194	1.63191	0.340576	4.85055	1.63606	0	0	0	0	0	0	0.580091	0	0	0	0	0	0	0.187089	0	0	0	0	0	0	0	0	0	0.164582	0	1
LOCMI00953	0	0.36162	0.168817	0.138087	0	0	0	0	0	0	0	0	0	0	0	0	0	0	0	0.251064	0	0	0	0	0	0.527028	0	0	0	0	0	0	0	0	0	1.34385	1.87089	1.07455	0.71669	1.61942	1.60899	1.09718	1.07311	1.0522	1.03409	0.751067	0.822912	-4.25276	0.550539
LOCMI00956	0.775411	0.506268	1.0129	0	0.364788	0.407969	0.240367	0.262068	0.139956	0.580805	0.231068	0.326643	0	0	0	0	0	0	0	0	0	0	0	10.1777	4.19793	3.6892	4.55527	0.697639	1.94852	3.09382	3.01029	5.25223	2.14693	4.11761	5.68047	0	0	0.126417	0	0	0	0.109718	0.0975554	0	0	0	0	-0.795207	1
LOCMI00958	12.6004	12.6567	19.5827	16.3634	16.7073	15.328	14.7425	17.5585	20.5736	17.922	17.8692	17.8347	11.9042	11.6295	15.9716	13.365	9.65343	15.1014	13.5226	13.4319	23.4998	20.7251	15.7313	16.9629	12.5938	26.0879	19.6596	19.0688	16.3676	18.3695	19.4877	37.4022	18.8623	28.137	22.3554	21.2573	29.1859	31.9204	38.9402	54.5744	37.2749	47.2884	40.2904	29.4615	36.1933	39.3058	20.3534	0.0734994	1
LOCMI00959	1.55082	11.2825	2.53225	7.24959	9.84928	11.5397	14.6624	6.02756	5.87816	7.46749	0	7.25149	6.43469	11.5198	7.44623	23.7456	20.3795	13.8429	18.6886	7.90851	8.5144	0.992159	0	1.45396	0	0.790542	1.43851	0	1.16911	5.22082	5.70371	1.43243	3.22039	0.514701	2.19889	4.94782	6.36104	4.3614	3.04593	11.0525	10.7802	4.9373	8.77999	6.8871	5.6571	6.00853	0	0.894793	1
LOCMI00960	1.55082	1.73578	0.50645	0.345219	1.3862	0.582813	1.68257	0.43678	0.349891	0.912693	1.6945	0.718616	1.07245	0.54856	1.18708	0	0.238356	0.699139	0.303879	0	0.227051	0.22048	0	0	0.493874	0.527028	0.479502	0.465093	0.584556	1.54691	0.950619	0.318317	0.920112	0.857835	0	8.12419	6.48576	5.56237	5.4349	5.50603	5.6851	7.7351	5.17044	5.97839	4.50135	6.00853	8.72287	-0.0319505	1
LOCMI00961	12.6004	14.1032	15.0247	10.4946	12.5487	14.92	11.6177	10.5701	13.2259	13.1096	13.2479	15.1563	7.93611	9.98378	10.5758	11.4186	12.3945	9.92777	8.66056	5.02127	10.3308	8.92943	11.83	17.9322	19.0141	16.0744	8.15153	3.95329	7.20952	17.016	13.9424	11.3003	10.2746	8.74991	14.1095	41.7816	25.6312	27.0533	33.8039	31.0928	25.2612	27.1552	28.9252	23.8179	21.2902	24.4723	26.7721	-0.0689451	1
LOCMI00962	5.16941	5.64127	3.71396	5.38541	4.01267	5.01219	8.25259	4.80458	9.587	5.39319	6.4699	5.09564	8.57958	13.9334	11.3312	8.17471	8.10411	10.0676	12.459	14.3106	11.012	5.62223	12.7109	7.2698	5.67955	3.95271	7.67203	9.30186	4.48159	9.47481	5.38684	8.4354	7.05419	9.09305	14.2928	13.3774	17.524	8.65959	10.6906	10.3238	13.7837	8.88714	15.3162	16.1656	11.1925	13.2063	12.618	0.143714	1
LOCMI00963	0.0646176	0.072324	0.253225	0.138087	0.0729576	0.116563	0.160244	0.087356	0.0699781	0.165944	0.154045	0.130657	0.21449	0.54856	0.215833	0.259515	0.357534	0.139828	0.455819	0.125532	0.340576	0.22048	0	0	0	0	0	0.232546	0.194852	0.193364	0.316873	0.159158	0	0	0	9.10154	9.41683	6.5105	8.66	6.03234	7.24046	7.02194	10.6823	6.74362	5.71793	5.44523	5.04719	-0.193976	1
LOCMI00964	2.06776	1.5188	4.22041	2.2094	3.21014	0	2.80428	3.84366	3.70884	0.746749	2.46472	5.42228	0.965203	0.329136	0.323749	2.33563	0	2.93638	0.455819	1.88298	1.70288	0	3.64967	0	0	0	0	0	0	0	0.47531	0	0	0	0	0.549757	1.80853	0.189626	0.71669	0.364369	0	0.658307	0.292666	0.286963	0.182487	0.187767	0.164582	-0.0252999	1
LOCMI00965	2.52009	0	4.22041	2.27844	1.24028	0	1.76269	3.84366	3.07904	2.73808	2.54175	3.26643	3.00285	0	0.647498	2.85466	0	1.53811	0	1.38085	0	3.63792	0	0	0	0	0	0	0	1.16018	0	0	0.920112	0	0	2.38228	0.685994	0.379252	0	0	0.321798	0	0.292666	1.0522	0.364974	0.688478	0.603469	-0.398778	1
LOCMI00967	0	0	0	0.276175	0	0	0	0	0	0	0	0	0	0	0	0	0	0	0	0	0	0	0	0	0	0	0	0	0	0	0	0	0	0	0	0	0	0	0	0	0	0	0.341444	0	0	0.250356	0.109722	-3.11997	1
LOCMI00968	0.25847	0	0	0.55235	1.67803	0.46625	0	0	0.279912	0.331888	0	0	0	1.75539	5.82748	4.5415	11.0836	11.8854	0	0	0	0	0	0.969307	1.97549	1.05406	1.91801	0	0.779408	0	0	0.636634	0	0	0.732964	0	0.249452	1.01134	0.238897	0.931166	0.429064	0.877742	0	0	0	0	0	1.35533	1
LOCMI00969	24.167	21.1186	20.0892	18.8489	23.0546	22.4383	23.0752	20.3539	22.323	19.3325	18.8705	18.5534	22.9504	20.7356	17.6983	16.0899	17.8767	15.3811	19.6002	15.0638	15.3259	14.3312	17.1157	14.0549	11.1122	12.6487	14.6248	10.9297	11.886	12.9554	13.9424	13.2102	14.5684	16.9851	12.0939	33.2909	34.7363	23.008	25.6217	27.3277	28.7473	27.8135	33.5103	29.7485	20.3777	27.7895	28.0887	0.0780127	1
LOCMI00971	0	0	0	0	0	0	0	0	0	0	0	0	0	0	0	0	0	0	0	0	0	0	0	0	0	0	0	0	0	0	0	0	0	0	0	0	0	0.189626	0	0	0.482697	0.164577	0	0.286963	0	0	0.329165	0	1
LOCMI00972	0.25847	0	0.168817	0.138087	0	0	0.160244	0.349424	0	0	0.154045	0	0	0.219424	0	0.519029	0	0.559311	0.911638	0	0.454102	0	0	0.969307	0.493874	0	0	0	0.389704	0.386727	0.950619	0	0.306704	0	0	0.244337	0.748357	0.758505	0.119448	0.080971	0	0.768025	0.195111	0.286963	0.729949	0.375533	0.329165	-0.216644	1
LOCMI00973	0	0	0	0	0	0	0	0	0	0	0	0.130657	0	0	0	0	0	0	0	0	0	0	0	0	0	0	0	0	0	0	0	0	0	0	0	0	0	0.126417	0	0.080971	0	0	0	0	0	0	0	0	1
LOCMI00974	2.45547	2.45902	4.72686	2.89984	4.37746	1.16563	3.20489	5.67814	3.07904	3.15294	1.54045	3.00512	5.79122	4.6079	6.69082	4.41175	4.05206	3.35587	3.64655	3.51489	1.58936	5.07103	4.27893	4.36188	4.93874	2.63514	5.75402	2.32546	5.06615	21.8501	11.8827	6.68466	7.6676	30.7105	7.69612	0.488673	2.49452	3.28685	1.31393	1.29554	1.07266	2.41379	1.46333	0.765234	0.729949	1.87767	1.64582	0.198262	1
LOCMI00975	0.516941	0.216972	0.844083	1.38087	0.583661	0.46625	0	1.13563	1.39956	1.24458	0.231068	0.653287	29.7068	16.7859	23.0941	17.7767	15.4932	14.9616	20.8157	22.0936	25.4297	17.9691	18.2484	2.42327	3.70405	4.74325	6.71302	7.20894	2.53307	2.51373	2.85186	3.18317	3.5271	3.43134	3.66482	0.916262	1.74617	1.26417	1.37366	1.74088	2.03805	1.70063	0.975554	2.20005	1.70321	0.625889	1.09722	-0.454118	1
LOCMI00976	25.7824	27.1938	28.4456	27.1342	27.4321	17.8924	27.0012	23.324	17.3546	25.2235	20.334	26.5235	0	0	0	0	0	0	0	0	0	0	0	0	0	0	0	0	0	0	0	0	0	0	0	0.183252	0	0.189626	0.179172	0	0	0	0	0	0	0	0	-0.18349	1
LOCMI00978	35.152	33.9923	31.9907	26.6509	37.7191	36.3675	33.6513	31.3608	30.7904	32.1102	32.3495	30.4432	12.2259	14.3723	11.655	17.128	12.7521	14.1226	10.7877	13.5574	13.0554	12.1264	11.83	10.42	17.0386	10.277	11.0285	10.4646	10.9117	8.89472	7.60495	8.4354	10.888	10.4656	9.89501	27.549	28.3129	21.5542	27.2939	27.7326	25.6366	23.9185	25.4132	23.5788	22.1418	22.532	26.2783	0.123416	1
LOCMI00979	1.03388	0.289296	1.35053	0.55235	0.875492	0.932501	0	1.04827	0.839737	1.57647	0.616181	0	1.28694	0.877695	0.863331	0.519029	0.476713	1.11862	0.607758	1.00425	0.454102	0	0	1.93861	0	2.10811	1.91801	0	0	0	1.90124	0	0	2.0588	0.732964	2.13795	1.1849	1.4538	2.32924	0.769224	1.87716	2.1395	1.51211	2.05657	3.7714	1.6899	0.877773	-0.166692	1
LOCMI00980	42.3892	40.0675	42.0353	42.1857	42.972	36.6007	43.8269	44.7263	52.2736	36.0929	34.3521	44.6848	37.6429	42.3488	32.1591	38.6677	53.511	38.3128	37.833	40.9234	46.6589	40.5683	36.245	28.1099	32.8426	25.0338	29.4894	39.0678	32.1506	27.0709	35.0145	29.6035	30.6704	30.7105	28.9521	57.4191	45.9616	49.6821	59.9631	53.9671	60.7662	41.9671	48.7777	38.5965	39.2956	45.0014	40.213	0.0112523	1
LOCMI00982	8.98185	6.58148	10.0446	7.7329	9.48449	9.09188	9.53455	7.3379	8.88722	10.7864	9.08867	8.4274	5.36224	7.24099	8.20164	5.44981	5.60137	5.17363	5.92564	5.64893	7.03857	6.06319	4.78233	1.69629	1.72856	0.790542	3.35651	0.930186	0.584556	1.54691	2.85186	4.45644	1.99358	4.11761	2.38213	6.23058	3.42997	5.56237	5.25573	4.37243	4.50517	6.41849	5.17044	4.68706	4.37969	4.81934	5.81524	0.09167	1
LOCMI00983	12.1481	11.8611	12.7456	15.1206	15.1022	9.0336	9.69479	11.6183	10.4267	11.2012	14.0181	9.73398	19.5185	13.4946	23.4179	28.9359	5.60137	16.3598	15.4978	11.2979	9.30908	12.6776	13.5919	3.39257	7.16117	8.69596	6.95278	3.72074	6.04041	3.09382	9.03088	8.75372	3.8338	6.00484	8.61232	14.4769	10.1028	16.3078	16.6033	13.3197	7.34772	12.2335	12.0481	6.74362	14.0515	17.0242	7.62565	-0.191436	1
LOCMI00984	0.193853	0.216972	0.590858	0.207131	0.218873	1.39875	1.92293	0.611492	0.489847	0.248916	1.07832	0	0	0	1.07916	1.8166	0.834247	0	1.5194	0.376596	0	0	0.880955	0	0	0.790542	0	0	0	0	0	0.477475	0.460056	0.514701	0.549723	1.46602	0	7.269	10.1531	6.59913	20.8632	7.78996	12.0481	2.96528	0.425803	0.438122	8.3937	1.76461	1
LOCMI00985	1.22773	1.01254	1.0129	0.966612	1.09436	0.87422	0.881345	1.22298	1.39956	1.16161	1.46343	0.718616	0	0	0	1.94636	0.476713	0	0	1.38085	0	0.771679	1.13266	0.242327	0.246937	2.10811	1.91801	0.697639	0.194852	1.35354	0.792183	0.636634	1.38017	1.20097	0.916204	0	0.498905	0.758505	0.0597242	1.41699	0.965394	0.164577	0.438999	0.669579	0.66912	0.312944	0.493747	-0.0543571	1
LOCMI00987	0.904647	1.37416	1.43494	1.44992	1.96986	1.28219	2.64403	1.22298	2.30928	2.73808	0.231068	1.56789	0.750713	2.30395	1.51083	0.389272	0.595891	1.39828	0.455819	1.75745	0.567627	0.771679	1.76191	11.147	19.0141	13.9662	16.5428	27.2079	16.3676	20.3032	12.1996	10.1861	11.8081	20.0733	22.3554	5.55866	3.30525	5.11991	5.31545	4.04855	3.70068	5.10188	4.09733	2.96528	4.07555	5.25747	3.56595	0.461341	1
LOCMI00988	0	0	0	0	0	0	0	0	0.629803	0	0	0	6.2202	1.42625	0	39.1867	0.476713	0	2.73491	0	0	0	1.63606	0	2.22243	3.42568	6.47327	0	7.01467	0.773454	0	4.29728	0.613408	1.5441	5.68047	0.244337	0	0	0.537517	0	1.66262	0	0	0	0	0.250356	0	0	1
LOCMI00991	0	0	0	0	0	0	0	0	0	0	0	0	1.17969	0.109712	0	5.83908	0	0	0.303879	0	0.113525	0.22048	0.251701	0.484653	0.493874	0.263514	1.43851	0	0.974259	0	0	0.795792	0	0.171567	0.366482	0	0	0	0	0	0.160899	0	0.0975554	0.0478271	0	0	0.0548608	0	1
LOCMI00993	1.16312	0.144648	2.27902	0	0.364788	1.39875	0.400611	0.174712	0.489847	0.41486	0	0.849273	0.21449	0.219424	0	0	0	0.279656	0.303879	0	0	0.22048	0	0	0	0	0	0	0	0.386727	0	0	0	0	0	0	0	0.252835	0	0.080971	0.107266	0	0.0975554	0	0	0	0	-0.590458	1
LOCMI00994	7.36641	5.85824	5.57095	5.17828	5.61774	5.47844	4.48685	6.37699	4.96845	6.72074	6.08479	4.76899	0	0	0	0	0	0	0	0	0	0	0	0	0	0	0	0	0	0	0	0	0	0	0	0	0	0	0	0	0	0	0	0	0	0	0	-0.12849	1
LOCMI00995	0.129235	0.289296	0.844083	0.414262	0.145915	0.233125	0.480733	0.174712	0	0.829721	0.462136	0.261315	0	0	0.431665	0.259515	0	0	0.607758	0.251064	0	0	0	0	0	0	0	0	0	0	0.950619	0	0	0	0	1.46602	3.36761	5.68878	3.7029	3.88661	3.21798	2.85266	6.04844	3.63486	3.64974	5.50782	1.09722	-0.662498	1
LOCMI00998	42.7122	40.5014	35.7891	37.974	35.8222	43.1282	38.9394	36.5148	39.5376	42.3987	37.433	41.4184	39.4661	38.7283	35.0728	31.531	34.085	26.9868	25.5259	28.1191	25.4297	35.0563	33.6021	93.0534	117.789	92.7569	120.595	101.158	134.448	66.1303	81.9117	124.78	113.634	79.4355	133.033	29.0761	26.8161	21.3645	22.3966	32.2669	28.64	31.3793	29.5105	29.8919	29.7454	34.862	35.1658	-0.0235677	1
LOCMI00999	0.646176	1.22951	0.590858	0.966612	0.729576	0.815938	0.801222	0.262068	1.18963	0	0.770226	0.653287	4.71877	11.5198	3.99291	9.7318	8.93836	6.15242	9.26832	15.817	6.58447	1.54336	6.41839	4.11955	0.74081	1.8446	2.39751	1.62783	1.36396	0	0	0	2.14693	1.20097	0	1.22168	1.06017	1.26417	2.44869	3.44127	2.89618	2.02978	2.97544	2.10439	1.8857	1.94026	1.48124	-0.381516	1
LOCMI01000	0.25847	1.88042	0.337633	2.62366	0	1.98156	3.04465	0	0.629803	2.15727	0.693203	2.48249	0	0.438848	0	0	0.476713	0	0	0	0	0	0	0	0	1.05406	0.959004	0.930186	0.779408	0	0	0	1.99358	0	0	0	1.06017	0	1.01531	1.05262	0	0	1.26822	0.191308	0.547461	0	1.15208	-0.0200715	1
LOCMI01001	6.20329	8.60656	7.68115	6.0068	9.48449	7.92626	6.81039	4.62987	8.88722	9.12693	7.1631	5.42228	0	0	0	0	0	0	0	0.251064	0	0	0	29.8062	28.8916	23.4527	35.7229	31.1612	23.1874	20.1098	23.1317	20.2131	20.2425	26.2497	18.3241	1.83252	1.74617	0.252835	1.13476	0.607282	2.14532	1.37147	1.36578	2.43918	1.03409	1.43954	1.64582	0.0238321	1
LOCMI01003	1.16312	1.5188	0.50645	1.44992	1.31324	1.04906	2.1633	1.04827	1.88941	2.90402	0.231068	0.783944	0.321734	2.63309	0.323749	2.7249	0.357534	0	1.82328	0	1.02173	0.992159	0.377552	0	0	0.790542	0	0.697639	0	0	0	0	0	0	0	0.549757	0.748357	0.948131	0.179172	0.607282	2.03805	0.329153	0.292666	0.430444	0.912436	0.938833	0.65833	0.258898	1
LOCMI01005	0	0	18.3166	0	0	0	0	0	0	0	0	0	6.43469	43.5556	10.4679	8.69374	0.476713	5.17363	7.44504	47.9532	7.26562	46.1905	14.0953	0	0	0	0	0.930186	1.36396	3.67391	1.10906	0.636634	0	0	0	0.244337	1.87089	0.442461	0	0.283398	0.214532	0	1.07311	0	0.243316	0	0.384026	-8.9826	0.0325431
LOCMI01006	6.33253	6.79846	3.12311	3.65932	4.3045	6.52751	4.24648	5.50343	4.68853	2.73808	6.31585	3.07045	2.89561	6.25358	4.6404	4.5415	4.64795	2.23724	7.14116	1.75745	2.49756	3.41744	3.14627	1.45396	0.987747	1.05406	2.87701	2.79056	1.94852	3.48054	3.16873	1.9099	2.14693	1.71567	5.31399	40.621	38.9146	26.8637	60.5603	36.194	39.6884	40.047	41.9976	40.6052	21.0469	29.4168	23.4256	0.0465303	1
LOCMI01007	0	0.867888	1.0129	3.03792	3.57492	0.291407	0.160244	0.174712	0.839737	2.24025	0.154045	0.97993	7.72162	54.7462	60.4332	24.3944	5.24384	10.0676	20.208	19.834	34.7388	56.1121	22.4014	0.484653	32.8426	12.3852	17.2621	5.11602	5.261	10.4416	1.58437	5.88886	4.14051	0.857835	12.2771	0	3.36761	7.20579	2.50841	4.41292	0.804495	0.384012	0.829221	2.24787	7.23866	2.75391	1.48124	-0.222689	1
LOCMI01008	12.0189	11.1379	9.70695	9.18281	11.9651	9.55813	12.8196	11.4436	11.5464	8.21424	9.70485	8.8847	2.78836	2.63309	2.58999	7.39616	5.00548	3.21604	2.12715	3.51489	3.51929	2.64576	2.76872	2.18094	1.23468	4.21622	2.63726	1.86037	2.72793	2.32036	2.37655	2.38738	2.45363	3.25977	2.01565	9.34588	7.29648	6.70012	8.00304	7.36836	7.34772	6.74764	9.90188	7.84364	7.36032	6.50924	7.18676	0.119516	1
LOCMI01009	0.129235	0.289296	0	0	0	0.116563	0	0	0.139956	0	0.616181	0	0	0	0	0.259515	0	0	0	0	0.454102	0	0.503403	0	0	0	0	0	0.389704	0	0	0	0	1.0294	0.366482	0	0.249452	0	0	0	0	0.329153	0	0	0	0	0	-1.48408	1
LOCMI01010	0	0	0	0	0	0	0	0	0	0	0	0	0	0	0	0	0	0	0	0	0	0	0	0	0	0	0	0	0	0	0	0	0	0	0	0.305421	0	0.568878	0.298621	0.566797	0.482697	0.274294	0.682888	0.239136	2.3115	1.18919	0	0	1
LOCMI01011	24.9424	24.8795	24.6472	27.6175	28.8912	25.2358	24.9981	26.9056	27.0815	27.6297	25.9566	27.0461	29.5996	24.2463	29.4612	30.7525	27.1726	21.2538	21.4235	25.483	26.1108	21.4968	29.1974	18.4168	24.1998	18.1825	19.4198	19.3014	22.6028	26.4908	22.1811	26.8978	26.3766	24.8772	30.7845	45.1412	44.0284	46.5848	52.9156	42.4693	41.1365	42.5156	45.4121	40.8922	39.6605	45.8777	52.7761	0.0539114	1
LOCMI01012	0	0	0	0	0	0	0	0	0	0	0	0	0	0	0	0	0	0	0	0	0	0	0	0	0	0	0	0	0	0	0	0	0	0	0	0.122168	0.124726	0.126417	0	0	0	0.109718	0.341444	0	0.304145	0.125178	0	0	1
LOCMI01013	12.2773	11.5718	10.3822	10.7018	10.0682	10.3741	11.2171	9.95858	11.4764	10.0396	11.1683	10.3873	3.32459	3.51078	6.25915	5.32005	5.83973	4.61432	5.31789	4.64468	5.33569	4.07887	4.65648	7.51213	8.14892	8.16893	7.91178	4.88348	7.01467	6.57436	9.03088	5.72971	8.43436	6.17641	7.51288	22.9066	21.0787	21.9334	25.5022	23.5626	24.7785	21.8338	23.8035	21.3787	19.8911	22.8449	15.8548	-0.112395	1
LOCMI01014	2.52009	2.96528	2.70106	2.6927	2.33464	3.61344	1.84281	2.44597	1.25961	2.48916	1.23236	1.95986	1.71592	0.987407	1.72666	3.24393	1.66849	2.5169	1.36746	0	1.02173	1.21264	1.13266	2.18094	3.95099	0.527028	1.19875	1.62783	1.75367	2.70709	3.32717	1.43243	3.8338	1.20097	5.13075	0.671926	0.311816	0.316044	0.298621	0.44534	1.23356	0.384012	0.0975554	1.00437	0.66912	0	0.493747	-0.0825934	1
LOCMI01015	0	0	0.253225	0	0	0	0	0	0	0	0	0.195986	0.321734	2.08453	2.26624	3.50345	0	1.53811	1.67134	0.376596	4.20044	7.38607	1.63606	0	0	0	0	0	0	0	0	0.477475	0.76676	0	0	0	0.685994	0	0.298621	0	0.160899	0.164577	0	0	0	0	0	-2.90669	1
LOCMI01016	18.2222	16.6345	16.6284	14.292	18.3124	20.6899	19.4697	20.2666	20.9235	18.6687	17.4841	17.5734	23.2721	33.6816	22.8783	28.9359	24.3123	27.8257	29.6282	32.7638	35.9875	67.6873	37.6294	23.5057	18.2733	23.7163	18.2211	19.5339	13.8345	29.778	23.9239	28.4894	26.6833	30.1958	33.3498	58.091	46.5852	35.5233	39.7166	48.2587	57.441	48.1661	54.2408	38.166	37.7748	38.2418	37.031	0.259401	1
LOCMI01017	17.7052	20.6847	19.9204	18.4347	21.5955	22.3217	15.5437	18.3448	19.314	20.2452	24.9553	19.3373	0	0.329136	0.107916	0.129757	0	0	0	0	0	0.11024	0	2.90792	5.43261	3.42568	3.59626	2.79056	2.53307	2.51373	3.32717	4.13812	2.14693	1.5441	1.46593	0	0	0.0632087	0.298621	0.0404855	0.214532	0.0548589	0.195111	0	0.182487	0	0	0.0217233	1
LOCMI01018	0	0	0	0.897568	0	0.990782	1.36208	0	1.18963	1.07864	1.30938	0.52263	0	0.438848	0	0	0	0	0	0	1.92993	0	0	0	0	0	0	0	0	0	0.633746	0	0	0	0	0	1.06017	0	0.238897	1.53845	0.911761	0.438871	0.390222	0.191308	0.243316	0.250356	0.219443	1.35069	1
LOCMI01020	5.4925	4.84571	3.12311	5.38541	5.54478	4.13797	4.24648	6.02756	3.21899	6.13994	1.77152	4.96498	1.93041	3.29136	3.23749	2.07612	2.7411	3.21604	2.43103	2.00851	6.47095	1.54336	0.629254	1.21163	0	0	1.67826	3.25565	0.974259	0	2.53498	5.88886	1.38017	1.5441	2.01565	3.11529	3.42997	4.67745	2.03062	2.2267	1.50172	2.41379	3.80466	1.43481	3.7714	2.56614	2.24929	0.0798114	1
LOCMI01021	0	0	0	0	0	0	0	0	0	0	0.231068	0	0.321734	0	0	0	0.357534	1.11862	0	0.627659	0.908203	0	1.25851	0	0	0	0	0	0	0.580091	0	0	0	0	0	0.610842	0.498905	0.189626	0.179172	0	0.160899	0.274294	0.146333	0.478271	0.486632	1.00142	0.274304	0	1
LOCMI01022	5.42788	10.487	8.77846	3.24505	4.45042	5.71157	12.1786	9.08502	10.1468	9.2099	15.3275	11.2365	0	0	0	0	0	0	0	0	0	0	0	0	0	0	0	0.697639	0	0.580091	0.47531	0	0	0	0	0.183252	0.436542	0.189626	0.179172	0	0.160899	0	0.341444	0.478271	0.182487	0	0	0.168947	1
LOCMI01023	41.6137	39.6335	54.1057	50.3329	30.7152	50.2385	35.0935	37.0389	35.4089	47.1282	48.5242	41.5491	0	0.329136	0	0	0	0	0	0	0	0	0	0	0	0	0	0.697639	0	0	0	0	0	0	0	0	0.498905	0.189626	0.179172	0	0	0	0	0.143481	0	0	0.164582	-0.277032	1
LOCMI01024	0	0.144648	0.168817	0.483306	0.364788	0.407969	0	0.43678	0.489847	0	0	0.130657	0	0	0	0	0	0	0	0	0	0	0	0	0	0	0	0	0	0	0	0	0	0	0	0	0.311816	0	0	0	0	0	0.0975554	0	0	0	0	0.585372	1
LOCMI01025	4.91094	2.82064	7.84997	5.10923	2.69943	2.68094	8.33271	9.5218	6.64792	6.13994	1.23236	3.46242	3.75357	6.58271	2.26624	4.5415	5.4822	2.23724	4.86207	8.41064	2.38403	3.3072	8.6837	39.7416	46.918	86.6961	53.9439	69.9965	41.8932	40.7997	50.2244	27.6936	25.6098	80.9796	49.6583	1.28277	0.873084	0.758505	0.836138	1.01214	1.34083	1.37147	1.36578	1.00437	0.547461	0.5633	0.493747	0.162648	1
LOCMI01026	0.323088	0.36162	1.18172	0	1.82394	0.46625	0	2.1839	0.209934	0.663777	1.92557	3.39709	0.321734	1.75539	1.18708	1.42733	0.595891	2.23724	0	0	0	6.06319	2.76872	11.147	0	8.69596	24.2148	0	8.96319	18.9496	12.5165	6.04802	0	8.92148	8.0626	24.1893	41.222	30.7194	33.9233	33.2791	26.2265	34.616	0	0	0	46.0028	38.6769	1.2523	1
LOCMI01028	2.71394	2.38669	5.0645	4.14262	3.28309	1.5736	1.20183	1.83448	2.93908	3.23591	5.69967	1.56789	0	1.97481	0	0	0	0	0	0	0	0	0.755104	0	0	0	0	0	0	0	0	0	0	0	0	0	0	0	0	0	0	0	0	0	0.182487	0	0	-0.854293	1
LOCMI01029	23.327	19.0212	22.8746	21.9559	19.4797	24.4781	16.3449	17.4712	19.244	26.3851	26.5728	17.9654	0	14.5917	2.15833	0	0	3.77535	0	1.50638	0	0	11.3266	0	0	0	0.959004	0.930186	0	4.64073	0	0.636634	0	0	1.46593	0	0	0.252835	0.238897	0	0.429064	0.219436	0.390222	0.191308	0.973265	0.250356	0	-0.164535	1
LOCMI01030	23.65	23.5776	28.6988	38.1812	33.4876	29.6652	33.8917	53.1998	50.5242	37.6693	24.3391	39.3279	403.884	373.898	341.016	326.469	322.258	362.294	346.118	357.766	336.035	321.79	375.161	57.9161	60.9934	58.7636	69.0483	81.8563	67.029	69.8042	78.4261	103.93	84.6503	92.8177	57.7209	56.625	54.443	58.0256	52.0197	57.2465	51.2195	54.2006	48.6314	64.1361	74.029	58.3328	60.1274	0.394611	1
LOCMI01031	50.1433	55.1109	60.0143	49.0901	59.0957	49.1894	55.2843	51.9768	59.0615	60.4037	59.7695	62.4542	48.9036	57.8182	58.3828	47.6209	59.9466	70.8927	69.2845	68.2893	66.4123	70.8842	74.5036	73.425	89.1442	60.0812	66.1712	64.8805	89.437	83.5331	83.0207	86.1047	78.823	94.0187	67.2494	45.691	32.2417	37.1667	47.5404	36.0726	36.8459	36.5909	35.5102	38.0704	39.9039	39.8065	37.6894	0.00833531	1
LOCMI01032	0.0646176	0.216972	0.337633	0.138087	0.145915	0.0582813	0.0801222	0.174712	0.0699781	0.0829721	0.231068	0.0653287	0.107245	0.438848	0.431665	0.259515	0.238356	0.419483	0.607758	0.251064	0.340576	0.11024	0.125851	0.484653	0	0.263514	0	0.232546	0.194852	0.193364	0.316873	0.159158	0	0	0	14.2326	10.7265	9.79735	13.6171	9.55457	12.282	10.1489	10.9262	8.80019	6.63037	9.20057	8.22912	-0.674706	1
LOCMI01033	0	0	0.422041	0	0.145915	0.116563	0.0801222	0	0.139956	0.331888	0.539158	0.391972	0	0.219424	0	0.129757	0.119178	0.139828	0	0.125532	0.227051	0.22048	0.755104	0	0	0.527028	0.239751	0	0	1.54691	0	0.954951	2.14693	0.171567	0.916204	0.977347	1.12254	1.13776	0.71669	0.80971	1.01903	0.603448	0.975554	1.7696	0.973265	1.06401	1.92013	-0.0858813	1
LOCMI01034	2.90779	0	2.44784	3.59027	0.948449	0.174844	2.56391	1.65976	1.11965	2.15727	1.46343	2.93979	0	0	2.48208	2.98442	0	2.23724	0.911638	0	2.95166	0.33072	0	0	0	0	1.43851	0	0	0	0	0	0.460056	0	0	1.58819	1.62144	8.78601	6.98773	8.50195	3.96884	4.99216	3.80466	2.91745	4.74467	4.06828	1.97499	-0.744188	1
LOCMI01035	0	0	0.844083	0	0.291831	0.233125	0	0	0	0	0.616181	0.130657	1.60867	0	0.215833	1.68684	0	0	0.607758	0	0	0	0.251701	72.9403	225.206	238.744	136.898	197.897	232.263	137.481	80.1689	70.9847	47.0791	88.0138	160.702	0	0	0	0	0	0.214532	0	0	0	0	0.125178	0	-0.517414	1
LOCMI01036	12.4066	12.4397	11.8172	13.6707	11.5273	11.8311	12.6593	10.9195	12.4561	12.1139	13.0938	12.3471	2.68112	3.18165	4.20874	4.28199	2.50274	4.47449	3.49461	4.77021	2.72461	4.85055	2.13946	6.78515	5.43261	4.74325	5.75402	1.39528	6.04041	2.90045	5.70371	3.34233	5.06062	2.91664	6.41343	7.39118	6.79758	5.75199	5.79324	6.07282	5.0415	6.69279	6.48744	7.31755	6.50871	6.25889	7.95482	-0.100907	1
LOCMI01037	6.72023	4.19479	2.70106	4.28071	6.05548	6.52751	7.9321	4.10573	10.9866	8.21424	5.08349	11.7592	0.321734	0.109712	0	0.519029	0	0.139828	0	0.502127	0.340576	0	0	0	0	0	0	0	0.194852	0	0	0	0	0	0	0.366505	0.0623631	0.316044	0	0.161942	0.160899	0.219436	0.292666	0.239136	0.0608291	0.187767	0	0.457295	1
LOCMI01038	0.646176	0.36162	0.422041	0	1.09436	0	0	0.43678	0	0.829721	0	0.326643	1.07245	0	0	1.94636	0.595891	0	0	0	0.567627	1.1024	0	2.42327	0	1.31757	1.19875	2.32546	0	0	0	0	1.53352	0.857835	0.916204	0	0.311816	0	1.4931	0.80971	0.268165	0.548589	0.731666	0.239136	0.912436	0.312944	0.274304	0.0913705	1
LOCMI01039	90.4647	85.9932	98.0824	98.1802	111.114	112.833	91.2592	99.149	93.4908	91.1034	86.8815	98.7117	217.921	261.773	203.53	237.845	258.736	221.208	229.581	182.9	161.206	171.423	174.429	161.632	154.582	119.108	232.079	135.342	383.468	171.707	140.692	188.603	168.687	151.665	187.455	132.614	131.586	137.795	125.421	160.93	159.451	143.511	154.82	142.716	130.661	120.296	110.49	0.153058	1
LOCMI01040	0	0	0	0	0	0.116563	0	0	0	0	0.0770226	0	0	0.219424	0.107916	0.648786	0	0	0.303879	0	0	0	0	0	0	0	0.479502	0	0.194852	0	0	0.159158	0.153352	0	0	0	0	0	0.0597242	0	0	0	0.0487777	0.0478271	0.0608291	0.0625889	0.0548608	2.23939	1
LOCMI01041	4.00629	3.25458	2.36343	3.59027	2.77239	3.03063	2.24342	3.58159	1.74945	1.90836	3.46602	3.13578	0	0	1.07916	0	0.119178	0.139828	0	0	0	0	0	0	0	0	0	0.232546	0	0	0	0	0	0	0	1.03843	1.1849	1.20097	1.01531	0.769224	1.23356	0.768025	1.41455	0.621752	0.608291	1.00142	0.71319	-0.188463	1
LOCMI01042	8.72338	6.29219	7.42793	7.24959	5.17999	5.53672	9.3743	8.82295	6.01812	7.1356	8.1644	6.40221	2.25214	2.30395	1.94249	2.7249	2.38356	1.39828	2.12715	0.753191	1.24878	1.98432	2.01361	5.81584	6.91423	4.21622	11.508	4.65093	6.23526	4.83409	4.59466	3.66065	4.29386	1.88724	5.31399	4.03155	3.61706	2.21231	2.56814	3.52224	3.64705	3.23667	2.73155	2.67832	2.73731	4.00569	2.96248	-0.0453117	1
LOCMI01043	1.68006	1.08486	1.51935	3.52123	1.31324	0.87422	1.4422	2.27126	2.30928	1.24458	2.84984	1.17592	0	0	1.61875	0.519029	0.476713	0.559311	0	0	0	0	0.880955	0	0	0	0	0	0	0.773454	0	0	0.613408	0.686268	0	12.2779	16.2144	17.3824	18.1561	19.433	10.7802	16.6771	21.4622	24.5353	10.2193	11.8919	9.6555	-0.411231	1
LOCMI01044	0	0	0	0.138087	0	0	0	0	0	0	0	0	0	0	0.323749	0.259515	0.357534	0.279656	0.303879	0	0	0.33072	0.251701	0	0	0	0.479502	0	2.33822	0.386727	0.792183	7.16213	0	0.343134	0	1.28277	2.05798	0.442461	4.24042	1.70039	1.93079	1.42633	1.46333	2.91745	1.15575	4.00569	3.73053	-2.29909	1
LOCMI01046	0	0	0	0	0	0	0	0	0	0	0	0	0	0	0	0	0	0	0	0	0	0	2.13946	0	0	0	0	0	0	0	0	0	0	0	0	0	0	0	0	0	0	0	0	0	0	0	1.09722	0	1
LOCMI01047	9.1757	6.00289	8.10319	7.94003	8.39013	8.97532	8.01222	9.43444	5.80818	6.88668	8.47249	11.2365	3.1101	5.59531	8.41748	7.26641	5.83973	4.05501	2.58297	0.878723	7.83325	6.72463	7.42519	7.02747	7.16117	4.47974	4.79502	2.32546	2.92278	6.18763	6.17902	6.20718	7.20755	6.69111	8.61232	40.4377	40.6608	35.9658	35.8345	39.8782	45.1054	36.9749	39.8026	30.4659	24.8791	31.6074	26.0589	0.156305	1
LOCMI01048	2.77856	3.6162	0.590858	7.80194	4.88816	4.07969	3.44526	11.6183	6.0881	2.24025	0.770226	2.61315	91.4798	141.857	75.2177	134.948	98.5603	97.8794	79.0086	106.702	58.2385	65.3722	78.9084	16.9629	6.66729	7.11488	12.7068	7.67403	13.0551	12.9554	10.6152	7.95792	4.14051	8.57835	18.3241	8.55178	15.1542	15.3597	9.55587	11.4574	12.711	10.4232	8.43855	10.6654	9.12436	6.88478	6.41871	0.688348	1
LOCMI01049	1.0985	2.24204	1.43494	1.79514	0.802534	2.33125	2.08318	2.70803	1.39956	1.16161	2.3877	2.61315	0	1.8651	1.18708	0	0	0	0	1.38085	1.92993	0.992159	2.89457	1.45396	0.74081	1.58108	2.63726	0.697639	0	1.16018	0.950619	3.18317	5.21397	1.88724	2.01565	8.00202	7.79539	6.32087	7.34607	5.18214	8.84945	7.51567	5.99966	6.12187	6.26539	6.94737	6.25413	0.26725	1
LOCMI01051	11.0496	10.704	8.1876	11.3922	14.3727	10.782	9.85504	12.9287	12.946	11.1183	14.2492	13.0004	5.14775	6.91185	5.50374	10.7699	5.72055	7.13122	5.16595	3.51489	8.74145	8.15775	2.89457	2.18094	7.65504	2.89865	2.63726	2.55801	2.14337	4.44736	4.11935	4.45644	3.06704	3.94604	4.76426	16.004	18.1477	10.4294	12.0643	14.5343	12.3892	10.8072	14.5845	14.8742	9.18519	15.7098	14.5381	0.21168	1
LOCMI01052	38.5767	37.4638	38.7434	44.257	40.0537	49.306	47.3522	45.5125	38.418	38.582	53.5307	44.8155	62.7382	69.7768	64.4261	65.7869	65.4288	57.609	66.3976	18.9553	25.0891	14.7721	23.2824	8.23911	6.17342	7.37839	4.79502	5.81366	6.04041	6.96109	12.358	6.20718	6.90084	14.9263	15.942	3.23746	8.04484	6.57371	2.86676	3.84612	6.59686	4.16928	5.99966	4.16096	4.62301	1.75249	2.63332	0.196329	1
LOCMI01053	46.2662	43.4667	44.3988	40.7358	45.8904	47.1496	46.1504	43.94	45.7657	47.2111	46.5217	50.3684	11.9042	10.4226	12.1946	11.6782	12.7521	13.4235	12.0032	11.2979	11.5796	14.0005	11.5783	34.4104	32.8426	32.6757	28.5304	28.6032	28.2535	35.7723	33.9054	35.0149	33.2774	35.6859	33.5331	25.6553	20.3304	20.9221	38.4624	21.0525	21.4532	34.1222	19.6574	22.67	18.1879	31.1693	19.8596	0.0668603	1
LOCMI01054	0	0	0.253225	0	0.218873	0	0	0	0	0	0	0.195986	0	0	0	0	0	0	0	0.753191	0	0	0	0.72698	0	0.790542	0.719253	0	0	0	1.90124	0	0.460056	0	0	0	0	0	0	0	0	0	0	0	0	0	0	-0.11465	1
LOCMI01055	1.55082	0.289296	0	1.51896	0.802534	0.87422	0.881345	0.174712	0.909715	0.331888	0.462136	1.11059	1.17969	0.219424	1.40291	0.259515	1.78767	0.838967	0.607758	0.251064	0	0.992159	0	0	2.22243	0	0	0.465093	0	1.16018	0.633746	0.636634	1.38017	0	0	0.549757	0	0.126417	0	0.242913	0	0	0.292666	0.0956542	0	0.250356	0.71319	-0.296152	1
LOCMI01056	0	0	0	0	0	0	0	0	0	0	0	0	0.643469	0	0	0	0	0	0	3.1383	0	0	0	0	0	0	0	0	0	0	0	0	0	0	0	0	0	0	0	0	0.053633	0	0	0.0478271	0	0	0	0	1
LOCMI01057	0.516941	2.38669	0.422041	2.27844	2.4076	1.5736	3.28501	2.1839	2.09934	3.40186	1.23236	0.326643	0	0	0	0	0	0	0	0	0	0	0.377552	0	0	0	0	0	0	0	0	0	0	0	0	0	0	0.189626	0	0.121456	0	0.274294	0.146333	0.908715	0	0.500711	0.438886	0.74661	1
LOCMI01059	40.1275	24.3732	49.21	48.952	44.6501	51.6955	37.5773	25.1585	34.6392	25.4724	38.8964	48.0166	58.9846	27.3183	63.5627	69.2904	78.6576	38.8721	50.1401	39.417	41.8909	69.5614	57.8913	106.624	138.285	105.669	121.793	117.436	115.937	57.6223	50.2244	57.1379	75.4492	65.0239	53.3231	47.0348	16.5262	40.896	59.1269	47.9348	48.7524	32.1473	49.4118	36.0616	34.855	51.2603	48.6615	-0.0309112	1
LOCMI01060	26.9455	31.3886	26.7574	26.3747	23.3464	31.1222	29.5651	26.0321	29.4608	30.3678	31.4252	32.5337	2.46663	0.658271	2.48208	3.37369	3.45617	3.21604	1.97521	3.26383	1.13525	2.86624	2.39116	1.45396	0	0	0.719253	0.697639	0.584556	0.580091	1.58437	1.59158	1.53352	0.514701	2.38213	16.7981	7.48357	5.75199	11.2281	8.50195	11.4775	9.43573	6.63377	9.61325	7.48197	8.32432	5.87011	-0.0178823	1
LOCMI01062	0	0	0	0	0	0.174844	0	0	0	0	0	0	0	0.329136	0	0	0	0	0	0	0	0	0	0	1.48162	0.790542	0	0	0	0	1.26749	0	0	0	0	0	0	0	0	0	0	0	0	0	0	0	0	2.64989	1
LOCMI01063	3.87706	3.3269	4.81127	4.34975	3.72084	2.97235	3.36513	3.66895	3.35895	3.5678	4.15922	4.11571	1.28694	1.09712	3.23749	1.94636	2.62192	1.25845	1.36746	2.38511	3.85986	3.08672	2.01361	0.969307	0.74081	0.790542	0.239751	1.62783	2.92278	0.580091	1.42593	0.636634	1.99358	0.686268	2.38213	27.549	33.489	26.6741	34.3414	32.0645	33.5743	31.489	30.0471	26.4484	25.8523	32.9218	17.9395	-0.254296	1
LOCMI01064	17.8345	19.0212	18.1478	16.6395	17.6557	18.8249	18.4281	17.1218	16.7947	20.3282	20.411	17.5734	8.36509	12.0683	14.5687	12.5865	14.6589	14.4023	13.6746	13.4319	15.6665	15.8745	14.0953	6.78515	5.67955	6.85136	7.67203	5.81366	6.23526	8.70136	9.18932	7.79877	8.89442	10.6372	11.7274	68.4753	54.9419	49.4924	53.692	57.6108	58.6745	54.6395	56.1432	58.0143	42.8237	50.4466	45.5893	0.00919511	1
LOCMI01065	27.5271	22.1311	19.9204	19.5394	26.8484	27.1008	27.0012	23.062	26.5917	30.8656	21.4893	23.7796	15.0143	21.2841	7.98581	23.0968	10.1301	11.326	23.5506	13.1808	18.5046	11.1342	15.6055	80.6948	70.8709	84.8515	71.4458	48.6022	49.8821	35.9656	38.0248	23.3963	35.1176	31.2252	22.7219	28.1598	21.7647	25.7259	23.591	27.0038	27.2456	32.0925	22.6816	29.1267	25.0007	24.2845	22.9867	0.222551	1
LOCMI01066	0.969264	1.66345	0.337633	0.55235	1.96986	1.74844	0.640978	1.31034	2.09934	1.24458	2.61877	1.24125	0.857958	1.20683	2.05041	1.03806	2.26438	2.09742	0.607758	0.502127	0.454102	2.09456	0.503403	0	0	0	0	0	0	0	0	0	0	0	0	0.671926	0.498905	0.695296	0.656966	0.44534	0.214532	0.603448	0.390222	0.191308	0	0	1.04236	0.679992	1
LOCMI01067	80.7074	87.2951	77.318	66.6962	74.4897	65.7996	78.1993	74.9514	73.477	82.3083	75.7902	91.5908	47.8312	53.32	57.7353	44.896	61.0192	47.4016	58.9526	62.2638	82.1924	95.2472	67.0784	39.9839	36.2997	40.0541	27.5714	24.4174	35.2682	37.5125	51.4919	45.0419	33.7375	51.8132	29.8683	38.1776	42.0951	34.3223	40.1346	35.9106	39.2594	34.8354	33.9493	40.7965	42.1545	37.4282	56.1775	-0.0888696	1
LOCMI01069	6.65561	9.69142	11.1419	11.8755	11.7462	9.79126	13.3804	9.25973	11.7563	8.79504	9.70485	8.62339	0	0	0.431665	0	0	0	0	0	0	0	0	0	0	0	0	0	0	0	0	0	0.306704	0	0.366482	3.4818	3.42997	3.03402	5.25573	3.92709	2.03805	3.51097	3.21933	4.40009	1.76404	4.13087	2.19443	0.167292	1
LOCMI01070	14.7328	16.4899	13.0833	11.6684	15.6859	12.2391	10.6563	13.7149	17.4945	12.6947	11.9385	12.7391	1.17969	3.62049	0.431665	0	0.834247	0.838967	1.06358	0.251064	0.681152	0.992159	1.63606	0.484653	1.48162	0	0.959004	0.465093	0	0	1.42593	0.636634	0.306704	2.5735	0	2.13795	2.61925	1.26417	2.86676	2.99593	1.87716	2.02978	2.97544	1.48264	1.58156	2.75391	0.932634	-0.0980902	1
LOCMI01073	19.8376	17.4301	18.823	20.0917	17.7287	18.65	22.4342	16.8597	16.6548	17.839	18.4084	19.2066	24.1301	28.6348	23.5258	29.9739	28.3644	26.7071	28.2608	26.8638	25.3162	32.4105	32.5953	24.2327	21.2366	26.3514	23.7353	22.0919	25.5256	15.2757	13.3087	23.3963	12.1148	21.1027	18.3241	12.1557	14.6553	13.9059	15.588	12.8339	11.3702	12.3433	11.6091	13.2481	13.2607	15.7724	14.2089	-0.0101385	1
LOCMI01074	0	0	0	0	0	0	0	0	0	0	0	0	0.21449	0	0.215833	0	0	0	0	0.251064	0.227051	0.22048	0	0	0	0	0	0	0	0	0	0	0	0	0	0	0	0	0	0	0	0	0	0	0.121658	0	0	0	1
LOCMI01075	6.33253	6.65381	7.93438	7.87098	10.1411	6.64407	7.85198	8.82295	9.09715	5.72507	11.8615	8.62339	5.46948	8.88666	10.1441	8.17471	7.50822	7.13122	8.50862	4.26808	8.85498	6.39391	9.81636	4.36188	8.88973	8.16893	3.83601	4.65093	7.79408	4.83409	2.53498	10.3453	12.4215	9.26462	12.6436	43.8584	41.5962	40.0111	35.1178	34.4127	38.6158	35.8229	39.8514	37.6399	35.5242	34.0484	39.7741	0.21543	1
LOCMI01076	2.52009	4.12247	3.46074	4.21167	2.62647	2.62266	3.12477	3.58159	1.25961	4.48049	2.77281	0.914602	1.17969	2.19424	0.971247	2.07612	3.21781	3.21604	0	1.75745	2.04346	0.22048	0.880955	0	0	3.6892	0	1.62783	2.14337	4.83409	0.792183	1.75074	2.76034	4.28917	2.93185	2.93204	5.48795	3.85573	3.2251	3.31981	4.39791	6.08934	2.34133	2.39136	4.68384	3.00427	0.877773	-0.260233	1
LOCMI01077	0	0	0	0	0	0	0	0	0	0	0	0	1.60867	0.219424	0.215833	12.0674	0	0	0.303879	0.502127	0.227051	0.22048	0.251701	0	0.493874	0	1.67826	0	1.36396	0	0.633746	4.13812	0.306704	2.5735	0.732964	0	0.311816	0	0	0.080971	0.375431	0.109718	0.536555	0.0956542	0	0.125178	0.109722	0	1
LOCMI01078	1.03388	0.578592	0.675266	0	0.291831	0	0.961467	1.3977	0	0	0	0	18.3389	0.438848	0	0	0	0	2.43103	6.15106	2.72461	1.76384	4.15307	0.969307	0	2.10811	0.959004	0.930186	0	0	1.26749	0	0	0	0	0.488673	0	0.758505	0.238897	0.80971	0	0.438871	0.585333	0	0.243316	0.250356	0.65833	0.198175	1
LOCMI01079	41.3553	29.1466	18.9075	50.609	35.1656	38.4657	24.8379	40.6205	37.1584	46.7963	32.5035	31.2924	131.697	128.911	128.205	106.141	92.4822	70.1935	93.2909	96.9106	95.1343	103.295	75.6363	37.5606	43.9548	60.0812	43.6347	39.998	72.0952	44.667	60.6812	72.4171	78.9763	80.4649	82.2752	63.894	70.408	77.9996	33.0872	45.8296	63.3942	47.6175	38.7783	47.3488	60.8291	48.7567	52.6664	-0.0109428	1
LOCMI01080	0	0	0	0	0	0	0	0	0	0	0	0	0	0	0	1.42733	0	0	0	0	0	0	0	0	0	0	0	0	0.389704	0	0	0	0	0	0	0	0	0	0	0	0.107266	0	0	0	0	0	0	0	1
LOCMI01082	0	0.36162	0.253225	0.207131	0.364788	0.174844	0.160244	0.43678	0	0.165944	0.154045	0.130657	0	0	0	0	0	0	0	0	0	0	0	0	0	0	0.719253	0	0	0	0	0.318317	0.306704	0.514701	0	0	0.124726	0	0	0	0	0	0	0	0	0	0.109722	0.454641	1
LOCMI01085	0	0.433944	0.50645	0.414262	0	0	0.480733	0	0	0.248916	0	0	0	0	0	0	0	0	0	0	0	0	0	0	0	0	0	0	0	0.580091	0	0	0	0	0	0	0	0	0	0	0	0	0	0.143481	0.182487	0	0	-1.44376	1
LOCMI01086	6.13867	8.38958	6.58385	5.17828	5.6907	4.3711	4.64709	8.91031	7.13777	7.88235	6.00776	5.74893	8.36509	13.8237	6.5829	10.1211	9.77261	10.4871	8.20474	10.6702	9.30908	7.82703	7.29934	4.84653	1.72856	2.63514	6.47327	0	2.72793	5.99427	6.4959	2.70569	1.07346	4.11761	1.28269	8.73503	5.48795	7.07938	4.47931	4.69632	7.83042	5.59561	6.29233	5.02185	2.67648	4.69417	5.21178	-0.157695	1
LOCMI01087	0.387706	0.289296	0	0.276175	0.145915	0	0.160244	0	0.279912	0.331888	0.154045	0	0.857958	0	0.431665	0	0	0	0	0	0	0	0.251701	0	0	0	0	0	0	0	0	0	0	0	0	189.422	157.28	140.134	158.269	140.444	130.328	147.132	166.771	138.268	112.96	143.391	128.758	-1.65724	1
LOCMI01088	31.1457	17.864	40.2627	34.1076	40.4915	28.383	28.7639	43.4159	38.8379	27.5467	30.2699	29.7246	67.1352	81.7354	98.096	67.2143	56.6096	77.6044	58.3448	64.1468	45.8643	56.553	62.5478	44.5881	25.4345	50.3312	41.7167	63.2526	50.4666	41.5732	65.7512	47.5884	35.271	73.4307	29.5018	26.144	31.7428	30.1506	28.787	31.1738	23.1158	29.3495	21.2183	30.0832	24.5141	21.9061	15.1964	0.192873	1
LOCMI01089	520.366	594.214	609.512	589.979	535.071	556.703	574.717	594.719	570.951	601.465	646.297	765.848	1008.74	1013.52	678.578	461.028	797.183	1217.2	910.726	959.817	1019.46	1297.74	1662.74	891.277	1173.69	1016.64	884.681	1390.63	927.3	1591	982.623	1605.27	1722.6	1852.41	1664.93	1924.15	1945.17	1640.14	1566.39	1708.2	1872.54	1946.45	1928.82	1694.99	1510.75	1675.07	1373.49	-0.0333331	1
LOCMI01091	7.10794	6.50916	3.88278	5.31637	6.12844	8.15938	7.61161	8.03675	7.62761	4.1486	6.16181	4.44235	5.57673	8.3381	3.34541	6.61762	6.07809	5.59311	6.98922	5.77447	4.31396	3.19696	3.77552	7.02747	4.6918	3.6892	4.31552	1.16273	5.6507	3.67391	5.06997	4.77475	3.98715	3.25977	4.76426	42.2702	38.6651	30.8459	42.225	40.3235	38.6158	33.1896	35.8516	42.6139	27.738	36.3641	38.4026	0.385954	1
LOCMI01092	9.49879	10.1254	1.18172	9.18281	0	1.45703	12.6593	2.1839	0	8.6291	15.4815	16.1362	0	0	0	0	0	0	0	0	0	0	0	0	0	0	0	0	0	0	0	0	0	0	0	0	0.436542	0.442461	0	0	0	0.219436	0.195111	0	0.243316	0.438122	0.768051	-0.879545	1
LOCMI01093	0.25847	0.289296	2.78547	4.28071	0	1.92328	0	0.960916	2.79912	3.06997	0.30809	0.457301	0	0	0	0	0	0	0	0	0	0	0	0	0	0	4.31552	0.930186	0.779408	0.773454	0.633746	0	1.68687	0	0	0	0	0	0	0	0	0	0	0	0	0	0	-1.38072	1
LOCMI01094	5.23403	4.84571	3.62956	4.9021	4.01267	7.05204	5.12782	5.59078	3.63886	5.31021	4.23624	4.63834	4.61152	3.40107	3.88499	2.7249	2.02603	4.05501	3.95043	3.26383	1.92993	1.54336	2.13946	4.60421	2.96324	4.47974	6.95278	5.58111	5.06615	5.02745	4.11935	7.63961	5.06062	3.60291	2.19889	71.102	51.8237	41.2121	51.6017	55.2222	61.4098	45.9718	41.2172	49.8837	43.6144	46.1906	38.6769	0.227058	1
LOCMI01095	0	0.144648	0.253225	0.138087	0.291831	0.116563	0.240367	0.174712	0.139956	0.41486	0.385113	0.130657	0	0.219424	0	0	0	0	0.15194	0	0	0	0	0	0	0	0	0	0	0	0	0.159158	0	0	0.183241	0	0	0	0.0597242	0.0404855	0	0	0	0	0	0	0	0.622844	1
LOCMI01096	3.36012	3.3269	4.72686	3.7974	2.77239	3.03063	3.12477	3.40688	3.07904	2.65511	3.92815	2.09052	1.60867	3.07193	1.40291	1.29757	1.66849	1.25845	1.36746	2.51064	1.02173	1.43312	1.88776	3.39257	3.45712	4.47974	3.83601	3.72074	2.53307	5.22082	6.02059	3.50149	4.44721	3.08821	4.21454	8.4907	6.79758	7.77467	8.36138	7.77321	7.40136	9.32601	11.6091	10.6176	6.93451	7.8862	10.9722	-0.299153	1
LOCMI01097	47.494	39.3443	30.9778	32.8648	36.2599	39.6313	42.5449	45.163	52.8335	32.1932	51.3741	38.2173	48.9036	44.7625	38.9578	63.5811	63.2836	44.7449	47.5571	35.9021	36.3281	27.0088	50.4661	79.2408	68.8954	39.5271	58.739	41.1607	25.1359	82.953	78.743	46.6334	97.992	72.4013	98.4004	117.587	82.3193	59.353	94.6628	84.5337	74.4426	70.9326	61.0697	77.7669	60.4032	68.973	54.0927	0.11785	1
LOCMI01098	0	0.216972	0	0	0	0	0	0.262068	0	0	0	0	0	0.658271	1.72666	1.29757	0	0	0	0.376596	0	0	1.63606	0	0	0	0	0	0	0	0	0	0	0	0	0.366505	0.623631	1.01134	2.50841	0.890681	3.11071	1.42633	0.487777	0.765234	2.91979	1.81508	2.30415	0.141188	1
LOCMI01099	0	4.26712	0	0	0	0	0	0	0	0	0	0	0	0	0	0	0	0	0	0	0	0	0	0	0	0	0	0	0	0	0	0	0	0	0	0	0	0	0	0	0	0	0	0	0	0	0	-6.89247	1
LOCMI01100	0	0	0	0	0	0	0	0	0	0	0	0	0.107245	0.109712	0.215833	1.68684	0.119178	0	0.15194	0	0.113525	0.551199	0	1.69629	0.246937	0	0.479502	1.39528	0.974259	0.966818	0.316873	0.318317	0.76676	1.88724	1.28269	0	0.311816	0	0	0	0	0.0548589	0	0	0	0.0625889	0	0	1
LOCMI01101	0.129235	0.506268	0.590858	0.345219	0.291831	0.116563	0.160244	0.43678	0.0699781	0.0829721	0	0	37.4284	21.2841	22.5545	14.6626	20.0219	37.334	18.9924	6.65319	3.17871	4.18911	7.04764	1.93861	0.987747	2.63514	0.479502	0.232546	0.974259	1.54691	0.47531	0.318317	1.38017	0	0.183241	0.855178	2.18271	1.70664	1.19448	1.17408	2.14532	1.97492	2.53644	1.00437	1.21658	0.312944	0.548608	-0.646099	1
LOCMI01102	0.646176	2.96528	2.0258	1.79514	2.4076	1.16563	2.96452	2.27126	3.56888	2.32322	3.92815	4.11571	2.1449	2.63309	3.77707	0.519029	1.90685	3.07621	8.96444	13.0553	6.47095	17.9691	7.9286	1.93861	0	2.10811	0	0.465093	0	0.386727	0.633746	1.9099	8.74107	1.37254	1.46593	144.281	82.2569	78.7581	106.07	72.7524	84.472	90.4075	92.0923	73.7972	62.8364	71.9772	71.9225	0.242413	1
LOCMI01103	0.710794	1.37416	0.759674	3.7974	1.96986	2.73922	0.640978	3.93102	4.40862	1.90836	1.30938	0.391972	72.8192	51.4549	41.8716	50.9946	57.8014	59.5666	41.6314	71.5532	29.176	68.3487	45.3063	15.5089	29.3855	23.1892	26.6123	16.2783	23.5771	15.0824	32.1626	15.4384	15.7953	13.8969	24.7375	0.549757	0.81072	2.97081	2.32924	2.2267	2.94982	2.30407	1.51211	2.39136	3.3456	1.25178	0.71319	0.473923	1
LOCMI01104	6.26791	4.84571	5.65535	4.34975	5.98253	5.94469	4.48685	5.41607	4.26866	3.81672	5.16051	3.98505	2.89561	2.52337	3.56124	2.59515	3.21781	2.93638	2.58297	2.00851	2.61108	3.19696	2.64287	1.69629	1.23468	1.8446	1.43851	3.0231	3.31248	2.32036	1.58437	1.75074	1.38017	2.40194	1.64917	5.06999	5.61268	3.35006	6.09186	4.21049	5.0415	3.89498	5.26799	4.35227	4.8055	5.19488	5.54094	0.0516959	1
LOCMI01105	12.7943	17.7194	14.687	16.5014	18.5312	16.5519	19.1492	13.977	20.1537	10.3715	14.7883	17.9001	18.4461	20.8453	15.0004	16.2197	19.5452	18.3174	17.7769	20.5872	8.62793	11.6854	12.8368	10.42	3.45712	11.8581	10.3093	8.60422	15.5882	9.86154	9.9815	4.93391	7.20755	8.74991	6.04695	40.4988	41.7209	33.3742	45.4501	38.5827	39.2594	36.7006	42.5829	28.2658	24.7574	32.7966	21.7797	0.145295	1
LOCMI01106	0	0	0	0	0	0	0	0	0	0	0	0	0	0	0	0	0	0	0	0	0	0	0	0	0	0	0	0	0	0	0	0	0	0	0	1.03843	0.311816	0.758505	1.01531	1.61942	0.643596	0.932601	1.07311	1.29133	1.33824	1.06401	0.109722	0	1
LOCMI01107	0	0	0	0.207131	0.218873	0.407969	0	0	0.489847	0.580805	0	1.3719	0	0	0	0	0	0	0	0	0.340576	0.33072	4.40478	0	0	0	0	3.25565	0	5.41418	12.6749	0	1.53352	9.60775	0.549723	1.71036	1.74617	1.51701	0.418069	0.566797	0.750862	0.384012	2.73155	1.33916	1.27741	1.06401	1.70068	1.47432	1
LOCMI01108	0	0	0	0	0	0	0	0	0	0	0	0.261315	0	0	0	0	0.834247	0	0.607758	0	0	0	0	0	0	0	0	0	0	0	0	0	0	0	0	2.44337	1.62144	0.948131	2.38897	1.49796	0.214532	1.42633	0.731666	2.10439	0.912436	2.75391	1.20694	0	1
LOCMI01109	0.516941	1.37416	0.422041	0.55235	0.218873	0.174844	0.240367	0.262068	0.209934	0	0.616181	0.195986	0	0	0	0	0	1.11862	0	0	0	0	0	0.72698	0	2.89865	0.719253	1.16273	0	0.966818	0.47531	0	0.460056	0	0.549723	0.183252	0.873084	0	0.477793	0.890681	0.750862	0.164577	0.243889	0.143481	0.304145	0.187767	0	-1.64706	1
LOCMI01111	8.788	10.1254	6.75266	7.45672	10.5789	9.9661	11.6177	11.531	11.1965	11.2842	6.62394	7.77412	13.6201	11.8489	10.6837	14.9221	15.9699	12.4447	9.26832	11.6745	12.9419	17.0872	9.81636	4.60421	6.42036	3.95271	4.79502	6.5113	3.89704	6.76772	4.11935	8.27624	7.20755	5.49014	7.14639	17.409	18.9584	14.222	19.1117	21.4978	17.5916	20.4075	20.2428	18.7961	13.6865	14.771	14.8124	0.394539	1
LOCMI01112	8.59414	9.54677	9.45373	15.6729	8.17125	10.2575	9.29418	12.4919	11.2665	10.4545	11.3993	12.0858	14.7998	23.5881	15.9716	14.1435	19.6644	23.0716	20.5118	15.9425	16.2341	16.6462	18.2484	9.45074	13.3346	12.3852	16.3031	18.6037	11.3014	19.5297	14.7346	20.6906	18.0955	22.8184	28.7688	19.9134	17.0875	15.1701	19.3506	15.0201	16.4117	15.4702	15.1699	17.5525	18.7353	20.404	21.4506	-0.108997	1
LOCMI01113	33.4719	32.3288	28.6144	30.6554	28.8183	28.2664	24.3572	24.1976	29.8107	23.73	27.4971	20.3172	1.93041	7.3507	0.647498	1.94636	1.66849	1.11862	2.58297	2.7617	1.58936	0.661439	2.26531	8.48143	3.70405	8.16893	8.39128	9.06931	5.261	1.54691	3.16873	2.22822	1.68687	3.43134	1.83241	13.072	30.3708	33.4374	24.4869	46.7607	44.569	44.71	32.5347	29.318	59.7341	42.4979	13.6603	-0.243379	1
LOCMI01115	15.1205	24.5178	10.8887	16.5014	19.0419	17.7175	14.422	9.87122	16.1649	11.782	14.4802	14.2417	0	0.329136	0	0	0	0	0	0	0	0	0	0.72698	0.74081	0	0	0.697639	0	0	0	0	0	0	0	0	0	0.189626	0	0	0	0	0	0.143481	0	0	0.164582	-0.133887	1
LOCMI01116	133.112	159.474	146.786	192.08	141.538	142.206	169.138	197.861	145.624	170.591	141.876	131.507	287.845	285.032	318.677	246.15	262.788	302.308	326.67	219.932	245.442	321.79	261.895	657.675	404.236	484.339	554.304	605.318	453.031	485.149	417.005	393.121	485.666	424.457	349.99	584.453	617.769	560.219	486.752	491.534	556.067	662.75	711.033	573.303	491.803	543.772	536.648	0.0429995	1
LOCMI01117	0	0	0.50645	0	0.437746	0	0	0	0	0	0	0	0.643469	0	0	0	0	0	0	0	0	0	0	0	0	0	1.43851	0	0	1.16018	0	1.9099	0.920112	0	1.09945	0	0	0.379252	0	0	0	0	0	0	0	0	0	-0.156718	1
LOCMI01118	0	0	0	0	0	0	0	0	0	0	0	0	0	0	0	0	0.595891	0	0	0	0	0	0	0	0	0	0	0	0	0	0	0.318317	0	0	0	0	0	0	0	0	0	0	0	0	0	0	0	0	1
LOCMI01119	0.0646176	0.289296	0.168817	1.17374	0.364788	0.233125	0.0801222	0.87356	0.279912	0.497833	0	0	3.64632	2.19424	8.84914	11.1591	10.1301	21.953	4.40625	1.88298	1.58936	0.11024	0.251701	3.6349	5.92648	1.8446	5.03477	3.72074	0.389704	0	3.32717	2.38738	0.153352	0	0.916204	0.610842	0.124726	1.70664	0.71669	1.29554	1.55536	0.603448	0.292666	0.191308	0.425803	0	0	-0.148112	1
LOCMI01120	0.387706	0.433944	0.844083	0.966612	0.729576	2.09813	0.320489	1.74712	1.25961	0.497833	1.07832	1.8292	0.857958	0.219424	0.647498	0.259515	1.43014	0	0.911638	1.00425	0.681152	1.32288	1.76191	0	0.987747	0	0	0	0	0	0	0.954951	0.613408	0	0.732964	1.46602	1.12254	1.26417	1.43338	2.5101	1.82352	1.75548	1.65844	2.2957	0.973265	1.87767	1.5361	0.901343	1
LOCMI01121	0	0	0	0	0	0	0	0	0	0	0	0	0	0.54856	0	0.648786	0	0	0	0	0	0	0	0	0	0	0	0	0	0	0	0	0	0	0	0	0	0	0	0	0	0	0	0	0	0	0	0	1
LOCMI01122	7.56026	8.17261	11.5639	7.94003	8.68196	9.49985	8.25259	8.47353	8.04748	9.54179	9.16569	6.99017	7.61438	6.58271	6.25915	4.41175	7.38905	6.71173	12.611	8.6617	9.19556	9.37039	10.4456	11.147	6.91423	10.5406	11.0285	12.5575	14.6139	8.89472	9.82306	10.9819	5.82738	8.57835	8.42908	22.0514	28.0634	21.1749	28.3093	21.4573	25.5293	26.2226	23.3157	27.6919	24.2708	21.3428	24.029	-0.00651729	1
LOCMI01123	66.6208	87.0058	93.44	74.222	75.0734	69.2382	63.6972	80.3675	75.7163	61.0675	55.4563	60.9517	197.223	163.471	159.177	175.691	183.058	198.695	160.904	121.891	110.006	72.4276	68.2111	30.5332	53.8322	44.0068	34.0446	48.6022	33.1248	38.0926	39.4507	35.6515	38.1847	39.8035	34.4493	11.7892	20.0809	32.9317	19.7687	26.6799	22.3113	24.3025	21.1208	18.5091	30.6578	13.8947	9.98467	-0.155739	1
LOCMI01125	0.775411	0.72324	0.422041	0.828525	1.45915	1.28219	0.560856	2.62068	1.53952	1.24458	1.15534	0.130657	0.750713	2.41366	2.15833	1.55709	4.17124	4.47449	3.03879	0.627659	0.567627	4.40959	0.880955	0.484653	0	0	0.479502	0.465093	0.389704	0.966818	1.58437	0.318317	0	0	0	15.0878	18.0229	15.9286	18.5742	16.3966	14.8563	17.3354	17.3649	14.6351	10.8276	11.1408	8.77773	1.0787	1
LOCMI01126	0	0	0	0	0	0.757657	0	0	0	0	0	0	0	0	0	0	0	0	0	0	0	0	0	0	0	0	0	0	0	0	0	0	0	0	0	0	0	0	0	0.323884	0	0	0	0	0	0	0	4.47304	1
LOCMI01127	16.219	16.2006	16.7128	13.7397	14.2267	18.1838	14.9829	18.6068	14.8354	14.6031	18.2544	15.7442	10.2955	7.13127	12.842	11.1591	9.65343	9.22863	10.3319	9.54042	9.19556	8.59871	9.43881	13.8126	8.88973	12.1216	13.426	16.0457	11.886	10.0549	12.358	8.27624	10.1212	8.92148	7.87936	42.7589	48.8303	41.4017	45.689	41.5786	46.4462	33.4639	47.6071	44.814	35.5242	44.3755	40.213	0.0711973	1
LOCMI01128	0	0	0	0	0	0	0	0	0	0	0	0	0	1.42625	0.755415	0	0	0	0	2.51064	0	0	0.251701	0	0	0	0	0	0	0	0	0	0	0	0	0	0.124726	0	0	0	0	0	0.0975554	0	0	0	0.109722	0	1
LOCMI01130	14.9913	13.8862	13.3365	11.1851	11.9651	13.3464	11.4575	12.3172	13.0859	14.1053	15.2505	12.5431	3.86081	4.16905	2.26624	6.87714	1.78767	2.65673	1.21552	2.88723	2.15698	1.87408	0.755104	0.969307	7.90198	5.00677	6.95278	4.41838	7.01467	7.73454	4.59466	5.41139	4.90727	5.14701	4.58102	4.88673	5.2385	4.80386	7.1669	4.41292	5.73873	3.84012	6.58499	3.82617	5.2313	5.69559	3.23679	-0.121051	1
LOCMI01131	0.840029	17.7194	3.54515	23.8891	6.78506	7.63485	8.09235	3.66895	16.2349	33.6037	9.78187	4.11571	0	13.9334	23.202	13.1055	5.00548	1.81776	3.79849	13.1808	15.3259	26.5678	22.2756	107.351	39.5099	490.399	422.921	120.692	76.3819	152.564	77.4755	143.72	167	162.817	0	0	9.72865	4.29819	3.52373	2.38864	3.37888	1.64577	2.04866	6.26535	5.41379	1.06401	14.8124	-0.811771	1
LOCMI01132	9.95111	12.729	11.6483	10.0804	10.8707	10.6655	12.5792	13.2781	9.30709	12.8607	13.2479	11.2365	7.29264	7.78955	9.92831	7.91519	7.15069	10.3473	9.26832	12.5532	8.85498	8.92943	7.29934	20.1131	15.557	17.9189	14.3851	18.8363	14.419	19.3364	23.7655	23.3963	21.3159	15.6126	26.9364	18.5085	17.8359	14.4116	17.0811	16.5586	12.8183	19.3652	21.4134	14.0612	14.2948	14.771	18.927	0.0921781	1
LOCMI01133	1.22773	0.578592	0.422041	0.55235	0.583661	0.291407	0.400611	2.09654	0.559825	0.912693	0.231068	0.52263	0	0	0.323749	0	0.357534	0	0	0	0.340576	0.33072	0.377552	0	0	0	1.19875	0	0	0	0	0	0	0	0	0.305421	0.685994	1.01134	0.656966	0.566797	0.160899	1.48119	0.926777	0.908715	0.973265	1.50213	2.08471	0.248718	1
LOCMI01135	0.323088	0	0	0	0	0.87422	0	0	0.349891	0	0	0	0	0	0	0	0	0	0	0	0	0	0	0	0	0	0	0	0	0	0	0.795792	0	0	0	0.305421	0	0	0	0.404855	0	0	0	0	0	0	0	1.34026	1
LOCMI01136	1.42159	1.08486	3.62956	1.93322	3.7938	1.63188	1.76269	2.44597	2.58919	2.82105	2.3877	2.41716	1.60867	2.7428	3.02166	0.778544	2.26438	1.67793	0.455819	3.1383	3.17871	2.09456	3.52382	0.72698	1.48162	0.790542	2.15776	0	2.33822	0.580091	0	1.43243	2.91369	1.5441	0.549723	6.23058	5.36323	5.0567	4.06124	4.25098	3.00345	3.7304	2.39011	3.53921	5.47461	7.69843	3.89512	0.262526	1
LOCMI01138	14.9267	9.54677	8.60964	9.18281	10.1411	11.4231	11.3774	7.86204	9.16713	8.46315	13.0938	8.29674	2.57387	4.6079	3.66916	5.06053	3.8137	3.07621	4.55819	2.63617	5.10864	2.31504	3.52382	3.15025	4.19793	1.58108	2.87701	1.39528	3.70219	1.74027	2.53498	2.70569	2.60698	3.25977	1.09945	32.9244	22.7625	17.0664	25.98	24.4532	25.6366	18.5423	21.9012	23.0048	15.998	16.2105	19.4756	-0.0510997	1
LOCMI01139	25.007	27.9894	25.1537	25.339	28.0887	28.6744	28.6036	29.701	30.0206	27.8786	27.0349	28.418	21.6634	29.5125	26.8712	27.1193	24.3123	29.7833	32.3631	25.734	33.2629	31.9696	29.4491	18.1745	22.9651	26.6149	29.9689	29.5334	29.6175	23.5904	22.498	27.6936	23.3095	31.9115	23.6381	19.608	20.3304	24.3354	23.2924	23.8459	26.4947	23.699	27.3155	25.444	21.9593	18.7767	23.8644	0.152675	1
LOCMI01140	2.64932	1.73578	2.53225	1.65705	1.3862	2.21469	2.40367	3.75631	2.44923	1.82539	2.07961	3.00512	8.1506	4.71761	6.47498	6.35811	3.21781	4.89397	5.31789	4.77021	8.28735	2.64576	6.16669	3.39257	3.45712	2.89865	5.27452	4.41838	4.67645	4.254	5.22841	9.54951	6.28743	8.74991	2.93185	5.13107	4.92669	2.59156	4.06124	4.37243	5.25604	2.7978	4.34122	3.3479	4.62301	4.75676	5.37636	0.176397	1
LOCMI01141	11.1142	11.1379	11.3951	10.0113	11.8191	10.782	9.93516	9.34709	7.76757	10.2056	8.78058	9.7993	5.25499	6.36329	8.84914	7.91519	8.22329	7.69053	6.5334	8.78723	9.53613	9.70111	7.80275	3.87723	4.44486	2.89865	2.15776	1.62783	3.11763	5.99427	6.81277	4.29728	5.06062	5.14701	3.29834	8.06311	7.42121	7.20579	8.77945	6.23476	6.86503	7.29623	7.80444	7.70016	6.93451	6.13371	10.9173	-0.0576243	1
LOCMI01142	4.58785	4.41176	3.46074	3.93549	4.3045	5.18704	5.7688	6.63905	3.63886	5.39319	4.92945	7.31681	0.643469	1.64568	0.863331	2.07612	0.953425	1.25845	0.911638	1.63191	3.51929	0.881919	4.65648	4.84653	5.18567	3.16217	3.59626	5.58111	2.53307	7.92791	5.22841	5.88886	8.28101	11.8381	5.13075	2.01578	1.62144	1.4538	1.43338	0.890681	1.39446	1.37147	1.756	2.39136	2.25067	2.31579	2.13957	0.412235	1
LOCMI01144	2.197	1.8081	1.51935	2.14036	2.4076	2.15641	1.4422	1.74712	0.979694	2.0743	0.462136	0.457301	7.07815	7.57012	7.33831	9.60204	4.8863	4.61432	6.07758	3.89149	3.63281	4.85055	2.89457	7.75445	6.66729	10.0135	11.9875	4.65093	6.62496	15.8558	5.54528	10.5045	10.1212	9.95088	10.2615	4.76456	4.24069	5.56237	3.88207	4.81777	4.66607	2.96238	3.85344	3.10876	4.8055	4.63158	4.55345	0.0179529	1
LOCMI01145	3.16626	5.4243	3.62956	2.2094	3.57492	3.38032	6.24954	4.28044	2.65917	4.56347	4.23624	2.09052	0	0	0	0	0	0	0	0	0	0	0	0	0	0	0	0	0	0	0	0	0	0	0	0	0	0.189626	0.179172	0	0	0.164577	0.146333	0	0	0	0	0.27506	1
LOCMI01146	58.9313	54.46	58.1573	68.1461	58.585	59.7383	57.8483	58.4411	64.1699	63.0588	70.6297	74.2134	46.866	27.0988	38.2024	33.7369	48.7439	49.7787	46.7974	48.8319	41.8909	36.1587	40.0205	67.8515	109.64	71.1488	70.247	56.9739	55.5328	80.0525	64.8005	104.567	77.1361	97.45	146.226	7.26901	14.4682	20.9221	11.2879	14.4128	14.3736	16.7868	15.9991	11.9568	19.6478	19.7781	11.9048	-0.0309435	1
LOCMI01147	0	0.144648	0.337633	0.138087	0	0.349688	0	0	0	0	0.154045	0	0.21449	0	0	0	0	0	1.21552	0	0	0	0	0	0	0	0	0.465093	0	0	2.85186	0	0	0.686268	0	1.22168	2.49452	8.91243	3.34455	4.12952	4.93424	7.51567	2.82911	3.44355	3.7714	3.50498	2.41388	-0.613894	1
LOCMI01148	0	0.216972	0.675266	2.48557	0.218873	0.932501	0.881345	3.58159	0	0.248916	0.385113	0.326643	17.9099	4.49819	31.5116	20.5016	56.9672	69.9139	71.4116	9.66595	43.4802	16.3155	31.3368	2.66559	0	5.79731	0	3.25565	3.11763	4.83409	3.96091	0.795792	1.22682	1.88724	4.58102	1.5271	0.873084	3.6029	1.79172	0.566797	4.82697	4.77272	4.68266	0.143481	4.98798	1.18919	1.81041	0.717547	1
LOCMI01149	0.323088	0	0.168817	0	0	0	0.160244	0	0.629803	0.580805	0.385113	0	0.536224	0.219424	0.539582	0	0	0	0	0	0	0	0	0	0	0	0	0	0	0	0	0	0	0	0	103.66	98.6584	119.781	130.796	124.25	108.124	100.501	85.4586	90.4889	107.12	109.843	79.7676	-1.56046	1
LOCMI01150	0.25847	0	0	1.72609	0.510703	1.28219	0.320489	0	0	0.580805	0.539158	0	0	0.438848	0	0	0	0	0	0	0	0.440959	0	0	0	0	0	0	0	0	0	0	0	0	0	0	0	0	0	0.161942	0.750862	0.98746	0	0	1.09492	0	0	0.0927542	1
LOCMI01151	97.4434	113.115	96.7319	112.058	110.823	101.526	98.7106	109.544	99.5089	98.4049	94.3527	92.5054	303.395	269.672	281.554	255.103	243.481	281.473	289.445	228.217	237.268	236.795	217.722	127.948	125.938	127.277	125.39	155.108	133.668	142.122	135.305	140.855	138.784	125.587	115.259	188.078	164.826	158.085	147.22	160.323	161.972	149.875	155.211	159.79	148.18	156.785	182.357	0.00403126	1
LOCMI01152	11.9543	14.0309	11.2263	11.5993	11.6003	13.1133	9.45443	11.3563	11.6164	12.1969	11.5534	10.5832	17.8026	18.1025	19.1012	20.2421	17.6384	17.898	14.4343	16.9468	13.1689	11.1342	13.5919	12.1163	10.6183	15.8108	13.9056	16.2783	17.147	17.5961	17.2696	15.5975	18.4022	14.7548	18.3241	14.1715	20.8916	14.9805	16.7228	16.1537	14.8027	20.9561	13.8041	15.2568	15.5722	14.2077	12.0694	-0.0968539	1
LOCMI01153	28.4964	49.1803	45.2428	31.4149	31.9554	39.3982	35.0134	40.4458	30.3005	22.9003	35.8925	20.8399	40.324	14.7014	24.2812	28.8061	38.0178	49.0795	57.889	36.7808	14.1907	8.59871	10.6973	10.6624	26.1753	16.0744	26.8521	10.232	6.04041	13.5354	11.249	6.84381	10.7346	6.00484	21.0727	1.83252	2.12035	4.17178	3.16538	4.61534	3.59341	3.45611	3.70711	2.96528	2.43316	1.00142	1.20694	-0.0717342	1
LOCMI01154	3.03703	0.36162	3.37633	3.59027	2.69943	4.89563	1.60244	0	3.07904	2.0743	3.77411	5.61827	0.536224	3.29136	2.91374	0.648786	2.97945	0	1.5194	1.25532	0.567627	2.97648	4.40478	39.9839	83.4646	32.4122	36.6819	53.9508	35.6579	40.9931	13.6255	5.88886	40.945	48.725	75.4952	0.427589	4.92669	6.57371	4.41959	2.71253	3.70068	0.658307	3.36566	1.91308	1.52073	4.63158	0.548608	-0.162656	1
LOCMI01155	0	0	0	0	0	0	0	0	0	0	0	0	0	0	0	0	0	0	0	0	0	0	0	0	0	0	0	0	0	0	0	0	0	0	0	0.122168	0	0	0	0	0.107266	0	0	0.0956542	0	0	0.109722	0	1
LOCMI01156	0.323088	2.02507	0	1.58801	2.4076	0.524532	0.7211	0.43678	0	0.41486	0	0.326643	0	0	0	0	0	0	0	0	0	0	0	6.78515	0	0	0	0	0	0	0	0	0	0	0	0.549757	0	0	0	0	0	0	0	0	0	0	0	0.0538063	1
LOCMI01157	8.91723	8.96818	9.45373	7.7329	10.5789	8.04282	8.41284	7.86204	7.9775	7.30154	9.93592	6.40221	3.1101	2.85251	3.88499	4.28199	3.93288	3.63552	3.64655	4.14255	4.08691	4.40959	3.64967	6.30049	6.42036	3.16217	8.63103	4.41838	7.01467	1.93364	6.81277	4.13812	3.98715	2.91664	9.52853	6.23058	3.74179	7.07938	5.55435	3.96758	4.34427	5.21159	5.21922	3.20442	4.07555	5.38264	2.85276	-0.00634409	1
LOCMI01158	58.6082	51.6393	49.2944	51.2304	51.0703	45.5177	60.5724	56.9561	51.7138	60.9015	58.7682	55.0068	5.57673	4.82732	9.28081	4.15223	4.17124	10.3473	7.14116	3.76596	3.40576	8.70895	7.17349	16.7205	21.7304	24.5068	30.2086	31.3938	15.783	28.2311	24.0824	18.1441	15.7953	17.3283	24.371	13.4996	22.8873	25.4099	22.3368	28.2994	46.6607	41.3087	31.5104	24.057	35.6458	26.9758	12.1242	0.0221682	1
LOCMI01159	2.00315	1.8081	2.61666	0.414262	1.82394	2.73922	1.84281	2.1839	1.18963	2.0743	1.6945	2.93979	2.1449	2.7428	0.971247	3.6332	3.93288	1.11862	2.88685	2.51064	1.24878	1.54336	2.76872	6.54282	4.93874	5.27028	11.2683	1.86037	7.59922	2.51373	4.7531	4.93391	4.60056	6.17641	5.13075	3.90939	4.67723	1.89626	4.59876	6.84205	5.2024	2.41379	4.63388	4.11313	3.16311	4.00569	1.64582	0.338853	1
LOCMI01160	3.23088	1.59113	3.12311	6.21393	1.82394	0.524532	2.24342	4.3678	6.29803	0	9.08867	3.65841	0.965203	4.82732	0.971247	0.778544	0	0	0.911638	4.26808	0	1.32288	1.51021	19.6285	8.39585	34.5203	6.71302	44.8815	6.62496	15.0824	9.82306	13.3693	1.38017	8.57835	3.48158	0.183252	0.187089	0.189626	1.13476	0.364369	0	0	0.438999	0.143481	0	1.94026	0.65833	-0.66258	1
LOCMI01162	0	0	0	0	0	0	0	0	0	0	0	0	0	0	0	0	0	0	0	0	0	0	0	0	0	0	0	0	0	0	0	0	0	0	0	0.183252	0	0	0.179172	0	0	0	0	0	0	0	0	0	1
LOCMI01163	0	0	0	0	0	0	0	0	0	0	0	0	0	0	0	0	0	0	0	0	0	0	0	0	0	0	0	0	0	0	0	0	0	0	0	0	0	0	0.358345	0.364369	0	0.49373	0.292666	0	0.364974	0	0.164582	0	1
LOCMI01164	0	0	0.422041	0	0	0	0	0	0	0	0	0	0	2.96222	0	0	0	1.53811	0	1.00425	0	0.881919	0	0	0	0	0	0	0	0	0	0	0	0.857835	0	0	0.498905	0	0	0	0	0	0	0.239136	0	0	0	-3.63305	1
LOCMI01165	0	0	0.50645	0	0	0	0	0	0	0	0.0770226	0	0.750713	2.96222	1.07916	0.259515	0	0.279656	0.303879	2.63617	0.227051	1.32288	1.00681	0	0	0	0	0.232546	0	1.16018	0.158437	0	0	0	0	0	0.124726	0	0	0	0	0.109718	0.195111	0	0	0	0	-3.81878	1
LOCMI01166	16.0252	14.9711	20.7644	11.7374	17.0721	18.5917	16.1847	16.5976	11.7563	15.3498	18.1773	11.6285	19.0896	24.2463	16.2954	21.1504	28.3644	13.2836	19.2963	16.8213	11.012	23.5913	21.7722	88.4492	76.7974	71.9393	75.7613	79.2983	84.3709	21.0766	29.6276	31.8317	19.0157	41.6908	30.7845	5.92516	6.23631	6.13125	6.50993	6.11331	6.91866	4.0047	4.97533	5.69143	6.20456	6.25889	7.07704	0.110014	1
LOCMI01167	0	0	0	1.17374	0	0	0	1.48505	0	0	0	0	0.965203	0	0	0	0	0	0	0	0	0	0	4.11955	0	0	0	3.95329	0	0	1.42593	0	0	0	0	0.549757	0	0	0	0	0	0	0	0	0	0	0.493747	0.31761	1
LOCMI01168	35.152	24.9518	24.6472	24.2343	23.4924	24.8861	33.0104	27.8666	24.1424	28.6254	32.4265	31.1618	21.6634	17.9928	24.9287	26.6002	24.7891	17.1988	27.9569	16.5702	23.9539	19.9534	20.6395	19.1438	13.8285	24.7703	31.6471	25.8127	13.0551	13.5354	18.0618	23.2371	18.4022	16.4704	15.0258	19.6691	28.0634	39.1894	25.8606	50.3235	36.685	48.1113	45.8023	19.0352	39.2956	33.1095	9.60064	0.00241182	1
LOCMI01169	0	0	0	0	0	0	0	0	0	0	0	0	0	0	0	0	0	0	0	0.878723	0	0	0	0	0	0	0	0	0	0	0	0	0	0	0	0	0	0	0	0	0	0	0	0	0	0	0	0	1
LOCMI01170	1.93853	1.95275	0.337633	0.276175	0.583661	1.74844	1.84281	0	2.09934	1.57647	0.616181	0.97993	0.428979	0.877695	0	0.519029	0.476713	0.559311	0	1.00425	0.454102	1.6536	4.27893	0.969307	0	0	0	1.86037	0	0	3.64404	0.636634	0	0	0	0.916262	0.935447	0	0.656966	0.769224	1.23356	0.603448	0.536555	0.382617	0.243316	0	1.04236	-0.106361	1
LOCMI01171	2.84318	2.31437	1.43494	1.86418	2.26169	1.22391	1.4422	2.35861	0.419869	1.90836	1.61747	0.914602	0.107245	0	0	0	0.476713	0	0.455819	0.125532	0	0	0.125851	0	0.246937	0	0	0	0	0	0	0.318317	0.153352	0.171567	0	3.72613	2.43216	0.0632087	0.955587	2.18622	1.39446	2.85266	3.70711	3.58703	2.25067	0.500711	1.42638	-0.219055	1
LOCMI01172	0	0	0	0	0	0	0.0801222	0.087356	0.0699781	0	0.0770226	0	0.107245	0	0	0	0.357534	0	0	0	0	0	0	0	0.246937	0	0	0	0.194852	0	0	0	0	0	0	0.305421	0.561268	0.189626	0.358345	0.121456	0.053633	0.219436	0.341444	0.621752	0.243316	0.0625889	0.164582	2.37916	1
LOCMI01173	1.68006	8.46191	8.44083	17.2609	10.9436	6.41094	1.68257	22.4505	15.4652	4.56347	6.39288	2.02519	46.2225	166.872	74.0306	95.7609	91.0521	86.2737	6.07758	88.5	45.9778	29.1033	132.773	16.2359	6.42036	12.6487	7.91178	26.0452	12.0808	16.6293	8.71401	14.0059	20.0891	16.2989	10.9945	4.52023	19.3326	8.59639	18.6339	10.1214	12.4965	7.18652	0.682888	10.7133	12.7741	7.3229	8.61315	0.209628	1
LOCMI01174	5.42788	4.26712	6.66825	9.87325	5.83661	7.28516	5.60856	5.50343	7.27772	6.80371	6.54692	10.5179	6.64918	5.70502	8.95706	5.83908	5.24384	4.89397	5.16595	6.90425	7.71973	11.1342	10.949	27.8676	32.3487	23.7163	20.8583	25.5801	28.0587	48.3409	22.0227	22.4413	14.4151	31.3968	27.8526	9.46804	10.6017	13.0842	12.3629	11.9432	13.0865	14.9765	13.0724	10.3785	12.47	14.1451	10.0395	-0.10984	1
LOCMI01175	0	0	1.43494	0	0	0	0	0	0	0	0	0	1.60867	4.82732	0.647498	0.778544	0	0.838967	0.303879	7.90851	0.454102	6.17343	3.14627	0	0	0	0	0	0	2.127	0.316873	0	0.306704	0	0	0	0	0	0	0	0	0	0.195111	0	0.121658	0	0	-5.31856	0.779551
LOCMI01176	0	0	1.0129	0	0	0	0	0	0	0	0	0	0.536224	3.40107	0.863331	0.648786	0.119178	0.279656	0.455819	5.14681	0.227051	4.85055	1.63606	0	0	0.263514	0.479502	0	0	0.966818	0.316873	0.159158	0	0.343134	0	0	0	0	0	0	0	0	0.0975554	0	0.0608291	0.125178	0.109722	-4.80793	0.785585
LOCMI01178	15.5728	19.4552	18.823	19.4013	22.6898	17.193	25.0783	21.7516	19.6638	13.1096	13.1709	16.9201	31.7445	51.784	33.1303	38.7974	36.111	36.2154	28.8685	27.8681	33.2629	20.5046	20.6395	69.7901	67.9076	84.8515	65.9315	51.8579	64.1063	40.2196	46.105	38.5164	30.3637	24.5341	28.5856	14.0494	14.2812	11.0615	9.37669	15.3845	10.5657	11.8495	10.8774	9.75673	10.9492	9.13798	10.7527	0.241992	1
LOCMI01180	19.2561	16.3452	16.2908	17.6061	17.6557	18.9414	20.1908	16.1609	17.2846	15.1839	21.2582	14.307	18.5533	16.3471	19.6408	18.4255	16.8041	22.0928	18.9924	17.3234	15.6665	12.2366	14.5987	16.2359	29.1385	30.3041	25.1738	23.0221	19.0955	20.4965	19.1708	14.6426	21.9293	17.6714	20.7062	3.35963	5.67504	8.28034	5.55435	9.31166	8.90308	8.17398	6.63377	3.96965	6.08291	7.13513	2.5236	0.0697422	1
LOCMI01181	12.1481	10.7763	11.4795	10.9779	15.6129	11.8894	8.81345	11.6183	11.7563	11.0353	9.70485	12.4778	35.7125	22.0521	19.5329	19.7231	15.374	23.0716	20.208	17.4489	19.0723	19.9534	12.2075	7.75445	17.5325	16.0744	20.1391	14.1853	22.7977	13.7288	19.4877	20.5314	25.7631	15.6126	26.0202	19.9745	19.582	11.2512	17.977	17.1658	17.6989	17.2257	16.243	20.9004	14.9639	15.5846	16.8423	0.0799581	1
LOCMI01182	1.74468	0.433944	1.51935	1.1047	0.802534	1.69016	0.961467	1.92183	1.11965	1.57647	1.6945	1.04526	1.07245	0.219424	1.295	0.778544	0.953425	2.65673	0.455819	0.753191	1.81641	1.1024	1.25851	2.42327	0.74081	0.263514	1.43851	0.930186	0.779408	1.93364	1.42593	2.06906	1.84022	1.20097	0.732964	1.5271	1.12254	2.33872	1.732	1.29554	0.858128	2.35893	0.780444	1.14785	0.790778	1.25178	1.64582	0.161285	1
LOCMI01184	0	0	7.09029	0	0	0	0	0	0	0	0	0	6.00571	21.9424	8.30956	4.5415	0.834247	4.61432	3.49461	28.3702	0.794678	21.607	10.8232	0	0	1.05406	0.479502	0.465093	0.389704	9.08809	1.90124	0.636634	0.613408	0.686268	0	0.122168	0.436542	0.252835	0.119448	0	0	0	0.536555	0.191308	0.547461	0	0.768051	-7.61332	0.0585311
LOCMI01185	29.1425	34.4262	26.4198	26.789	27.505	28.9658	28.4434	26.6436	28.4111	29.704	27.4971	29.0713	10.2955	8.55753	6.5829	7.26641	6.67398	8.24984	7.59698	6.27659	5.22217	7.49631	8.1803	16.9629	13.8285	18.7095	12.7068	17.2084	26.8896	17.2094	17.428	21.4864	23.7696	16.4704	22.1721	74.034	68.9112	57.8992	75.3122	65.2626	62.4288	59.7962	62.9233	60.4056	58.2134	72.2902	49.9233	-0.0658138	1
LOCMI01186	1.29235	0.867888	0.844083	0.966612	1.16732	0.699376	0.480733	1.04827	1.25961	0.663777	0.770226	0.391972	0	0	0	0	0.476713	0.559311	0.303879	0.502127	0.227051	0	0	0.484653	0	0	0	0	0	0	0	0	0.306704	0	0.366482	0	0.124726	0.252835	0	0.161942	0	0	0	0	0	0.375533	0	-0.228127	1
LOCMI01187	0	0	0	0	0	0	0	0	0	0	0	0	0	0	0	0	0	0	0	0	0	0	0	0	0	0	0	0	0	0	0	0	0	0	0	0	0.498905	0	0	0	0	0	0	0	0	0	0	0	1
LOCMI01189	0	0	0	0	0	0	0	0	0	0	0	0	0	0	0	0.259515	0	0	0.15194	0	0	0	0	0	0	0	0	0	0	0	0	0	0	0	0	0	0	0	0.119448	0	0	0	0.0975554	0.0478271	0	0	0	0	1
LOCMI01190	0.710794	0.795564	2.70106	1.17374	2.04281	1.63188	0.240367	0.786204	0.559825	0.995665	1.54045	1.11059	0.321734	0.987407	3.02166	2.20587	1.78767	0.838967	0.455819	0	2.38403	1.32288	3.27212	0.484653	1.23468	2.37163	0	1.16273	0.389704	1.54691	0.950619	0.318317	0.920112	0.857835	0.366482	7.94094	4.17833	5.0567	9.37669	7.2469	7.40136	5.70533	3.951	3.01311	6.02208	7.07254	7.02218	-0.170553	1
LOCMI01191	29.1425	24.3009	23.5499	22.0249	19.6986	17.9506	24.0367	29.5263	26.3118	20.6601	26.5728	24.8249	0	0.219424	0	0	0	0.978794	0	0	0	0	0	0	0	0	0	0	0	0	0	0	0	0.343134	0	12.6444	11.9737	10.1134	10.392	12.6315	9.92211	11.0815	11.9993	17.5047	11.5575	11.1408	15.8548	-0.121925	1
LOCMI01192	0	0.144648	0	0	0	0	0	0	0	0	0	0	0	0	0	0	0.238356	0	0	1.38085	0	0	0	0	0	0	0	0	0	0	0	0	0.306704	0	0.732964	0.244337	1.30963	0.252835	1.25421	0.242913	0.429064	0.219436	0.195111	0.191308	0.608291	0.688478	0.438886	-2.31859	1
LOCMI01193	2.45547	2.74831	3.29192	2.96888	4.3045	2.7975	3.28501	2.1839	1.95939	2.48916	2.15663	2.2865	0.21449	0.219424	0	0.129757	0	0	0	0	0	0	0	0	0	0	0	0.465093	0	0	0	0	0.153352	0	0.183241	0	0	0	0.0597242	0	0.214532	0.0548589	0.146333	0.0956542	0.121658	0.250356	0	0.137029	1
LOCMI01194	118.767	1.88042	3.62956	185.866	4.37746	194.776	4.80733	240.404	2.37926	2.82105	1.30938	1.69855	9.11581	14.0431	6.47498	145.328	7.15069	316.71	220.768	3.26383	3.85986	0.992159	329.1	0	0	0	0	0	5.06615	123.946	2.69342	6.84381	1.38017	1.5441	0	3.11529	4.24069	2.1491	0.537517	162.995	3.64705	6.08934	2.48766	166.39	124.274	172.245	279.955	0.518703	1
LOCMI01195	1.0985	0.72324	1.0129	1.51896	0.364788	0.87422	0.801222	0.43678	0.699781	0.165944	0.770226	1.43723	0.536224	0.219424	1.295	0.648786	0.595891	0	0.759698	0	0.794678	2.09456	0.629254	0	0	0	0	0	0	0	0	0	0	0.343134	0	0.610842	0.124726	0.632087	0.119448	0	0.107266	0.109718	0.243889	0.239136	0	0.438122	0.384026	-0.798486	1
LOCMI01196	0	0	0.590858	0	0	0	0	0	0	0	0	0	0.750713	2.52337	1.07916	0.778544	0	0.419483	0.607758	2.51064	0.340576	3.96864	2.01361	0.242327	0	0	0	0	0	0.386727	0.316873	0	0	0.514701	0	0	0.0623631	0	0	0	0	0	0.0975554	0.0478271	0	0	0.0548608	-4.0401	1
LOCMI01197	0	0	1.60376	0	0	0	0	0	0	0	0	0	0.643469	2.30395	0.215833	0.389272	0	0.279656	1.5194	2.7617	0	3.19696	1.38436	0	0	0	0	0	0.389704	0	0.316873	0	0	0	0	0	0	0	0	0	0	0	0	0	0	0	0	-5.47988	0.777337
LOCMI01198	0	0	0.50645	0	0	0	0	0	0	0	0	0	0	0	0	0	0	0	0	0	0	0	0	0	0	0	0	0	0	0	0	0	0	0	0	0	0	0	0	0	0	0	0	0	0	0	0	-3.88056	1
LOCMI01199	8.52953	8.24494	7.34352	12.4969	8.02534	6.99376	8.49296	13.1908	7.90753	8.71207	7.93333	9.08069	18.2316	10.7518	18.2379	14.1435	13.4671	16.3598	14.2823	14.6872	13.1689	20.2841	13.8436	9.20841	16.5448	10.277	10.7888	11.6273	10.9117	14.6956	8.39714	11.6186	12.8816	10.1225	11.5442	16.1873	19.4573	12.1361	14.8713	10.8501	13.891	15.0862	15.7064	15.496	16.363	17.0868	14.7576	-0.00750892	1
LOCMI01200	13.1174	7.2324	15.1935	12.9802	11.1625	14.0458	11.3774	8.38617	12.3161	9.87368	13.8641	12.0205	1.17969	1.20683	7.01456	9.47228	6.43562	3.21604	4.71013	2.38511	12.1472	5.95295	14.4728	24.2327	30.3732	8.16893	19.1801	39.3003	32.93	29.5846	9.66463	27.3753	21.776	62.4504	37.9309	3.97047	7.67066	3.16044	3.2251	3.56272	4.29064	4.22413	4.48755	5.69143	6.26539	3.81792	4.60831	-0.107965	1
LOCMI01202	0	0	0	0	0	0	0	0	0	0	0	0	10.2955	29.2931	7.8779	25.9515	0	4.19483	0.303879	114.36	6.2439	0	42.16	0	0	0	0	0	0	6.96109	0	0.318317	0	0	0	0	2.93107	1.64343	0	0.161942	0	0.219436	1.56089	0.191308	0.486632	0	0.932634	0	1
LOCMI01203	6.52638	4.77338	7.00589	6.6282	5.90957	5.36188	7.05076	6.28963	5.80818	6.47182	6.39288	6.20623	9.97376	6.69243	9.38872	8.04495	6.79315	8.66932	5.01401	5.5234	4.42749	6.72463	6.54424	2.90792	2.46937	2.63514	2.87701	2.79056	3.50733	2.51373	3.96091	3.50149	3.5271	4.28917	2.56537	40.9264	35.1104	29.6449	39.5971	38.5422	37.2213	33.2445	39.1197	31.8529	25.6699	32.0455	22.9318	-0.0229295	1
LOCMI01204	4.394	3.97782	4.22041	4.28071	2.18873	4.3711	3.04465	2.35861	3.35895	2.24025	2.92686	2.48249	6.97091	8.22839	9.17289	4.5415	5.12466	3.91518	7.14116	5.27234	6.01685	5.51199	4.65648	0.484653	0.493874	0.790542	1.67826	1.62783	0.389704	1.35354	1.90124	3.66065	1.07346	1.71567	0.916204	9.34588	9.04265	8.7228	9.97393	3.64369	4.18338	4.27899	6.19477	5.35664	3.95389	3.25462	9.16175	-0.483474	1
LOCMI01205	21.5177	24.0116	22.3682	22.163	20.5011	23.3125	21.5529	23.4114	21.3433	20.5771	23.4149	23.9756	39.8951	26.5503	34.3174	26.6002	23.8356	28.6647	25.8297	35.6511	36.4416	26.5678	32.5953	21.3247	18.0264	19.2365	19.4198	18.1386	27.669	19.143	30.2614	29.6035	28.5235	22.8184	26.5699	31.5805	31.2439	29.5817	37.0887	37.2871	37.8113	35.6583	30.73	39.8878	45.0135	37.6785	37.7991	-0.0203067	1
LOCMI01206	0.323088	0.578592	0	2.27844	0.364788	1.10734	0	2.1839	0.349891	1.16161	1.23236	0.195986	0	7.24099	0	0	0.595891	0	0.759698	0.627659	0	0.551199	8.55785	40.4686	0.74081	34.5203	9.11053	18.3712	5.84556	0.580091	9.50619	3.02401	7.05419	4.63231	3.48158	0	0	0	0	0	0	0	0	0	0	0	0.164582	0.193031	1
LOCMI01207	5.4925	6.87078	11.6483	5.31637	8.02534	3.26375	2.8844	8.03675	8.04748	9.79071	2.77281	2.02519	17.3737	15.1402	20.7199	4.93078	6.67398	13.2836	5.01401	14.8128	13.396	15.2131	7.80275	33.4411	36.0528	69.5677	36.2024	69.7639	48.9078	129.36	72.7224	164.411	58.1204	150.807	76.045	1.71036	2.55689	4.04536	2.62786	2.71253	1.93079	2.41379	0.731666	1.57829	3.28477	1.31437	0.987494	-0.401	1
LOCMI01208	301.894	274.253	280.658	273.068	262.429	265.297	288.039	297.709	265.357	280.363	302.16	319.327	7.39989	1.42625	2.05041	3.50345	3.8137	11.6057	4.40625	0	0.908203	0.551199	0.629254	0	0	0	1.19875	0	0.974259	0	0	0	1.22682	0	0	0.794094	1.6838	2.33872	1.61255	0.44534	0	0.877742	0.780444	0.382617	0	0.187767	0.274304	-0.021102	1
LOCMI01210	0.646176	1.30183	0	0.414262	1.02141	0.349688	0.640978	0.87356	0.559825	0.331888	0.462136	0.783944	0.857958	0	0.431665	0	0	0.838967	0.607758	1.00425	0.454102	0.22048	0	1.45396	0.493874	1.58108	0.479502	0	0.389704	0	0	0	0	0	0.366482	18.7528	23.6356	15.4229	39.9555	27.5706	23.5449	21.2304	25.6083	24.4396	17.2146	18.8393	9.43606	0.250692	1
LOCMI01211	47.3647	43.1774	47.0154	46.5355	40.9292	49.4808	49.9162	40.4458	46.8154	40.6563	46.8297	43.7049	35.1763	40.4837	30.4324	30.1037	34.8	41.8085	40.5679	41.1745	33.3765	26.1268	36.7484	163.813	145.199	164.169	184.608	205.804	137.176	179.248	110.113	144.834	138.63	157.327	141.095	24.7391	21.2658	20.4796	30.9371	17.6112	23.5449	21.1755	25.1693	19.8004	25.1832	24.5348	23.7547	-0.0256832	1
LOCMI01212	24.1024	24.0116	22.959	22.5082	25.9	23.0211	25.2385	26.4689	25.682	26.2192	25.4175	23.9756	25.417	28.8542	35.7203	31.012	34.5617	31.7409	35.5539	33.2659	45.5237	36.8201	38.2586	17.2052	15.557	16.0744	19.1801	20.9292	15.0036	17.2094	19.3293	18.3032	19.4757	17.4998	18.8738	105.37	84.2526	84.1308	90.6613	93.6429	85.5447	102.422	85.9463	69.445	88.9929	88.5007	89.2585	0.102886	1
LOCMI01213	5.8802	4.05014	10.6354	19.1251	12.6217	13.1133	3.84587	10.5701	5.45829	5.0613	6.31585	5.6836	0	0	0	0	0	0	0	0	0	0	0	0	0	0	0	0	0	0	0	0	0	0	0	0.549757	0	0	0	0	0	0	0.195111	0	0	0	0	0.0175271	1
LOCMI01214	31.7273	29.4359	54.3589	144.163	31.7366	55.0176	31.5682	119.678	126.031	63.3907	51.3741	69.8364	2434.89	1953.53	1469.82	762.324	1490.8	2503.9	2276.97	2115.97	2254.16	2219.57	2956.86	446.608	652.901	447.71	557.181	501.603	476.218	380.539	403.379	460.605	450.088	544.897	676.892	70.9798	132.833	121.74	142.144	58.461	105.764	138.903	107.701	176.673	313.452	151.528	124.699	-0.126362	1
LOCMI01215	2.84318	1.95275	1.94139	3.3141	3.7938	3.4386	3.44526	2.44597	3.91877	2.32322	3.85113	3.26643	6.2202	6.03415	2.91374	5.70932	5.72055	6.01259	4.55819	5.5234	4.88159	4.18911	5.03403	1.69629	2.22243	0	0.719253	2.79056	0.974259	0.966818	1.90124	1.75074	0.613408	1.5441	3.48158	21.8681	20.7669	19.3419	18.0367	15.3845	16.1972	17.0063	18.877	19.6569	13.0174	15.3343	20.1888	0.381214	1
LOCMI01216	0.323088	4.05014	0.422041	6.69724	1.02141	1.63188	0	6.02756	7.13777	5.39319	5.69967	17.8347	25.3098	95.0105	45.0011	7.78544	31.463	119.133	73.0829	123.774	131.349	143.973	218.477	1.21163	5.67955	6.06082	2.15776	8.60422	5.45585	10.8284	16.7943	18.4624	19.169	22.3037	22.9051	0.305421	0	1.20097	0.537517	0.364369	0.268165	0.274294	1.12189	1.53047	1.39907	5.50782	6.8576	-0.411462	1
LOCMI01217	70.8855	61.7647	65.1632	66.282	60.9926	67.956	70.2672	65.1675	65.9894	65.0501	59.0763	71.143	41.182	48.0538	47.1595	42.6901	51.9617	51.177	44.6702	48.0787	54.2651	51.3718	39.2654	21.3247	24.1998	17.1284	18.9403	19.7664	25.1359	16.2425	30.7367	16.075	18.8623	18.8724	17.5911	185.146	149.921	139.249	156.836	145.91	156.179	141.481	146.138	149.173	123.605	123.989	154.762	0.00143866	1
LOCMI01218	7.43103	12.729	12.9989	10.4256	10.4329	10.0244	11.2171	12.2298	8.53733	14.2712	11.8615	10.7792	4.18255	9.43522	11.2233	6.09859	2.62192	6.01259	5.92564	10.7957	38.2581	28.0009	11.3266	7.02747	5.43261	5.79731	10.3093	9.9995	9.74259	26.2974	12.5165	18.7807	25.3031	59.7053	18.3241	0.855178	5.36323	12.4521	4.30014	14.8177	9.97574	10.2038	8.92632	4.63923	17.8837	11.4538	2.13957	0.0108068	1
LOCMI01219	0	0	0	0	0	0	0	0	0	0	0	0	0	0	0	0	0	0	0	0	0	0	0	0	0	0	0	0	0	0	0	0	0	0	0	0.183252	0	0	0	0	0	0	0.292666	0	0.182487	0	0	0	1
LOCMI01222	19.1268	10.5593	8.77846	9.52803	7.58759	12.3556	9.69479	12.4045	10.2168	11.782	11.8615	7.90477	6.2202	7.3507	8.52539	11.4186	10.4877	4.61432	7.59698	5.27234	8.0603	9.14991	5.78913	1.93861	1.97549	5.53379	1.91801	0.930186	1.55882	3.28718	7.28808	9.23119	5.06062	1.37254	4.58102	45.5688	34.5492	37.1667	41.568	47.7324	40.8684	35.8777	38.4368	39.84	33.6993	33.9232	29.2408	-0.192509	1
LOCMI01223	0.581559	1.88042	2.95429	3.03792	3.64788	2.73922	3.04465	3.58159	2.44923	0.995665	1.77152	7.0555	0	0.329136	0	0	0	0	0	0	0	0	0	0.72698	0	0	0	0	0	0	0	0	0	0	0.549723	0	0	0.189626	0.179172	0	0	0.164577	0	0.143481	0	0	0	0.621744	1
LOCMI01224	79.932	71.9624	96.3098	82.8525	74.4897	85.7901	79.4813	74.7767	78.1655	74.343	85.4181	91.9828	58.6629	42.1294	40.9003	46.7126	48.0288	30.9019	39.3524	29.7511	35.0793	30.316	29.5749	34.1681	54.573	45.0609	62.575	27.9056	33.3197	79.8591	57.8293	67.0057	96.4584	71.8866	83.0081	22.479	29.6225	25.7892	29.3246	31.7406	31.4826	26.9357	35.12	24.631	31.4486	38.054	31.7644	-0.0734206	1
LOCMI01225	3.87706	2.45902	2.53225	2.34749	2.77239	3.14719	3.68562	2.79539	4.19869	2.48916	4.62136	2.74381	4.71877	2.85251	2.37416	4.41175	1.66849	4.19483	6.07758	3.01276	4.54102	4.85055	4.02722	2.42327	1.97549	1.05406	1.91801	1.86037	2.33822	5.41418	1.26749	1.9099	2.76034	2.74507	2.56537	3.42071	4.92669	1.39059	2.38897	3.76515	3.48615	3.56583	3.65833	2.96528	2.06819	3.00427	3.40137	0.140979	1
LOCMI01226	0.323088	0.36162	0	0.138087	0	0	0.160244	0	0	0.41486	0	0	0	0	0.215833	0	0	0.279656	0	0	0.567627	0.22048	0.880955	0	2.22243	1.31757	0	0	0.974259	0	0	0.318317	1.68687	0	0	1.95469	4.67723	5.49916	6.15159	4.4534	4.02248	3.12696	2.09744	3.58703	3.22394	7.44808	3.62081	-2.21523	1
LOCMI01227	29.2072	17.4301	22.6214	21.8178	22.6898	26.5763	30.2061	21.4896	17.7744	17.5071	25.6485	24.3676	14.1563	13.9334	12.7341	10.2508	14.6589	11.6057	13.9784	7.15532	12.4878	11.5752	18.7518	7.51213	10.8652	4.74325	12.7068	10.232	10.3271	12.762	9.66463	13.2102	12.7282	9.77932	16.1252	32.4357	30.6203	24.3986	34.5803	38.5422	28.211	36.0972	37.6564	32.2833	23.2367	31.8577	26.2235	0.148338	1
LOCMI01229	10.9204	12.8737	8.52524	8.35429	12.6217	10.4906	7.211	11.0942	12.1062	13.4415	9.78187	9.86463	10.6172	15.6888	10.8996	11.6782	10.2493	12.5845	14.2823	13.4319	11.9202	13.0083	9.43881	19.1438	15.0631	16.0744	11.9875	14.883	12.8602	15.2757	8.39714	18.1441	12.1148	11.3234	11.1777	24.0061	23.1367	20.2268	20.0673	23.9674	20.3269	25.0157	19.8038	35.5355	18.0054	23.596	21.1763	0.025684	1
LOCMI01230	5.81559	7.30472	5.65535	6.21393	10.5789	7.1686	5.68868	7.42526	5.45829	8.38018	4.7754	8.62339	0.536224	0.767983	1.94249	3.89272	1.0726	0	0.607758	2.00851	5.22217	1.54336	2.39116	1.69629	2.22243	3.16217	2.15776	2.55801	0.974259	4.44736	5.06997	3.97896	6.44079	6.69111	4.76426	36.4062	30.8074	30.7826	34.2219	31.7001	28.8546	26.3323	26.0473	22.957	18.7962	27.6017	19.3659	0.304318	1
LOCMI01231	5.81559	6.50916	10.9731	8.97568	6.2014	6.17782	6.81039	7.42526	6.64792	7.05263	8.31844	11.2365	3.1101	6.69243	5.39582	3.37369	4.76713	11.0464	7.59698	3.64042	4.54102	8.15775	5.03403	4.60421	3.21018	3.42568	5.75402	6.04621	5.06615	6.18763	9.18932	9.23119	5.67403	5.49014	7.69612	2.93204	4.61487	3.35006	4.12097	5.91088	5.09514	3.62069	3.21933	5.06967	4.31886	4.31863	4.49859	-0.276314	1
LOCMI01232	1.93853	2.82064	5.31772	4.34975	2.4076	1.69016	1.4422	1.74712	3.91877	3.65077	1.54045	4.05038	6.86367	8.88666	3.02166	10.7699	3.57534	2.23724	3.19073	13.0553	3.40576	8.15775	4.02722	1425.12	1832.02	578.677	1245.03	1009.95	1287.78	1236.56	786.32	374.182	267.446	460.829	513.624	0.305421	0.873084	0.50567	1.25421	0.931166	0.858128	0.49373	0.536555	1.10002	0.66912	0.876244	0	-0.976399	1
LOCMI01233	3.94167	4.05014	7.34352	9.3209	3.50197	4.02141	7.45137	2.27126	5.94814	3.98266	5.08349	4.83432	2.78836	0	0	0	0	0	0	0	0	0	0	0	0.74081	0	1.19875	0	0	0	0	0	0	0	0	5.0089	6.61049	2.52835	5.85297	6.19428	7.24046	5.10188	5.65822	7.31755	9.79348	5.94594	5.81524	-0.514039	1
LOCMI01234	0	0.867888	0	0	0.291831	0.233125	0	0	0.279912	0.331888	0	0.52263	0	0	0.431665	0	0.476713	0	0	0	0	0	0	0	0	0	0	0	0	0	0	0	0	0	0	0.244337	2.24507	0	0.477793	0.971652	3.37888	2.19436	0.195111	1.72178	0.486632	1.00142	0.219443	-0.656062	1
LOCMI01235	69.7224	68.7801	67.7798	66.5581	65.8078	67.6063	60.973	64.8181	68.7185	71.0241	69.7055	71.2083	52.5499	57.7085	63.1311	49.697	55.0603	52.8549	56.3696	56.1127	72.4292	62.7265	56.2553	55.9775	49.6343	52.1758	38.5999	60.4621	48.713	45.6338	49.5906	51.5673	51.6796	55.2446	62.6684	37.6889	34.2373	32.2364	31.6538	34.2102	34.1106	34.7805	36.6808	37.9747	36.3149	34.5491	44.4372	-0.0736666	1
LOCMI01236	0	0	1.94139	0	0	0	0	0	0.0699781	0	0	0	1.17969	4.71761	1.83458	1.16782	0	1.11862	0.15194	6.40213	0.340576	2.97648	2.01361	0	0	0.263514	0	0	0.194852	1.35354	0.633746	0.159158	0	0	0	0	0.0623631	0	0	0	0.053633	0.164577	0.146333	0	0.0608291	0	0.219443	-5.74735	0.383477
LOCMI01237	0	0	11.0575	0.138087	0	0	0	0	0	0.165944	0	0.130657	8.04336	32.0359	7.2304	4.80102	0	5.59311	6.07758	28.2447	4.31396	65.9234	16.1089	1.93861	0	0.790542	0.479502	2.55801	0.389704	14.1155	1.90124	0.795792	0	0	0	0	0.374179	0.126417	0.179172	0.121456	0.268165	0	0.438999	0.0956542	0.121658	0	0.274304	-8.27223	0.0332541
LOCMI01238	57.4451	59.5226	53.7681	54.1303	55.2289	56.5329	56.5663	56.9561	60.601	52.5213	56.6886	59.5798	80.3263	83.1616	67.9873	94.3335	85.8083	78.1637	92.6832	82.4744	79.2407	74.7426	72.3642	93.7804	74.081	89.0677	79.1178	73.9498	79.4996	67.8706	75.5742	81.4891	78.5163	70.6856	69.2651	198.218	168.755	139.628	172.006	180.687	172.484	154.702	157.113	139.559	136.379	147.71	144.723	0.00241673	1
LOCMI01239	0	0	0.337633	0.276175	0	0	1.28196	0	0	0	0.30809	0	0	0.438848	0	0	0	0	0	0	0	0.440959	0	0	0	0	0	0	0	0	0	0	0	0	0	0	0.249452	0	0	0	0	0	0.195111	0	0	0	0.438886	1.02239	1
LOCMI01240	3.61859	1.15718	1.68817	2.62366	0.510703	1.28219	1.92293	3.31953	1.53952	0.580805	0.385113	1.89453	4.93326	9.2158	8.30956	4.67126	3.09863	3.63552	6.38146	9.79149	2.04346	0.771679	3.02042	7.02747	8.88973	9.4865	12.7068	10.232	9.15804	8.89472	19.3293	29.6035	11.9615	15.6126	6.41343	5.68083	3.61706	2.52835	4.12097	2.87447	1.55536	6.8025	5.07288	5.73925	3.10228	3.63016	2.41388	-0.384342	1
LOCMI01241	5.16941	6.50916	8.35642	9.80421	7.73351	6.17782	7.9321	8.99766	6.29803	8.29721	7.00906	6.53287	9.97376	10.6421	9.06498	8.82349	7.38905	10.7667	6.38146	6.15106	5.44922	5.73247	6.16669	31.9871	26.1753	28.9865	24.6943	35.3471	27.8638	19.9164	16.319	19.5765	22.236	16.4704	19.0571	16.1262	12.4726	16.8767	13.4977	13.8055	14.91	20.7367	17.4624	13.7742	12.1658	15.1465	10.3138	0.0446444	1
LOCMI01243	10.4034	14.9711	16.544	18.0204	11.6003	12.0642	13.0599	10.3954	9.72696	14.935	9.70485	12.4778	8.68683	10.5323	15.9716	11.8079	10.8452	8.24984	8.96444	6.27659	12.0337	15.1029	6.04084	42.6495	43.9548	28.723	43.3949	43.4862	27.4741	26.8775	28.2017	32.9458	36.0377	33.9703	38.2973	74.6448	61.1782	51.9576	58.0519	58.2586	66.934	66.3244	57.704	40.3182	37.9573	59.0839	35.3304	-0.344763	1
LOCMI01244	3.36012	2.96528	1.18172	1.44992	3.86675	2.68094	2.00306	1.83448	3.49891	2.48916	2.31068	2.35183	2.25214	1.31654	2.15833	1.55709	1.66849	0.978794	0.607758	0.251064	0.454102	0.22048	0.629254	1.69629	0.987747	0.527028	1.19875	0.465093	0.974259	1.35354	1.90124	1.9099	2.76034	2.0588	3.29834	3.17638	2.30744	2.33872	2.98621	3.23884	3.64705	2.74294	3.99977	2.96528	3.22394	3.44239	1.59096	0.209005	1
LOCMI01245	0	0.216972	0	0	0	0	0	0	0	0	0	0	0	0	0	0	0	0	0	0	0	0	0	0	0	0	0	0	0	0	0	0	0	0	0	1.28277	0.374179	0.189626	1.25421	1.57893	0.643596	0.658307	1.02433	0.573925	1.27741	0.938833	0.987494	-2.80218	1
LOCMI01246	0.904647	0.36162	1.18172	0.690437	0	0.291407	0.801222	0	0.349891	0.829721	0	0	0.536224	0	0	0	0.595891	0	0	0	0	0	0.629254	0	0	0	0	0	0	0	0	0	0	0	0	0.305421	0	0	0.298621	0	0.750862	0.548589	0.243889	0.239136	0.304145	0.625889	0	-1.48987	1
LOCMI01247	0	0.72324	0.168817	0.345219	0.510703	0.407969	0.400611	0.174712	0	0.580805	0	0	0	0.219424	0	0	0	0.279656	0.303879	0.627659	1.13525	0	0.629254	0	0	0	0	0.465093	0.974259	0	1.10906	0	1.53352	2.5735	1.83241	0	0	0.442461	0	0.080971	0	0.274294	0	0.0956542	0	0.125178	0	0.271681	1
LOCMI01248	49.8202	48.6017	47.8595	56.892	49.2464	42.3705	48.3137	54.4228	42.8266	64.8842	36.2776	50.7604	44.2921	54.7462	55.2532	55.4064	41.7124	35.0968	47.2532	43.5596	43.8208	40.1273	41.279	251.777	240.023	243.223	329.657	243.476	247.462	206.126	177.132	170.618	156.266	145.146	149.341	24.0672	17.8982	16.8767	16.1255	19.1901	16.4117	19.3652	19.6086	23.8657	20.9252	15.1465	15.5805	-0.0650822	1
LOCMI01249	300.084	326.254	327.673	360.27	314.01	340.887	318.887	360.693	352.06	364.496	320.568	360.745	1143.01	928.931	995.421	974.088	947.586	995.853	979.099	944.251	739.164	803.759	868.622	836.754	920.827	1091.47	1049.63	1355.51	1208.47	1126.73	1071.66	1171.72	1270.37	1298.25	1429.65	351.173	401.494	394.549	393.403	342.345	398.547	364.373	383.929	383.669	400.681	385.422	401.581	0.0219868	1
LOCMI01250	12.9235	12.0781	14.6026	12.4969	12.038	9.61642	9.85504	11.4436	9.79694	7.63343	10.09	10.9752	0.321734	0.109712	0.431665	0.259515	0	0	0.15194	0.125532	0.113525	0.11024	0.125851	34.1681	41.2385	26.3514	24.2148	19.7664	24.3565	26.4908	24.3992	20.8498	25.4564	18.3577	31.5174	0.244337	0.0623631	0.0632087	0.119448	0.202427	0.160899	0.109718	0.195111	0.0956542	0.0608291	0.125178	0.109722	-0.278751	1
LOCMI01251	1.35697	1.95275	0.590858	1.44992	0.729576	0.815938	1.28196	1.31034	0.769759	0.331888	0.847249	0.587958	0.750713	2.30395	0	0.519029	0.357534	0.139828	0.15194	0.125532	0.227051	0	0.125851	1.21163	0.74081	0.790542	0.959004	0.697639	0.779408	0	0	0.318317	0.153352	0.343134	0.183241	0.0610842	0.124726	0.252835	0.358345	0.0404855	0.214532	0.329153	0.341444	0.191308	0.243316	0.187767	0.219443	-0.382075	1
LOCMI01252	0	0	0	0	0	0	0	0	0	0	0	0.326643	100.381	0	0	1.29757	84.7357	23.3512	35.7058	60.883	0	0	0	11.874	3.70405	0	14.1453	0	0	0.966818	12.358	0	0	0	0.916204	3.90939	0	0	0	0	7.34772	2.41379	4.78022	3.73051	0	0	0	0	1
LOCMI01253	36.1859	34.7155	29.1209	35.0742	30.3504	34.2111	29.485	29.0022	33.9394	30.2018	33.1197	26.3928	37.6429	32.5844	39.9291	29.1954	36.8261	27.8257	31.2996	25.1064	23.4998	29.5443	21.898	22.2941	22.7182	29.5136	32.3664	23.2546	36.6322	17.4027	12.358	17.6666	14.8751	16.8136	22.1721	56.7472	54.3806	56.319	48.9738	58.5825	61.8925	52.6645	53.753	50.075	45.0743	44.1878	46.6317	-0.134492	1
LOCMI01255	25.2009	30.3761	18.0634	19.6084	28.7453	27.9167	20.0306	20.0045	21.0634	13.6074	22.1825	16.2015	3.86081	3.07193	7.33831	6.61762	4.8863	0.838967	1.36746	1.75745	1.24878	0.33072	0.629254	2.18094	2.71631	1.05406	3.11676	2.79056	0.779408	1.93364	0.950619	1.43243	1.84022	1.0294	1.09945	0.427589	0.748357	0.948131	0.597242	0.769224	0.482697	0.384012	0.390222	0.239136	0.121658	0.250356	0.109722	0.052695	1
LOCMI01256	8.40029	3.9055	6.58385	3.45219	4.66929	6.29438	5.44831	7.16319	7.27772	5.14427	10.167	5.61827	3.64632	4.16905	2.15833	4.15223	3.33699	3.07621	3.03879	3.26383	2.49756	7.71679	4.53063	0.484653	0.987747	2.10811	0.959004	0.465093	1.16911	1.54691	1.26749	2.54654	2.76034	2.40194	1.83241	3.29854	2.49452	3.03402	3.2251	4.04855	3.32525	3.84012	2.43889	4.01748	1.94653	2.75391	3.84026	0.0761251	1
LOCMI01257	8.27106	10.4147	10.3822	9.18281	12.1839	13.1716	7.77186	9.17238	7.69759	7.05263	8.8576	6.33688	2.78836	2.85251	3.34541	6.35811	6.67398	3.21604	1.21552	2.63617	4.65454	2.31504	2.64287	5.08886	8.88973	4.74325	3.59626	3.4882	5.06615	6.381	11.4074	4.93391	7.05419	3.94604	5.68047	19.7302	16.9628	18.773	22.0382	25.8297	22.8477	25.7288	20.5354	17.7917	11.9833	21.0299	12.9471	0.149091	1
LOCMI01258	3.10165	6.58148	4.55805	3.17601	5.47182	3.03063	4.48685	0	5.52827	8.29721	2.00259	7.57813	2.57387	3.07193	0.647498	1.29757	8.70001	0.838967	0.15194	4.64468	1.70288	1.54336	0.503403	0	4.44486	7.11488	4.31552	0	7.79408	12.762	0	11.7777	8.12766	0	21.8057	1397.24	1274.33	1080.3	1314.77	1359.5	1368.5	1318.53	1306.76	1244.08	1024.3	1196.45	1067.21	-0.420201	1
LOCMI01259	0	0	0	0	0	0	0	0	0	0	0	0	0	0	0	0	0	0	1.36746	1.75745	0	0	1.13266	1.21163	0	0	0	2.09292	0	0	0	0	0	0	0	0	0	0	0	0	0	0.274294	0	0	0	0.5633	0	0	1
LOCMI01260	26.1055	14.3925	16.0376	23.682	12.2569	9.09188	9.77491	14.1517	22.0431	19.0006	21.1812	15.6136	1.28694	1.31654	0.647498	0.389272	0	0	0.455819	1.12979	0.681152	0	0.377552	44.3458	31.6079	26.6149	22.0571	29.7659	29.8123	41.3798	17.428	63.3451	28.6768	25.2203	90.7042	1.89361	2.49452	1.95947	1.43338	3.72466	1.98442	1.70063	1.65844	2.91745	4.44052	1.50213	0.987494	-0.826723	1
LOCMI01261	0.646176	2.0974	1.60376	1.65705	0	0.815938	0	0.87356	0.349891	1.57647	0.385113	0	5.57673	0	1.07916	2.46539	3.45617	1.95759	4.40625	7.78298	12.4878	8.92943	1.76191	0	0	0	0	0	0	0	0.792183	0	0	0	0	0	0	0	0	0	0.53633	0	0.487777	0.908715	1.4599	0.312944	0	-1.80277	1
LOCMI01262	0.646176	0.72324	2.61666	0.897568	2.26169	1.51531	0.801222	0	1.11965	1.32755	2.61877	1.69855	0	0	0	0.389272	0	0	0	0	0	0.33072	0	0	0	0	0.719253	0	0	0	0	0	0	0	0	42.9422	23.5733	16.3078	23.9494	16.9634	19.8442	23.2602	33.0225	29.8919	27.5556	28.8535	19.8596	-0.05231	1
LOCMI01264	0	0	0	0	0	0	0	0.349424	0	0	0.30809	0	0	0	0	0	0	0.559311	0	0	0	0	0	0	0	0	0	0	0	0	0	0	0	0	0	0.244337	0	0	0.238897	0	0	0	0	0	0	0	0	3.37371	1
LOCMI01265	0	0	0	0.138087	0	0	0	0	0	0	0	0	0.21449	0.658271	0.755415	0	0	0	0	1.12979	0	0	0.251701	0	0	0	0	0	0	0	0	0	0	0	0	0	0	0	0	0	0	0	0	0	0	0	0	-2.29397	1
LOCMI01266	10.4034	5.06268	16.7972	64.832	14.5915	21.5641	4.08623	15.1999	17.5645	19.6644	8.54951	11.8898	71.854	71.4225	27.8424	77.7246	111.789	64.3208	25.8297	58.2468	110.801	45.7495	39.643	63.0049	85.1932	37.6825	98.2979	94.6464	44.0365	40.9931	26.142	17.8258	18.8623	26.4213	118.74	3.97047	6.11159	7.77467	10.0337	14.9796	17.3771	11.3009	3.17055	2.77397	19.8303	4.94452	1.59096	-0.807406	1
LOCMI01267	37.2197	37.1022	35.2827	32.5886	36.8436	36.1344	31.8085	35.4665	30.7204	40.2415	35.8925	40.5038	43.5414	56.6113	47.2674	40.095	53.3918	58.1684	63.9666	66.783	73.1103	99.1056	84.0683	28.8369	38.7691	39.2636	36.4421	28.3707	34.6836	41.1864	35.1729	64.6183	49.226	51.6417	45.9935	33.1687	28.9365	29.3921	41.6277	35.9511	32.0725	39.6081	33.3152	32.092	40.8163	39.9317	40.1032	-0.0195107	1
LOCMI01268	3.23088	4.48409	3.79837	7.04246	3.86675	3.49688	4.64709	4.10573	6.29803	2.57213	7.00906	4.70367	1.93041	5.37588	4.74832	2.33563	4.05206	2.65673	3.49461	5.5234	1.24878	3.41744	4.78233	1.45396	2.96324	2.10811	0.959004	4.41838	1.16911	2.90045	0.47531	1.9099	1.84022	4.63231	2.56537	7.81877	9.85337	11.0615	9.85449	10.0809	10.1903	7.46081	13.1212	17.7439	6.56954	12.8307	9.3812	-0.205584	1
LOCMI01269	4.00629	8.46191	5.65535	7.45672	6.56619	6.00297	4.24648	11.4436	15.955	13.9393	12.2466	20.4479	208.055	249.156	78.3473	99.9131	133.718	188.628	162.423	242.402	263.038	322.893	329.477	72.9403	31.8549	53.2298	31.4074	119.296	54.1688	91.6543	142.118	91.8344	159.026	102.94	51.8572	1.95469	7.73303	7.9643	4.65848	10.1619	7.29409	10.8621	4.48755	10.3307	28.6505	19.2774	5.15692	0.141295	1
LOCMI01271	8.788	6.87078	8.01879	8.83759	6.63914	10.5489	5.92905	6.11492	5.17838	3.06997	9.85889	6.99017	7.50713	12.6169	8.41748	10.6401	10.2493	8.11001	11.2435	11.4234	12.1472	15.4336	7.80275	7.02747	7.16117	6.58785	5.99377	6.74385	8.76833	6.381	7.76339	11.1411	10.1212	14.7548	8.24584	11.3006	12.5973	9.35489	9.85449	11.174	11.4775	13.1113	7.2191	10.4263	10.7667	12.3926	8.55828	-0.145808	1
LOCMI01273	219.054	203.447	270.951	181.447	295.697	275.088	295.651	207.47	266.687	275.965	211.966	314.754	0.107245	0	0	0.259515	0	0	0.607758	0	0	0	0	0.242327	0	0	0	0	0	0	0	0.159158	0	0	0	1.95469	2.24507	5.0567	3.88207	10.5667	0.697229	1.8652	7.46299	0.621752	0.729949	10.4523	2.74304	0.295695	1
LOCMI01274	0.129235	0.144648	0.0844083	0.138087	0.218873	0	0.0801222	0	0.139956	0	0.154045	0	0.21449	0.219424	0.215833	0	0	0.139828	0	0	0	0	0	0	0	0	0	0	0	0	0	0	0	0	0	30.7864	78.9517	110.805	85.1667	109.513	112.897	145.541	79.9467	59.9274	81.0851	85.6842	21.7249	-0.706241	1
LOCMI01275	0	1.30183	0.422041	0	0.145915	0	0	0	0	0	1.07832	0	0.21449	0.219424	0	0	0	0	0	0	0	0	1.38436	0	0.493874	0	0	0	0	0	0	0.318317	1.38017	0	0	49.7836	33.1772	34.8912	32.5497	39.109	31.268	37.9075	38.4368	42.9966	32.3611	33.4225	30.9964	-3.25694	0.738275
LOCMI01276	116.893	115.067	116.821	129.25	108.999	105.373	113.373	121.337	105.457	117.406	110.373	118.702	218.243	161.935	140.183	141.565	173.404	238.966	157.561	98.7936	180.619	113.988	197.334	208.401	314.598	242.696	391.034	355.564	228.561	480.122	208.978	535.409	410.83	564.798	425.302	79.104	84.502	84.5101	77.7011	78.0155	77.2852	84.4278	80.2881	76.7147	77.4962	78.2987	87.6676	-0.0902919	1
LOCMI01277	36.509	34.2092	29.5429	31.7601	34.8008	39.1068	28.3633	31.7102	34.2193	35.678	35.4304	30.5738	44.3993	52.7714	43.7061	29.5847	27.1726	26.008	32.667	58.2468	47.9077	36.7099	55.2485	45.0728	41.7323	42.1622	54.6632	31.3938	29.6175	44.0869	32.1626	37.5614	42.0185	36.2006	37.1979	164.194	151.854	137.353	139.874	180.727	198.013	167.594	159.893	146.112	123.179	149.462	108.076	0.022252	1
LOCMI01278	0.193853	0.216972	0.590858	0.897568	1.45915	2.33125	0.560856	2.00919	1.18963	3.31888	0.539158	1.11059	0	0	0	0	0	0	0	0	0	0	0	0	1.72856	0	0	0	0	0	0	0	0	0	0	0.183252	0.436542	0	0.179172	0.283398	0.160899	0	0	0.33479	0.182487	0.438122	0	1.73065	1
LOCMI01279	13.8282	11.0656	13.3365	9.45899	13.0594	12.3556	9.3743	9.43444	9.30709	11.5331	11.0913	10.5832	0.107245	0	0	0.259515	0	0	0	0.376596	0.113525	0	0	317.448	319.042	196.581	170.223	93.4837	181.407	267.615	266.332	235.395	212.699	237.62	262.218	1.46602	0.935447	0.948131	1.4931	0.364369	0.911761	0.658307	1.12189	0.765234	0.486632	1.06401	0.71319	-0.106213	1
LOCMI01280	1.0985	1.95275	13.1677	6.21393	4.52337	1.80672	3.68562	2.35861	1.88941	1.24458	5.4686	2.61315	0.643469	0.877695	0	0.519029	0	0.279656	0	0	0.227051	0	0	505.251	415.101	369.974	401.583	299.985	293.057	212.7	160.813	115.072	116.241	166.935	147.692	2.13795	1.30963	2.21231	1.85145	2.63156	2.14532	1.70063	2.73155	1.19568	1.15575	1.56472	2.08471	-0.851491	1
LOCMI01281	14.8621	15.3327	18.6542	19.4013	16.5614	17.7175	18.1076	16.9471	20.4336	18.5857	18.1003	19.272	23.5938	21.0647	22.6624	16.9982	21.4521	24.0504	17.0172	23.8511	20.094	33.7334	28.4423	19.3861	19.0141	21.0811	18.4608	32.789	19.4852	25.3306	14.893	27.6936	23.1562	21.2743	22.5386	86.2508	103.086	83.1195	91.9155	101.619	98.4702	92.6018	80.3857	85.6583	71.2916	91.2546	80.7551	0.0241236	1
LOCMI01282	0.25847	0	0	0	0.145915	0	0.320489	0	0.139956	0	0	0	0	0	0	0	0	0	0	0	0.454102	0	0.251701	0	0	0	0	0	0	0	0	0	0	0	0	0	0	0	0.119448	0	0	0	0	0	0	0	0	0.720607	1
LOCMI01283	1.87391	3.18226	1.68817	4.07358	2.48056	5.42016	3.92599	2.53332	1.74945	1.24458	4.92945	0.326643	2.1449	2.19424	1.07916	1.29757	5.24384	2.09742	2.27909	1.25532	4.42749	3.19696	2.51701	2.42327	0	0	0	1.16273	2.92278	2.90045	3.96091	0	6.74749	1.71567	2.74861	2.99312	1.55908	2.1491	2.32924	2.99593	1.55536	1.8652	2.14622	3.53921	2.06819	3.3798	5.65066	0.408916	1
LOCMI01284	38.5767	43.539	37.4773	37.0765	42.2425	33.1621	39.34	40.4458	42.7566	41.9009	39.9747	37.8253	46.6515	41.6905	49.4257	40.8735	51.3658	53.6939	50.5959	39.5425	55.741	48.5055	50.7178	28.1099	20.4958	19.5	24.4546	24.6499	25.3307	25.1373	27.0926	50.1349	31.8972	47.6956	34.8158	53.9984	42.1575	50.0613	39.5374	46.8417	39.7421	33.5188	51.0215	38.5486	47.5683	37.9289	45.4796	-0.0148638	1
LOCMI01285	0	0	0	0	0.291831	0	0	0	0	0.331888	0	0	0.428979	0	0	0	0.476713	0	0	0.502127	0	0	0	0	0	0	0	0	0	0	0	0	0	0	0	22.0514	21.2658	46.648	19.6492	49.3113	34.9151	54.2006	34.4371	23.7222	25.1224	42.2475	13.4958	3.18398	1
LOCMI01286	0.0646176	0.216972	0.0844083	0	0.0729576	0	0	0	0	0	0	0.0653287	0	0.109712	0	0	0	0	0	0	0	0	0	6.30049	0.74081	6.85136	0.719253	2.32546	0.194852	0.773454	2.85186	0.159158	0.153352	0.514701	0.366482	0.244337	0.187089	0.189626	0.119448	0.485826	0.107266	0.548589	0.0975554	0.478271	0.0608291	0.125178	0.0548608	-1.86495	1
LOCMI01288	0.323088	0	0	0	0	0	1.12171	0	0	0	0	0	0	0	0	0	0	0	0	0	0	0	0	0	0	0	0	0	0	0	0	0	0	0	0	0	0	0	0	0	0	0	0	0	0	0	0	1.66615	1
LOCMI01289	124.13	123.602	133.703	120.55	112.938	124.139	130.119	107.098	110.705	123.711	133.172	123.929	0.21449	0.329136	0.215833	0.519029	0.476713	0.559311	0.15194	0.502127	0.227051	0.22048	0.629254	0.484653	0.246937	0.263514	0.239751	0	0.389704	0.193364	0.792183	0.318317	0.613408	0.343134	0.549723	3.29854	3.05579	3.41327	3.16538	3.56272	2.46712	2.7978	2.92666	2.63049	2.43316	3.75533	3.29165	-0.081533	1
LOCMI01290	16.1544	8.31726	18.0634	4.28071	8.53604	17.7758	14.422	8.91031	16.025	15.7647	14.8654	19.5333	0.321734	0	0	0	0	0	0	0	0.340576	0	0	0	0	0	0	0	0	0	0	0	0.460056	0	0	0.183252	0.187089	0	0.179172	0.404855	0	0.164577	0	0	0.182487	0	0	0.0862925	1
LOCMI01291	0	0	0	0	0	0.116563	0.160244	0.174712	0	0	0.154045	0	0.21449	0	0	0	0	0	0	0	0	0	0	0	0	0	0	0	0	0	0	0	0	0	0	0	0	0	0	0	0	0	0	0	0	0	0	3.73617	1
LOCMI01292	0	0.289296	0.590858	0	0	0.233125	0.320489	0	0	0.580805	0	0	0	0	0	0	0	0	0	0	0	0	0	0	0	0	0	0	0	0	0	0	0	0	0	0	0	0	0	0	0	0	0	0	0	0	0	-0.61357	1
LOCMI01293	2.39085	2.02507	3.62956	4.21167	2.04281	4.13797	1.76269	4.80458	3.8488	1.32755	3.15793	1.43723	1.93041	4.05934	3.23749	2.59515	4.8863	5.73294	4.25431	4.64468	4.88159	1.76384	2.76872	5.81584	2.46937	3.16217	6.23352	0.465093	0.779408	1.16018	2.85186	0.636634	3.06704	4.11761	0.732964	26.4494	23.698	20.29	25.6217	19.514	26.1729	25.29	19.0233	23.3396	12.9566	16.899	15.6353	0.0588218	1
LOCMI01294	47.817	58.9441	101.206	210.583	138.401	114.29	52.3198	202.229	283.761	179.386	91.1177	69.1831	6258.38	4955.36	7889.23	2926.03	5898.72	6283.3	6195.94	5844.39	5030.08	7505.57	5522.83	824.395	874.897	922.299	1032.37	717.871	782.915	680.253	1497.23	828.897	1619.24	1096.83	1062.98	57.4802	151.231	689.67	235.612	187.731	308.551	299.584	145.016	264.245	501.779	172.307	91.6724	0.277179	1
LOCMI01295	9.43417	20.0337	2.95429	21.4036	5.10703	13.5213	15.2232	16.7723	0.839737	2.57213	1.07832	2.61315	0	0.219424	0	0.259515	0	0	0	0	0.227051	0	0	101.777	0.493874	1.8446	0	1.16273	0.974259	0	2.53498	1.9099	0	0	2.56537	0	0	0.126417	0	0	0	0	0	0	0	0	0	-0.0887476	1
LOCMI01296	1.29235	0.506268	0.590858	0	3.42901	1.16563	0.881345	1.57241	1.53952	0	0.847249	0.587958	0.428979	0.219424	0	0.259515	0	0	0	0	0	0	0	0	11.606	18.973	17.2621	12.5575	12.6654	13.3421	10.2984	14.6426	3.06704	11.8381	8.9788	0.244337	0.561268	0.568878	0.119448	2.06476	1.07266	0.109718	1.317	0.621752	1.09492	0.688478	0	1.54194	1
LOCMI01297	11.5019	12.1504	11.0575	12.0826	12.3298	12.2974	11.0569	10.7448	10.9866	10.2056	11.2453	12.0205	8.47234	4.27876	9.17289	7.13665	12.5137	7.41087	9.72413	6.40213	5.33569	2.53552	4.02722	1.21163	0.74081	0	0	0.232546	0.584556	0.386727	1.10906	1.11411	0.153352	1.20097	1.09945	10.0789	8.91793	9.35489	9.43642	9.10923	9.65394	9.27115	10.2921	8.03495	7.42114	7.3229	7.46107	-0.0101686	1
LOCMI01298	50.531	51.35	42.795	44.7403	52.3836	49.0146	49.4354	46.9102	45.2758	46.1325	43.4407	47.5593	28.6344	29.8416	33.0224	30.3632	28.0069	31.8807	29.3243	33.0149	34.3982	32.9617	34.2314	13.328	14.0754	15.2838	18.4608	12.7901	16.3676	15.4691	16.6358	20.2131	16.8687	20.0733	15.3922	38.7884	37.7297	35.2073	39.9555	35.0199	35.076	34.2868	36.0467	32.9529	31.8744	30.9189	34.5623	0.0615181	1
LOCMI01299	3.03703	1.8081	5.31772	4.07358	3.93971	4.02141	4.80733	4.89193	2.16932	3.15294	2.69579	4.76899	2.03765	4.38848	6.79873	5.19029	8.58083	6.57191	6.07758	2.88723	8.62793	6.17343	4.65648	1.69629	3.95099	1.58108	2.39751	1.39528	2.92278	2.32036	3.64404	4.6156	3.5271	6.34798	4.0313	3.78722	4.92669	10.0502	19.1117	9.67603	9.38578	13.3856	7.75566	7.65234	4.62301	14.5206	8.06454	0.312442	1
LOCMI01300	17.9637	16.4899	20.5112	15.9491	14.0808	18.0672	18.2679	17.3838	11.6863	14.769	16.868	16.7895	5.68397	4.82732	6.04332	6.87714	3.09863	5.31346	4.86207	6.27659	9.99023	6.17343	11.83	8.48143	7.16117	12.3852	5.51427	4.18584	5.6507	10.2483	3.64404	5.09307	9.35448	8.57835	11.7274	7.6966	8.54375	5.56237	8.18221	6.88253	6.91866	6.08934	9.8531	10.9046	10.8276	6.1963	15.2513	-0.0641208	1
LOCMI01301	7.81873	5.4243	14.265	10.2185	6.2014	1.865	8.6532	12.1425	11.6863	0.663777	11.5534	8.62339	0.107245	3.29136	0.107916	0.519029	0	0.419483	0.15194	2.88723	5.44922	0.11024	1.76191	0	0	0	0	0	0	0.580091	0	0.159158	0	0	0	0.0610842	2.68161	0.632087	0.238897	0.364369	0.107266	0	0.341444	0.526098	6.6912	0.0625889	0.219443	-0.386648	1
LOCMI01302	3.6832	1.8081	2.61666	2.2094	1.45915	1.63188	1.52232	2.62068	1.95939	2.82105	1.23236	2.15585	5.57673	1.42625	3.56124	3.6332	1.90685	2.37707	1.5194	2.13404	3.06519	2.31504	2.26531	2.42327	2.22243	2.10811	1.43851	1.39528	3.11763	4.06063	0.792183	1.59158	6.13408	2.74507	3.84806	40.3155	28.8118	25.4731	29.7426	26.518	24.0812	25.3997	17.121	19.8961	21.2902	28.2276	24.6874	-0.523286	1
LOCMI01304	30.9518	32.3288	27.9391	28.8603	33.1228	33.0455	29.6452	29.7884	34.6392	33.1059	33.5048	32.3377	18.4461	16.5665	15.8637	17.128	15.0164	17.059	13.6746	14.3106	17.0288	32.8515	13.9694	18.4168	18.5203	20.2906	17.5018	19.7664	21.6286	16.0492	17.2696	16.075	15.7953	14.0685	19.0571	28.343	29.1859	25.9156	23.5313	26.518	24.7785	23.9185	30.4861	25.3005	22.0809	22.6572	23.9193	0.0652402	1
LOCMI01305	7.56026	9.98071	7.68115	8.83759	11.6003	8.45079	5.52843	5.24136	11.1265	9.37585	6.77799	8.95003	1.93041	2.85251	2.05041	3.37369	3.33699	2.5169	1.82328	3.51489	1.3623	2.42528	0.755104	2.42327	3.21018	2.37163	3.59626	1.39528	1.94852	1.35354	1.42593	2.86485	0.920112	2.5735	4.0313	6.71926	6.29867	4.10857	6.98773	3.15787	3.91521	3.29153	4.43877	6.31318	3.95389	5.25747	5.21178	-0.139722	1
LOCMI01306	0.775411	0.867888	0.759674	0.414262	0.875492	0.641094	0.801222	0.87356	0.139956	0.165944	0.616181	0.391972	0.965203	1.20683	0.539582	1.29757	0.953425	0.838967	1.21552	1.88298	1.24878	0.661439	0.755104	0.484653	0.74081	0.790542	0.719253	0.930186	0.194852	0.966818	1.26749	0.795792	0.920112	1.0294	1.83241	2.07686	1.49671	1.07455	0.895862	2.30767	1.82352	1.31661	1.41455	2.10439	1.21658	2.19061	1.97499	0.17018	1
LOCMI01307	7.56026	6.87078	5.99299	7.24959	6.34731	7.1686	6.08929	5.76549	7.76757	7.96532	5.93074	8.95003	8.47234	6.36329	7.01456	7.00689	6.67398	6.57191	5.7737	6.27659	7.71973	6.28367	7.9286	5.81584	6.42036	5.79731	6.95278	6.04621	5.84556	8.70136	5.38684	7.16213	7.51425	6.17641	8.42908	14.9045	12.3479	13.1474	18.4548	10.7691	14.1055	13.1661	14.1455	13.822	10.5234	12.643	17.4457	-0.123132	1
LOCMI01309	16.6713	16.7068	16.7972	18.3656	16.7803	15.7942	17.4666	17.3838	17.0047	15.6817	18.0233	17.4428	24.8808	22.7104	20.3962	19.7231	21.8096	23.6309	24.7662	18.9553	21.4563	18.851	26.3028	16.2359	15.557	18.1825	17.2621	12.0924	15.9779	22.8169	13.3087	19.5765	18.709	19.9018	21.9889	61.6339	43.5918	51.9576	57.5741	40.5665	37.6504	41.1442	47.9485	49.6924	49.6973	49.3826	31.8193	-0.0252216	1
LOCMI01310	50.2725	52.7965	42.2041	50.2638	49.3923	54.493	46.7113	51.1032	49.0547	52.7703	51.6822	52.1976	20.2693	26.5503	22.9862	18.4255	24.6699	34.3976	37.9849	20.7128	32.1277	29.3238	23.2824	11.874	18.0264	15.5473	18.4608	12.325	5.84556	12.5686	8.08026	11.3003	11.5014	8.74991	13.0101	6.47492	7.1094	7.71146	8.00304	7.89467	7.29409	7.46081	7.75566	6.98276	9.55016	7.38549	6.91246	0.044658	1
LOCMI01314	1.93853	2.0974	1.26612	3.17601	2.48056	1.865	2.00306	4.10573	3.98875	2.987	1.54045	2.15585	12.6549	13.1654	15.9716	18.4255	21.3329	22.9318	30.9957	31.8851	27.4731	24.4732	24.9184	8.96609	11.1122	13.1757	15.3441	16.2783	11.6911	29.0045	16.0021	21.3272	15.4886	26.2497	20.1565	3.66505	3.80415	3.41327	4.41959	4.25098	4.71971	3.40125	2.82911	5.50012	6.08291	3.50498	3.62081	0.273934	1
LOCMI01315	14.9913	17.0685	11.9016	9.73516	15.2481	9.09188	8.97369	17.7333	13.7157	17.1752	13.0168	16.5282	16.3012	13.3849	4.74832	20.2421	8.10411	31.8807	8.96444	15.0638	19.4128	21.8275	10.8232	37.3183	60.9934	70.6217	54.1837	73.0196	43.6468	9.86154	27.7264	54.4322	16.562	40.4898	7.69612	39.949	26.1925	31.6044	36.6706	39.1899	34.486	42.1316	33.2176	38.5486	35.5242	46.6287	25.5651	-0.0744145	1
LOCMI01316	0	0.144648	0.168817	0.345219	1.16732	0.116563	0.7211	0.174712	0.349891	0	0	0.783944	0	0.219424	0	0.259515	0	0	0	0	0	0	0	3.39257	0	0	0	0	0	0	0.316873	0.795792	0	0	0	2.13795	1.74617	1.64343	1.37366	2.10525	2.62802	1.26175	1.60966	2.67832	2.00736	2.8165	3.84026	1.67715	1
LOCMI01317	69.9809	70.0819	72.0847	70.0103	72.0821	77.1062	69.3057	70.2342	69.4183	78.9065	78.1009	85.7766	66.8135	48.6024	64.8577	66.4357	71.5069	60.4056	66.5495	52.0957	59.4873	54.3483	51.3471	154.362	154.829	138.345	131.623	158.597	114.768	239.577	221.97	238.101	239.383	224.238	293.185	74.2783	63.6727	61.7549	66.7716	68.2585	63.5551	67.4764	69.3131	67.7232	59.3083	62.6515	79.7676	0.0335944	1
LOCMI01318	0	0.144648	0.168817	0.138087	0	0.46625	0	0	0	0	0	0	0	0	0	0	0	0	0	0	0	0	0	0	0	0	0	0	0	0	0	0	0	0	0	0	0	0	0	0	0	0	0	0	0.121658	0	0	0.118303	1
LOCMI01319	3.6832	2.89296	2.70106	2.41653	3.42901	2.97235	2.64403	2.79539	3.70884	3.15294	3.46602	3.46242	2.25214	3.7302	2.37416	4.5415	4.52877	4.89397	3.49461	3.1383	1.92993	2.31504	3.27212	1.93861	0.74081	2.37163	1.43851	1.16273	1.36396	1.93364	2.21811	3.66065	1.38017	2.74507	3.29834	15.3321	12.0984	10.9983	14.5727	11.9432	14.5882	12.1787	12.2432	10.4741	11.2534	12.3926	9.54578	0.0161724	1
LOCMI01320	21.5177	19.1659	18.9075	24.9248	24.2949	20.3985	17.1462	24.6344	24.9822	22.9003	25.1864	22.865	50.2978	31.7067	41.4399	47.6209	47.7904	37.6137	43.9105	48.2042	38.2581	42.7731	35.4899	15.7512	17.5325	19.7635	25.1738	45.8116	39.1652	42.7333	36.1235	44.8827	57.3537	36.7153	48.5588	38.2387	42.8435	40.8328	29.6829	38.9875	34.6469	38.0721	41.6562	47.9706	37.4707	40.8705	33.9588	0.0310301	1
LOCMI01321	0.25847	4.26712	0	0	1.53211	0	0	4.01837	0.909715	2.82105	5.85372	15.7442	0	0.438848	0	0	0	0	0	1.63191	0.908203	0	17.9967	0	0	0	0	79.5309	0	0	61.4734	0	1.99358	2.91664	3.1151	0	0	0	0	0	0	0	0	0	0.486632	0.500711	0.219443	0.28821	1
LOCMI01322	6.91409	5.7136	5.82417	5.59254	5.90957	5.59501	6.57002	5.85285	5.80818	6.63777	6.00776	5.55294	3.21734	4.16905	3.34541	3.11417	3.93288	3.63552	3.95043	4.01702	4.08691	4.07887	4.15307	2.18094	3.21018	1.31757	3.35651	1.86037	2.14337	2.70709	2.21811	2.54654	2.76034	2.0588	1.64917	5.13107	4.55251	3.79252	4.95711	4.49389	4.34427	4.22413	4.38999	4.30444	3.10228	3.56757	4.71803	-0.0120298	1
LOCMI01323	0	0	0	0	0	0	0	0.087356	0	0	0	0.0653287	0	0	0	0	0.715069	0	0	0	0	0.11024	0	7.2698	0.987747	9.22299	0.239751	4.18584	3.50733	3.28718	4.11935	0.636634	1.68687	2.40194	2.74861	0	0	0.0632087	0.0597242	0.121456	0	0	0	0	0	0	0	1.62913	1
LOCMI01324	1.68006	0.867888	0.844083	1.24279	3.35605	3.61344	1.28196	1.57241	1.11965	4.1486	0.462136	1.8292	3.21734	1.97481	0.215833	0.778544	5.4822	1.39828	1.21552	2.00851	1.58936	2.2048	0.251701	0.484653	0	0.527028	0.479502	0	0.779408	0	0.316873	0.954951	0	0	1.83241	0.122168	0	0.252835	0.71669	0.566797	0.321798	0.219436	0	0.286963	0.364974	0.500711	0.109722	1.0782	1
LOCMI01325	0	0.36162	0.253225	0	0	0	0	0.174712	0.209934	0.248916	0	0	0.21449	0.219424	0	0.259515	0	0	0	0	0	0	0	0	0	0	0	0	0	0	0	0	0	0	0	64.6881	65.9802	64.1568	79.7318	73.7645	70.2593	59.1379	54.4847	69.0145	49.2107	58.458	35.7144	-1.74867	1
LOCMI01326	0	0	0	0	0	0	0	0	0	0	0	0	1.28694	0.877695	0	0	0.953425	0.559311	0	1.50638	0.454102	0	0	0	0	0	0	0	0	0	0	0	0	0	0	0	0.498905	0.50567	0.238897	0.485826	0.214532	0.219436	0.195111	0.191308	0	0	0	0	1
LOCMI01327	1.93853	4.12247	4.64245	3.17601	3.21014	3.26375	2.24342	3.14481	3.42893	2.82105	2.77281	4.24637	20.6982	30.829	23.5258	16.3494	20.6178	18.5971	46.9493	18.3277	6.698	14.4414	10.6973	5.57351	7.16117	6.85136	8.39128	9.76695	6.81982	9.86154	9.34775	5.41139	7.20755	6.69111	9.16204	28.282	27.4398	29.1392	25.1439	21.9836	24.1885	22.1081	28.2911	25.9223	17.7013	22.4068	21.3957	-0.21259	1
LOCMI01328	19.1914	22.3481	21.5241	20.2989	16.4155	16.9599	20.4312	18.3448	23.5126	17.1752	17.099	21.9504	31.53	23.0395	26.5474	29.9739	16.0891	26.8469	27.8049	22.9723	21.4563	24.804	18.5001	22.5364	21.4835	18.1825	22.2968	18.8363	27.4741	23.2036	20.4383	21.4864	26.6833	22.1321	15.3922	29.8702	27.6892	23.5136	24.3675	26.8824	26.5483	23.699	27.5594	27.8832	21.716	28.7283	21.5603	-0.209038	1
LOCMI01329	16.736	17.864	16.544	14.292	16.9991	17.8341	15.6238	17.1218	15.2552	14.852	16.7139	15.2869	5.0405	6.69243	6.47498	4.28199	7.03151	6.57191	6.07758	8.03404	6.35742	5.62223	5.41158	19.1438	18.2733	17.9189	19.1801	18.1386	15.783	18.3695	15.0515	25.3062	22.5428	17.6714	26.3867	5.49757	7.29648	5.49916	6.80855	6.23476	6.81139	6.25391	6.87766	6.21752	6.14373	7.07254	8.72287	0.0480263	1
LOCMI01331	24.4901	32.9797	24.5628	31.6911	28.8183	28.2664	24.7578	29.0895	25.9619	24.8087	22.1825	25.9355	18.8751	18.9802	30.2166	20.7612	24.1932	20.1352	24.3103	24.4787	25.9973	33.8436	26.177	16.2359	5.18567	15.5473	8.87078	9.9995	15.0036	30.9382	28.3601	25.4654	22.5428	29.6811	12.2771	11.5449	12.4726	14.9805	16.4241	19.6355	14.8563	14.3182	17.0234	13.9177	20.2561	19.7155	25.62	-0.0359561	1
LOCMI01332	0	0	18.1478	0	0	0.524532	0	0.43678	6.36801	1.16161	0	0.326643	0	0	0	0	0	0	0	3.38936	1.58936	0	1.13266	0	11.3591	3.6892	2.15776	1.16273	0.974259	2.70709	4.27779	1.43243	31.4372	65.8817	0	0.305421	0	0	0.298621	0	0	0.49373	0.438999	0	0.304145	0	0	-4.18007	1
LOCMI01333	0.710794	0.795564	1.09731	0	0.948449	0.932501	3.84587	0.262068	0.209934	0.912693	0.616181	0.52263	0	0.329136	0.539582	1.03806	0	0	0	0	0.340576	0	0	0.72698	0	0	0	9.76695	0.584556	0.580091	0	0	0	1.88724	2.01565	0	0	0	0	0.121456	0.160899	0	0.146333	0	0	0.187767	0.603469	1.19329	1
LOCMI01334	0.129235	0	0	0	0	0	0	0	0	0	0	0	0.21449	0	0	0	0.834247	0	0	0	0	0	0.251701	0	0	0	0	0	0	0.386727	0	0	0	0	0	4.58131	0.623631	0.948131	0.895862	0.404855	1.44809	0.548589	0.829221	1.62612	0.304145	1.06401	3.34651	-2.26648	1
LOCMI01335	0	0	0	0	0	0	0	0	0	0	0	0	0	0	0	0	0	0	0.759698	0	0.567627	0	0	1.21163	0	0	0	0	0	0	0	0	0	0	0	0	0	0	0	0	0.268165	0	0	0	0.304145	0	0	0	1
LOCMI01337	1.03388	0.216972	1.35053	0.690437	0.729576	2.44781	1.28196	0.262068	0.419869	1.07864	2.00259	0.391972	0	0.329136	0.323749	0.389272	1.19178	0.838967	0	0	0.340576	0.661439	1.63606	0	2.46937	0	0	0	0	3.09382	0	1.59158	1.99358	1.0294	3.48158	0.794094	0	1.20097	0.358345	0.121456	1.01903	0.713166	0.63411	0.143481	0.182487	0.813656	0.164582	0.525523	1
LOCMI01339	7.17256	6.29219	4.22041	3.59027	5.83661	8.50907	7.13088	3.75631	5.31834	4.64644	7.24012	3.85439	0	0	0	0	0	0	0	0	0	0	0	0	0	0	0	0	0	0	0	0	0	0	0	0	0	0.126417	0	0.080971	0.107266	0.109718	0	0	0	0	0	0.247574	1
LOCMI01342	0.193853	0.072324	0.0844083	0.138087	0.291831	0.174844	0.0801222	0.087356	0.209934	0.165944	0.0770226	0.195986	0	0.109712	0.107916	0.129757	0	0	0	0	0	0	0.125851	0	0.246937	0	0	0	0	0	0	0	0	0	0	1.28277	1.1849	0.821713	0.358345	1.01214	1.12629	1.2069	0.585333	0.956542	0.608291	0.688478	0.493747	0.358293	1
LOCMI01343	17.9637	17.864	15.0247	12.8421	16.9991	16.9016	20.0306	19.3057	17.0047	16.7604	17.2531	19.7946	5.89846	5.26617	7.55415	7.39616	10.3685	5.87277	7.2931	9.28936	8.9685	7.38607	9.69051	5.33119	2.96324	6.85136	5.51427	5.81366	3.89704	1.93364	3.64404	3.18317	4.44721	3.94604	6.04695	18.5696	15.965	14.3484	16.5436	17.9351	17.6989	15.6348	15.9991	16.9308	12.47	14.6458	13.8798	0.199024	1
LOCMI01344	3.2955	2.0974	1.51935	6.83533	6.78506	4.3711	5.44831	4.01837	3.8488	1.99133	4.62136	0.849273	59.3064	31.9262	37.5549	92.9062	76.1548	33.5587	51.5075	25.483	5.56274	1.21264	7.17349	75.1213	198.043	137.027	114.121	69.7639	151.01	47.1807	22.6564	44.2461	19.169	60.3916	34.8158	3.60397	2.99343	5.30953	3.58345	6.43719	6.38233	3.84012	6.3411	3.39572	0.547461	1.37696	2.41388	0.580505	1
LOCMI01345	4.394	4.33944	4.64245	6.90437	6.34731	2.56438	4.88746	6.20227	1.6095	1.90836	1.00129	0.97993	52.7644	61.7678	81.0452	139.619	63.8795	62.9225	52.875	15.0638	22.5916	0.22048	11.9558	198.466	117.789	183.406	73.6035	48.6022	49.8821	42.1533	56.8787	23.7146	22.0827	10.8087	17.7744	3.72613	6.04922	13.2738	10.7503	11.2145	5.79237	5.04702	5.9021	1.10002	2.43316	0.312944	2.13957	-0.023316	1
LOCMI01346	0	0	0	0	0	0.116563	0	0	0	0.0829721	0	0	0	0	0	0.129757	0.119178	0	0	0	0	0	0	0	0	0	0	0	0	0	0	0	0	0	0	0.0610842	0	0.126417	0	0.0404855	0	0	0	0	0	0	0	2.2389	1
LOCMI01347	33.2135	33.703	32.0751	30.5173	32.8309	33.3952	33.1706	34.855	31.4202	33.1888	36.9709	33.0563	25.846	24.4658	26.8712	33.7369	28.6028	28.5249	26.8933	27.8681	27.1326	24.0323	21.1429	19.1438	22.2243	18.446	13.9056	13.2551	15.0036	19.143	24.3992	21.4864	20.5492	15.9557	29.8683	62.3669	57.9977	55.8765	58.7089	58.9469	62.0534	58.1504	62.2404	63.897	49.454	51.4481	45.3699	0.0515798	1
LOCMI01348	0	0	0	0	0	0	0	0.43678	0	0	0.847249	1.04526	0	0	0	0	0	2.23724	0	0	0	0	0.629254	0	0	0	0	0	0	0	0	0	0	0	0	0	0	0	0	0	0	0	0	0	0	0	0	3.67551	1
LOCMI01349	0	0	0.337633	0.276175	0	0	0.7211	0	0	0	0	0	1.39418	0	0	1.68684	1.0726	0.559311	0	1.63191	0	0	0	0.969307	0	0	0	0	0	0	0	0.636634	0	0	0.732964	0.244337	0	0	0.238897	0	0.965394	0.219436	0.438999	0.191308	0	0.250356	0.219443	0.22005	1
LOCMI01350	8.98185	11.4272	9.79136	8.97568	8.82787	9.20845	10.9767	7.16319	11.0565	9.62476	9.47378	9.86463	5.68397	6.473	8.41748	8.30447	7.03151	10.4871	10.028	10.5447	10.6714	9.03967	7.80275	9.93539	18.5203	8.43245	11.508	12.325	10.7169	4.06063	14.893	15.5975	9.04777	9.09305	13.3766	9.77347	13.7822	9.22847	13.3782	12.1861	15.4463	10.9169	15.7064	7.4132	15.5722	12.1422	9.6555	-0.113281	1
LOCMI01352	0	0	0	0	0	0	0	0	0	0	0	0	0.750713	0	0	0	0	0	0	0	0	0	0	2.42327	0	6.58785	1.67826	0.465093	2.92278	0	3.16873	0.318317	0.306704	2.5735	1.83241	0	0	0	0	0	0.107266	0	0.0975554	0	0	0	0	0	1
LOCMI01353	2.5847	4.26712	565.029	9.59708	36.187	10.9569	7.29112	16.685	3.42893	4.06563	525.91	124.843	199.046	6.80214	3.02166	8.43422	0	0.699139	4.40625	59.1255	11.5796	0.992159	4.65648	70597.5	99708.6	89370.5	84601.9	77071.2	49649.4	36484.4	33913	24206.9	16784.4	32293.9	35238.7	31.0308	35.1104	42.9187	42.8819	51.3761	44.14	33.6285	51.5093	59.1143	51.4005	54.7027	53.1053	-3.03066	0.644577
LOCMI01354	1.68006	0.867888	0.590858	0.897568	0.875492	0.116563	0.160244	1.13563	0	0	2.15663	0.195986	0.21449	0.219424	0.755415	0.259515	0.238356	0.279656	0.303879	0.376596	0.340576	0	0.629254	0	0	0	0	0.465093	0.389704	0	0.316873	0.477475	0	0	0	1.03843	0.311816	0.442461	0.418069	0.607282	0.107266	0.98746	0.341444	0	0.608291	0.312944	1.37152	-0.825799	1
LOCMI01355	33.6658	31.0993	27.3483	28.1698	38.2298	30.5977	32.4495	31.0987	35.9687	28.5424	29.8077	30.1165	47.9384	55.2948	42.1953	47.4912	49.6973	51.5964	45.278	51.0915	53.584	60.8524	52.1022	16.9629	17.2856	20.5541	15.5838	23.9523	19.8749	30.9382	27.8848	26.5795	23.6162	33.4556	19.2403	26.0829	26.442	22.6919	19.4104	27.1658	25.9047	24.0831	26.6814	29.5093	23.7233	28.4154	36.0435	0.137187	1
LOCMI01356	2.26162	0.72324	2.36343	1.93322	0.729576	1.39875	0.801222	1.22298	0.489847	0.248916	1.84854	2.2865	0.750713	1.53597	1.07916	0.908301	0.834247	1.95759	0.455819	0.376596	1.13525	0	1.25851	0.72698	1.72856	1.8446	0	0	0	0	1.58437	1.59158	1.53352	2.40194	0	2.56553	4.98905	4.80386	10.1531	5.18214	2.78892	3.40125	2.195	3.82617	4.01472	3.50498	3.0722	-0.801263	1
LOCMI01357	45.3616	37.6808	41.3601	42.8761	39.3971	40.2724	41.9039	38.786	35.3389	41.0712	43.9799	37.564	9.86652	7.67983	12.4104	12.7162	5.72055	10.0676	8.96444	6.52766	13.396	9.37039	12.0817	10.6624	15.0631	4.47974	11.9875	6.04621	11.1066	5.41418	6.17902	7.32129	10.4279	4.80387	6.41343	41.4151	30.3085	26.9901	39.5374	33.1576	30.249	34.7805	34.6322	28.5528	27.5556	31.6074	30.9415	-0.0610405	1
LOCMI01358	0	0	0	0	0	0.349688	0	0.262068	0.209934	0	0	0	0	2.85251	0	0	0	0	0	0	0	0	0	0	0.74081	0	0.719253	0.697639	0	0	0.950619	0	0	0	0.549723	0.610842	0.187089	0.379252	0.179172	0.890681	0.321798	0.329153	0.292666	0.286963	0	0.375533	0	4.1784	1
LOCMI01359	0	0	0	0	0	0	0	0	0	0	0	0	0	0.438848	0	0	0	0	0	0	0	0	0	0.969307	0	0	0	0	0	0	0	0	0	0	0	0	0	0	0	0	0	0	0	0	0	0	0	0	1
LOCMI01360	0	0.36162	0	0.621393	0	0	0	0	0	0	0	0	0	0	0	0	0	0	0	0	0	0	0	16.4782	17.7795	4.74325	12.9465	26.2777	9.74259	7.92791	11.4074	3.66065	4.14051	9.26462	6.59667	0	0	0	0	0	0	0	0	0	0	0	0	-4.83323	0.198477
LOCMI01361	0	0.289296	0.337633	0	0	0	0	0	0	0	0	0	0.428979	0.438848	0	0	0	0	0	0	0	0	0	0	1.97549	2.10811	0	0.930186	0	0	0.633746	0	0	0	0	0	0	0	0	0	0	0	0	0	0	0	0	-4.16601	1
LOCMI01362	6.78485	6.36451	8.52524	4.69497	6.56619	4.83735	6.32966	7.86204	7.48766	5.80805	7.24012	5.61827	3.53908	4.27876	5.17999	4.80102	4.17124	5.45328	4.40625	3.89149	4.76807	4.29935	6.29254	2.66559	3.70405	3.42568	3.11676	2.09292	1.36396	2.127	2.85186	1.43243	0.306704	1.88724	3.29834	10.5676	8.35666	7.07938	8.8989	9.23069	8.58128	7.35109	7.26788	7.84364	7.36032	9.76387	9.16175	-0.0459105	1
LOCMI01363	8.27106	5.85824	5.57095	7.04246	6.42027	7.46001	5.7688	7.77468	7.48766	5.97399	6.85501	6.66353	8.68683	5.92444	6.15123	8.56398	5.95891	8.94898	6.83728	6.90425	8.17383	5.29151	6.41839	2.90792	2.22243	1.05406	0.719253	1.62783	3.31248	2.127	3.4856	2.38738	3.37375	1.37254	3.48158	6.536	5.61268	4.23498	6.21131	3.64369	4.55881	4.33385	5.60944	5.16533	4.8055	4.00569	7.24163	0.0330382	1
LOCMI01364	48.2694	42.1649	42.4574	39.8382	46.1822	42.8368	36.4556	37.9998	41.637	40.7393	47.677	34.8202	10.2955	16.2374	13.1658	16.3494	15.9699	14.5421	11.8513	14.3106	11.1255	19.8432	9.56466	9.20841	7.4081	6.32434	12.467	12.5575	26.4999	9.66818	11.0906	8.91288	13.8017	9.26462	11.3609	34.8791	41.222	34.1959	38.2832	37.2466	38.3476	34.5062	43.3146	37.2095	28.4072	30.9815	25.2908	-0.0791107	1
LOCMI01365	13.3758	18.8042	9.96018	9.87325	20.5011	16.9016	19.9504	6.63905	7.13777	14.6861	18.0233	12.4125	0.321734	0.109712	0.539582	0.129757	0	0.559311	0.455819	0.125532	0.113525	1.1024	0	0.72698	0.987747	0.263514	0	0.232546	0.194852	0.193364	0.158437	0.477475	0.153352	0.514701	0	1.71036	1.12254	1.32738	3.2251	0.890681	0.643596	1.2069	0.975554	1.00437	1.8857	1.50213	0.932634	0.299373	1
LOCMI01366	28.7548	26.7599	20.1736	35.2813	21.5225	33.2786	23.0752	40.0964	19.314	14.0223	16.7909	14.2417	22.8431	26.66	21.6912	32.8286	27.0534	92.0067	21.7274	20.3362	6.13037	18.5203	9.69051	24.475	42.7201	23.9798	35.4831	13.0226	25.5256	13.9222	14.5762	10.8228	8.28101	7.54895	11.9107	20.5854	18.2724	16.2446	10.3323	13.6436	9.81484	15.6896	11.1701	12.1959	7.72529	8.38691	8.88745	0.0874778	1
LOCMI01367	0	0	0	0	0.145915	0	0	0	40.7972	0	0	0	0	0	0	0	0	0	0	0	0	0	0	0	0	0	0	0	0	0	0	0	0	0	0	0	0	0	0	0	0	0	0	0	0	0	0	2.33558	1
LOCMI01369	0.25847	0.289296	0	0	0	0	0	0	0.279912	0.746749	2.31068	0	0	0.987407	0	0	0	0	0	0	0	1.43312	0.503403	0	0	0	4.07577	0.930186	0.779408	0.773454	1.42593	1.43243	0	0.686268	0	11.9114	12.1608	15.2965	20.6646	24.0079	21.1314	27.1003	14.9748	9.94804	20.2561	20.8421	7.62565	-4.03668	1
LOCMI01370	29.8533	27.9171	18.6542	20.0917	15.2481	27.6836	34.9333	36.3401	33.0996	18.6687	29.1145	20.7745	0	0.219424	0.755415	0	0	0	0	0	0	0	0	7.2698	12.5938	12.9122	5.27452	9.06931	5.261	14.5023	6.4959	12.7327	9.96788	10.9803	17.7744	36.5894	28.3129	24.9674	37.5665	26.437	27.8355	32.0376	24.9742	17.7917	23.3584	27.1636	19.5853	0.240979	1
LOCMI01372	3.36012	2.74831	2.36343	9.73516	1.3862	1.10734	4.16636	4.54251	0.629803	2.73808	0.385113	0	0	0	0	0	0	0	0	0	2.15698	0	0	12.601	0	0	0	0	0.974259	0	0.792183	0	0.76676	0	1.64917	0	0	0	0	0	0.268165	0	0	0	0	0	0	-0.700818	1
LOCMI01373	1.48621	1.30183	2.44784	1.58801	2.99126	0	1.4422	0	2.44923	3.89969	1.77152	0	8.1506	2.52337	0.647498	0	0	0	0.911638	0	0	0	0	0	0	0	0	0	0	0	0	0	0	0	2.19889	661.908	1846.45	808.06	623.102	900.842	1909.76	933.589	1216.32	1400.43	687.977	1147.07	468.731	-0.617524	1
LOCMI01374	0.193853	1.08486	0.759674	0.207131	0.437746	0	0.7211	0	0.839737	1.65944	0.924271	0	1.93041	1.64568	0	0	0	0	0	0	0	0	0	0	0	0	0	0	0	0	0	0	0	0	0	469.92	658.991	508.641	275.926	236.759	575.053	239.953	563.529	621.896	440.402	446.196	286.483	-0.945211	1
LOCMI01375	0	0.144648	1.51935	0	0.583661	0.116563	0.961467	0.262068	0.489847	0.663777	0.385113	0.326643	0.21449	0.219424	0	0	0	0.279656	0	0.376596	0	0.22048	0	0	0	0	0	0	0	0	0	0	0	0	0	42.1481	31.3686	19.2787	29.7426	20.6476	27.621	26.2774	29.7056	26.3527	18.6745	18.9018	15.1416	0.277672	1
LOCMI01376	0.840029	1.15718	1.94139	0.690437	1.67803	0.174844	1.60244	0.262068	1.11965	0.829721	0.539158	0.195986	3.1101	1.75539	1.07916	0.908301	1.19178	1.81776	0	0	0.340576	0.33072	0.880955	0.72698	0.74081	1.8446	0	0	1.94852	0.580091	0	0.477475	0	2.23037	0	509.014	735.947	612.682	820.729	747.281	758.424	700.054	719.862	506.393	460.415	455.897	430.273	-0.311843	1
LOCMI01377	4.91094	4.62874	6.75266	4.83306	3.93971	2.97235	5.7688	6.11492	4.96845	4.97833	7.00906	5.35695	6.00571	5.37588	4.74832	5.70932	5.00548	6.29225	7.59698	4.51915	4.76807	2.31504	4.02722	2.18094	1.72856	1.58108	2.39751	5.11602	1.75367	2.32036	4.27779	10.9819	0.920112	1.71567	2.56537	0.244337	0.561268	1.51701	0.537517	0.566797	0.589963	1.2069	0.829221	0.573925	0.912436	0.625889	0.329165	-0.171489	1
LOCMI01378	0	0	0	0	0	0.174844	0.240367	0	0	0	0	0.195986	0.321734	0	0.863331	0	0.715069	0	0.911638	1.38085	2.83813	0	0.755104	0	0	0	0	0	0	0	0.47531	0.477475	0	0	0	0	0	0.189626	0.179172	0	0.321798	0.164577	0.146333	0.143481	0.364974	0.375533	0.164582	3.6614	1
LOCMI01379	0.581559	0.867888	0.759674	2.48557	1.53211	1.5736	2.1633	2.62068	1.67947	1.4935	1.38641	3.13578	3.21734	2.63309	2.58999	3.89272	2.14521	2.93638	5.46983	4.14255	8.5144	2.97648	2.64287	0	0.74081	5.53379	1.43851	0	1.75367	0.580091	1.42593	1.43243	1.38017	2.0588	2.74861	1.64927	0.748357	1.89626	1.25421	2.06476	1.12629	1.48119	1.317	0.717407	2.18985	0.938833	2.13957	0.735897	1
LOCMI01380	0.646176	0.506268	0.759674	0.276175	0.291831	0.233125	0.240367	0.611492	0.279912	0.580805	0.539158	0.457301	0.107245	0.329136	0.431665	0.129757	0.119178	0.139828	0.607758	0.502127	0.681152	1.43312	0.755104	0	0	0	0.239751	0	0.584556	0	0.158437	0.159158	0	0	0	0.427589	0.249452	0.568878	0.418069	0.161942	0.321798	0.49373	0.292666	0.526098	0.243316	0.0625889	0.384026	-0.680543	1
LOCMI01381	36.1213	36.9576	38.9966	37.0074	35.0926	38.1743	37.5773	34.5056	36.7385	38.4991	40.0518	42.2023	14.3708	16.8956	14.3529	15.5709	14.063	13.4235	17.0172	17.9511	19.5264	20.9456	17.2416	22.0517	28.3977	20.2906	23.0161	24.6499	24.7462	22.0434	17.428	26.4203	24.2296	25.2203	20.523	14.1104	12.7844	12.8946	13.856	12.51	12.8183	14.1536	12.1457	12.6264	12.8349	13.5192	17.2263	-0.0353268	1
LOCMI01383	10.3388	13.163	10.2134	11.5993	11.0896	21.0396	15.3835	6.81377	9.65698	4.72941	9.93592	8.81937	3.75357	5.15646	7.66206	4.93078	10.1301	3.49569	10.3319	6.52766	4.42749	8.37823	5.66328	2.18094	2.46937	1.8446	3.11676	2.79056	4.09189	5.80091	4.7531	0.795792	7.20755	2.5735	4.0313	3.54288	7.17176	13.6531	9.19752	14.2509	17.1626	5.97962	11.3652	7.46103	6.14373	12.2048	4.49859	0.263778	1
LOCMI01384	0.193853	0.940212	0.422041	0.207131	0.364788	0	0.640978	0.960916	1.32958	0	1.00129	0.718616	0.321734	0	0.539582	1.42733	0	0	0	0	0	0	0.377552	1.21163	0	0.790542	0	0	0.974259	0.580091	0	0.477475	0	0	0	60.5955	50.3894	45.0046	61.8145	57.5299	39.6348	45.9169	48.6314	36.9704	41.5462	45.7525	19.311	0.126248	1
LOCMI01385	11.2435	10.4147	10.9731	10.0113	12.9865	11.1317	11.0569	9.25973	10.5667	11.2842	12.7858	9.342	0	0	0	0	0	0	0	0	0	0	0	0	0	0	0	0	0	0	0	0	0	0	0	0	0.0623631	0.126417	0	0	0	0	0	0	0	0	0	0.0606357	1
LOCMI01386	0	0	0.168817	0.828525	0	0	0	0.174712	0	0	0	0	0	0	0	0	0	0	0	0	0	0	0	0	0	0	0	0	0	0	0	0	0	0	0	0	0	0	0	0.080971	0	0	0	0	0	0	0	-2.36433	1
LOCMI01388	0.387706	3.6162	4.0516	1.58801	1.53211	0.699376	0.560856	3.23217	1.6095	0	1.6945	1.17592	3.21734	8.3381	4.20874	5.19029	0.953425	12.8642	1.5194	2.63617	10.2173	0.771679	3.64967	6.30049	14.3223	3.16217	5.27452	20.4641	3.31248	18.9496	10.4568	0	11.6548	16.4704	3.1151	6.41384	3.18052	2.59156	3.64317	6.07282	0.643596	7.78996	1.95111	1.7696	7.17783	2.69132	8.61315	-0.678712	1
LOCMI01389	10.4034	10.6316	9.87577	8.42333	9.04675	10.6072	9.45443	9.43444	8.67729	9.12693	9.08867	8.55806	9.54478	13.9334	10.2521	10.8996	12.9904	8.94898	11.8513	11.4234	6.47095	5.40175	8.9354	24.475	23.2121	32.6757	27.8111	17.441	20.2646	10.4416	16.319	20.2131	18.8623	21.1027	15.0258	8.67395	8.23193	6.44729	8.8989	9.27118	8.68855	7.78996	9.36532	8.13061	6.63037	8.19914	8.83259	-0.0271749	1
LOCMI01391	3.61859	3.83317	3.62956	5.38541	3.72084	2.97235	0.160244	3.40688	2.65917	3.98266	1.61747	2.35183	22.8431	15.25	14.137	14.4031	16.6849	12.5845	0.15194	8.91276	7.37915	11.3547	3.64967	29.5639	37.5344	38.2095	37.4011	34.4169	23.7719	20.3032	33.2717	18.3032	16.8687	24.0194	21.6224	5.55866	3.36761	5.43595	3.04593	4.00806	5.25604	3.56583	0	2.15222	3.04145	1.43954	0.164582	-0.679356	1
LOCMI01392	23.5208	22.8544	24.394	25.5462	23.4194	24.8861	20.6715	23.8482	24.0725	24.8916	21.7974	23.061	34.8545	32.0359	38.8499	33.8666	34.8	37.6137	33.1228	42.6808	43.7073	49.6079	33.8538	26.4136	27.9039	28.723	32.8459	29.5334	46.9593	31.3249	33.747	25.3062	27.45	37.23	24.371	46.5461	48.8927	40.7064	49.5113	45.9105	48.6451	48.3307	45.4121	49.5489	50.184	51.6984	46.7963	-0.0520163	1
LOCMI01393	13.6343	13.6692	13.1677	13.1873	13.5701	15.2697	18.2679	13.2781	15.1153	11.865	15.5586	15.9402	18.0171	18.2122	15.6479	16.3494	21.3329	11.8854	15.3459	16.6957	14.8718	11.1342	12.4592	18.9015	18.2733	16.3379	14.3851	13.2551	14.419	14.6956	13.1502	13.2102	19.3224	14.5832	23.6381	21.074	21.64	18.5834	24.8453	23.7245	23.9203	21.3401	19.4135	19.8961	18.1879	18.4011	14.3735	0.170337	1
LOCMI01394	20.2253	24.3009	13.7585	20.506	19.4067	19.7574	17.3865	21.9263	24.7723	18.6687	25.6485	20.4479	23.8083	15.9082	23.0941	24.5241	24.074	28.9443	22.7909	40.9234	45.5237	40.7887	41.9083	26.4136	35.8058	17.6554	22.2968	34.1843	30.202	50.4679	40.0844	27.5344	24.9964	32.4262	40.313	18.7528	14.5306	12.8946	16.4839	14.4533	15.2318	13.0564	12.9749	15.4482	18.3704	17.963	22.8221	-0.00808282	1
LOCMI01395	1.16312	1.30183	1.26612	2.41653	1.09436	1.34047	1.84281	3.31953	0.629803	2.40619	0.693203	1.69855	2.46663	1.97481	1.61875	2.59515	1.0726	1.25845	2.27909	5.5234	0.681152	1.32288	0	2.90792	1.48162	0.790542	0	4.18584	3.50733	2.32036	2.37655	4.13812	2.76034	3.08821	0	2.50445	1.12254	0.568878	1.07503	1.6599	0.643596	0.98746	2.58522	2.24787	0.547461	1.62731	0.493747	0.297317	1
LOCMI01396	0	1.22951	1.18172	0.414262	0.802534	1.04906	0.320489	0.349424	0.909715	0.41486	0	0.326643	0	0	0	0	0	0	0	0	0	0	0	0	0	0	0	0	0	0	0	0	0	0	0	0.0610842	0	0	0	0	0	0	0	0	0	0	0	-0.141761	1
LOCMI01397	1.93853	2.38669	3.29192	3.17601	2.33464	1.92328	2.24342	1.3977	2.44923	2.24025	1.30938	1.76387	2.89561	2.30395	2.05041	1.42733	2.97945	2.65673	2.43103	1.63191	2.49756	1.76384	1.00681	0	0.493874	3.42568	1.43851	0.465093	1.75367	0.386727	1.26749	2.06906	3.37375	1.88724	2.93185	2.6877	3.74179	2.08589	3.88207	3.52224	2.73528	1.75548	2.29255	3.39572	2.37233	1.56472	2.96248	-0.441811	1
LOCMI01398	0	0.36162	0	0	0	0	0	0	0	0	0	0	0	0	0	0	0	0	0	0	0	0	0	0	0	0	0	0	0	0	0	0	0	0	0	0	0	0.126417	0	0	0	0	0.0975554	0	0.304145	0.312944	0	-3.45767	1
LOCMI01399	12.5358	10.3423	11.3107	11.7374	12.3298	12.7053	12.8997	13.7149	11.5464	11.6991	11.8615	12.6738	14.3708	14.9208	12.4104	17.3875	16.8041	21.5335	13.5226	17.3234	16.9153	20.6149	17.3674	12.8433	16.7917	10.277	11.508	8.37167	9.74259	16.4359	13.784	17.1891	20.8559	14.7548	20.7062	10.873	10.1028	8.7228	11.8851	9.87846	9.22488	8.942	10.3897	10.7133	11.0101	10.3272	13.9895	0.16723	1
LOCMI01400	0.129235	0	0	0.414262	0.437746	0	0.320489	0	0.279912	0	0	0	0	0	0	0	0	0	0	0	0	0	0	0	0	0	0	0	0	0	0	0	0	0	0	51.4939	50.5765	47.1537	57.7533	52.4287	45.6953	37.3589	38.4856	47.2532	40.573	64.3414	46.4122	0.339415	1
LOCMI01401	0	0	0	0	0	0	0	0	0	0	0	0	0	0.658271	0	0	0	0	0	0	0	0	0	4.11955	0	0	1.43851	0	0	0	0	0	0	0	0	0	0	0	0	0	0.321798	0	0	0	0	0	0	0	1
LOCMI01402	80.6428	84.4021	85.1679	70.8388	86.017	85.9067	86.9326	81.4158	85.7932	87.6185	87.5747	92.7014	118.72	74.4944	94.9664	62.6728	89.1453	76.4858	65.6379	89.6298	105.238	149.375	105.966	100.566	125.691	147.568	194.678	110.227	228.951	171.127	154.317	295.876	193.99	195.758	224.653	70.2468	69.5349	51.0726	72.2065	79.2301	77.7142	78.7774	70.2399	75.4233	77.9828	92.569	90.0266	0.0840675	1
LOCMI01403	156.827	88.0906	97.7448	159.905	178.163	164.353	73.1516	175.323	123.301	159.306	187.781	162.276	17.5881	15.1402	26.1158	13.4948	16.9233	17.059	11.8513	10.0425	13.1689	4.18911	5.53743	339.257	276.075	252.973	179.094	343.239	325.987	567.715	356.324	509.307	501.921	474.726	581.057	3.54288	2.49452	5.30953	1.9709	3.31981	1.66262	3.78526	1.85355	3.92182	5.41379	2.37838	1.59096	0.233704	1
LOCMI01405	0.129235	0.506268	0	0.138087	0.145915	0.349688	0	0.087356	0.0699781	0.41486	0.30809	0.326643	0	0	0	0.129757	0	0	0	0.251064	0	0	0.125851	0.242327	0	0.263514	0	0	0	0	0	0	0	0	0	2.01578	1.24726	1.51701	1.43338	2.42913	1.66262	1.42633	1.41455	1.48264	1.21658	0.813656	0.65833	-0.297133	1
LOCMI01406	50.2079	44.6962	42.9638	41.7024	43.118	42.0208	39.981	46.8228	44.9259	41.3201	43.5178	46.1874	3.00285	6.58271	7.8779	8.17471	5.36302	4.75414	5.16595	6.02553	11.5796	13.5595	9.69051	10.9047	11.1122	9.4865	9.35028	8.37167	12.2757	22.0434	14.5762	15.2792	16.4087	22.3037	12.0939	4.70348	3.5547	2.65477	6.50993	4.61534	3.70068	4.27899	4.09733	5.69143	8.02943	5.75818	10.0944	-0.0629505	1
LOCMI01409	0.193853	0.072324	0	0.138087	0	0	0.0801222	0.087356	0.0699781	0	0	0	0	0	0	0.129757	0	0	0	0	0	0	0	0	0	0	0	0	0	0	0	0	0	0	0	0	0	0	0	0	0	0	0	0.0478271	0	0.0625889	0	-1.26812	1
[truncated: 14,677 more rows]
[truncated: 24 more columns]
