# Supplementary material for: Aging features of the migratory locust at physiological and transcriptional levels
Source: BMC Genomics. 2021 Apr 10;22:257. doi: 10.1186/s12864-021-07585-3 (PMC8037904; doi:10.1186/s12864-021-07585-3)
Supplement: Supplementary file 3 — Additional file 3. PC scores of genes based on AC-PCA analyses. [file 12864_2021_7585_MOESM3_ESM.xlsx]

## Sheet: Sheet1
PC scores of genes based on AC-PCA analyses
Brain				Fat body				Flight muscle				Testis				All
GeneID	PC1	PC2		Gene_name	PC1	PC2		GeneID	PC1	PC2		GeneID	PC1	PC2		GeneID	PC1	PC2
LOCMI00001	-0.00075075	0.000300815		LOCMI00001	2.31397e-05	0.000152363		LOCMI00001	-3.86678e-05	7.31932e-05		LOCMI00001	-0.000500227	6.32244e-05		LOCMI00001	0.00120784	0.000967814
LOCMI00003	-4.15447e-06	4.88582e-05		LOCMI00003	7.20409e-06	-4.84675e-06		LOCMI00003	1.43746e-06	5.87746e-06		LOCMI00003	-8.4132e-06	1.30325e-05		LOCMI00003	1.38242e-05	7.03423e-05
LOCMI00004	-7.24352e-17	1.28504e-15		LOCMI00004	8.11255e-18	-7.2766e-17		LOCMI00004	8.54691e-19	-4.59341e-18		LOCMI00004	1.71439e-06	-5.35698e-05		LOCMI00004	1.2613e-05	3.32748e-05
LOCMI00005	-0.00106415	-0.00573977		LOCMI00005	-0.000221633	7.84306e-05		LOCMI00005	-2.32279e-05	-5.85622e-05		LOCMI00005	-0.000120982	-0.000120883		LOCMI00005	0.000179992	0.00475689
LOCMI00006	9.68543e-05	-0.000476062		LOCMI00006	0.000169803	-0.000130352		LOCMI00006	-3.08889e-06	4.35338e-05		LOCMI00006	2.52408e-06	2.77168e-05		LOCMI00006	0.000551161	0.000655147
LOCMI00007	-2.19944e-05	-5.22623e-06		LOCMI00007	-8.91632e-18	8.14032e-17		LOCMI00007	-9.5605e-19	6.67047e-18		LOCMI00007	-1.02745e-05	1.91103e-06		LOCMI00007	4.66571e-05	1.63925e-06
LOCMI00008	-4.70374e-05	-0.000319087		LOCMI00008	-9.31255e-06	-5.20762e-05		LOCMI00008	-9.68175e-06	6.766e-05		LOCMI00008	-0.00011333	0.000160338		LOCMI00008	1.52889e-05	1.01449e-05
LOCMI00009	0.000182969	0.000218385		LOCMI00009	6.72714e-06	1.39947e-05		LOCMI00009	-0.000133951	-8.02068e-05		LOCMI00009	5.27336e-05	0.000114715		LOCMI00009	0.000575737	0.000304358
LOCMI00010	-8.37044e-05	-0.000371561		LOCMI00010	5.67899e-18	-5.27921e-17		LOCMI00010	6.16963e-19	-4.27144e-18		LOCMI00010	-1.86648e-06	2.01367e-05		LOCMI00010	9.49996e-05	0.000256386
LOCMI00012	-0.000567478	-0.000185282		LOCMI00012	1.37568e-17	-1.17202e-16		LOCMI00012	2.25881e-06	6.0394e-05		LOCMI00012	2.16771e-05	3.23164e-05		LOCMI00012	0.000395523	0.000379604
LOCMI00013	3.47412e-05	-0.000170761		LOCMI00013	5.62455e-05	-0.000180192		LOCMI00013	4.16143e-06	7.18482e-05		LOCMI00013	2.80489e-05	4.21689e-05		LOCMI00013	0.000181251	0.000193636
LOCMI00014	5.77392e-05	-3.37279e-05		LOCMI00014	-2.11321e-06	1.335e-05		LOCMI00014	-3.94493e-06	-3.77335e-05		LOCMI00014	-4.32077e-05	-4.31725e-05		LOCMI00014	5.02113e-06	2.22874e-05
LOCMI00015	-0.00102327	-0.00374385		LOCMI00015	-1.71687e-05	0.00019711		LOCMI00015	-0.000174029	0.00126085		LOCMI00015	-0.000449057	0.0035457		LOCMI00015	0.00116061	6.61115e-05
LOCMI00016	-0.00779819	0.00492056		LOCMI00016	-0.00260484	-0.00325357		LOCMI00016	0.000176095	-0.00106019		LOCMI00016	-0.000506215	0.00582695		LOCMI00016	0.00727568	0.00792297
LOCMI00017	-5.90979e-05	-8.88005e-05		LOCMI00017	9.66608e-06	6.55091e-06		LOCMI00017	1.59907e-06	1.01695e-05		LOCMI00017	1.3168e-05	-3.03942e-05		LOCMI00017	1.00494e-05	0.00014225
LOCMI00018	1.57915e-05	-7.76188e-05		LOCMI00018	2.92458e-05	-2.5479e-05		LOCMI00018	-7.07977e-07	9.4822e-05		LOCMI00018	-4.32077e-05	-4.31725e-05		LOCMI00018	7.84095e-05	0.000126982
LOCMI00019	-0.000271181	0.000350939		LOCMI00019	-4.50965e-05	-0.000133299		LOCMI00019	1.11053e-05	2.39767e-05		LOCMI00019	9.26755e-05	0.000322456		LOCMI00019	0.00021408	0.000548676
LOCMI00020	-0.000323179	-8.28068e-05		LOCMI00020	-7.44043e-06	6.38566e-05		LOCMI00020	-8.28168e-07	-0.000158585		LOCMI00020	1.53394e-05	-7.11022e-05		LOCMI00020	0.000329671	9.97393e-05
LOCMI00021	-0.000314228	2.95371e-05		LOCMI00021	0.000110479	-0.000952378		LOCMI00021	-2.50584e-05	0.000336194		LOCMI00021	-0.000877346	-8.27525e-06		LOCMI00021	0.000720618	6.85725e-05
LOCMI00022	-0.000195452	-0.000203523		LOCMI00022	0.000147306	0.000174641		LOCMI00022	2.61803e-05	-0.000307252		LOCMI00022	-2.06618e-05	0.000116171		LOCMI00022	2.66165e-05	0.000315978
LOCMI00023	-4.6254e-05	-0.000138615		LOCMI00023	1.56157e-05	1.44789e-05		LOCMI00023	4.78248e-06	2.27767e-05		LOCMI00023	-2.3237e-05	-3.2835e-05		LOCMI00023	4.65067e-05	7.78868e-06
LOCMI00024	3.26357e-05	-0.000160412		LOCMI00024	0.00010699	-0.000168007		LOCMI00024	-2.0215e-05	0.000329021		LOCMI00024	2.74619e-05	-5.40587e-05		LOCMI00024	0.000177178	0.000285812
LOCMI00025	0.000150941	0.000727114		LOCMI00025	-6.74499e-05	-0.000254683		LOCMI00025	0.000112195	-0.000436983		LOCMI00025	2.4769e-05	-9.19289e-05		LOCMI00025	0.000636812	0.000609694
LOCMI00026	9.53489e-05	-0.000277548		LOCMI00026	1.36844e-17	-1.21237e-16		LOCMI00026	3.03986e-06	3.17275e-05		LOCMI00026	1.05344e-05	-2.43154e-05		LOCMI00026	0.000112682	0.000237478
LOCMI00027	0.002305	0.00499012		LOCMI00027	-0.000165098	0.00202413		LOCMI00027	0.000304833	0.000676134		LOCMI00027	0.000467557	0.0033571		LOCMI00027	0.00285313	0.00409482
LOCMI00028	-0.000726067	-9.62418e-05		LOCMI00028	9.69464e-06	-5.21908e-05		LOCMI00028	6.37158e-07	3.69881e-06		LOCMI00028	-6.22726e-06	-0.000177353		LOCMI00028	0.000414898	0.000353749
LOCMI00029	9.58016e-05	-0.000470888		LOCMI00029	0.000314939	-0.00021686		LOCMI00029	7.22415e-06	9.77713e-05		LOCMI00029	1.7544e-05	-2.98403e-05		LOCMI00029	0.000712056	0.000843613
LOCMI00030	4.21106e-05	-0.000206984		LOCMI00030	6.7735e-05	2.64751e-05		LOCMI00030	-5.93655e-06	6.70607e-05		LOCMI00030	2.18577e-05	6.14608e-05		LOCMI00030	0.000229992	0.000227866
LOCMI00031	0.000124226	-0.000610602		LOCMI00031	0.000284904	-0.000325829		LOCMI00031	5.10481e-06	0.000176428		LOCMI00031	9.35551e-05	8.10563e-05		LOCMI00031	0.000887853	0.000920114
LOCMI00032	-5.70158e-17	1.01192e-15		LOCMI00032	6.39486e-18	-5.65529e-17		LOCMI00032	7.02933e-19	-5.09921e-18		LOCMI00032	-7.31186e-18	1.23503e-17		LOCMI00032	1.33616e-13	6.01013e-13
LOCMI00033	-0.000415106	-6.07778e-05		LOCMI00033	2.37961e-05	-0.000100908		LOCMI00033	-1.20933e-05	0.000107503		LOCMI00033	-6.6369e-05	-0.000342232		LOCMI00033	0.000251235	0.000724658
LOCMI00034	8.24634e-05	0.00212355		LOCMI00034	8.33673e-18	-7.01893e-17		LOCMI00034	8.89494e-19	-5.35512e-18		LOCMI00034	1.91132e-05	0.000111006		LOCMI00034	0.000214605	0.00164837
LOCMI00035	0.000639319	-0.00368496		LOCMI00035	0.00130685	0.000778743		LOCMI00035	1.38661e-05	3.69011e-05		LOCMI00035	2.34852e-06	0.00014036		LOCMI00035	0.00588323	0.00617859
LOCMI00036	-3.7109e-05	-4.07141e-05		LOCMI00036	2.60851e-05	-5.50137e-05		LOCMI00036	1.30368e-06	3.70211e-05		LOCMI00036	-0.000118552	0.000628015		LOCMI00036	0.000533204	0.000510458
LOCMI00037	1.53605e-06	-0.000129347		LOCMI00037	-6.65705e-06	-0.000204773		LOCMI00037	1.07649e-06	-4.75069e-05		LOCMI00037	0.00829102	0.0665406		LOCMI00037	0.00119395	0.0449571
LOCMI00038	4.87065e-17	-8.61164e-16		LOCMI00038	1.68528e-06	8.64613e-07		LOCMI00038	-5.72549e-19	3.31916e-18		LOCMI00038	6.24579e-18	-1.05408e-17		LOCMI00038	3.385e-06	2.73931e-06
LOCMI00039	-0.000411591	0.00135326		LOCMI00039	-0.000326533	0.000652646		LOCMI00039	0.000758355	0.000668692		LOCMI00039	0.000194351	-0.00355334		LOCMI00039	0.00118637	0.000222683
LOCMI00040	7.94313e-05	-0.0001437		LOCMI00040	4.27826e-06	0.000129949		LOCMI00040	-4.31648e-07	6.34373e-05		LOCMI00040	6.5033e-06	-2.90812e-05		LOCMI00040	8.91836e-05	0.000163657
LOCMI00041	0.000670134	-0.00169345		LOCMI00041	3.3708e-06	0.000128381		LOCMI00041	-1.46112e-05	9.0449e-05		LOCMI00041	0.000197738	-0.000270934		LOCMI00041	0.000725176	0.001327
LOCMI00042	-6.25414e-05	0.00161657		LOCMI00042	-0.000201241	0.000769757		LOCMI00042	-4.77127e-06	0.000462829		LOCMI00042	7.76896e-05	0.000160404		LOCMI00042	0.000114749	0.000958222
LOCMI00043	7.17518e-17	-1.26602e-15		LOCMI00043	-8.01527e-18	7.02081e-17		LOCMI00043	-8.64484e-19	5.91017e-18		LOCMI00043	1.88942e-05	1.98529e-05		LOCMI00043	6.69876e-06	2.12708e-05
LOCMI00044	0.000583481	2.50172e-05		LOCMI00044	-0.00015892	-0.00111905		LOCMI00044	0.000138913	0.000503401		LOCMI00044	0.00223134	-0.00120053		LOCMI00044	0.00325937	0.00221277
LOCMI00046	0.000467224	0.00172252		LOCMI00046	-7.97881e-06	-3.03929e-05		LOCMI00046	8.60397e-06	1.13284e-05		LOCMI00046	-0.000132745	-8.56815e-05		LOCMI00046	0.000187833	0.00150948
LOCMI00047	-4.05582e-06	-0.00015061		LOCMI00047	1.53767e-05	1.35677e-05		LOCMI00047	2.34347e-06	-1.523e-05		LOCMI00047	-1.04689e-05	-8.22195e-06		LOCMI00047	3.51617e-05	0.000146859
LOCMI00048	-0.000510011	0.00366818		LOCMI00048	4.8033e-18	-3.94638e-17		LOCMI00048	-2.26265e-06	-4.34178e-06		LOCMI00048	-3.9518e-06	1.31429e-05		LOCMI00048	0.00116046	0.00360941
LOCMI00049	-7.13878e-06	-5.30772e-05		LOCMI00049	-1.24799e-05	1.78229e-05		LOCMI00049	-4.56131e-06	1.59779e-05		LOCMI00049	-1.02745e-05	1.91103e-06		LOCMI00049	3.79286e-05	3.28951e-05
LOCMI00051	6.36179e-05	0.000202913		LOCMI00051	-8.4293e-06	-2.01261e-05		LOCMI00051	4.34342e-19	-2.23817e-18		LOCMI00051	-0.00437639	0.00140075		LOCMI00051	0.000141452	0.000171754
LOCMI00052	-1.09023e-16	1.93499e-15		LOCMI00052	1.22136e-17	-1.06994e-16		LOCMI00052	2.34347e-06	-1.523e-05		LOCMI00052	7.9803e-06	3.50709e-05		LOCMI00052	4.3251e-06	2.47057e-05
LOCMI00053	0.000732669	-0.000412481		LOCMI00053	0.000259671	-0.000148393		LOCMI00053	3.62654e-05	0.000161272		LOCMI00053	-0.000820395	-0.00131595		LOCMI00053	0.000439091	0.000862677
LOCMI00054	2.78078e-05	-0.000668211		LOCMI00054	-2.02113e-18	1.7788e-17		LOCMI00054	7.87569e-07	3.57585e-06		LOCMI00054	-1.91744e-06	1.77024e-05		LOCMI00054	0.000174444	0.000513219
LOCMI00055	0.00137338	-0.000713738		LOCMI00055	0.000119524	0.000650879		LOCMI00055	-8.49462e-05	-0.000386808		LOCMI00055	0.000678015	-0.00022979		LOCMI00055	0.00315724	0.000620838
LOCMI00056	0.0004569	0.00245119		LOCMI00056	-0.000180093	-4.79402e-05		LOCMI00056	-9.43001e-05	-0.000303218		LOCMI00056	-0.000738599	-0.000369048		LOCMI00056	0.00031649	0.00151229
LOCMI00057	-0.000467501	0.000880773		LOCMI00057	0.000727558	-0.000811744		LOCMI00057	0.0032639	0.00603353		LOCMI00057	-0.00024414	-0.000123234		LOCMI00057	0.00385235	0.00156366
LOCMI00058	-0.000394981	0.00574829		LOCMI00058	3.36319e-05	-0.000266921		LOCMI00058	-0.000566053	0.00120469		LOCMI00058	2.87337e-05	-0.000100283		LOCMI00058	0.000902801	0.00562351
LOCMI00059	0.000216396	-0.000193932		LOCMI00059	5.3441e-05	-2.46505e-05		LOCMI00059	6.04682e-06	-3.45406e-05		LOCMI00059	0.000226851	0.000390985		LOCMI00059	0.000309038	0.000137
LOCMI00060	9.45337e-17	-1.67557e-15		LOCMI00060	6.90241e-05	0.000856037		LOCMI00060	-8.26097e-06	-0.00027182		LOCMI00060	6.21673e-05	0.000114094		LOCMI00060	0.000211095	0.00048024
LOCMI00061	-2.37427e-05	1.48106e-05		LOCMI00061	-2.45656e-06	-4.34723e-06		LOCMI00061	-4.56376e-20	2.69447e-19		LOCMI00061	4.90928e-19	-8.1093e-19		LOCMI00061	2.5558e-05	1.14677e-05
LOCMI00062	-1.12753e-16	1.9946e-15		LOCMI00062	-2.42088e-06	-5.87239e-06		LOCMI00062	1.35843e-18	-9.80738e-18		LOCMI00062	-1.44643e-17	2.46679e-17		LOCMI00062	3.36741e-06	2.12956e-06
LOCMI00063	0.00125166	-0.0031783		LOCMI00063	-0.00421055	0.0114887		LOCMI00063	-0.000361371	-0.00126159		LOCMI00063	0.00213716	0.00161432		LOCMI00063	0.00383624	0.00400838
LOCMI00064	-0.00093553	0.0016353		LOCMI00064	-1.43083e-05	0.000272081		LOCMI00064	6.92364e-05	-0.000181037		LOCMI00064	0.000116536	-0.00153503		LOCMI00064	0.000245006	0.000536098
LOCMI00065	0.00169666	-0.00151135		LOCMI00065	-4.15564e-05	-0.000129431		LOCMI00065	-0.00105138	0.000139171		LOCMI00065	-0.000553858	0.00109817		LOCMI00065	0.00164014	0.00475999
LOCMI00066	0.00168047	-0.00495715		LOCMI00066	-0.000156068	0.000332841		LOCMI00066	-0.000458124	0.00029955		LOCMI00066	0.00374688	9.71848e-05		LOCMI00066	0.00451711	0.004477
LOCMI00067	1.64898e-06	-1.45666e-05		LOCMI00067	5.16931e-19	-4.66422e-18		LOCMI00067	5.54865e-20	-3.51604e-19		LOCMI00067	1.07053e-05	-4.3778e-05		LOCMI00067	3.60974e-06	3.56361e-05
LOCMI00068	-0.000206553	0.00040596		LOCMI00068	-5.19397e-05	-3.63319e-05		LOCMI00068	1.40028e-05	0.000181996		LOCMI00068	0.00224507	0.000552454		LOCMI00068	0.00196744	7.03951e-05
LOCMI00069	-0.000734971	0.000900122		LOCMI00069	0.00121483	0.000405257		LOCMI00069	7.90326e-05	-0.000401481		LOCMI00069	-7.12471e-05	0.000829873		LOCMI00069	0.00147859	2.52646e-05
LOCMI00070	-5.49409e-06	6.64028e-05		LOCMI00070	5.8066e-07	-1.08379e-05		LOCMI00070	3.27325e-06	-5.74013e-06		LOCMI00070	1.24384e-05	8.67171e-05		LOCMI00070	4.7812e-07	0.000129159
LOCMI00071	4.31633e-05	-0.000212158		LOCMI00071	0.000123503	-0.000301882		LOCMI00071	1.03074e-06	4.34395e-05		LOCMI00071	2.01251e-06	0.000104263		LOCMI00071	0.000147967	0.000118317
LOCMI00072	0.000119043	0.000734267		LOCMI00072	-1.29636e-17	1.11671e-16		LOCMI00072	-1.56903e-05	-1.87938e-05		LOCMI00072	1.48566e-17	-2.58127e-17		LOCMI00072	0.000293108	0.000552127
LOCMI00073	7.73246e-05	0.000487941		LOCMI00073	1.42319e-17	-1.21575e-16		LOCMI00073	1.68233e-06	-9.12262e-06		LOCMI00073	0.000395371	-0.000349082		LOCMI00073	0.000504315	0.000323884
LOCMI00074	-0.0931153	-0.182652		LOCMI00074	-0.00402452	-0.00116999		LOCMI00074	-0.00224769	-0.00304084		LOCMI00074	0.00843867	-0.00435689		LOCMI00074	0.0751855	0.0766664
LOCMI00075	0.00033034	0.000450437		LOCMI00075	-9.73983e-06	1.85339e-05		LOCMI00075	-3.08552e-05	5.08309e-05		LOCMI00075	6.77328e-06	3.27408e-05		LOCMI00075	0.000349862	0.000366458
LOCMI00076	-0.000187262	0.000598074		LOCMI00076	-3.68062e-18	3.21764e-17		LOCMI00076	-1.33115e-05	-0.0001421		LOCMI00076	-1.62918e-05	2.26024e-05		LOCMI00076	0.000148574	0.000378495
LOCMI00077	0.000750942	0.000493585		LOCMI00077	4.03395e-05	-0.000229883		LOCMI00077	0.000597569	-0.00230472		LOCMI00077	2.96497e-05	-0.000126862		LOCMI00077	0.00120978	0.000732733
LOCMI00078	0.00033276	0.0010275		LOCMI00078	-1.63304e-05	-3.71633e-05		LOCMI00078	-1.26858e-06	-8.20193e-05		LOCMI00078	0.00176488	-0.00315889		LOCMI00078	0.00126149	0.00204275
LOCMI00079	-8.43482e-18	1.4919e-16		LOCMI00079	3.84377e-05	-0.000152508		LOCMI00079	1.29795e-06	2.47374e-05		LOCMI00079	2.82745e-05	6.74833e-05		LOCMI00079	1.50189e-05	3.77817e-05
LOCMI00080	1.00765e-17	-1.78767e-16		LOCMI00080	-6.5129e-05	0.000359379		LOCMI00080	4.06696e-06	1.05568e-05		LOCMI00080	0.000287676	0.000629328		LOCMI00080	0.000192167	0.000434344
LOCMI00082	0.000469253	-0.00143072		LOCMI00082	1.40292e-17	-1.19453e-16		LOCMI00082	-7.35101e-07	-3.31606e-06		LOCMI00082	1.13424e-05	-0.00011105		LOCMI00082	0.00054307	0.000609777
LOCMI00083	2.06123e-06	-1.82082e-05		LOCMI00083	1.6159e-05	-5.44493e-05		LOCMI00083	-1.10796e-05	-5.60919e-05		LOCMI00083	-1.58393e-05	-4.49064e-06		LOCMI00083	2.57092e-05	9.2312e-06
LOCMI00084	1.08066e-05	2.86909e-05		LOCMI00084	1.35487e-06	-2.52884e-05		LOCMI00084	-1.96717e-06	-9.52127e-06		LOCMI00084	-0.000203803	0.00349921		LOCMI00084	0.000853458	0.0012939
LOCMI00085	-7.65483e-17	1.3611e-15		LOCMI00085	6.64709e-06	1.8328e-05		LOCMI00085	9.04888e-19	-4.76335e-18		LOCMI00085	-9.79612e-18	1.69176e-17		LOCMI00085	7.90426e-06	1.95547e-05
LOCMI00087	0.00136842	0.00789171		LOCMI00087	0.000124985	-0.0006831		LOCMI00087	0.0011001	0.00903766		LOCMI00087	3.5085e-05	0.000983677		LOCMI00087	0.00323418	0.00787457
LOCMI00089	5.26382e-06	-2.58729e-05		LOCMI00089	2.54165e-05	-1.48135e-06		LOCMI00089	-1.15833e-06	1.63252e-05		LOCMI00089	7.9008e-06	-1.82365e-05		LOCMI00089	3.41387e-05	5.72919e-05
LOCMI00090	0.00108487	0.00185029		LOCMI00090	-1.53849e-17	1.42108e-16		LOCMI00090	-1.64808e-18	1.05847e-17		LOCMI00090	0.000134402	0.000359984		LOCMI00090	0.0009405	0.00153576
LOCMI00091	8.67682e-05	-0.000119379		LOCMI00091	6.63377e-07	-8.62166e-07		LOCMI00091	5.46636e-06	-3.1052e-05		LOCMI00091	-0.00148802	0.0172526		LOCMI00091	0.000968418	0.0119802
LOCMI00092	3.27483e-06	6.01382e-06		LOCMI00092	-1.83031e-06	-7.4064e-06		LOCMI00092	1.24479e-18	-7.39179e-18		LOCMI00092	0.00274751	-0.000262401		LOCMI00092	0.00200251	0.000356735
LOCMI00093	8.48962e-07	1.58096e-05		LOCMI00093	4.10757e-18	-3.52325e-17		LOCMI00093	6.45975e-06	-2.2742e-05		LOCMI00093	1.33084e-05	-8.87278e-05		LOCMI00093	4.2852e-05	6.04146e-05
LOCMI00094	-0.000346196	-0.00067078		LOCMI00094	2.63774e-05	0.000174769		LOCMI00094	5.65319e-06	-5.50552e-05		LOCMI00094	-8.57095e-05	0.000207338		LOCMI00094	4.20004e-05	0.000206011
LOCMI00095	-0.000401997	0.000212302		LOCMI00095	-4.86406e-05	0.000184016		LOCMI00095	-3.53024e-05	0.000301153		LOCMI00095	-0.000140268	0.000529335		LOCMI00095	0.000100588	0.000682514
LOCMI00096	3.15829e-05	-0.000155238		LOCMI00096	0.000114866	-0.000189385		LOCMI00096	-7.95425e-06	0.000177726		LOCMI00096	1.50231e-05	-4.60768e-06		LOCMI00096	0.000112846	0.000221464
LOCMI00098	9.47488e-06	-4.65713e-05		LOCMI00098	3.9487e-05	-2.2e-05		LOCMI00098	-1.15833e-06	1.63252e-05		LOCMI00098	1.3886e-05	8.06662e-06		LOCMI00098	9.99341e-05	8.58188e-05
LOCMI00099	0.00043208	-0.000264558		LOCMI00099	-4.22152e-05	8.50119e-05		LOCMI00099	1.15706e-05	0.000135396		LOCMI00099	6.29392e-05	3.98139e-05		LOCMI00099	0.000216108	0.000218113
LOCMI00100	-2.26848e-05	3.32394e-05		LOCMI00100	3.95141e-06	-2.53631e-06		LOCMI00100	-6.65058e-19	4.33159e-18		LOCMI00100	7.06503e-18	-1.14317e-17		LOCMI00100	3.36146e-05	3.53641e-05
LOCMI00101	0.000250548	0.000564816		LOCMI00101	0.000216866	-0.000320306		LOCMI00101	1.81672e-05	0.000360243		LOCMI00101	0.000574337	-0.000465034		LOCMI00101	0.00143565	0.000134715
LOCMI00102	0.000180368	0.000216709		LOCMI00102	4.21171e-19	-3.67201e-18		LOCMI00102	4.43503e-20	-2.67272e-19		LOCMI00102	-4.82755e-19	8.17253e-19		LOCMI00102	0.000136644	0.000129669
LOCMI00103	0.000177052	0.000430019		LOCMI00103	2.89366e-18	-2.42137e-17		LOCMI00103	1.15691e-06	-5.92093e-06		LOCMI00103	-3.30292e-18	5.79813e-18		LOCMI00103	0.000175175	0.000246603
LOCMI00104	-9.79826e-17	1.74691e-15		LOCMI00104	9.68448e-06	0.000132221		LOCMI00104	2.37952e-07	-3.23956e-05		LOCMI00104	-1.25949e-17	2.07772e-17		LOCMI00104	9.10214e-06	6.43154e-05
LOCMI00105	-0.00376833	-0.00150298		LOCMI00105	-0.000190258	3.58268e-05		LOCMI00105	-8.78004e-05	0.000219041		LOCMI00105	0.00302681	0.00545653		LOCMI00105	0.00374171	0.000893782
LOCMI00106	0.00124578	0.00104407		LOCMI00106	2.02093e-06	-0.00057581		LOCMI00106	-1.09164e-06	1.35982e-05		LOCMI00106	0.000264344	0.000777128		LOCMI00106	0.000667672	0.0022543
LOCMI00107	0.000585775	0.000482101		LOCMI00107	0.000116509	0.000381841		LOCMI00107	6.87903e-05	0.00014606		LOCMI00107	-0.00120708	0.00243601		LOCMI00107	0.000287872	0.00289698
LOCMI00108	0.000821053	-0.00166864		LOCMI00108	-0.000236743	-0.000562345		LOCMI00108	0.000144283	-0.000156865		LOCMI00108	0.00158597	0.000226922		LOCMI00108	0.000370641	0.00239251
LOCMI00109	-0.000114029	0.000303012		LOCMI00109	2.20563e-05	3.27524e-05		LOCMI00109	3.87672e-06	-2.76881e-06		LOCMI00109	2.97364e-05	0.000319361		LOCMI00109	4.8162e-05	0.000474974
LOCMI00110	-0.0273275	-0.0249161		LOCMI00110	0.0208284	-0.137949		LOCMI00110	0.000779691	-0.00339153		LOCMI00110	-0.00661537	-0.0238795		LOCMI00110	0.00721511	0.0422889
LOCMI00111	-8.94405e-05	0.000446942		LOCMI00111	1.1943e-05	4.01058e-05		LOCMI00111	-5.86868e-06	5.82851e-05		LOCMI00111	0.000475552	-0.000575743		LOCMI00111	0.000535084	0.00029726
LOCMI00112	0.000745001	-0.00276229		LOCMI00112	-0.000356522	0.00030707		LOCMI00112	9.35648e-07	-0.000442657		LOCMI00112	0.000529974	0.000126302		LOCMI00112	0.000539619	0.00174841
LOCMI00113	-0.00106654	0.00157917		LOCMI00113	-6.14259e-05	0.000293005		LOCMI00113	2.7697e-05	0.000120478		LOCMI00113	0.000735159	-0.000575158		LOCMI00113	0.000592495	0.000402417
LOCMI00114	-9.63038e-05	0.00148589		LOCMI00114	-2.72169e-05	1.37157e-05		LOCMI00114	-2.03015e-05	1.7881e-05		LOCMI00114	-6.142e-05	0.000197536		LOCMI00114	0.000462313	0.00174584
LOCMI00115	-0.000189552	-0.000562033		LOCMI00115	-2.51505e-05	-9.79949e-05		LOCMI00115	1.01313e-05	-5.92567e-05		LOCMI00115	0.000461177	0.000692683		LOCMI00115	0.000799823	0.000192351
LOCMI00116	-0.000145149	0.00060219		LOCMI00116	-1.48236e-17	1.41499e-16		LOCMI00116	-0.000430225	-0.000629436		LOCMI00116	7.72865e-05	0.000133414		LOCMI00116	0.00233229	0.000639142
LOCMI00117	-0.000454166	-0.000367525		LOCMI00117	6.3799e-06	-0.000123839		LOCMI00117	-1.2417e-05	-6.33535e-05		LOCMI00117	9.85124e-05	0.000243042		LOCMI00117	7.96897e-05	0.000216662
LOCMI00118	1.27344e-06	2.37144e-05		LOCMI00118	5.8066e-07	-1.08379e-05		LOCMI00118	-5.19242e-21	3.18985e-20		LOCMI00118	-9.62332e-06	1.91357e-05		LOCMI00118	9.86773e-06	3.43734e-05
LOCMI00119	0.000368236	0.00108321		LOCMI00119	-0.000685818	0.00038693		LOCMI00119	-0.000231957	0.000317376		LOCMI00119	0.0015355	0.00188739		LOCMI00119	0.00276524	0.00531306
LOCMI00120	-0.000289519	-0.0005713		LOCMI00120	8.27597e-05	-5.99281e-05		LOCMI00120	1.87592e-05	0.000106485		LOCMI00120	-0.000165681	-0.00012263		LOCMI00120	0.000570066	7.59753e-05
LOCMI00121	0.000220875	-5.65671e-05		LOCMI00121	1.7354e-18	-1.55166e-17		LOCMI00121	-3.75974e-05	0.000281087		LOCMI00121	-1.99244e-18	3.22729e-18		LOCMI00121	0.000225357	7.40708e-05
LOCMI00122	4.21106e-05	-0.000206984		LOCMI00122	6.34422e-05	-0.000176334		LOCMI00122	-7.05448e-06	3.75679e-05		LOCMI00122	-3.81371e-06	2.47366e-05		LOCMI00122	0.000221279	0.000199399
LOCMI00123	0.000460809	0.0016749		LOCMI00123	0.000667776	-7.60459e-05		LOCMI00123	-8.83577e-06	0.000276864		LOCMI00123	0.00157763	-0.00176224		LOCMI00123	0.00338769	0.000378116
LOCMI00125	-9.68904e-17	1.72357e-15		LOCMI00125	-5.2805e-07	-1.09284e-05		LOCMI00125	1.43881e-06	1.70532e-06		LOCMI00125	-1.24142e-17	2.13572e-17		LOCMI00125	4.47661e-06	2.83999e-06
LOCMI00126	-8.8683e-05	0.000328346		LOCMI00126	2.36576e-06	1.45999e-05		LOCMI00126	-1.92865e-06	3.22031e-05		LOCMI00126	0.00286052	-0.00234177		LOCMI00126	0.00307992	0.00233071
LOCMI00127	-0.00190455	0.00299651		LOCMI00127	0.00015314	-0.00119914		LOCMI00127	0.000852949	-0.00349083		LOCMI00127	0.0114994	-0.00516339		LOCMI00127	0.0142086	0.00477551
LOCMI00128	5.68493e-05	-0.000279428		LOCMI00128	6.23923e-05	-8.94633e-05		LOCMI00128	-9.19208e-06	0.000144449		LOCMI00128	1.59298e-05	-5.10701e-05		LOCMI00128	0.000284846	0.000354526
LOCMI00129	2.52664e-05	-0.00012419		LOCMI00129	2.20341e-05	-5.15803e-05		LOCMI00129	-3.01686e-06	-5.78905e-06		LOCMI00129	-1.04689e-05	-8.22195e-06		LOCMI00129	9.04683e-05	0.000165247
LOCMI00130	1.15955e-16	-2.05287e-15		LOCMI00130	-1.3009e-17	1.17122e-16		LOCMI00130	-1.38695e-18	8.16389e-18		LOCMI00130	8.86142e-05	0.000188629		LOCMI00130	8.11424e-05	0.000106066
LOCMI00131	-0.000227228	-0.00171943		LOCMI00131	-2.13669e-06	-0.000846212		LOCMI00131	1.74291e-07	-7.16996e-05		LOCMI00131	0.000380789	-0.000789047		LOCMI00131	5.77428e-05	0.00211285
LOCMI00132	-0.00768084	0.0170421		LOCMI00132	-0.00131578	0.00549062		LOCMI00132	0.00501885	-0.00695423		LOCMI00132	-0.00513943	-0.000231713		LOCMI00132	0.00992171	0.0163931
LOCMI00133	2.10553e-05	-0.000103492		LOCMI00133	3.82512e-05	-0.000133593		LOCMI00133	-2.876e-19	1.96462e-18		LOCMI00133	1.57658e-05	8.39207e-06		LOCMI00133	4.8189e-05	0.000129231
LOCMI00134	3.92966e-05	3.82588e-05		LOCMI00134	-1.50052e-17	1.33603e-16		LOCMI00134	-5.33076e-06	2.43331e-05		LOCMI00134	1.32303e-06	1.69154e-07		LOCMI00134	5.65018e-05	4.05431e-05
LOCMI00135	0.000441427	0.000157568		LOCMI00135	-1.47095e-05	-1.65918e-05		LOCMI00135	8.49383e-05	0.000285466		LOCMI00135	-0.000824176	-0.00125054		LOCMI00135	6.37546e-05	0.00013063
LOCMI00136	-0.00123671	-0.0147369		LOCMI00136	-0.000321726	-0.000688325		LOCMI00136	-1.58782e-05	0.000501847		LOCMI00136	-0.000199133	-0.00132854		LOCMI00136	0.00588598	0.00973973
LOCMI00137	0.0001528	-0.000785822		LOCMI00137	0.000771107	-0.000686675		LOCMI00137	-1.86749e-05	0.00042431		LOCMI00137	0.000145052	-3.7585e-05		LOCMI00137	0.00168929	0.00186544
LOCMI00138	-4.99769e-05	0.000178412		LOCMI00138	8.10116e-06	2.57724e-05		LOCMI00138	1.3294e-06	-2.3493e-05		LOCMI00138	-0.000313568	0.000128557		LOCMI00138	0.000176237	0.000141749
LOCMI00139	5.17301e-17	-9.15179e-16		LOCMI00139	-5.80658e-18	5.17817e-17		LOCMI00139	-6.06254e-19	3.50817e-18		LOCMI00139	4.26074e-05	-3.63135e-05		LOCMI00139	6.40949e-05	8.01491e-05
LOCMI00140	-0.019316	-0.0941894		LOCMI00140	1.23177e-17	-9.92304e-17		LOCMI00140	1.32776e-18	-8.65973e-18		LOCMI00140	0.000371158	-0.00139453		LOCMI00140	0.0102647	0.0651122
LOCMI00142	-0.00446715	0.00347247		LOCMI00142	0.000218246	-0.000747758		LOCMI00142	-8.02224e-05	0.000415651		LOCMI00142	0.00108578	0.00218763		LOCMI00142	0.00154304	0.00529982
LOCMI00143	0.000725827	0.0037924		LOCMI00143	-0.00196848	0.00239839		LOCMI00143	-0.000897485	0.00205863		LOCMI00143	0.00275001	0.000992473		LOCMI00143	0.000533447	0.00446038
LOCMI00144	-0.000241384	-0.000593599		LOCMI00144	-7.21526e-06	-1.33691e-05		LOCMI00144	6.71043e-06	3.19138e-05		LOCMI00144	0.000286386	-0.000549734		LOCMI00144	0.000170376	0.000997357
LOCMI00145	-5.02842e-05	0.00142486		LOCMI00145	-3.6403e-18	2.92851e-17		LOCMI00145	-3.90667e-19	2.8002e-18		LOCMI00145	3.38087e-05	-7.69681e-05		LOCMI00145	0.000433667	0.00104394
LOCMI00146	-0.00362286	0.00245466		LOCMI00146	-0.000789118	-0.00514715		LOCMI00146	0.00118161	-0.00178275		LOCMI00146	0.00160005	-0.00472819		LOCMI00146	0.00339045	0.00417042
LOCMI00147	-0.00902481	-0.00867794		LOCMI00147	-0.00398406	-0.0030712		LOCMI00147	0.00756028	-0.0125637		LOCMI00147	-0.00824205	-0.00623956		LOCMI00147	0.00662833	0.0138009
LOCMI00148	0.000170903	-0.000913015		LOCMI00148	8.98121e-06	-7.46333e-05		LOCMI00148	9.51399e-05	-0.000287469		LOCMI00148	0.00290942	-0.00122961		LOCMI00148	0.00437019	0.00177379
LOCMI00149	0.000477339	0.0010365		LOCMI00149	2.37165e-05	-0.000108567		LOCMI00149	-3.26966e-06	-5.62365e-06		LOCMI00149	0.000142211	0.000326743		LOCMI00149	0.000471284	0.0011535
LOCMI00150	-0.00102082	0.000288819		LOCMI00150	-1.82059e-05	0.000188612		LOCMI00150	1.66416e-05	0.000120544		LOCMI00150	0.000338523	0.00139975		LOCMI00150	0.000561012	0.00140598
LOCMI00151	0.00163736	0.00667764		LOCMI00151	-2.36823e-05	0.000551509		LOCMI00151	-0.000281025	0.000403629		LOCMI00151	-0.000307567	-0.000576629		LOCMI00151	0.000146558	0.00561922
LOCMI00152	1.69792e-06	3.16193e-05		LOCMI00152	1.44953e-17	-1.296e-16		LOCMI00152	-0.000283953	0.000689124		LOCMI00152	-3.19201e-05	-3.41997e-05		LOCMI00152	0.000489659	0.000190774
LOCMI00153	-0.00012042	0.000130995		LOCMI00153	1.78536e-18	-1.49776e-17		LOCMI00153	1.89421e-19	-1.08927e-18		LOCMI00153	-2.55658e-06	2.36032e-05		LOCMI00153	9.27998e-05	0.000105405
LOCMI00155	0.000788242	0.00175543		LOCMI00155	6.13045e-05	-0.00154178		LOCMI00155	0.000112072	0.000299647		LOCMI00155	-0.000736642	0.000326419		LOCMI00155	3.21531e-05	0.0015257
LOCMI00156	-0.00291927	-0.0021181		LOCMI00156	-3.86501e-05	0.000765449		LOCMI00156	-0.000150766	0.000245488		LOCMI00156	0.00731269	-2.2905e-05		LOCMI00156	0.00441904	0.00411657
LOCMI00157	-0.000705329	0.0034094		LOCMI00157	1.03845e-06	-7.7829e-05		LOCMI00157	3.55266e-05	0.000131386		LOCMI00157	0.00109436	0.000473096		LOCMI00157	0.000141195	0.00236966
LOCMI00158	0.000212257	-0.00129802		LOCMI00158	0.0005433	-0.000534059		LOCMI00158	3.9666e-06	0.00070953		LOCMI00158	5.76376e-05	0.000146143		LOCMI00158	0.00169791	0.00169282
LOCMI00159	-1.77692e-05	-2.76341e-05		LOCMI00159	2.05735e-18	-1.84291e-17		LOCMI00159	2.17007e-19	-1.33313e-18		LOCMI00159	1.85053e-05	-0.00015305		LOCMI00159	2.45575e-05	0.000165163
LOCMI00160	0.000169893	-8.11691e-05		LOCMI00160	-7.87016e-18	6.59851e-17		LOCMI00160	-1.56356e-06	3.34954e-05		LOCMI00160	-2.99533e-05	6.48142e-05		LOCMI00160	1.00732e-05	1.76605e-05
LOCMI00161	0.000374953	-0.000696481		LOCMI00161	-0.00231022	-0.000660266		LOCMI00161	4.20383e-05	-7.28193e-05		LOCMI00161	0.00120409	-0.000593482		LOCMI00161	0.000447538	0.000715048
LOCMI00163	0.00187531	0.000527547		LOCMI00163	-8.81269e-05	-0.00107878		LOCMI00163	-0.000132107	6.64163e-05		LOCMI00163	0.016711	0.0140323		LOCMI00163	0.0194001	0.0113617
LOCMI00164	-0.00243999	0.00149176		LOCMI00164	-0.000765961	-0.00153464		LOCMI00164	0.00139664	-0.00074966		LOCMI00164	-0.00050839	0.00273051		LOCMI00164	0.00399208	0.000326116
LOCMI00165	4.21106e-05	-0.000206984		LOCMI00165	9.2484e-05	-9.79172e-05		LOCMI00165	1.25696e-06	7.86944e-05		LOCMI00165	1.42247e-05	-9.38424e-07		LOCMI00165	0.000283967	0.000306608
LOCMI00166	6.49654e-06	-0.000184768		LOCMI00166	0.000123821	-0.000103273		LOCMI00166	-8.84811e-06	0.000127707		LOCMI00166	-0.000110859	-4.80172e-05		LOCMI00166	0.000181887	0.000343122
LOCMI00167	0.000132181	-0.00134077		LOCMI00167	1.95356e-05	-0.00016017		LOCMI00167	6.78657e-05	-0.000346122		LOCMI00167	-0.000119351	0.00152855		LOCMI00167	0.000125858	2.5376e-05
LOCMI00168	0.000598982	-0.00256123		LOCMI00168	-8.33157e-07	0.000181286		LOCMI00168	3.2702e-05	0.00030922		LOCMI00168	-0.00123552	0.000128477		LOCMI00168	6.80039e-05	0.00138109
LOCMI00169	0.00346988	-0.00420751		LOCMI00169	3.69398e-05	0.00011398		LOCMI00169	2.77366e-05	-1.83839e-05		LOCMI00169	-0.000587962	0.00148408		LOCMI00169	0.00133171	0.000180977
LOCMI00170	8.9485e-05	-0.00043984		LOCMI00170	0.000146486	-0.000293964		LOCMI00170	-2.36947e-06	0.000129586		LOCMI00170	3.65077e-05	1.66406e-06		LOCMI00170	0.000494144	0.0005812
LOCMI00171	3.34602e-05	-0.000167696		LOCMI00171	5.76696e-05	-7.8039e-05		LOCMI00171	-4.61844e-06	0.000110733		LOCMI00171	2.75857e-05	3.3677e-06		LOCMI00171	0.00020837	0.0002328
LOCMI00172	1.99123e-05	-0.000163998		LOCMI00172	5.20185e-05	-7.43228e-05		LOCMI00172	8.04716e-06	2.63924e-05		LOCMI00172	8.09573e-06	-3.50398e-05		LOCMI00172	0.000108306	0.000222554
LOCMI00173	-5.8312e-05	-0.00264782		LOCMI00173	0.000103722	-0.000528679		LOCMI00173	8.33364e-06	-0.000221302		LOCMI00173	0.000177246	0.00112579		LOCMI00173	3.79953e-05	0.000146832
LOCMI00175	1.68442e-05	-8.27934e-05		LOCMI00175	6.49666e-05	-0.000238745		LOCMI00175	-8.07522e-06	0.000175282		LOCMI00175	2.11543e-05	0.000154713		LOCMI00175	9.37753e-05	6.4424e-05
LOCMI00176	-0.000177692	5.93889e-05		LOCMI00176	-1.73775e-06	-4.90993e-06		LOCMI00176	-3.97898e-06	-2.90043e-06		LOCMI00176	-0.000773858	-0.00237271		LOCMI00176	0.000514966	0.00150099
LOCMI00177	8.41222e-17	-1.49044e-15		LOCMI00177	-9.40724e-18	8.86343e-17		LOCMI00177	-9.86471e-19	5.41055e-18		LOCMI00177	2.38534e-06	1.64083e-05		LOCMI00177	4.28079e-07	1.31931e-05
LOCMI00178	0.000360903	-0.000801894		LOCMI00178	-0.000283732	0.000646563		LOCMI00178	-0.000134202	-0.000436202		LOCMI00178	0.0012136	-0.000279608		LOCMI00178	0.000822144	0.00137079
LOCMI00179	8.90612e-05	-3.05969e-05		LOCMI00179	6.057e-05	-3.87286e-05		LOCMI00179	-4.34125e-06	2.06278e-05		LOCMI00179	0.00434523	-0.00848301		LOCMI00179	0.00965087	0.010671
LOCMI00180	-0.0011023	-0.00131853		LOCMI00180	-1.09693e-05	0.000238071		LOCMI00180	-3.05528e-05	-1.74249e-05		LOCMI00180	0.000153695	-8.81384e-05		LOCMI00180	0.000656858	0.00195301
LOCMI00181	2.67797e-05	5.90311e-05		LOCMI00181	7.88586e-07	4.86664e-06		LOCMI00181	6.10044e-06	1.58353e-05		LOCMI00181	7.54499e-08	-2.11343e-05		LOCMI00181	7.85693e-06	2.68191e-05
LOCMI00182	0.000178418	-0.000488801		LOCMI00182	-1.00322e-08	-1.25856e-06		LOCMI00182	-1.97962e-07	-6.93392e-06		LOCMI00182	4.01922e-05	-7.37422e-05		LOCMI00182	5.64008e-05	0.000262888
LOCMI00183	0.00019142	-0.0018186		LOCMI00183	0.000879196	-0.00185679		LOCMI00183	9.70969e-05	0.00103296		LOCMI00183	0.000378491	0.000504429		LOCMI00183	0.00140277	0.00181719
LOCMI00184	-7.97116e-05	-0.000384892		LOCMI00184	-1.17333e-17	9.98717e-17		LOCMI00184	-9.41314e-06	-1.63182e-05		LOCMI00184	6.15862e-05	3.28485e-05		LOCMI00184	7.2407e-05	0.000319261
LOCMI00185	0.00103448	0.000151992		LOCMI00185	2.17718e-05	2.94514e-06		LOCMI00185	-8.01129e-05	0.00039444		LOCMI00185	0.000154405	5.1171e-06		LOCMI00185	0.000959345	0.000227028
LOCMI00186	0.000685525	-0.00279882		LOCMI00186	0.000114193	-0.00023151		LOCMI00186	4.81665e-05	-0.000301133		LOCMI00186	0.000706995	0.00252206		LOCMI00186	0.00170175	0.000971639
LOCMI00187	-0.000622815	-0.00108876		LOCMI00187	2.68689e-06	-2.34572e-05		LOCMI00187	-1.28577e-06	2.14688e-05		LOCMI00187	-9.8177e-05	0.00165938		LOCMI00187	0.00165797	0.000569653
LOCMI00188	1.49118e-05	-0.000178739		LOCMI00188	8.23919e-05	-0.000219108		LOCMI00188	-1.04425e-05	0.00014118		LOCMI00188	3.31939e-05	4.79701e-05		LOCMI00188	0.000147673	0.000154881
LOCMI00189	3.8146e-17	-6.79003e-16		LOCMI00189	-4.27726e-18	3.69744e-17		LOCMI00189	2.27765e-06	-1.29383e-05		LOCMI00189	6.32868e-06	-2.89616e-05		LOCMI00189	2.72473e-05	5.6198e-05
LOCMI00190	-0.000623573	0.00108424		LOCMI00190	-0.000172335	-0.000811225		LOCMI00190	0.000178645	-0.000636994		LOCMI00190	1.14872e-05	8.16864e-05		LOCMI00190	0.000598596	0.00124658
LOCMI00191	0.000723233	0.00114933		LOCMI00191	3.98148e-05	1.70809e-05		LOCMI00191	-9.27887e-05	-0.0007196		LOCMI00191	0.00475965	-0.00175991		LOCMI00191	0.00738214	0.00280995
LOCMI00192	0.000657375	0.00167752		LOCMI00192	6.66028e-05	-0.000233292		LOCMI00192	6.61516e-05	0.000136488		LOCMI00192	0.000165053	0.00116794		LOCMI00192	0.0010358	0.00264154
LOCMI00193	2.52664e-05	-0.00012419		LOCMI00193	4.57336e-05	-9.64717e-06		LOCMI00193	-1.51624e-19	9.41065e-19		LOCMI00193	1.62172e-18	-2.80226e-18		LOCMI00193	0.000174836	0.000166878
LOCMI00194	0.000122018	-0.000567971		LOCMI00194	2.61451e-06	-3.18532e-05		LOCMI00194	-2.81557e-05	4.96918e-05		LOCMI00194	0.000432831	0.000866893		LOCMI00194	1.56825e-05	1.37359e-05
LOCMI00195	-0.000408033	-0.00118057		LOCMI00195	0.000445756	2.7589e-05		LOCMI00195	6.80891e-05	4.6133e-05		LOCMI00195	4.14079e-05	-0.000846362		LOCMI00195	0.000407092	0.00355301
LOCMI00196	-7.25629e-05	0.0001392		LOCMI00196	-9.20704e-06	-0.000196222		LOCMI00196	1.36659e-06	-7.76301e-06		LOCMI00196	-0.00594222	-0.00908543		LOCMI00196	0.000407567	0.00633105
LOCMI00197	0.000382129	-0.000214225		LOCMI00197	-2.37701e-05	-0.000172737		LOCMI00197	-0.000130998	0.000998378		LOCMI00197	0.000577074	-0.00119216		LOCMI00197	0.00101868	0.00181503
LOCMI00198	4.30485e-05	4.90499e-05		LOCMI00198	-6.84282e-06	1.26255e-05		LOCMI00198	5.0504e-19	-2.9681e-18		LOCMI00198	7.15603e-06	4.9225e-05		LOCMI00198	0.000138758	0.000138606
LOCMI00199	-0.000430296	-0.000218845		LOCMI00199	-9.03653e-18	7.95898e-17		LOCMI00199	-9.68652e-19	6.60848e-18		LOCMI00199	2.42322e-05	0.000150315		LOCMI00199	0.000462853	7.28343e-05
LOCMI00200	-6.98587e-05	7.28498e-05		LOCMI00200	3.11426e-06	3.70104e-05		LOCMI00200	-8.96058e-07	-1.21048e-05		LOCMI00200	-7.91021e-05	0.0003271		LOCMI00200	0.000148242	0.000213922
LOCMI00201	5.93671e-05	-0.000293419		LOCMI00201	0.000124932	-0.000273435		LOCMI00201	2.53256e-06	8.79504e-05		LOCMI00201	8.41452e-05	-9.80912e-06		LOCMI00201	0.000405582	0.000465215
LOCMI00203	1.8684e-05	-0.000168486		LOCMI00203	7.18667e-05	-0.000262674		LOCMI00203	-3.4501e-06	6.46593e-05		LOCMI00203	5.68112e-05	-0.000139477		LOCMI00203	6.05366e-05	0.00025918
LOCMI00204	0.00121381	0.000334013		LOCMI00204	4.62461e-05	-7.39469e-05		LOCMI00204	-7.0991e-05	-0.00020802		LOCMI00204	0.00110174	0.00123756		LOCMI00204	0.00375496	0.00179122
LOCMI00205	-9.42049e-05	-0.000883212		LOCMI00205	-1.68224e-05	-0.000199879		LOCMI00205	-3.08663e-06	3.35281e-06		LOCMI00205	0.047575	-0.0437691		LOCMI00205	0.0473547	0.0332281
LOCMI00207	-1.28296e-05	0.000573859		LOCMI00207	5.30645e-06	9.04342e-06		LOCMI00207	1.82846e-06	-2.19566e-06		LOCMI00207	0.000903492	-0.000814766		LOCMI00207	0.000600995	0.000375282
LOCMI00209	-0.000130535	-0.000106108		LOCMI00209	6.72707e-06	-1.53388e-05		LOCMI00209	2.16592e-05	-8.81918e-06		LOCMI00209	-1.28431e-05	2.38879e-06		LOCMI00209	0.000108141	1.65036e-06
LOCMI00210	0.000263866	-0.000453001		LOCMI00210	-6.05289e-05	-0.000136655		LOCMI00210	-3.37407e-05	0.000432811		LOCMI00210	0.000593598	0.00261606		LOCMI00210	0.000973156	0.00177106
LOCMI00211	-6.72761e-05	-0.000355813		LOCMI00211	-3.63832e-05	4.5041e-06		LOCMI00211	-1.97818e-05	-4.34333e-05		LOCMI00211	-0.00019242	-0.000394919		LOCMI00211	0.00021746	0.000367842
LOCMI00212	2.10553e-05	-0.000103492		LOCMI00212	4.21584e-05	-1.22381e-06		LOCMI00212	-6.24816e-06	3.0533e-05		LOCMI00212	3.01428e-05	-7.51032e-05		LOCMI00212	0.000115252	0.000254678
LOCMI00213	-3.6641e-05	3.47394e-07		LOCMI00213	1.43353e-17	-1.28756e-16		LOCMI00213	1.54446e-18	-9.24432e-18		LOCMI00213	3.44226e-05	-5.95949e-06		LOCMI00213	3.65689e-05	1.05185e-05
LOCMI00215	0.000249835	0.000904542		LOCMI00215	-8.23812e-05	0.000225773		LOCMI00215	1.12623e-05	-0.000107276		LOCMI00215	3.18481e-05	0.000408287		LOCMI00215	8.24679e-05	0.00116738
LOCMI00216	2.79843e-05	3.57719e-05		LOCMI00216	-1.92765e-18	1.61848e-17		LOCMI00216	-2.05649e-19	1.21482e-18		LOCMI00216	-9.61273e-06	1.38016e-05		LOCMI00216	6.97075e-06	1.83841e-05
LOCMI00217	-0.00543132	-0.0176865		LOCMI00217	0.000353174	-0.00155097		LOCMI00217	-0.00177725	0.0126745		LOCMI00217	-3.15536e-06	0.00233777		LOCMI00217	0.00876136	0.00853902
LOCMI00219	4.21106e-06	-2.06984e-05		LOCMI00219	1.72941e-05	-3.50531e-05		LOCMI00219	-1.15833e-06	1.63252e-05		LOCMI00219	2.6336e-06	-6.07885e-06		LOCMI00219	2.47061e-05	3.87982e-05
LOCMI00220	-0.000219366	1.76972e-05		LOCMI00220	1.55529e-05	-1.24237e-05		LOCMI00220	-2.75645e-08	-2.06576e-05		LOCMI00220	0.000242529	-0.000276135		LOCMI00220	2.97789e-05	0.000372713
LOCMI00221	-0.000635953	-0.000333716		LOCMI00221	-9.64348e-06	-4.40715e-05		LOCMI00221	-1.31518e-05	-9.80144e-05		LOCMI00221	0.000398192	0.00198501		LOCMI00221	0.000894214	0.00103281
LOCMI00222	2.73719e-05	-0.000134539		LOCMI00222	6.72366e-05	-0.000128102		LOCMI00222	1.07728e-05	7.94099e-05		LOCMI00222	7.94753e-06	1.02978e-06		LOCMI00222	0.000198255	0.000227634
LOCMI00223	0.00129836	-0.00260845		LOCMI00223	-4.47883e-05	0.000192055		LOCMI00223	-0.000150054	0.000461425		LOCMI00223	0.000732248	0.000204195		LOCMI00223	0.000284847	0.00159875
LOCMI00224	0.000394543	0.000796938		LOCMI00224	-0.000160331	2.71325e-05		LOCMI00224	4.4593e-05	0.000320317		LOCMI00224	6.85471e-05	-0.0001971		LOCMI00224	0.000599675	0.000242391
LOCMI00225	0.000379845	-0.000490698		LOCMI00225	1.3885e-05	-7.30128e-07		LOCMI00225	-4.01876e-07	-0.00016846		LOCMI00225	-0.00107663	-0.000643632		LOCMI00225	0.0012224	0.000176586
LOCMI00226	2.29325e-05	-0.00011595		LOCMI00226	6.62292e-05	-0.000228293		LOCMI00226	-3.84971e-06	6.5269e-05		LOCMI00226	2.8702e-05	-4.16241e-05		LOCMI00226	0.000121496	0.000153314
LOCMI00227	3.12897e-05	-0.000188945		LOCMI00227	8.04006e-05	-0.000201101		LOCMI00227	-8.21978e-06	0.000201598		LOCMI00227	9.31077e-06	-7.39439e-06		LOCMI00227	0.000147413	0.000202178
LOCMI00228	0.000124864	-0.000479308		LOCMI00228	-7.43562e-06	0.000107794		LOCMI00228	-0.000728091	-0.000303079		LOCMI00228	-0.000139222	-0.000327658		LOCMI00228	0.000255733	0.000156342
LOCMI00229	-0.000781971	0.000476415		LOCMI00229	5.2943e-05	-1.41143e-06		LOCMI00229	1.06214e-05	-4.79187e-05		LOCMI00229	0.00169702	0.00205964		LOCMI00229	0.00111777	0.00168417
LOCMI00230	0.00115543	-0.00587343		LOCMI00230	-0.00445123	-0.00319721		LOCMI00230	0.000143296	0.0025903		LOCMI00230	0.00332015	-0.00109971		LOCMI00230	0.00078626	0.00519038
LOCMI00232	0.00535217	0.00606425		LOCMI00232	5.20526e-05	-0.000113647		LOCMI00232	-0.00011532	0.000101447		LOCMI00232	3.38008e-05	-7.02182e-05		LOCMI00232	0.00660626	0.00466779
LOCMI00233	3.05293e-06	0.00299514		LOCMI00233	-0.00207228	0.00289216		LOCMI00233	5.65491e-05	-0.000128246		LOCMI00233	0.00225328	0.00467599		LOCMI00233	0.00185955	0.00604952
LOCMI00234	-0.00049176	-0.000136553		LOCMI00234	-2.93708e-05	-0.000188229		LOCMI00234	-4.61696e-06	1.1626e-05		LOCMI00234	0.00939827	-0.023485		LOCMI00234	0.00600481	0.012948
LOCMI00235	-0.000396795	-0.00155113		LOCMI00235	5.55137e-05	0.000129069		LOCMI00235	-1.3656e-05	0.000177133		LOCMI00235	0.00179721	8.35345e-05		LOCMI00235	0.0018587	0.00155824
LOCMI00236	-0.000377119	-0.00346652		LOCMI00236	-2.70354e-05	0.00016161		LOCMI00236	-0.000128699	-0.000185012		LOCMI00236	-0.000288655	-0.00213309		LOCMI00236	0.000298217	0.00331915
LOCMI00237	1.47387e-05	-7.24443e-05		LOCMI00237	1.70651e-05	-0.000174775		LOCMI00237	-2.3893e-06	3.52825e-05		LOCMI00237	1.27717e-05	2.74898e-05		LOCMI00237	6.86587e-07	2.84819e-05
LOCMI00238	-0.000644973	-0.000375234		LOCMI00238	3.75722e-05	-0.000274945		LOCMI00238	2.21305e-05	2.3038e-05		LOCMI00238	-0.00037864	-9.63224e-05		LOCMI00238	0.000968647	0.000365843
LOCMI00239	0.00043694	0.000971		LOCMI00239	-0.000113933	0.000337386		LOCMI00239	1.25836e-05	-0.000463218		LOCMI00239	0.00460924	0.00369926		LOCMI00239	0.00641689	0.00467512
LOCMI00240	-8.27511e-05	-0.000166042		LOCMI00240	5.19718e-06	6.87374e-06		LOCMI00240	2.01635e-05	-4.24684e-05		LOCMI00240	0.000348049	0.00206457		LOCMI00240	0.000141689	0.00165142
LOCMI00241	0.00036167	0.00285667		LOCMI00241	-3.41407e-05	2.67577e-05		LOCMI00241	-4.0414e-05	-0.000207276		LOCMI00241	-6.24792e-05	1.67011e-06		LOCMI00241	0.00026162	0.00214292
LOCMI00242	-0.000179327	-5.04476e-05		LOCMI00242	-7.55696e-06	6.24767e-05		LOCMI00242	1.30178e-05	-5.81045e-05		LOCMI00242	0.000429269	0.000611353		LOCMI00242	0.000148521	0.000307353
LOCMI00244	4.43771e-05	0.000213322		LOCMI00244	5.09589e-07	-4.33836e-06		LOCMI00244	-0.000280382	0.00047904		LOCMI00244	-1.91691e-05	-4.02463e-05		LOCMI00244	0.000858842	0.00023931
LOCMI00245	-0.000437052	-0.00108435		LOCMI00245	-8.83867e-05	-5.12537e-06		LOCMI00245	3.13032e-05	-0.000128238		LOCMI00245	0.00239508	-0.00181665		LOCMI00245	0.0010409	0.0027478
LOCMI00246	0.000656437	4.31473e-05		LOCMI00246	-0.000105315	0.000319302		LOCMI00246	-3.44941e-05	0.000395125		LOCMI00246	-1.87823e-05	0.000848675		LOCMI00246	0.00132424	0.000506047
LOCMI00247	-2.32001e-05	-0.000418461		LOCMI00247	7.17082e-06	-2.04624e-05		LOCMI00247	4.348e-05	-8.65721e-05		LOCMI00247	0.000408459	-0.0031834		LOCMI00247	0.000940732	0.00270439
LOCMI00248	1.89498e-05	-9.31426e-05		LOCMI00248	4.57283e-05	-0.000102498		LOCMI00248	-2.27587e-06	4.63125e-05		LOCMI00248	8.56232e-06	-1.8152e-05		LOCMI00248	0.00010838	0.000128968
LOCMI00249	-0.000267565	0.000649941		LOCMI00249	-9.90474e-06	3.9716e-05		LOCMI00249	2.56861e-05	-6.72521e-05		LOCMI00249	-0.000147791	-0.000220727		LOCMI00249	0.000451929	0.000151626
LOCMI00250	2.20086e-05	-0.000224929		LOCMI00250	7.25638e-05	-0.000126491		LOCMI00250	-4.24312e-07	7.2292e-05		LOCMI00250	3.79721e-06	-1.7377e-05		LOCMI00250	0.00010517	0.000291705
LOCMI00251	-0.000933376	0.000435665		LOCMI00251	2.14725e-05	8.45451e-07		LOCMI00251	-3.23688e-05	-0.000129575		LOCMI00251	0.0114549	-0.0119889		LOCMI00251	0.0108314	0.000372493
LOCMI00252	9.1787e-05	0.0001325		LOCMI00252	1.24029e-17	-1.05697e-16		LOCMI00252	-1.80191e-06	9.15872e-06		LOCMI00252	6.79793e-05	0.000209729		LOCMI00252	0.0002246	0.000325798
LOCMI00253	-0.00124423	0.000938948		LOCMI00253	-7.29823e-05	8.23021e-05		LOCMI00253	2.2207e-05	9.62478e-05		LOCMI00253	0.00687329	-0.00570525		LOCMI00253	0.00894349	0.00857331
LOCMI00254	1.02256e-16	-1.81421e-15		LOCMI00254	-1.14265e-17	1.02303e-16		LOCMI00254	-1.2233e-18	6.77841e-18		LOCMI00254	4.45374e-05	-0.000360388		LOCMI00254	7.92825e-05	0.000249236
LOCMI00255	-0.00158509	0.00294555		LOCMI00255	6.14055e-05	0.000452088		LOCMI00255	1.06375e-05	5.49071e-05		LOCMI00255	0.000677185	0.00355737		LOCMI00255	0.000587846	0.00674005
LOCMI00257	-0.000238935	-0.000242985		LOCMI00257	9.09598e-06	6.85836e-05		LOCMI00257	-1.06818e-05	-2.07825e-06		LOCMI00257	0.000110499	-0.000385995		LOCMI00257	0.000683432	0.00196557
LOCMI00258	0.00074285	-0.00589305		LOCMI00258	-6.84632e-05	-0.000271698		LOCMI00258	-0.000782705	0.00129303		LOCMI00258	0.000202935	0.00451093		LOCMI00258	0.00204056	0.000243757
LOCMI00259	0.00013765	-0.000387156		LOCMI00259	-5.67413e-06	2.25453e-05		LOCMI00259	-1.99132e-06	-8.18018e-06		LOCMI00259	1.99599e-05	-8.31157e-05		LOCMI00259	0.00011558	0.000234543
LOCMI00260	-2.40751e-05	-0.000337798		LOCMI00260	1.22104e-06	2.51734e-05		LOCMI00260	-9.59257e-05	3.77478e-05		LOCMI00260	-3.91794e-05	3.43979e-05		LOCMI00260	0.000523831	0.000127345
LOCMI00261	-0.000214558	-0.000378535		LOCMI00261	6.11096e-05	0.000182374		LOCMI00261	3.48406e-05	-0.000105781		LOCMI00261	-0.000452545	-0.00168089		LOCMI00261	0.000435479	0.00122666
LOCMI00262	0.000308714	-0.000328058		LOCMI00262	0.000130273	7.40338e-05		LOCMI00262	8.72155e-06	0.000282432		LOCMI00262	-0.000193055	-0.000703023		LOCMI00262	0.00108139	0.000960505
LOCMI00263	-0.000471466	0.00159644		LOCMI00263	5.45953e-05	0.000399984		LOCMI00263	-8.74363e-07	0.000191739		LOCMI00263	-2.69573e-05	-0.000563743		LOCMI00263	0.00131937	0.00102548
LOCMI00264	-0.00036014	0.000147038		LOCMI00264	-2.4878e-07	9.42318e-07		LOCMI00264	-4.48294e-06	-5.36967e-06		LOCMI00264	0.000171326	0.000614809		LOCMI00264	0.000164866	0.000484734
LOCMI00265	-2.22633e-05	3.11316e-06		LOCMI00265	9.74416e-18	-7.62518e-17		LOCMI00265	-1.16246e-05	-4.19109e-05		LOCMI00265	-4.76713e-06	3.09207e-05		LOCMI00265	6.0907e-05	1.56966e-05
LOCMI00267	-2.47172e-05	-4.2593e-05		LOCMI00267	-2.04123e-05	2.20578e-05		LOCMI00267	5.34146e-06	-1.92467e-05		LOCMI00267	-0.000146964	-0.00138387		LOCMI00267	0.000246655	0.00130642
LOCMI00269	5.26382e-06	-2.58729e-05		LOCMI00269	2.32602e-05	-0.00012468		LOCMI00269	-9.75406e-19	6.07893e-18		LOCMI00269	-5.9857e-06	1.16998e-06		LOCMI00269	4.43655e-05	5.84856e-06
LOCMI00270	1.75358e-05	-0.000113654		LOCMI00270	5.8066e-07	-1.08379e-05		LOCMI00270	1.68457e-18	-1.03211e-17		LOCMI00270	-4.59999e-05	-8.43499e-06		LOCMI00270	0.000111255	0.000104862
LOCMI00271	-2.69802e-05	0.00180886		LOCMI00271	-0.000161746	0.00174377		LOCMI00271	-7.8948e-05	4.8715e-05		LOCMI00271	-0.000494958	-0.00053993		LOCMI00271	7.5828e-05	0.00130464
LOCMI00272	-0.00232193	0.000575394		LOCMI00272	-6.79332e-05	-5.91619e-05		LOCMI00272	2.04278e-05	6.70591e-05		LOCMI00272	0.000153539	-0.000945601		LOCMI00272	0.00154166	0.000349861
LOCMI00274	-0.00147092	0.00103439		LOCMI00274	-0.00150873	-0.00680868		LOCMI00274	3.5544e-05	-0.000517048		LOCMI00274	-0.00135125	-0.000970251		LOCMI00274	0.00737002	0.0032137
LOCMI00275	5.0374e-05	-0.000495057		LOCMI00275	-1.59045e-17	1.37344e-16		LOCMI00275	-1.67815e-18	9.03306e-18		LOCMI00275	1.26574e-06	-5.79233e-06		LOCMI00275	0.000121452	0.000290466
LOCMI00276	1.41532e-16	-2.50119e-15		LOCMI00276	-4.15536e-05	4.39601e-05		LOCMI00276	-1.664e-18	1.15436e-17		LOCMI00276	-4.50713e-05	0.000358658		LOCMI00276	0.000120371	0.000441155
LOCMI00278	6.31659e-06	-3.10475e-05		LOCMI00278	8.86028e-06	-2.86249e-05		LOCMI00278	-3.87671e-06	1.34942e-05		LOCMI00278	4.1201e-06	6.33326e-06		LOCMI00278	4.28028e-06	2.94194e-05
LOCMI00279	0.000650793	-0.00105688		LOCMI00279	-7.19777e-05	-0.000328362		LOCMI00279	-9.2899e-07	-1.61852e-05		LOCMI00279	0.00220864	-0.00103089		LOCMI00279	0.00177848	0.00246973
LOCMI00280	2.61339e-05	0.000827556		LOCMI00280	-3.74934e-05	0.000166814		LOCMI00280	6.2965e-06	0.000296598		LOCMI00280	0.000886201	-0.00114086		LOCMI00280	0.00145681	0.000547619
LOCMI00281	9.47488e-06	-4.65713e-05		LOCMI00281	2.62418e-05	-3.32751e-05		LOCMI00281	-9.14771e-07	3.6784e-05		LOCMI00281	6.62375e-06	1.14566e-05		LOCMI00281	6.21245e-05	6.30458e-05
LOCMI00282	3.02159e-05	0.000107714		LOCMI00282	2.38671e-06	-2.42562e-06		LOCMI00282	-1.40308e-06	2.19901e-05		LOCMI00282	0.000293083	0.000873688		LOCMI00282	0.000113423	0.000702866
LOCMI00283	1.47387e-05	-7.24443e-05		LOCMI00283	3.31105e-05	-5.0314e-05		LOCMI00283	-1.60884e-06	3.42371e-05		LOCMI00283	3.43296e-06	1.86466e-05		LOCMI00283	7.83423e-05	6.58529e-05
LOCMI00284	3.70307e-05	-0.000186861		LOCMI00284	0.000144517	-0.000415355		LOCMI00284	-8.14815e-06	0.000139902		LOCMI00284	3.7152e-06	0.000135405		LOCMI00284	7.92505e-05	5.20634e-05
LOCMI00285	-1.77692e-05	-2.76341e-05		LOCMI00285	3.94293e-06	2.43332e-05		LOCMI00285	-2.95076e-06	-1.42819e-05		LOCMI00285	-1.22056e-17	2.09944e-17		LOCMI00285	4.54075e-05	2.60527e-05
LOCMI00286	-7.85278e-05	0.000324141		LOCMI00286	-7.62741e-05	0.000562358		LOCMI00286	5.31052e-06	0.000104733		LOCMI00286	0.000931419	-0.00126725		LOCMI00286	0.00131362	0.00121404
LOCMI00287	-6.76236e-05	-0.000411661		LOCMI00287	-6.83693e-07	-3.90861e-05		LOCMI00287	-0.0015835	0.00750594		LOCMI00287	0.000121622	-0.000133725		LOCMI00287	0.00949726	0.00280642
LOCMI00288	-0.00168616	-0.00071597		LOCMI00288	0.000114083	-0.000194779		LOCMI00288	-2.14851e-05	-0.000120174		LOCMI00288	-0.000276139	7.97443e-05		LOCMI00288	0.00290929	0.000338536
LOCMI00289	1.18547e-16	-2.10131e-15		LOCMI00289	-1.32559e-17	1.18753e-16		LOCMI00289	-1.40496e-18	8.65167e-18		LOCMI00289	1.51866e-17	-2.62033e-17		LOCMI00289	2.77771e-13	1.24949e-12
LOCMI00290	-9.26516e-05	-7.24908e-05		LOCMI00290	1.38376e-05	5.12242e-05		LOCMI00290	6.82835e-06	-1.65443e-05		LOCMI00290	1.95429e-06	-3.43003e-05		LOCMI00290	2.66949e-05	4.40457e-05
LOCMI00291	-5.33357e-05	-2.14169e-05		LOCMI00291	-1.1097e-05	-8.57791e-06		LOCMI00291	-6.19985e-07	2.53018e-05		LOCMI00291	9.66248e-06	-1.1007e-05		LOCMI00291	5.41848e-05	3.60696e-05
LOCMI00292	-0.000419914	0.00030662		LOCMI00292	2.48537e-05	0.00016898		LOCMI00292	-3.17488e-05	-0.000113092		LOCMI00292	-0.000553356	0.00137274		LOCMI00292	0.00149238	0.00205781
LOCMI00293	-0.00159471	0.00329747		LOCMI00293	0.00016995	0.000194688		LOCMI00293	0.000106397	0.000414304		LOCMI00293	0.000782572	0.001087		LOCMI00293	0.0004712	0.00478746
LOCMI00294	-0.00123679	-0.000920198		LOCMI00294	2.32195e-05	0.000168471		LOCMI00294	2.04053e-05	0.000185833		LOCMI00294	0.00039358	0.000919671		LOCMI00294	0.000694278	3.6471e-06
LOCMI00295	0.00016298	-0.00130709		LOCMI00295	9.46984e-05	-9.17303e-05		LOCMI00295	2.82428e-05	-2.59763e-06		LOCMI00295	0.00079622	5.14784e-05		LOCMI00295	0.00128648	0.00103388
LOCMI00297	0.000828234	0.00344377		LOCMI00297	-0.000158225	0.000215671		LOCMI00297	-0.000303313	-0.000142093		LOCMI00297	0.00157768	0.00359603		LOCMI00297	0.00516464	0.00376245
LOCMI00298	-1.44174e-05	0.00127859		LOCMI00298	2.59232e-05	0.000209012		LOCMI00298	-7.889e-06	-0.000274231		LOCMI00298	0.00212207	0.00420339		LOCMI00298	0.00234394	0.00313744
LOCMI00299	1.89498e-05	-9.31426e-05		LOCMI00299	4.57047e-05	-9.4247e-05		LOCMI00299	-5.42975e-06	5.52445e-05		LOCMI00299	1.988e-05	2.19837e-06		LOCMI00299	0.000119249	0.000131604
LOCMI00300	-0.000238988	0.00113253		LOCMI00300	8.58445e-06	-4.59206e-05		LOCMI00300	-1.17766e-05	-0.000204371		LOCMI00300	0.000285124	0.000682538		LOCMI00300	0.000354937	0.0010592
LOCMI00301	-0.000985288	0.000467233		LOCMI00301	3.33198e-05	-0.00014009		LOCMI00301	-0.0119982	0.0185435		LOCMI00301	0.00013095	-0.00115921		LOCMI00301	0.0120316	0.00509571
LOCMI00302	-0.00028832	-0.000571077		LOCMI00302	-0.00017497	0.000547402		LOCMI00302	-0.000173033	-0.000185287		LOCMI00302	-4.57962e-05	0.00109332		LOCMI00302	0.000407967	0.000159936
LOCMI00303	-7.84466e-17	1.39424e-15		LOCMI00303	-1.26792e-06	8.01003e-06		LOCMI00303	9.42375e-19	-6.19404e-18		LOCMI00303	3.7189e-07	-7.80993e-05		LOCMI00303	6.09662e-06	4.60636e-05
LOCMI00304	5.68493e-05	-0.000279428		LOCMI00304	0.000119577	-0.000437944		LOCMI00304	-1.16676e-05	0.000192965		LOCMI00304	4.67031e-05	7.56378e-05		LOCMI00304	0.000182103	0.000206572
LOCMI00306	0.00074796	-0.00115075		LOCMI00306	-2.90903e-05	0.000243225		LOCMI00306	9.98629e-05	-0.00090743		LOCMI00306	0.000786915	-0.000758534		LOCMI00306	0.00135962	0.00211102
LOCMI00307	0.000160011	0.00144157		LOCMI00307	-5.92576e-06	6.57661e-05		LOCMI00307	-2.30427e-05	0.000281622		LOCMI00307	-0.000206386	4.45318e-06		LOCMI00307	0.000578633	0.00231755
LOCMI00308	4.55971e-06	0.000129303		LOCMI00308	5.65513e-08	-4.44464e-06		LOCMI00308	-1.03162e-18	5.94052e-18		LOCMI00308	3.06091e-05	-0.00209603		LOCMI00308	0.00119414	0.00212135
LOCMI00309	0.000241637	-0.000735222		LOCMI00309	-6.33152e-06	-1.3619e-05		LOCMI00309	3.49316e-06	-5.63894e-05		LOCMI00309	-0.000121094	-0.000485421		LOCMI00309	7.25823e-05	0.000636017
LOCMI00310	0.00463925	0.00206889		LOCMI00310	-0.000744566	-8.49519e-05		LOCMI00310	0.000198004	-0.000555705		LOCMI00310	0.000555091	-0.00368791		LOCMI00310	0.00296796	0.00175575
LOCMI00311	4.26082e-05	0.000260794		LOCMI00311	1.26414e-06	-2.90295e-06		LOCMI00311	1.62496e-18	-1.18894e-17		LOCMI00311	7.9803e-06	3.50709e-05		LOCMI00311	1.48142e-05	0.000248647
LOCMI00312	-0.000451895	0.000566511		LOCMI00312	-6.46637e-05	8.74527e-05		LOCMI00312	4.0991e-05	0.000176012		LOCMI00312	0.00110576	0.00105218		LOCMI00312	0.0017202	0.00180794
LOCMI00313	-8.38378e-05	-0.000227052		LOCMI00313	-3.2501e-06	-5.62217e-05		LOCMI00313	4.71053e-06	-0.000223098		LOCMI00313	0.000291641	0.000490728		LOCMI00313	0.000322004	0.00172025
LOCMI00314	-8.85584e-05	-0.000290195		LOCMI00314	-5.71181e-07	-2.19435e-05		LOCMI00314	1.61653e-06	-3.76064e-05		LOCMI00314	0.000817158	-0.0025482		LOCMI00314	0.00189473	0.00271107
LOCMI00315	0.000217506	0.000365715		LOCMI00315	-0.000141199	-0.000192376		LOCMI00315	5.42476e-06	8.7856e-05		LOCMI00315	7.37846e-05	-0.000281397		LOCMI00315	0.000244718	0.000390229
LOCMI00316	0.000178226	-0.00133282		LOCMI00316	7.69675e-05	-0.000389737		LOCMI00316	2.83857e-05	-0.000331476		LOCMI00316	0.00182836	0.00032235		LOCMI00316	0.00164168	0.00171352
LOCMI00317	-0.00038065	0.000520284		LOCMI00317	-7.45898e-06	-6.76467e-05		LOCMI00317	-1.79471e-05	-8.1662e-05		LOCMI00317	0.000126148	-4.24715e-05		LOCMI00317	0.000340271	0.000250191
LOCMI00318	2.39204e-05	-0.000152722		LOCMI00318	0.000114307	-0.000215682		LOCMI00318	-6.94921e-07	5.09813e-05		LOCMI00318	5.56645e-06	1.86539e-05		LOCMI00318	0.000126964	0.000209544
LOCMI00319	8.10629e-05	-0.000398443		LOCMI00319	0.000132703	-0.000617035		LOCMI00319	-1.43352e-05	0.000276605		LOCMI00319	5.16349e-05	0.000176643		LOCMI00319	0.000279163	0.000215536
LOCMI00320	-4.98752e-06	0.00170534		LOCMI00320	2.59505e-05	-5.04907e-05		LOCMI00320	3.31918e-06	0.000208448		LOCMI00320	-6.14624e-05	-0.000401414		LOCMI00320	0.000654232	0.000387411
LOCMI00321	0.000904659	0.00386109		LOCMI00321	-0.000164443	-0.000306921		LOCMI00321	0.00126486	-0.00665071		LOCMI00321	0.000169345	-0.000146847		LOCMI00321	0.00142952	0.0028751
LOCMI00322	0.000302504	-0.00576648		LOCMI00322	-8.4829e-18	7.85599e-17		LOCMI00322	-9.0018e-19	5.77526e-18		LOCMI00322	-2.61911e-05	8.89668e-05		LOCMI00322	0.000706273	0.00444125
LOCMI00323	0.000182027	0.00198924		LOCMI00323	0.00214559	-0.0125811		LOCMI00323	-2.40994e-05	0.00148126		LOCMI00323	-0.00435012	-0.00207527		LOCMI00323	0.00393378	0.000595281
LOCMI00324	0.00464085	-0.00479643		LOCMI00324	0.000162337	-0.000246615		LOCMI00324	-0.0003148	-0.000537719		LOCMI00324	0.0040717	-4.00153e-05		LOCMI00324	0.00546405	0.00327794
LOCMI00325	-0.000115061	-0.000387043		LOCMI00325	-3.86234e-05	-0.000245517		LOCMI00325	8.15024e-07	0.000289011		LOCMI00325	9.01564e-05	-0.000187747		LOCMI00325	0.000111352	2.85175e-05
LOCMI00326	0.000173616	-0.000919488		LOCMI00326	0.000299335	-0.000471892		LOCMI00326	9.96339e-06	0.000347403		LOCMI00326	9.04714e-05	0.000196202		LOCMI00326	0.000955618	0.000935308
LOCMI00327	7.36935e-06	-3.62221e-05		LOCMI00327	9.09832e-06	-8.84325e-06		LOCMI00327	-7.54216e-07	-1.44726e-06		LOCMI00327	4.62806e-06	-6.25689e-06		LOCMI00327	4.82099e-05	6.3929e-05
LOCMI00328	-5.56388e-17	9.84449e-16		LOCMI00328	-2.76969e-06	-1.73561e-05		LOCMI00328	-3.475e-06	4.89756e-05		LOCMI00328	-7.13243e-18	1.21657e-17		LOCMI00328	1.61048e-05	1.36941e-05
LOCMI00329	-3.17584e-05	0.000365309		LOCMI00329	-2.65653e-05	3.82355e-05		LOCMI00329	1.55761e-05	-2.4199e-05		LOCMI00329	2.0422e-05	5.43202e-05		LOCMI00329	3.03958e-05	0.000281347
LOCMI00330	-0.000113508	-0.0015796		LOCMI00330	3.3577e-05	0.00023011		LOCMI00330	-0.000195954	-0.000103556		LOCMI00330	0.00388346	0.00305761		LOCMI00330	0.00670995	0.00133363
LOCMI00331	9.47488e-06	-4.65713e-05		LOCMI00331	1.60245e-05	-3.0892e-05		LOCMI00331	-4.24786e-07	5.68932e-05		LOCMI00331	6.03432e-06	1.90016e-06		LOCMI00331	1.68514e-05	5.24291e-05
LOCMI00332	-0.000246241	-0.000136876		LOCMI00332	-1.81246e-05	-4.09989e-05		LOCMI00332	8.7653e-07	-5.82546e-05		LOCMI00332	0.000282159	-0.000183125		LOCMI00332	0.000122216	0.0005845
LOCMI00333	-0.00193837	0.000769887		LOCMI00333	7.60734e-05	-0.000586287		LOCMI00333	6.0999e-07	9.28557e-05		LOCMI00333	0.000466543	0.000334918		LOCMI00333	0.00160035	0.000670308
LOCMI00334	0.00195871	0.000534022		LOCMI00334	7.97404e-06	-4.22552e-05		LOCMI00334	-1.49362e-06	4.29803e-05		LOCMI00334	0.000518663	0.000739847		LOCMI00334	0.00159317	0.0016587
LOCMI00335	3.36885e-05	-0.000165587		LOCMI00335	0.000103841	-0.000218832		LOCMI00335	5.16413e-06	7.23365e-07		LOCMI00335	1.62887e-05	-1.63088e-05		LOCMI00335	0.0001812	0.000311805
LOCMI00336	-0.000204062	-0.000679613		LOCMI00336	-7.14437e-06	-5.70066e-05		LOCMI00336	-3.9621e-05	-4.76629e-05		LOCMI00336	0.000587941	-0.00145206		LOCMI00336	0.000164186	0.000595362
LOCMI00337	2.76062e-05	-2.33124e-06		LOCMI00337	-1.21486e-17	1.14284e-16		LOCMI00337	3.85635e-07	-1.97364e-06		LOCMI00337	3.29573e-06	2.95149e-06		LOCMI00337	1.40453e-05	8.45685e-06
LOCMI00338	0.000282597	-0.00023115		LOCMI00338	-1.41638e-05	-0.000119806		LOCMI00338	2.65364e-06	-0.000113772		LOCMI00338	-1.65336e-05	-5.9816e-05		LOCMI00338	0.000290715	1.07843e-05
LOCMI00339	0.00167007	0.00191955		LOCMI00339	-3.71719e-05	-2.20728e-05		LOCMI00339	-6.4244e-06	7.97633e-05		LOCMI00339	0.000205312	-0.000287903		LOCMI00339	0.00107873	0.0013597
LOCMI00340	-0.000427095	-0.00368765		LOCMI00340	-6.28206e-05	0.000172071		LOCMI00340	-2.38298e-05	8.51924e-05		LOCMI00340	0.00140443	-0.000591403		LOCMI00340	0.00180477	0.00292429
LOCMI00341	-6.59495e-05	0.000116485		LOCMI00341	-2.6349e-05	8.10056e-06		LOCMI00341	3.08599e-06	4.76647e-05		LOCMI00341	-0.000187549	-0.000144275		LOCMI00341	0.00028571	0.000121085
LOCMI00342	5.05327e-05	-0.00024838		LOCMI00342	0.000146868	-0.000237951		LOCMI00342	-7.84836e-06	0.000143578		LOCMI00342	2.10331e-05	-1.49954e-05		LOCMI00342	0.000352669	0.00043944
LOCMI00343	3.432e-05	-0.000336472		LOCMI00343	5.01976e-06	2.21452e-06		LOCMI00343	-7.84515e-06	-9.39692e-06		LOCMI00343	-7.89086e-05	-4.66222e-05		LOCMI00343	4.58144e-05	0.000231667
LOCMI00344	-0.000919085	0.000803137		LOCMI00344	-2.25571e-06	-0.000134002		LOCMI00344	6.11316e-05	4.94153e-05		LOCMI00344	0.00352641	-0.00413864		LOCMI00344	0.00419571	0.0043895
LOCMI00345	6.47408e-05	0.000158188		LOCMI00345	-4.13801e-06	8.02908e-06		LOCMI00345	1.89153e-06	-1.6129e-07		LOCMI00345	0.000156398	-0.000159642		LOCMI00345	0.000345595	8.56901e-06
LOCMI00346	1.05276e-05	-5.17459e-05		LOCMI00346	2.80185e-05	-6.26478e-05		LOCMI00346	-1.55784e-06	2.52796e-05		LOCMI00346	4.62868e-06	2.68887e-06		LOCMI00346	4.6483e-05	5.171e-05
LOCMI00347	-1.0203e-16	1.81656e-15		LOCMI00347	1.14527e-17	-1.00462e-16		LOCMI00347	-3.475e-06	4.89756e-05		LOCMI00347	-1.31289e-17	2.14381e-17		LOCMI00347	3.60059e-06	5.88619e-06
LOCMI00348	7.08561e-05	-0.000370316		LOCMI00348	8.96817e-05	-0.00021893		LOCMI00348	-1.44614e-05	0.000255388		LOCMI00348	5.5305e-05	7.09583e-05		LOCMI00348	0.000312824	0.000358626
LOCMI00349	-0.0012814	-0.000888024		LOCMI00349	0.000101048	2.67523e-05		LOCMI00349	3.51117e-05	-0.000485062		LOCMI00349	-0.00036576	-0.000108746		LOCMI00349	0.000790696	0.000242373
LOCMI00350	-0.000674623	0.000874759		LOCMI00350	2.68068e-05	6.56207e-05		LOCMI00350	-1.65061e-05	-0.000172008		LOCMI00350	0.000963319	-0.00046516		LOCMI00350	0.000911019	5.14391e-05
LOCMI00351	-0.00152895	0.00391905		LOCMI00351	0.000584573	-0.000516216		LOCMI00351	0.000317396	-0.000717186		LOCMI00351	-0.00126956	0.00129788		LOCMI00351	0.00129531	0.0042994
LOCMI00352	-0.000157189	0.000519838		LOCMI00352	-5.5014e-05	0.000245577		LOCMI00352	-3.95466e-05	-2.2515e-05		LOCMI00352	0.000439656	-0.000208726		LOCMI00352	0.000767323	0.000278962
LOCMI00353	2.94774e-05	-0.000144889		LOCMI00353	2.2358e-05	-0.000107696		LOCMI00353	4.40731e-07	2.64947e-05		LOCMI00353	2.08672e-05	-6.52199e-05		LOCMI00353	0.000126905	0.000214815
LOCMI00354	0.000929356	-0.00257424		LOCMI00354	-7.98592e-06	-8.05502e-05		LOCMI00354	5.17474e-05	1.71656e-05		LOCMI00354	-0.00025874	-0.00238962		LOCMI00354	0.000317547	0.0029618
LOCMI00355	3.78995e-05	-0.000186285		LOCMI00355	9.89612e-05	-0.000150539		LOCMI00355	-8.98792e-06	0.00010689		LOCMI00355	2.72427e-05	-1.74155e-05		LOCMI00355	0.000138632	0.000254944
LOCMI00356	0.00108463	0.000976649		LOCMI00356	5.75213e-19	-5.13788e-18		LOCMI00356	6.0429e-20	-3.19959e-19		LOCMI00356	9.23377e-05	-0.000485589		LOCMI00356	0.000164367	0.00192121
LOCMI00357	0.000255497	-0.000350878		LOCMI00357	-9.78997e-05	-0.000641278		LOCMI00357	-0.000751611	-7.84557e-05		LOCMI00357	-0.000131792	-0.000370507		LOCMI00357	0.000117563	0.000280785
LOCMI00358	0.000276099	0.00103751		LOCMI00358	5.66042e-06	-4.49801e-05		LOCMI00358	4.09563e-06	3.18738e-05		LOCMI00358	-1.19717e-06	3.13423e-05		LOCMI00358	0.000321708	0.000752335
LOCMI00359	0.000406237	-0.00179669		LOCMI00359	0.000457606	-0.00110048		LOCMI00359	-5.88338e-05	0.00108685		LOCMI00359	3.6564e-05	2.7099e-06		LOCMI00359	0.00153334	0.00192258
LOCMI00360	8.05344e-05	0.000301672		LOCMI00360	4.68942e-05	-0.000276921		LOCMI00360	3.28025e-06	1.04612e-05		LOCMI00360	0.000371498	0.00154183		LOCMI00360	0.000496601	0.00145049
LOCMI00361	-0.00132266	-0.00148433		LOCMI00361	-9.20936e-05	-7.49211e-05		LOCMI00361	-3.47619e-06	7.08952e-05		LOCMI00361	4.32043e-05	0.000299067		LOCMI00361	0.00169913	0.000204233
LOCMI00362	0.000249352	-0.000822042		LOCMI00362	7.29905e-06	-4.24046e-05		LOCMI00362	2.45317e-05	-0.000130633		LOCMI00362	0.00214266	-0.00315191		LOCMI00362	0.00224684	0.00284297
LOCMI00363	0.00024728	-0.00135603		LOCMI00363	0.000471344	-0.000751865		LOCMI00363	-1.44295e-05	0.000556026		LOCMI00363	6.06479e-05	8.18837e-05		LOCMI00363	0.00151162	0.00172337
LOCMI00364	-0.000336157	6.33725e-05		LOCMI00364	8.6142e-06	-3.92882e-05		LOCMI00364	2.77381e-06	2.03948e-05		LOCMI00364	-3.47061e-05	0.000462887		LOCMI00364	0.000702234	0.000376909
LOCMI00365	4.00051e-05	-0.000196634		LOCMI00365	5.38686e-05	-0.000186217		LOCMI00365	-7.05122e-06	9.26786e-05		LOCMI00365	6.74057e-06	1.39555e-05		LOCMI00365	0.00012541	0.000208666
LOCMI00366	0.000751331	0.0146236		LOCMI00366	-7.58409e-05	-0.000448313		LOCMI00366	-0.000315851	-0.000685304		LOCMI00366	0.00440306	0.0134871		LOCMI00366	0.00544113	0.0226976
LOCMI00367	0.000495722	0.000568012		LOCMI00367	3.94074e-06	0.000234477		LOCMI00367	-2.20358e-05	-0.000209968		LOCMI00367	0.0001525	0.000893478		LOCMI00367	0.000563583	0.0010084
LOCMI00368	-5.33099e-05	-0.000139254		LOCMI00368	2.77037e-06	3.47404e-05		LOCMI00368	4.77909e-06	1.72613e-05		LOCMI00368	0.00131595	-0.000513524		LOCMI00368	0.00249561	0.000940646
LOCMI00369	0.000411286	0.00320717		LOCMI00369	-0.000289442	0.000340592		LOCMI00369	9.35034e-05	-0.000681323		LOCMI00369	0.00159667	-0.00245793		LOCMI00369	0.00191292	0.000226389
LOCMI00371	0.000639494	0.00199489		LOCMI00371	-5.92219e-05	-0.000206968		LOCMI00371	-6.04396e-05	0.000119254		LOCMI00371	0.000819599	-0.000677716		LOCMI00371	0.000434186	0.000884728
LOCMI00372	-0.000862319	-0.00119685		LOCMI00372	-0.000841348	0.000662452		LOCMI00372	-0.000198942	-0.000104233		LOCMI00372	-5.60075e-05	-5.14436e-05		LOCMI00372	0.00139387	0.000450422
LOCMI00373	0.000214858	-0.000108313		LOCMI00373	1.57569e-05	-5.07094e-05		LOCMI00373	7.33135e-06	-8.13549e-05		LOCMI00373	9.68945e-05	-0.000127641		LOCMI00373	0.000201033	0.000214236
LOCMI00374	-1.08186e-05	2.23073e-06		LOCMI00374	1.41083e-17	-1.16978e-16		LOCMI00374	-2.56773e-07	5.29265e-06		LOCMI00374	-1.62018e-17	2.69091e-17		LOCMI00374	4.17486e-06	5.34785e-07
LOCMI00375	0.000985156	-0.00296095		LOCMI00375	-0.000374645	0.00379178		LOCMI00375	0.000308264	0.00062095		LOCMI00375	0.00203447	0.0063465		LOCMI00375	0.0051694	0.00626538
LOCMI00376	-0.0171734	0.0242804		LOCMI00376	-0.00213572	0.0218387		LOCMI00376	0.0113358	-0.0157693		LOCMI00376	-0.0211445	0.0111801		LOCMI00376	0.0231112	0.0279267
LOCMI00377	-0.000491932	-0.00127532		LOCMI00377	-5.39847e-05	6.85233e-05		LOCMI00377	3.10928e-05	2.18296e-05		LOCMI00377	0.00196534	0.00100548		LOCMI00377	0.00113854	0.000195445
LOCMI00378	-0.000838642	-0.00574642		LOCMI00378	0.000412181	0.000765727		LOCMI00378	0.00101727	-0.00417607		LOCMI00378	0.00174108	-0.000230879		LOCMI00378	0.00220578	0.00513804
LOCMI00379	0.000115191	0.000679278		LOCMI00379	5.98765e-06	0.000176214		LOCMI00379	-1.39963e-05	0.000131806		LOCMI00379	-3.62719e-05	-9.52383e-06		LOCMI00379	2.76694e-05	0.000499246
LOCMI00380	-3.48747e-05	0.000240815		LOCMI00380	-8.55058e-06	-7.22905e-06		LOCMI00380	2.35382e-07	-3.18223e-05		LOCMI00380	-0.000709169	6.18338e-05		LOCMI00380	0.000800829	0.000812923
LOCMI00381	8.36666e-06	2.22343e-06		LOCMI00381	2.44963e-07	5.77377e-06		LOCMI00381	-3.34548e-19	1.78556e-18		LOCMI00381	-1.72831e-05	-1.7269e-05		LOCMI00381	6.55106e-06	6.93598e-06
LOCMI00382	7.36935e-06	-3.62221e-05		LOCMI00382	6.93914e-05	-4.92312e-05		LOCMI00382	-8.90458e-06	4.07522e-05		LOCMI00382	1.25068e-05	3.2254e-05		LOCMI00382	6.20645e-05	7.40088e-05
LOCMI00383	3.98279e-06	-2.28071e-05		LOCMI00383	7.15292e-06	1.37227e-06		LOCMI00383	1.66684e-18	-1.00465e-17		LOCMI00383	-1.77199e-17	2.86752e-17		LOCMI00383	2.13462e-05	3.07215e-05
LOCMI00384	5.26382e-06	-2.58729e-05		LOCMI00384	-1.16423e-05	-1.38883e-05		LOCMI00384	-2.28066e-06	7.98894e-06		LOCMI00384	-1.27829e-06	1.18016e-05		LOCMI00384	1.02495e-05	8.21745e-07
LOCMI00385	-0.000422073	0.000172539		LOCMI00385	0.000113158	6.92087e-05		LOCMI00385	2.87624e-05	-7.5809e-05		LOCMI00385	0.00316244	0.000574504		LOCMI00385	0.000369086	0.000544441
LOCMI00386	0.000436651	-0.000348951		LOCMI00386	-2.60215e-05	-1.81324e-05		LOCMI00386	-4.94766e-06	-0.000116672		LOCMI00386	0.00051041	-0.000283783		LOCMI00386	0.00094296	0.000534193
LOCMI00388	1.47387e-05	-7.24443e-05		LOCMI00388	1.51392e-05	-3.81674e-05		LOCMI00388	-3.98665e-06	6.45554e-05		LOCMI00388	5.2672e-06	-1.21577e-05		LOCMI00388	7.63016e-05	8.49108e-05
LOCMI00389	-6.46551e-18	1.145e-16		LOCMI00389	2.36576e-06	1.45999e-05		LOCMI00389	-6.23058e-06	-4.1132e-05		LOCMI00389	3.79721e-06	-1.7377e-05		LOCMI00389	3.71885e-05	5.0419e-05
LOCMI00390	3.68468e-05	-0.000181111		LOCMI00390	0.000218315	-5.40239e-05		LOCMI00390	7.83694e-07	-7.02392e-06		LOCMI00390	4.0929e-05	0.000112697		LOCMI00390	0.000308291	0.000256412
LOCMI00391	4.94799e-05	-0.000243206		LOCMI00391	0.000109572	-0.000219813		LOCMI00391	-6.44449e-06	0.000118085		LOCMI00391	2.39353e-05	2.47008e-05		LOCMI00391	0.000306258	0.000326295
LOCMI00392	1.36859e-05	-6.72697e-05		LOCMI00392	4.75642e-05	-2.05408e-05		LOCMI00392	-2.83022e-06	4.32357e-05		LOCMI00392	-1.24556e-06	-4.46706e-06		LOCMI00392	0.000106581	0.000127256
LOCMI00393	-0.00457507	-0.0348898		LOCMI00393	3.2699e-05	-0.000467869		LOCMI00393	-3.01718e-05	-0.000251635		LOCMI00393	-0.00228599	-0.00142363		LOCMI00393	0.0162627	0.0155614
LOCMI00394	-0.0158037	-0.0135074		LOCMI00394	-0.00966171	0.0144639		LOCMI00394	0.00623702	-0.00649713		LOCMI00394	-0.0188795	0.00561475		LOCMI00394	0.00702769	0.0296754
LOCMI00395	0.000131265	-0.000310607		LOCMI00395	1.32597e-17	-1.19776e-16		LOCMI00395	-7.7032e-07	1.5878e-05		LOCMI00395	4.40573e-05	4.3517e-05		LOCMI00395	0.000149942	0.00019405
LOCMI00396	6.26323e-05	-0.000624186		LOCMI00396	0.000279862	-0.000553405		LOCMI00396	1.24809e-05	0.000209832		LOCMI00396	8.5874e-05	0.000149291		LOCMI00396	0.000552487	0.000719533
LOCMI00397	0.00030891	-0.00132005		LOCMI00397	-3.65231e-06	0.000116949		LOCMI00397	1.68302e-05	-2.57509e-05		LOCMI00397	0.00015491	-0.000552679		LOCMI00397	0.000477486	0.00179105
LOCMI00398	-0.000101536	-0.000222607		LOCMI00398	-9.09942e-06	-3.45942e-06		LOCMI00398	2.91308e-06	-6.93918e-06		LOCMI00398	2.60353e-05	-7.35441e-05		LOCMI00398	6.36223e-05	0.000283264
LOCMI00399	-0.00171687	-0.00416307		LOCMI00399	-0.000400438	0.000507364		LOCMI00399	-4.44153e-06	0.000140205		LOCMI00399	-0.000376382	-0.00160062		LOCMI00399	0.000779491	0.00500865
LOCMI00401	-0.000499776	0.000317418		LOCMI00401	-3.90344e-05	0.000663391		LOCMI00401	7.26945e-05	-0.0001298		LOCMI00401	0.00132409	-0.000161343		LOCMI00401	0.00145052	0.000961893
LOCMI00402	4.21106e-05	-0.000206984		LOCMI00402	3.45572e-05	-0.000244918		LOCMI00402	-4.47678e-06	0.000149535		LOCMI00402	1.34327e-05	-2.51595e-05		LOCMI00402	0.000156415	0.000210101
LOCMI00403	0.00714891	-0.00990512		LOCMI00403	1.00428e-17	-8.71503e-17		LOCMI00403	4.55085e-06	0.000322624		LOCMI00403	0.000113225	0.00030451		LOCMI00403	0.00535071	0.00724678
LOCMI00404	0.000622778	0.0124211		LOCMI00404	0.00107735	0.00268221		LOCMI00404	0.000158445	-0.00114739		LOCMI00404	-0.000368706	0.00290956		LOCMI00404	0.00344646	0.0110174
LOCMI00405	3.69691e-05	6.71116e-05		LOCMI00405	1.77833e-06	3.68038e-05		LOCMI00405	2.95278e-05	-8.90453e-05		LOCMI00405	-9.82462e-06	6.59148e-05		LOCMI00405	7.4207e-05	3.43364e-05
LOCMI00406	-0.000465717	0.000129301		LOCMI00406	3.95141e-06	-2.53631e-06		LOCMI00406	6.54415e-05	0.00137135		LOCMI00406	1.27502e-05	7.74013e-05		LOCMI00406	0.000242977	0.00080065
LOCMI00407	0.00120387	0.00170867		LOCMI00407	0.000197083	-0.000860308		LOCMI00407	0.000388043	-0.000762806		LOCMI00407	-0.000964234	0.000831518		LOCMI00407	0.00058031	0.00197741
LOCMI00408	-0.000374936	0.000957235		LOCMI00408	3.03525e-05	-0.000123298		LOCMI00408	1.98268e-05	0.000124413		LOCMI00408	0.000346201	-0.00102887		LOCMI00408	0.000539785	0.000446977
LOCMI00409	-0.00269548	0.00725948		LOCMI00409	-0.00253097	0.0050702		LOCMI00409	0.00677968	-0.00732303		LOCMI00409	-0.00512548	0.00646857		LOCMI00409	0.00205592	0.00923037
LOCMI00410	1.7897e-05	-8.7968e-05		LOCMI00410	2.39793e-05	-2.31626e-05		LOCMI00410	1.05647e-06	5.92787e-05		LOCMI00410	1.52426e-05	3.16809e-05		LOCMI00410	0.000137356	0.000102102
LOCMI00411	1.05276e-05	-5.17459e-05		LOCMI00411	3.70281e-05	-2.01195e-05		LOCMI00411	-1.29993e-06	3.52896e-05		LOCMI00411	1.51518e-05	2.2743e-06		LOCMI00411	9.77778e-05	0.000100416
LOCMI00412	-0.000348121	-0.00121925		LOCMI00412	0.00023397	-0.000892364		LOCMI00412	-5.9617e-05	-0.00017075		LOCMI00412	-0.000921224	0.00179423		LOCMI00412	0.00124565	0.000515002
LOCMI00413	0.00429076	-0.00600351		LOCMI00413	-2.58297e-05	-0.000492267		LOCMI00413	-0.000540533	-0.00161172		LOCMI00413	0.00148332	0.000613571		LOCMI00413	0.00493575	0.00548319
LOCMI00414	0.000213617	0.000535376		LOCMI00414	2.27982e-05	-4.232e-05		LOCMI00414	-5.38371e-05	-8.41309e-05		LOCMI00414	-0.000286488	0.000513234		LOCMI00414	5.32954e-05	0.000774457
LOCMI00415	0.000736729	-0.0003469		LOCMI00415	-1.85545e-05	-0.000114259		LOCMI00415	-5.06133e-05	6.92636e-05		LOCMI00415	0.00507343	-0.000595079		LOCMI00415	0.00659957	0.00036392
LOCMI00416	0.00034766	0.000355581		LOCMI00416	2.74498e-05	-0.000107726		LOCMI00416	-9.90699e-07	0.000192279		LOCMI00416	0.000277646	-0.000772972		LOCMI00416	0.000604754	0.000195546
LOCMI00418	0.000159226	-0.000904535		LOCMI00418	-1.36305e-19	1.2394e-18		LOCMI00418	2.87832e-06	1.83052e-05		LOCMI00418	3.44077e-05	-9.84877e-05		LOCMI00418	0.000234207	0.000741135
LOCMI00419	0.000287787	0.000639423		LOCMI00419	2.7382e-05	8.23643e-05		LOCMI00419	-6.1549e-05	0.000149096		LOCMI00419	0.00133469	0.000327575		LOCMI00419	0.00193389	0.00120352
LOCMI00420	-0.000811948	0.000881555		LOCMI00420	2.75199e-05	0.000106557		LOCMI00420	-0.00015942	6.62663e-05		LOCMI00420	0.000295524	-0.001182		LOCMI00420	0.000398741	0.00100697
LOCMI00421	-0.000231299	0.000572581		LOCMI00421	1.79501e-05	-0.000337299		LOCMI00421	2.84283e-06	9.70658e-05		LOCMI00421	-0.000447196	0.00108388		LOCMI00421	0.000738757	0.00116852
LOCMI00422	0.000535945	0.00529442		LOCMI00422	0.000161852	-0.000614239		LOCMI00422	-3.08824e-05	7.97186e-05		LOCMI00422	0.0101462	0.00309714		LOCMI00422	0.0157454	0.0169141
LOCMI00425	1.05276e-05	-5.17459e-05		LOCMI00425	1.48335e-05	3.13251e-05		LOCMI00425	3.4368e-06	1.78747e-05		LOCMI00425	-1.91744e-06	1.77024e-05		LOCMI00425	4.95495e-05	6.59246e-05
LOCMI00426	-0.000187688	-0.00143586		LOCMI00426	6.21895e-05	-0.000242485		LOCMI00426	9.46805e-06	-5.03662e-05		LOCMI00426	1.37175e-05	0.000627235		LOCMI00426	0.000517159	0.000543403
LOCMI00427	0.000570827	-0.000500056		LOCMI00427	-5.5307e-05	-0.000134678		LOCMI00427	-2.0875e-07	2.11268e-05		LOCMI00427	-7.32957e-05	-0.000333909		LOCMI00427	7.51955e-05	0.000813822
LOCMI00428	0.000336226	0.00100099		LOCMI00428	4.95818e-05	0.000966772		LOCMI00428	9.56365e-06	8.48479e-06		LOCMI00428	-0.000451576	-0.000190328		LOCMI00428	5.12887e-05	2.82826e-05
LOCMI00429	0.000300136	0.00016008		LOCMI00429	1.44217e-05	-1.32653e-05		LOCMI00429	-1.02523e-05	0.000112946		LOCMI00429	-0.000124047	-0.000980358		LOCMI00429	0.000665335	0.00070983
LOCMI00430	0.00117491	0.000537243		LOCMI00430	-0.0001947	0.000174491		LOCMI00430	0.000121586	0.000165549		LOCMI00430	-0.00108047	-0.000381664		LOCMI00430	0.00215982	0.00250019
LOCMI00431	-0.000108988	0.000632551		LOCMI00431	-1.08237e-05	-1.16141e-05		LOCMI00431	-1.58416e-06	1.92091e-05		LOCMI00431	0.000233563	0.00100525		LOCMI00431	0.000309052	0.00138768
LOCMI00432	-0.00033348	-0.00052003		LOCMI00432	-4.42808e-05	0.000146854		LOCMI00432	5.00178e-05	0.00024017		LOCMI00432	0.00025249	0.000909871		LOCMI00432	7.29411e-05	0.000360627
LOCMI00433	-5.53147e-05	-0.000717863		LOCMI00433	-2.35478e-05	5.33718e-05		LOCMI00433	1.3513e-05	5.84767e-05		LOCMI00433	0.000163055	0.000558917		LOCMI00433	0.000443033	0.000173621
LOCMI00434	-0.00057538	0.00167718		LOCMI00434	-0.000104952	-0.000300615		LOCMI00434	0.000228183	0.000638739		LOCMI00434	-0.000188028	0.00198255		LOCMI00434	0.000903037	0.00340151
LOCMI00435	2.84246e-05	-0.000139714		LOCMI00435	8.40809e-05	-0.000187623		LOCMI00435	-1.1541e-06	8.55247e-05		LOCMI00435	8.12672e-06	5.38149e-05		LOCMI00435	0.000117619	0.000136476
LOCMI00436	-0.000324344	-0.00126009		LOCMI00436	-0.000112521	-0.000440452		LOCMI00436	-2.00555e-05	-0.000121833		LOCMI00436	8.59513e-05	0.000294273		LOCMI00436	0.000229748	0.000783659
LOCMI00437	-5.9354e-17	1.04936e-15		LOCMI00437	-1.15996e-06	1.47835e-05		LOCMI00437	7.16594e-19	-4.82582e-18		LOCMI00437	1.59023e-06	1.09389e-05		LOCMI00437	2.26756e-07	5.69115e-06
LOCMI00438	0.000398785	-0.00107608		LOCMI00438	-7.16597e-05	-0.0001177		LOCMI00438	-4.65183e-06	0.000196383		LOCMI00438	0.0016113	-0.00277044		LOCMI00438	0.0024723	0.00192315
LOCMI00439	-2.97952e-05	-2.58017e-05		LOCMI00439	-6.99641e-18	5.96047e-17		LOCMI00439	-7.37055e-19	3.77771e-18		LOCMI00439	3.54628e-05	0.000189426		LOCMI00439	2.1896e-05	0.000130236
LOCMI00440	0.000213289	-0.000511183		LOCMI00440	2.82029e-05	0.000582382		LOCMI00440	1.9571e-05	-2.86476e-05		LOCMI00440	1.70245e-05	-8.98808e-05		LOCMI00440	0.000796414	0.000530057
LOCMI00441	-0.000263876	-0.00011331		LOCMI00441	-3.92183e-05	-7.0346e-05		LOCMI00441	1.3388e-05	4.56112e-05		LOCMI00441	-0.000265954	-0.00342285		LOCMI00441	0.000370158	0.00289696
LOCMI00442	-0.00360206	-0.00457761		LOCMI00442	6.10658e-05	-6.26347e-05		LOCMI00442	-0.000529031	-5.34175e-05		LOCMI00442	-2.96557e-05	0.000338785		LOCMI00442	0.00268249	0.00479467
LOCMI00443	-0.000107738	-0.000357483		LOCMI00443	4.30911e-05	2.9387e-05		LOCMI00443	2.63856e-05	-0.000102453		LOCMI00443	-4.60754e-05	3.05495e-06		LOCMI00443	0.000239776	0.000260481
LOCMI00445	-5.46256e-05	-1.45419e-06		LOCMI00445	3.67445e-07	8.66066e-06		LOCMI00445	-1.64455e-18	1.05098e-17		LOCMI00445	1.77847e-17	-3.06865e-17		LOCMI00445	5.63627e-05	3.81514e-06
LOCMI00446	4.77966e-05	6.50335e-05		LOCMI00446	-8.21139e-06	1.51506e-05		LOCMI00446	-1.33163e-18	8.33066e-18		LOCMI00446	1.44056e-17	-2.43002e-17		LOCMI00446	4.72581e-05	1.18635e-05
LOCMI00447	-0.000232949	0.000807785		LOCMI00447	-9.77531e-06	-0.000208332		LOCMI00447	2.96301e-05	0.000180929		LOCMI00447	-0.000780538	-0.000358528		LOCMI00447	0.00127965	0.000629024
LOCMI00448	-5.29822e-05	-0.000467046		LOCMI00448	-9.05325e-06	1.57964e-05		LOCMI00448	1.15548e-06	4.48334e-06		LOCMI00448	2.7871e-05	1.06161e-06		LOCMI00448	3.9148e-05	0.000365611
LOCMI00449	-0.00131264	-0.00538312		LOCMI00449	9.99577e-05	-0.00172912		LOCMI00449	0.000218205	-0.000124498		LOCMI00449	0.00704659	-0.0139519		LOCMI00449	0.00889209	0.0151236
LOCMI00450	8.48962e-07	1.58096e-05		LOCMI00450	-1.41584e-17	1.26026e-16		LOCMI00450	-1.49117e-18	8.39405e-18		LOCMI00450	3.17273e-05	4.50775e-06		LOCMI00450	3.01842e-05	1.40967e-05
LOCMI00451	1.21707e-16	-2.15584e-15		LOCMI00451	-1.36165e-17	1.1764e-16		LOCMI00451	-1.44185e-18	8.48855e-18		LOCMI00451	1.13104e-05	3.34421e-05		LOCMI00451	1.1186e-05	3.55243e-05
LOCMI00453	7.20903e-05	-0.0012201		LOCMI00453	1.20817e-05	-0.000176478		LOCMI00453	-5.14847e-06	-6.37432e-05		LOCMI00453	-0.000223795	0.000349344		LOCMI00453	9.42483e-05	8.76455e-05
LOCMI00454	-0.000939334	-0.000983628		LOCMI00454	1.96682e-05	-7.293e-05		LOCMI00454	5.49663e-06	-8.11304e-05		LOCMI00454	-0.000155515	-0.000206999		LOCMI00454	0.00141591	0.00078671
LOCMI00455	0.000119575	0.000320646		LOCMI00455	6.73593e-06	-2.5928e-05		LOCMI00455	-6.95033e-19	4.59949e-18		LOCMI00455	7.37276e-18	-1.26518e-17		LOCMI00455	8.75113e-05	0.00024612
LOCMI00456	8.42212e-06	-4.13967e-05		LOCMI00456	4.39002e-05	-5.46538e-05		LOCMI00456	-2.25498e-06	5.97736e-05		LOCMI00456	5.98337e-06	-5.34121e-07		LOCMI00456	6.74024e-05	6.12831e-05
LOCMI00457	7.25338e-06	-9.95759e-05		LOCMI00457	-4.91312e-06	-8.69446e-06		LOCMI00457	-7.54377e-20	4.62777e-19		LOCMI00457	-7.74726e-06	-5.12452e-05		LOCMI00457	4.28788e-06	6.48299e-05
LOCMI00458	-3.15821e-05	-8.79122e-05		LOCMI00458	2.39666e-06	-3.74119e-07		LOCMI00458	1.7578e-05	0.000269112		LOCMI00458	8.77609e-05	-6.91909e-05		LOCMI00458	0.000221777	1.38292e-06
LOCMI00459	7.90813e-05	0.00017468		LOCMI00459	2.83338e-05	-3.84044e-05		LOCMI00459	-3.22969e-07	-2.19092e-05		LOCMI00459	4.34559e-05	-0.000181452		LOCMI00459	0.00013054	7.4635e-05
LOCMI00460	0.00252112	0.00549202		LOCMI00460	-0.000694977	0.00517572		LOCMI00460	-0.000321684	0.00118794		LOCMI00460	-0.000304686	0.00271405		LOCMI00460	0.00249108	0.00480219
LOCMI00462	-0.000196089	-0.000681433		LOCMI00462	2.07978e-05	6.76884e-05		LOCMI00462	1.95274e-05	-5.42996e-05		LOCMI00462	0.000561145	0.000915309		LOCMI00462	1.54605e-05	0.000237363
LOCMI00463	0.000130972	0.00102061		LOCMI00463	6.13557e-06	0.000129462		LOCMI00463	-5.71345e-06	9.15233e-05		LOCMI00463	0.000967321	0.000898145		LOCMI00463	0.00113511	0.00113972
LOCMI00464	-0.000273711	0.000193072		LOCMI00464	2.7828e-05	5.70662e-05		LOCMI00464	1.18662e-05	6.67299e-06		LOCMI00464	-9.82556e-05	-0.000113267		LOCMI00464	0.000636341	1.67652e-05
LOCMI00465	-0.000676542	0.000538361		LOCMI00465	-8.58789e-07	-4.59664e-06		LOCMI00465	-6.42406e-07	7.4847e-06		LOCMI00465	-6.85414e-07	-7.69058e-05		LOCMI00465	0.000329739	5.73083e-05
LOCMI00467	-0.000625299	-0.000956595		LOCMI00467	-2.07174e-05	-0.00546266		LOCMI00467	0.000102646	-0.000479912		LOCMI00467	-0.000104774	-0.00229705		LOCMI00467	0.00114435	0.0032433
LOCMI00468	-5.69017e-05	-0.000176571		LOCMI00468	-3.35104e-05	2.88186e-05		LOCMI00468	2.92934e-06	-1.90375e-05		LOCMI00468	0.00272492	-0.000568834		LOCMI00468	0.0029027	3.53115e-05
LOCMI00469	6.71402e-05	7.85449e-05		LOCMI00469	-6.9649e-06	1.85277e-06		LOCMI00469	-4.84247e-06	1.21962e-06		LOCMI00469	-1.11546e-05	1.21825e-05		LOCMI00469	7.54897e-05	9.07167e-06
LOCMI00470	0.00159253	0.00553828		LOCMI00470	-0.00179779	0.00621888		LOCMI00470	-0.000262761	0.000258427		LOCMI00470	0.000138423	-3.08342e-05		LOCMI00470	0.00387379	0.00393416
LOCMI00471	0.000255715	-0.000202135		LOCMI00471	-1.0833e-05	4.82886e-05		LOCMI00471	-2.73394e-07	-2.23214e-05		LOCMI00471	7.61103e-05	4.31258e-07		LOCMI00471	0.000525898	0.000473352
LOCMI00472	-0.000435886	-0.000235947		LOCMI00472	-7.11408e-05	-0.000353424		LOCMI00472	-0.000135238	-0.00011098		LOCMI00472	0.00466869	0.00323006		LOCMI00472	0.00511498	0.00100222
LOCMI00473	2.10553e-06	-1.03492e-05		LOCMI00473	7.51875e-06	-2.24306e-05		LOCMI00473	-1.15833e-06	1.63252e-05		LOCMI00473	2.6336e-06	-6.07885e-06		LOCMI00473	1.09371e-06	2.20586e-05
LOCMI00474	-5.35409e-06	-3.98079e-05		LOCMI00474	-1.14929e-05	-1.02159e-05		LOCMI00474	1.20779e-18	-7.69003e-18		LOCMI00474	8.4389e-05	2.78344e-05		LOCMI00474	4.47733e-05	3.83525e-05
LOCMI00475	0.000113829	0.000444758		LOCMI00475	-3.4538e-05	0.000106852		LOCMI00475	1.86718e-06	5.11304e-05		LOCMI00475	-3.73926e-05	-0.000123262		LOCMI00475	0.000114565	0.000268277
LOCMI00476	-0.00205508	-0.000112138		LOCMI00476	4.46504e-05	0.000191836		LOCMI00476	-1.26374e-05	-7.39619e-06		LOCMI00476	-0.000400549	-0.000582566		LOCMI00476	0.00372312	0.000896853
LOCMI00477	-0.000148238	-0.000390792		LOCMI00477	-1.93348e-05	-0.000109737		LOCMI00477	3.43553e-05	-1.8913e-05		LOCMI00477	0.00025904	0.00078646		LOCMI00477	6.16954e-05	0.000590598
LOCMI00478	-0.000230906	0.000696729		LOCMI00478	-2.69372e-05	4.83142e-05		LOCMI00478	-7.03458e-07	-9.00044e-05		LOCMI00478	0.000320881	0.000655528		LOCMI00478	0.00010954	0.0014997
LOCMI00479	-0.000123877	-5.58272e-05		LOCMI00479	-3.46818e-06	2.20711e-05		LOCMI00479	-1.49851e-06	-1.47668e-06		LOCMI00479	2.69116e-05	8.83714e-05		LOCMI00479	1.61172e-05	1.71821e-05
LOCMI00480	0.000336787	0.000509597		LOCMI00480	6.34718e-05	0.00029694		LOCMI00480	-3.82276e-05	0.000101487		LOCMI00480	1.75409e-05	0.000805994		LOCMI00480	0.000440277	0.00109543
LOCMI00481	7.36935e-06	-3.62221e-05		LOCMI00481	2.21491e-05	-7.39709e-05		LOCMI00481	-4.6385e-06	9.28491e-05		LOCMI00481	7.24972e-06	2.61932e-06		LOCMI00481	2.93075e-05	3.71742e-05
LOCMI00482	-0.000328038	0.00139528		LOCMI00482	-1.36776e-05	7.29931e-05		LOCMI00482	1.57172e-06	-7.43991e-05		LOCMI00482	0.00215965	0.000418606		LOCMI00482	0.00163781	0.00143593
LOCMI00483	9.32449e-05	-0.000321691		LOCMI00483	-7.24029e-05	8.39663e-05		LOCMI00483	-3.70391e-05	-0.000147108		LOCMI00483	7.93053e-05	0.000242121		LOCMI00483	0.000416858	0.000427157
LOCMI00484	0.000926499	0.000741389		LOCMI00484	-4.32111e-05	0.000112967		LOCMI00484	-1.06128e-05	7.04239e-05		LOCMI00484	-0.000297706	0.000103487		LOCMI00484	0.000906076	0.000638244
LOCMI00485	-0.000849449	0.00130172		LOCMI00485	0.000116085	0.00012511		LOCMI00485	9.86674e-05	-0.000201967		LOCMI00485	0.000333196	0.00177472		LOCMI00485	0.000362617	0.00205545
LOCMI00486	-0.000212429	-0.000812491		LOCMI00486	9.31707e-05	-0.000120188		LOCMI00486	-0.000115342	-2.1384e-05		LOCMI00486	0.00110313	0.000721257		LOCMI00486	0.00148226	0.000339095
LOCMI00487	-0.000111245	-0.000160844		LOCMI00487	3.99443e-06	-6.23531e-07		LOCMI00487	3.9201e-19	-2.50639e-18		LOCMI00487	-6.27815e-08	3.00465e-05		LOCMI00487	4.79493e-05	0.000149004
LOCMI00488	0.000223331	-0.000270071		LOCMI00488	-5.44963e-06	-1.24316e-05		LOCMI00488	-6.78521e-06	-2.15314e-06		LOCMI00488	2.32439e-05	0.000230359		LOCMI00488	9.955e-05	4.41482e-05
LOCMI00489	-0.00462295	0.0013307		LOCMI00489	-0.00121184	0.00119754		LOCMI00489	-0.0154296	0.00931031		LOCMI00489	-0.000392124	-0.00911091		LOCMI00489	9.60878e-05	0.00717439
LOCMI00490	0.000392722	-0.000749686		LOCMI00490	-0.000213709	-0.000597132		LOCMI00490	-0.000220416	-5.85194e-05		LOCMI00490	-1.55024e-05	0.000184816		LOCMI00490	0.000147211	0.000208155
LOCMI00491	-0.000758012	4.73227e-05		LOCMI00491	0.000531374	-0.00100784		LOCMI00491	0.000428974	-0.00178877		LOCMI00491	-0.000388147	-3.69621e-05		LOCMI00491	0.000776023	0.000411077
LOCMI00492	-3.06503e-05	1.0061e-05		LOCMI00492	-3.35399e-06	1.36e-05		LOCMI00492	-4.81909e-19	2.68074e-18		LOCMI00492	7.46593e-06	-2.67918e-07		LOCMI00492	4.72796e-05	5.10783e-05
LOCMI00493	-9.58803e-17	1.6944e-15		LOCMI00493	1.06978e-17	-9.13047e-17		LOCMI00493	1.13615e-18	-7.29229e-18		LOCMI00493	-1.40956e-05	-6.32374e-05		LOCMI00493	5.57883e-05	5.21172e-05
LOCMI00494	-0.000571589	0.000813191		LOCMI00494	2.84553e-05	-6.01833e-05		LOCMI00494	1.00368e-05	-2.39359e-05		LOCMI00494	0.00342001	-0.0239484		LOCMI00494	0.0100179	0.0172861
LOCMI00495	1.26006e-05	-1.19202e-05		LOCMI00495	2.63815e-05	-0.000101303		LOCMI00495	-3.93118e-06	5.96889e-05		LOCMI00495	1.37323e-05	5.20495e-05		LOCMI00495	9.42303e-06	3.96454e-05
LOCMI00496	1.36859e-05	-6.72697e-05		LOCMI00496	3.95954e-05	-3.58247e-05		LOCMI00496	-3.12497e-06	5.19351e-05		LOCMI00496	1.72575e-05	-3.76373e-06		LOCMI00496	7.65368e-05	0.000110688
LOCMI00497	0.322756	0.153365		LOCMI00497	1.61842e-05	-4.15915e-06		LOCMI00497	-1.894e-05	-1.1472e-06		LOCMI00497	0.00272807	-0.0113189		LOCMI00497	0.282662	0.134038
LOCMI00498	-0.00229702	-0.000199469		LOCMI00498	0.0011441	-0.00283826		LOCMI00498	0.000563856	-3.58293e-05		LOCMI00498	-0.000555931	0.0011158		LOCMI00498	0.000346591	0.00194022
LOCMI00499	0.00624805	0.00203651		LOCMI00499	-1.06619e-05	-8.65031e-05		LOCMI00499	-0.000411668	-0.000371109		LOCMI00499	1.23639e-05	4.72164e-08		LOCMI00499	0.00614196	0.00159128
LOCMI00500	0.000157333	0.000154032		LOCMI00500	-1.01427e-06	-1.85164e-05		LOCMI00500	-2.68859e-07	2.10119e-06		LOCMI00500	-9.0962e-06	7.42412e-07		LOCMI00500	5.6253e-05	0.000130413
LOCMI00501	-7.38811e-17	1.30855e-15		LOCMI00501	5.57033e-06	-8.102e-05		LOCMI00501	1.55655e-05	7.03729e-07		LOCMI00501	-6.86176e-05	-7.94096e-05		LOCMI00501	2.37816e-05	1.95951e-05
LOCMI00502	-0.00130386	-0.00867886		LOCMI00502	-0.00174531	-0.00318238		LOCMI00502	0.00233473	0.00275804		LOCMI00502	0.00214554	-0.0133928		LOCMI00502	0.00626317	0.0132836
LOCMI00503	0.000104369	0.000596591		LOCMI00503	-0.00022433	0.000150553		LOCMI00503	-0.000126008	5.01792e-05		LOCMI00503	0.000185138	-0.00250688		LOCMI00503	0.000355563	0.0015125
LOCMI00504	-6.36236e-06	1.7938e-05		LOCMI00504	-7.53066e-18	6.65844e-17		LOCMI00504	-8.02826e-19	5.15652e-18		LOCMI00504	1.46034e-05	-5.21797e-05		LOCMI00504	1.23037e-05	9.3788e-06
LOCMI00505	-0.000799208	0.000735		LOCMI00505	-1.55448e-05	-0.000189041		LOCMI00505	9.9599e-05	0.000130383		LOCMI00505	0.00224794	-0.000140295		LOCMI00505	0.00241044	0.000364279
LOCMI00506	-0.000103621	-0.000113072		LOCMI00506	-1.21391e-17	1.00803e-16		LOCMI00506	4.5553e-07	-2.58767e-06		LOCMI00506	-8.03759e-06	7.20483e-07		LOCMI00506	0.000133869	6.67751e-05
LOCMI00507	-0.000100083	0.00142044		LOCMI00507	0.000264737	-0.000834658		LOCMI00507	0.000157899	-0.00138499		LOCMI00507	0.000156275	0.0015755		LOCMI00507	0.000962139	0.00219673
LOCMI00508	-0.00115979	0.000984451		LOCMI00508	1.92309e-05	5.29141e-05		LOCMI00508	3.94757e-05	-0.000133589		LOCMI00508	0.000940655	0.00108235		LOCMI00508	0.000221454	0.00286324
LOCMI00509	-2.79106e-05	0.000292293		LOCMI00509	-1.42758e-06	-3.94034e-05		LOCMI00509	-4.48294e-06	-5.36967e-06		LOCMI00509	5.35635e-05	-0.000304505		LOCMI00509	5.16138e-05	3.83295e-05
LOCMI00510	4.21106e-06	-2.06984e-05		LOCMI00510	2.12956e-05	6.36304e-06		LOCMI00510	-3.60434e-06	6.79915e-05		LOCMI00510	-1.27829e-06	1.18016e-05		LOCMI00510	2.7078e-05	3.34226e-05
LOCMI00512	2.38983e-05	3.25168e-05		LOCMI00512	-4.02087e-06	9.0836e-07		LOCMI00512	-1.09951e-18	7.33304e-18		LOCMI00512	1.17814e-17	-1.97608e-17		LOCMI00512	2.59655e-05	8.26676e-06
LOCMI00513	-0.000702583	0.00115309		LOCMI00513	-0.000171624	-4.04953e-05		LOCMI00513	-0.000339525	0.000574038		LOCMI00513	0.00153533	-0.0023478		LOCMI00513	0.00129309	0.000555451
LOCMI00514	-1.81204e-05	8.1073e-05		LOCMI00514	1.36047e-06	1.77058e-05		LOCMI00514	-3.00103e-07	1.16636e-05		LOCMI00514	-2.42761e-05	0.000194296		LOCMI00514	9.46012e-05	0.000240208
LOCMI00515	-5.66328e-05	0.000364597		LOCMI00515	-2.82939e-05	-0.000165904		LOCMI00515	-4.60882e-06	3.588e-05		LOCMI00515	-0.000408124	0.000528383		LOCMI00515	0.000635491	0.000837817
LOCMI00516	-5.30851e-17	9.44975e-16		LOCMI00516	5.93356e-18	-5.18812e-17		LOCMI00516	7.23102e-06	-2.66892e-05		LOCMI00516	-6.79738e-18	1.19418e-17		LOCMI00516	4.31703e-06	7.2542e-06
LOCMI00517	2.91381e-05	-0.000350232		LOCMI00517	0.000361192	-0.000345553		LOCMI00517	4.87675e-06	3.596e-05		LOCMI00517	0.000112695	0.000192156		LOCMI00517	0.000335551	0.000406605
LOCMI00518	3.03487e-05	-0.000139514		LOCMI00518	1.06708e-17	-9.36107e-17		LOCMI00518	2.94871e-05	0.000134859		LOCMI00518	1.56154e-06	1.95909e-06		LOCMI00518	0.000128376	0.000151523
LOCMI00519	0.00248392	0.00662334		LOCMI00519	0.000190066	-0.000236409		LOCMI00519	-1.01013e-05	0.000458623		LOCMI00519	-0.000404432	-0.000138558		LOCMI00519	0.00354772	0.00580917
LOCMI00520	0.000490974	0.00256866		LOCMI00520	-6.52689e-05	-5.31588e-05		LOCMI00520	2.35855e-05	-0.000238688		LOCMI00520	0.00422477	0.000498096		LOCMI00520	0.00605152	0.00484801
LOCMI00521	0.000491564	-0.000130989		LOCMI00521	-1.3554e-05	-5.51314e-06		LOCMI00521	-1.69143e-05	0.000213952		LOCMI00521	-0.000339683	-0.000111669		LOCMI00521	0.000219923	0.000209203
LOCMI00522	0.000374486	0.000105786		LOCMI00522	4.56038e-06	5.46218e-05		LOCMI00522	-5.93608e-06	1.72094e-05		LOCMI00522	8.66115e-05	-1.09803e-05		LOCMI00522	0.000254655	9.40524e-07
LOCMI00523	0.000558743	0.0173795		LOCMI00523	-0.00772873	0.0131268		LOCMI00523	0.00236591	0.00647859		LOCMI00523	-0.0179881	0.00985048		LOCMI00523	0.00441882	0.0313503
LOCMI00524	0.000130816	0.00494303		LOCMI00524	0.00011738	0.000161493		LOCMI00524	-2.38666e-05	3.54234e-05		LOCMI00524	7.22765e-05	0.00146881		LOCMI00524	0.000309884	0.005386
LOCMI00525	-0.00140276	0.0016603		LOCMI00525	-6.6487e-05	-0.000259551		LOCMI00525	-6.33921e-05	8.03577e-05		LOCMI00525	0.000225715	0.00146177		LOCMI00525	0.000227705	0.00233417
LOCMI00526	-0.000132593	2.00656e-05		LOCMI00526	-7.94206e-18	6.74961e-17		LOCMI00526	2.40766e-05	-0.000207929		LOCMI00526	-2.87849e-05	-7.35104e-06		LOCMI00526	2.28251e-05	3.89261e-05
LOCMI00527	-0.000130834	0.00164709		LOCMI00527	1.28114e-07	1.47192e-06		LOCMI00527	5.60162e-06	-8.62647e-05		LOCMI00527	0.000182352	0.00036875		LOCMI00527	0.000111367	0.0015429
LOCMI00528	-7.62368e-17	1.35609e-15		LOCMI00528	-5.47426e-06	1.01004e-05		LOCMI00528	9.06333e-19	-4.93414e-18		LOCMI00528	1.85147e-05	1.07555e-05		LOCMI00528	2.52005e-05	9.85063e-06
LOCMI00529	6.61939e-05	-0.000125299		LOCMI00529	4.98184e-05	-0.000227644		LOCMI00529	-4.46357e-06	0.000123783		LOCMI00529	-1.02497e-05	5.54042e-05		LOCMI00529	6.17994e-05	3.91438e-05
LOCMI00531	0.000896146	0.000121023		LOCMI00531	1.38557e-06	6.90732e-05		LOCMI00531	-1.40888e-06	5.32846e-05		LOCMI00531	0.000224875	0.00121571		LOCMI00531	0.000828499	0.00129326
LOCMI00532	-0.000642994	0.0001444		LOCMI00532	2.5945e-05	1.73336e-05		LOCMI00532	1.26587e-05	-2.42612e-05		LOCMI00532	0.000455312	0.000723779		LOCMI00532	0.000167717	0.000359869
LOCMI00533	0.000842573	0.000620444		LOCMI00533	8.74707e-06	7.94888e-05		LOCMI00533	-5.25287e-06	-5.02149e-05		LOCMI00533	-0.000303658	0.000681768		LOCMI00533	0.000416049	0.00092664
LOCMI00534	-7.27592e-17	1.29213e-15		LOCMI00534	5.75971e-07	8.78882e-06		LOCMI00534	-9.83586e-07	-4.76064e-06		LOCMI00534	4.72355e-06	4.96323e-06		LOCMI00534	7.02176e-06	1.31231e-06
LOCMI00535	-0.000629989	-0.000277084		LOCMI00535	-6.70376e-05	-5.87519e-05		LOCMI00535	-7.13605e-05	-7.7048e-05		LOCMI00535	0.00109158	0.000489556		LOCMI00535	0.000421818	0.000236711
LOCMI00536	0.000236621	-0.00546586		LOCMI00536	-3.68484e-06	-6.52085e-06		LOCMI00536	-9.08072e-19	5.70902e-18		LOCMI00536	-7.17816e-06	-7.54726e-05		LOCMI00536	2.05745e-05	0.00330031
LOCMI00537	-5.8943e-05	0.000854898		LOCMI00537	1.20374e-06	-2.41313e-05		LOCMI00537	-1.07032e-06	4.47389e-05		LOCMI00537	-0.000581544	-0.00252108		LOCMI00537	0.000748714	0.000733044
LOCMI00538	4.90906e-05	8.97662e-05		LOCMI00538	-2.7918e-05	7.90411e-05		LOCMI00538	2.30209e-05	-0.000111479		LOCMI00538	-1.04081e-06	0.000250938		LOCMI00538	1.04592e-05	0.000277782
LOCMI00539	-4.3247e-17	7.68081e-16		LOCMI00539	-2.92164e-06	-1.96589e-05		LOCMI00539	-3.51162e-06	1.22457e-05		LOCMI00539	1.05344e-05	-2.43154e-05		LOCMI00539	1.16755e-05	2.52747e-05
LOCMI00540	-0.000280688	0.000269923		LOCMI00540	-0.000238422	0.000197977		LOCMI00540	3.56148e-05	-0.000274918		LOCMI00540	0.000333571	0.000214337		LOCMI00540	0.000153296	0.000724653
LOCMI00541	0.000258397	-0.00121913		LOCMI00541	-7.44547e-06	7.89453e-05		LOCMI00541	-4.2839e-05	4.50136e-05		LOCMI00541	0.000704553	-0.00160554		LOCMI00541	0.00103906	0.00271361
LOCMI00542	-8.76706e-05	-0.000548563		LOCMI00542	-4.80956e-05	3.48786e-05		LOCMI00542	4.33719e-05	-0.000309206		LOCMI00542	-0.000343561	-0.000490065		LOCMI00542	0.000200674	0.000380429
LOCMI00543	-1.74645e-05	-9.50734e-05		LOCMI00543	-5.11698e-06	-3.13656e-05		LOCMI00543	1.48696e-06	-1.57514e-06		LOCMI00543	0.014618	0.0096638		LOCMI00543	0.0178566	0.00471928
LOCMI00545	-0.000830483	0.00334565		LOCMI00545	6.40513e-05	-0.00102319		LOCMI00545	4.00668e-05	0.000248367		LOCMI00545	-0.00130906	0.00238184		LOCMI00545	0.00419466	0.00606008
LOCMI00547	-5.94404e-06	-7.66317e-06		LOCMI00547	-2.5334e-05	-3.40465e-05		LOCMI00547	3.17849e-06	-5.58823e-05		LOCMI00547	1.07053e-05	-4.3778e-05		LOCMI00547	4.59086e-07	2.32226e-05
LOCMI00548	0.000225795	6.55917e-05		LOCMI00548	1.98946e-05	-2.21228e-05		LOCMI00548	5.56355e-06	3.47886e-05		LOCMI00548	8.77898e-06	-0.000260947		LOCMI00548	0.000202762	0.000149186
LOCMI00549	4.21106e-06	-2.06984e-05		LOCMI00549	-1.0813e-17	9.59149e-17		LOCMI00549	-1.02709e-06	2.11706e-05		LOCMI00549	-5.23954e-05	-0.000289832		LOCMI00549	0.000277946	0.000541938
LOCMI00551	1.28223e-16	-2.27268e-15		LOCMI00551	-1.43894e-17	1.24045e-16		LOCMI00551	-1.53481e-18	9.6414e-18		LOCMI00551	1.2223e-05	-3.02622e-05		LOCMI00551	1.84758e-05	1.17859e-05
LOCMI00552	6.31659e-06	-3.10475e-05		LOCMI00552	7.00235e-05	-0.000139811		LOCMI00552	-5.74434e-06	0.000139299		LOCMI00552	3.38058e-05	8.85301e-05		LOCMI00552	5.03938e-05	3.02265e-05
LOCMI00553	7.36935e-06	-3.62221e-05		LOCMI00553	2.65176e-05	-3.34901e-05		LOCMI00553	5.23869e-06	2.94184e-06		LOCMI00553	1.07053e-05	-4.3778e-05		LOCMI00553	4.78387e-05	6.01507e-05
LOCMI00554	8.73795e-05	-0.000429491		LOCMI00554	0.000129076	-0.000334012		LOCMI00554	-6.69095e-06	0.000176373		LOCMI00554	1.31012e-05	0.000104025		LOCMI00554	0.000338589	0.000384829
LOCMI00555	-7.534e-05	0.000165765		LOCMI00555	-6.95118e-06	3.30742e-07		LOCMI00555	4.17976e-07	2.29322e-05		LOCMI00555	0.00174259	-0.00149863		LOCMI00555	0.00153051	0.00154121
LOCMI00556	-0.00299896	0.00238681		LOCMI00556	-5.20957e-05	-2.05261e-05		LOCMI00556	5.32557e-05	0.00064611		LOCMI00556	-0.00141142	0.00594481		LOCMI00556	0.00533562	0.00704462
LOCMI00558	-0.00119639	0.00298671		LOCMI00558	4.50507e-06	9.20683e-05		LOCMI00558	-7.72223e-07	1.08835e-05		LOCMI00558	-4.91831e-05	0.000143833		LOCMI00558	0.00112083	0.00244492
LOCMI00559	0.00134401	-0.000919313		LOCMI00559	-1.52987e-17	1.3778e-16		LOCMI00559	-1.6298e-18	1.03832e-17		LOCMI00559	3.70339e-05	-0.000155144		LOCMI00559	0.000416373	0.000534202
LOCMI00560	0.000139719	0.0005428		LOCMI00560	1.57921e-05	3.15912e-06		LOCMI00560	6.10275e-06	2.49101e-05		LOCMI00560	7.52948e-05	-0.000412685		LOCMI00560	8.51712e-05	0.000117749
LOCMI00561	-0.00578441	0.00934963		LOCMI00561	4.80262e-05	1.62574e-07		LOCMI00561	6.67496e-06	-0.000104957		LOCMI00561	-0.000635501	-0.00334484		LOCMI00561	0.00688348	0.00699734
LOCMI00562	0.000295827	-0.00145406		LOCMI00562	0.00047083	-0.000783291		LOCMI00562	-8.82827e-06	0.000366154		LOCMI00562	0.000103385	-0.000141645		LOCMI00562	0.00167008	0.00200613
LOCMI00563	-1.95939e-07	0.000118099		LOCMI00563	6.65487e-07	-1.75048e-05		LOCMI00563	-9.7573e-07	4.31638e-05		LOCMI00563	-1.44499e-06	0.000229753		LOCMI00563	0.000202147	0.000103357
LOCMI00564	1.65375e-17	-2.93919e-16		LOCMI00564	-1.85002e-18	1.60914e-17		LOCMI00564	3.05022e-06	7.91764e-06		LOCMI00564	2.12009e-18	-3.57701e-18		LOCMI00564	1.77899e-06	9.89268e-07
LOCMI00565	-0.00143283	-0.00150282		LOCMI00565	4.12828e-05	-0.000219841		LOCMI00565	-7.62905e-05	2.67845e-05		LOCMI00565	-0.000480877	0.000732035		LOCMI00565	0.00186024	0.00013178
LOCMI00566	0.00094758	-0.000118641		LOCMI00566	9.527e-06	1.57855e-05		LOCMI00566	-1.17272e-06	2.95267e-05		LOCMI00566	0.000384234	3.38119e-05		LOCMI00566	0.00138483	0.000234213
LOCMI00567	0.000124448	0.00010072		LOCMI00567	8.87743e-07	-3.14376e-06		LOCMI00567	-8.08386e-07	5.03535e-05		LOCMI00567	2.52582e-05	-0.00014163		LOCMI00567	0.000180938	8.48858e-05
LOCMI00568	-6.52687e-05	2.69912e-05		LOCMI00568	-1.81743e-18	1.68064e-17		LOCMI00568	-1.9862e-19	1.27072e-18		LOCMI00568	2.0825e-18	-3.44294e-18		LOCMI00568	0.000132865	6.26655e-05
LOCMI00569	-0.000793331	0.00292528		LOCMI00569	0.000137142	-0.000539024		LOCMI00569	4.12624e-05	-0.000462603		LOCMI00569	0.00146084	0.00292237		LOCMI00569	0.000220887	0.00536589
LOCMI00570	9.14403e-18	-1.62048e-16		LOCMI00570	1.26154e-05	-7.24567e-05		LOCMI00570	-1.09956e-19	6.5298e-19		LOCMI00570	1.17234e-18	-2.02147e-18		LOCMI00570	4.79323e-05	4.35003e-05
LOCMI00571	-0.000279052	-0.00348964		LOCMI00571	0.000185324	-0.000205637		LOCMI00571	1.18459e-05	-9.68228e-05		LOCMI00571	0.000849994	-0.00482335		LOCMI00571	0.000742059	0.00662755
LOCMI00572	-0.000226561	-0.000172276		LOCMI00572	-2.02146e-06	-0.000122282		LOCMI00572	-2.26265e-06	-4.34178e-06		LOCMI00572	0.0206409	0.0250372		LOCMI00572	0.0073791	0.0256133
LOCMI00573	2.46845e-05	-0.00022322		LOCMI00573	0.000116831	-0.000306437		LOCMI00573	-8.41876e-06	0.000229429		LOCMI00573	5.41978e-05	-6.6055e-05		LOCMI00573	0.000221825	0.000345095
LOCMI00574	-2.26996e-06	-0.000119798		LOCMI00574	1.9771e-05	-0.000145789		LOCMI00574	-3.41196e-06	5.63021e-05		LOCMI00574	6.18853e-06	2.3933e-06		LOCMI00574	1.29756e-06	7.04472e-05
LOCMI00575	9.60297e-05	8.04395e-05		LOCMI00575	-6.23503e-06	1.73656e-05		LOCMI00575	2.69945e-06	-1.38155e-05		LOCMI00575	5.06294e-06	-2.31693e-05		LOCMI00575	3.0836e-05	3.34024e-05
LOCMI00576	2.13612e-05	-0.000339882		LOCMI00576	0.000149962	-0.000138194		LOCMI00576	1.46572e-06	1.92445e-05		LOCMI00576	-0.000121262	0.000326163		LOCMI00576	5.75357e-05	0.000229006
LOCMI00577	-0.000192501	-0.00147729		LOCMI00577	2.79379e-05	-0.000167519		LOCMI00577	1.38501e-05	-0.000112873		LOCMI00577	3.22241e-05	-0.00132252		LOCMI00577	0.000574639	0.00212758
LOCMI00578	0.00100839	0.000254007		LOCMI00578	-6.5924e-05	-0.000248257		LOCMI00578	5.40367e-05	-0.000277197		LOCMI00578	-1.06427e-05	-0.000387811		LOCMI00578	0.00123893	0.000345893
LOCMI00579	-0.000874617	0.000191304		LOCMI00579	0.000257146	-0.00207718		LOCMI00579	8.77502e-05	0.000783996		LOCMI00579	5.99213e-05	-0.000379953		LOCMI00579	0.00053164	0.0008276
LOCMI00580	-4.82939e-05	0.000649086		LOCMI00580	6.48422e-05	9.0066e-06		LOCMI00580	5.98146e-05	-0.000180867		LOCMI00580	-0.00010253	5.45626e-05		LOCMI00580	0.000134621	0.000500539
LOCMI00582	-0.00719704	-0.0454108		LOCMI00582	0.00171664	-0.00655224		LOCMI00582	0.00173668	0.00371518		LOCMI00582	-0.00440713	-0.0167612		LOCMI00582	0.0121429	0.0488808
LOCMI00583	4.20454e-05	-0.000106634		LOCMI00583	2.60856e-05	-0.000112545		LOCMI00583	-2.7296e-06	0.000102456		LOCMI00583	6.54663e-08	-3.25373e-05		LOCMI00583	5.54166e-05	0.000124052
LOCMI00584	-1.62071e-05	-0.000203009		LOCMI00584	-1.07973e-17	9.14549e-17		LOCMI00584	-1.15934e-18	7.07353e-18		LOCMI00584	-0.00146382	0.00308124		LOCMI00584	0.000461216	0.00151528
LOCMI00585	0.00157991	0.00217087		LOCMI00585	0.000339046	-0.000591559		LOCMI00585	4.2566e-05	4.42498e-05		LOCMI00585	-0.00686961	-0.00946509		LOCMI00585	0.00307192	0.00628193
LOCMI00586	-0.000226477	0.00150876		LOCMI00586	7.14081e-06	-0.000449081		LOCMI00586	-0.000352186	-8.60657e-05		LOCMI00586	0.0156001	-0.00522807		LOCMI00586	0.0139915	0.000567456
LOCMI00587	-0.000656146	0.0064931		LOCMI00587	-5.69711e-05	-7.74406e-05		LOCMI00587	3.53693e-05	0.000574223		LOCMI00587	-0.000126253	0.00280332		LOCMI00587	0.000897706	0.00737627
LOCMI00588	0.000124863	-0.000157826		LOCMI00588	-6.00565e-07	-1.41993e-05		LOCMI00588	-3.95772e-07	-8.06659e-06		LOCMI00588	-5.10364e-05	2.43359e-05		LOCMI00588	5.02812e-05	7.66493e-05
LOCMI00589	1.38659e-05	-0.00022099		LOCMI00589	6.41651e-05	-0.000108785		LOCMI00589	-8.55934e-07	1.63301e-05		LOCMI00589	-9.72004e-06	-1.2867e-05		LOCMI00589	0.000192334	0.000308188
LOCMI00590	9.51136e-05	0.00534899		LOCMI00590	4.55042e-06	-2.57872e-05		LOCMI00590	-0.00287696	-0.00130716		LOCMI00590	2.79043e-05	9.56834e-06		LOCMI00590	0.00503308	0.00439159
LOCMI00591	9.57879e-05	-1.86943e-05		LOCMI00591	8.45043e-06	-2.41465e-06		LOCMI00591	-3.08128e-06	6.35118e-05		LOCMI00591	8.24056e-06	-9.75544e-05		LOCMI00591	8.56136e-05	0.000124931
LOCMI00592	0.000343478	-0.000398101		LOCMI00592	2.77565e-06	-1.28025e-05		LOCMI00592	3.97696e-07	-9.95264e-06		LOCMI00592	-2.36872e-05	9.15339e-05		LOCMI00592	5.33458e-05	4.78044e-05
LOCMI00593	-2.4153e-05	-1.89131e-05		LOCMI00593	-1.94988e-06	-9.48944e-06		LOCMI00593	1.25705e-18	-8.31986e-18		LOCMI00593	0.00348256	-0.00363654		LOCMI00593	0.00758014	0.00691918
LOCMI00596	7.65249e-05	0.000159967		LOCMI00596	-1.00805e-05	1.21037e-06		LOCMI00596	-5.68825e-06	-7.92522e-06		LOCMI00596	7.4683e-05	-7.19061e-05		LOCMI00596	0.000105752	0.000108585
LOCMI00597	-0.000297949	0.000314744		LOCMI00597	-4.59194e-05	7.52258e-05		LOCMI00597	-2.51178e-05	6.771e-05		LOCMI00597	-7.85512e-05	-0.00070607		LOCMI00597	0.00185421	0.000416481
LOCMI00598	1.05276e-05	-5.17459e-05		LOCMI00598	4.10942e-05	-3.8703e-05		LOCMI00598	6.60041e-19	-3.45456e-18		LOCMI00598	-1.30862e-05	-1.02774e-05		LOCMI00598	5.99728e-05	9.78641e-05
LOCMI00599	3.14297e-17	-5.59069e-16		LOCMI00599	-3.52435e-18	2.99394e-17		LOCMI00599	1.82212e-06	-1.03507e-05		LOCMI00599	-1.04689e-05	-8.22195e-06		LOCMI00599	2.21274e-05	1.02042e-05
LOCMI00600	1.47387e-05	-7.24443e-05		LOCMI00600	5.71293e-05	-8.88781e-05		LOCMI00600	-2.49957e-06	3.5834e-05		LOCMI00600	6.72888e-06	9.16281e-06		LOCMI00600	9.5186e-05	0.000105
LOCMI00601	-0.000297635	0.00167759		LOCMI00601	-2.53606e-05	-2.72794e-05		LOCMI00601	1.43538e-05	1.00067e-05		LOCMI00601	-0.000170985	-0.000722762		LOCMI00601	0.000728414	0.000150654
LOCMI00602	3.90919e-17	-6.92683e-16		LOCMI00602	7.52491e-07	5.09061e-06		LOCMI00602	2.19031e-06	2.96029e-06		LOCMI00602	5.01548e-18	-8.45256e-18		LOCMI00602	1.66576e-05	1.23154e-06
LOCMI00603	-0.00152881	-0.01488		LOCMI00603	1.25289e-18	-1.12334e-17		LOCMI00603	2.47161e-06	3.26997e-05		LOCMI00603	2.53147e-06	-1.15847e-05		LOCMI00603	0.000608697	0.0105226
LOCMI00604	-7.06839e-05	0.000257279		LOCMI00604	6.29076e-06	7.04109e-05		LOCMI00604	-4.14885e-05	0.000105487		LOCMI00604	7.94608e-05	0.000111817		LOCMI00604	0.000105026	0.000413103
LOCMI00605	2.47347e-06	-2.18499e-05		LOCMI00605	-3.12363e-18	2.89352e-17		LOCMI00605	-3.34322e-19	2.20222e-18		LOCMI00605	3.5761e-18	-5.89942e-18		LOCMI00605	9.21732e-06	1.45522e-05
LOCMI00606	-0.000454796	-0.000460611		LOCMI00606	-2.62158e-05	0.000206569		LOCMI00606	1.21254e-05	2.37753e-05		LOCMI00606	0.000298639	0.000212097		LOCMI00606	1.97597e-05	0.000315451
LOCMI00607	0.00178161	0.000721855		LOCMI00607	-4.3492e-05	-4.08096e-05		LOCMI00607	1.87845e-06	-4.04297e-05		LOCMI00607	-3.87215e-05	-5.48966e-05		LOCMI00607	0.0015806	7.15634e-05
LOCMI00608	-2.07518e-05	-3.95952e-05		LOCMI00608	-2.4905e-18	2.07464e-17		LOCMI00608	-2.66829e-19	1.81694e-18		LOCMI00608	-2.87849e-05	-7.35104e-06		LOCMI00608	3.79168e-06	2.00804e-05
LOCMI00609	5.82421e-05	-0.000756913		LOCMI00609	-4.19158e-06	7.86983e-05		LOCMI00609	-7.1201e-05	-4.72327e-05		LOCMI00609	-8.39184e-05	4.57061e-05		LOCMI00609	5.7492e-05	0.000125686
LOCMI00610	-0.00026857	-0.000462209		LOCMI00610	2.60406e-05	4.73459e-05		LOCMI00610	-2.74048e-05	-2.23164e-05		LOCMI00610	0.000988817	0.000667539		LOCMI00610	0.000462264	0.000121589
LOCMI00611	0.00399871	0.007563		LOCMI00611	-0.00292843	-0.010587		LOCMI00611	0.00159874	0.00698298		LOCMI00611	0.00701575	0.0133803		LOCMI00611	0.00498334	0.00272973
LOCMI00612	-0.00141002	0.00250233		LOCMI00612	0.000242304	-0.00132034		LOCMI00612	-8.09128e-05	0.000768244		LOCMI00612	0.000465295	-0.00202896		LOCMI00612	0.00106707	0.000824776
LOCMI00613	-0.00052278	-0.000230653		LOCMI00613	-6.4927e-05	-0.00122482		LOCMI00613	-2.13978e-05	0.000307687		LOCMI00613	-0.000134257	-0.000227026		LOCMI00613	0.00111899	0.000103281
LOCMI00614	0.000369704	0.000755004		LOCMI00614	-1.69239e-05	-0.00020876		LOCMI00614	0.000132553	0.000544404		LOCMI00614	0.000812361	0.00235105		LOCMI00614	0.00072661	0.00120272
LOCMI00615	0.000301058	-0.00142976		LOCMI00615	0.000679349	-0.00115451		LOCMI00615	-4.79199e-05	0.000939194		LOCMI00615	0.000140065	0.000180635		LOCMI00615	0.00157115	0.00161495
LOCMI00616	-1.03055e-16	1.82895e-15		LOCMI00616	1.15309e-17	-1.01781e-16		LOCMI00616	1.23339e-18	-6.95654e-18		LOCMI00616	1.59023e-06	1.09389e-05		LOCMI00616	2.85385e-07	8.79543e-06
LOCMI00619	4.63216e-05	-0.000227682		LOCMI00619	0.000131331	-0.000108426		LOCMI00619	-9.11462e-06	9.27367e-05		LOCMI00619	5.87452e-05	0.00011182		LOCMI00619	0.000239706	0.000200363
LOCMI00620	6.31659e-06	-3.10475e-05		LOCMI00620	2.91751e-05	-9.68733e-05		LOCMI00620	-6.55142e-07	2.95497e-05		LOCMI00620	2.68932e-06	-7.41637e-06		LOCMI00620	5.39925e-06	3.60876e-05
LOCMI00621	7.76286e-06	-7.6481e-05		LOCMI00621	5.27701e-05	-5.75425e-05		LOCMI00621	4.10358e-06	5.05196e-05		LOCMI00621	9.25212e-06	-1.2377e-05		LOCMI00621	9.73675e-05	0.000123564
LOCMI00622	-3.85603e-05	-0.000225482		LOCMI00622	-1.36856e-05	2.52511e-05		LOCMI00622	-3.93274e-19	2.37426e-18		LOCMI00622	2.75933e-05	5.21634e-05		LOCMI00622	3.24443e-05	6.18818e-05
LOCMI00624	1.57915e-05	-7.76188e-05		LOCMI00624	2.75032e-05	-0.000127285		LOCMI00624	-1.44751e-06	6.61699e-05		LOCMI00624	1.56e-05	-5.30622e-05		LOCMI00624	6.35963e-05	0.000166869
LOCMI00626	-0.000397852	0.0029457		LOCMI00626	-1.83539e-05	-1.10202e-05		LOCMI00626	-1.43522e-05	9.41969e-05		LOCMI00626	-9.5473e-05	0.000158118		LOCMI00626	0.000439541	0.002697
LOCMI00627	3.28882e-05	0.00037389		LOCMI00627	-2.08422e-06	-1.46291e-05		LOCMI00627	-1.42858e-09	1.04043e-05		LOCMI00627	4.1426e-05	1.52104e-05		LOCMI00627	8.45803e-05	0.000291647
LOCMI00628	-0.000190541	0.00357125		LOCMI00628	-2.11321e-06	1.335e-05		LOCMI00628	9.94326e-19	-6.49901e-18		LOCMI00628	7.91665e-05	-0.000447359		LOCMI00628	0.00109796	0.00208864
LOCMI00629	9.84111e-07	-2.48389e-05		LOCMI00629	3.29927e-05	-3.6422e-05		LOCMI00629	-2.92362e-20	1.59938e-19		LOCMI00629	4.06779e-06	4.40056e-05		LOCMI00629	3.04306e-05	1.23621e-05
LOCMI00630	1.40791e-16	-2.4973e-15		LOCMI00630	-1.57722e-17	1.32835e-16		LOCMI00630	-1.6907e-18	1.12796e-17		LOCMI00630	1.81198e-17	-2.93618e-17		LOCMI00630	3.29916e-13	1.48403e-12
LOCMI00633	4.11119e-05	0.000459852		LOCMI00633	1.19098e-05	2.64711e-05		LOCMI00633	6.6306e-08	-4.24285e-06		LOCMI00633	5.50494e-05	-2.43264e-05		LOCMI00633	7.9591e-05	0.000337878
LOCMI00634	-0.000211474	0.000889486		LOCMI00634	-0.000349032	-0.00137362		LOCMI00634	0.000368705	-0.00209174		LOCMI00634	0.00294674	0.0095104		LOCMI00634	0.000405325	0.00911903
LOCMI00635	-0.000265965	-0.000647775		LOCMI00635	4.58219e-06	-7.91026e-06		LOCMI00635	-7.90361e-06	4.6144e-06		LOCMI00635	8.74921e-05	-0.000415801		LOCMI00635	0.000234876	0.000583114
LOCMI00636	-0.00362016	-0.00430679		LOCMI00636	-7.69436e-05	-0.000281052		LOCMI00636	-2.89285e-05	0.000102057		LOCMI00636	0.000435089	-0.000104431		LOCMI00636	0.00213486	0.00520501
LOCMI00637	-1.31357e-16	2.32972e-15		LOCMI00637	1.47406e-17	-1.30715e-16		LOCMI00637	1.5714e-18	-9.52921e-18		LOCMI00637	-0.00114101	7.8818e-05		LOCMI00637	0.000629679	0.00074199
LOCMI00638	-0.000422443	0.00179946		LOCMI00638	-7.03981e-05	0.000106996		LOCMI00638	7.16656e-05	-0.000334605		LOCMI00638	3.04286e-05	0.00107368		LOCMI00638	7.06574e-05	0.00320158
LOCMI00639	4.94799e-05	-0.000243206		LOCMI00639	0.000244216	-0.000337943		LOCMI00639	-4.98252e-06	0.000145662		LOCMI00639	3.36075e-05	0.000117651		LOCMI00639	0.000374153	0.000340415
LOCMI00640	0.000424248	0.000287581		LOCMI00640	4.71288e-05	0.00018701		LOCMI00640	-1.35361e-05	6.74612e-05		LOCMI00640	0.000854002	6.4496e-05		LOCMI00640	0.00106041	0.000300408
LOCMI00641	-0.00104008	-0.00440223		LOCMI00641	-0.00215149	-0.00328726		LOCMI00641	8.5506e-05	0.000396521		LOCMI00641	0.00027779	-0.00677315		LOCMI00641	0.00373949	0.00888529
LOCMI00642	3.10492e-05	-0.00120241		LOCMI00642	-2.8463e-05	8.19064e-05		LOCMI00642	-2.22615e-05	-4.60313e-05		LOCMI00642	0.000111061	-0.000774674		LOCMI00642	8.60349e-05	0.00166822
LOCMI00644	4.22783e-05	-0.000238897		LOCMI00644	-2.0453e-06	1.15744e-05		LOCMI00644	5.38519e-06	4.60726e-05		LOCMI00644	0.000772613	0.000141125		LOCMI00644	0.00135078	3.5077e-05
LOCMI00645	-2.60977e-05	0.000505576		LOCMI00645	7.26915e-06	-2.40723e-05		LOCMI00645	3.21718e-05	8.44146e-05		LOCMI00645	-8.15599e-06	1.11836e-05		LOCMI00645	7.04976e-05	0.000426514
LOCMI00646	1.96059e-05	7.30731e-05		LOCMI00646	-7.5811e-06	-4.02722e-05		LOCMI00646	-7.7032e-07	1.5878e-05		LOCMI00646	0.000709276	0.0112601		LOCMI00646	0.00235808	0.00739781
LOCMI00647	7.36935e-06	-3.62221e-05		LOCMI00647	1.83896e-06	-5.10364e-05		LOCMI00647	-3.86112e-07	5.44173e-06		LOCMI00647	-3.50672e-19	5.94312e-19		LOCMI00647	5.94822e-06	1.98725e-05
LOCMI00648	1.89498e-05	-9.31426e-05		LOCMI00648	5.70058e-05	-0.000119087		LOCMI00648	-1.24509e-06	6.03488e-05		LOCMI00648	3.50054e-05	0.000113572		LOCMI00648	0.000137145	4.32937e-05
LOCMI00649	0.000672503	0.000705082		LOCMI00649	7.66726e-05	0.000199269		LOCMI00649	-2.01929e-05	0.000141095		LOCMI00649	-0.000106004	8.98865e-05		LOCMI00649	0.000465301	0.000543453
LOCMI00650	-0.00125491	0.000237938		LOCMI00650	0.00216809	-0.00565025		LOCMI00650	0.000545466	-0.00147615		LOCMI00650	-0.00871644	-0.0109636		LOCMI00650	0.00814541	0.00512486
LOCMI00651	-0.000132902	3.35674e-05		LOCMI00651	1.84947e-06	9.47912e-06		LOCMI00651	4.31094e-06	-6.72259e-06		LOCMI00651	4.65546e-05	-0.000275468		LOCMI00651	4.83657e-05	0.000257109
LOCMI00652	0.000166071	-0.000812472		LOCMI00652	-3.05378e-05	2.4229e-05		LOCMI00652	4.059e-05	-0.000218801		LOCMI00652	0.000872563	-0.000322003		LOCMI00652	0.00112802	0.00110715
LOCMI00653	0.000560731	-0.0070834		LOCMI00653	-4.57354e-05	-0.000362919		LOCMI00653	-6.39032e-05	0.000310842		LOCMI00653	0.000135299	-0.000449635		LOCMI00653	0.000174384	0.00488943
LOCMI00654	5.03044e-05	-0.000250489		LOCMI00654	0.000115408	-0.000128737		LOCMI00654	-6.12805e-06	9.62993e-05		LOCMI00654	1.96315e-05	-7.01187e-05		LOCMI00654	0.000325557	0.00045183
LOCMI00655	-0.000149603	-4.91652e-05		LOCMI00655	1.58095e-06	2.57699e-05		LOCMI00655	2.92934e-06	-1.90375e-05		LOCMI00655	0.000509974	0.00147196		LOCMI00655	0.000285334	0.00115838
LOCMI00656	0.00143878	0.00149684		LOCMI00656	-9.81561e-06	-5.59239e-05		LOCMI00656	2.83802e-06	7.19979e-05		LOCMI00656	-3.74797e-05	0.000287817		LOCMI00656	0.000302771	0.00173867
LOCMI00657	6.73769e-05	-0.000331174		LOCMI00657	0.00016039	-0.000353775		LOCMI00657	-5.68785e-06	6.39443e-05		LOCMI00657	-1.25027e-06	0.000101963		LOCMI00657	0.000339222	0.000264881
LOCMI00659	1.24124e-16	-2.21137e-15		LOCMI00659	-1.39461e-17	1.20009e-16		LOCMI00659	-5.03096e-06	-1.82832e-05		LOCMI00659	1.59425e-17	-2.69476e-17		LOCMI00659	1.35819e-06	5.7805e-06
LOCMI00660	-0.000514286	-0.00120098		LOCMI00660	-5.28918e-05	-5.78811e-05		LOCMI00660	6.49865e-06	-0.000126284		LOCMI00660	0.000526825	0.00148159		LOCMI00660	8.43878e-05	0.000204132
LOCMI00661	-4.21694e-05	0.000148265		LOCMI00661	-1.59823e-06	-1.26118e-05		LOCMI00661	-6.52891e-06	4.37451e-05		LOCMI00661	2.72528e-05	-0.00049414		LOCMI00661	6.59658e-05	0.000487733
LOCMI00662	-0.000451858	-0.00133903		LOCMI00662	0.000202073	2.57041e-05		LOCMI00662	-6.13675e-05	0.000956167		LOCMI00662	0.000214974	-0.000481959		LOCMI00662	0.00154536	0.00123355
LOCMI00663	1.87289e-05	-5.56261e-05		LOCMI00663	-3.81174e-06	3.95582e-06		LOCMI00663	-1.96717e-06	-9.52127e-06		LOCMI00663	3.61667e-05	-2.02549e-05		LOCMI00663	2.53886e-05	0.000123229
LOCMI00664	1.16559e-16	-2.05937e-15		LOCMI00664	-5.47426e-06	1.01004e-05		LOCMI00664	-1.39594e-18	8.78241e-18		LOCMI00664	7.83167e-06	-9.35669e-06		LOCMI00664	1.17107e-05	6.29564e-05
LOCMI00665	3.15829e-05	-0.000155238		LOCMI00665	7.90124e-05	-0.000167556		LOCMI00665	-5.10262e-06	9.52802e-05		LOCMI00665	2.52487e-05	-2.65466e-05		LOCMI00665	0.000187519	0.000201187
LOCMI00666	-0.000650261	0.000217189		LOCMI00666	5.82945e-05	-0.000115326		LOCMI00666	8.88916e-05	-0.000455293		LOCMI00666	3.46771e-05	0.000107624		LOCMI00666	0.000521028	0.000337705
LOCMI00667	-0.000201603	0.000508549		LOCMI00667	-2.16403e-05	1.88658e-05		LOCMI00667	2.39739e-06	1.81191e-06		LOCMI00667	-0.000133046	0.000156353		LOCMI00667	2.80553e-05	0.000623582
LOCMI00668	3.15829e-05	-0.000155238		LOCMI00668	0.000102823	-1.96241e-05		LOCMI00668	-2.1604e-06	0.000143896		LOCMI00668	4.383e-05	-4.95338e-05		LOCMI00668	0.000444192	0.000302499
LOCMI00669	0.000638913	-0.00331259		LOCMI00669	0.00160212	-0.00327001		LOCMI00669	-4.97992e-06	0.00171435		LOCMI00669	0.000536428	0.000609474		LOCMI00669	0.00302602	0.00389602
LOCMI00670	-0.000114382	-0.00145794		LOCMI00670	5.0161e-06	-3.47338e-05		LOCMI00670	5.79559e-06	9.43464e-06		LOCMI00670	-4.32077e-05	-4.31725e-05		LOCMI00670	0.000214146	0.000965199
LOCMI00671	8.47956e-17	-1.50917e-15		LOCMI00671	-1.77678e-07	8.44378e-06		LOCMI00671	-1.01944e-18	5.8982e-18		LOCMI00671	4.39921e-06	-1.57049e-05		LOCMI00671	9.8127e-06	8.38104e-06
LOCMI00672	7.5763e-17	-1.34611e-15		LOCMI00672	-8.45243e-18	7.71736e-17		LOCMI00672	-9.03992e-19	5.89789e-18		LOCMI00672	5.48345e-05	-6.97109e-05		LOCMI00672	6.48548e-05	0.000215761
LOCMI00673	0.000803662	-0.0178245		LOCMI00673	0.00104173	-0.00489577		LOCMI00673	0.000456334	-0.00141322		LOCMI00673	-0.00406925	-0.000204391		LOCMI00673	0.00634885	0.0126879
LOCMI00674	3.5794e-05	-0.000175936		LOCMI00674	9.74884e-05	-0.000271157		LOCMI00674	-4.94425e-06	3.54073e-05		LOCMI00674	1.56857e-05	6.11108e-05		LOCMI00674	0.000154298	0.000133989
LOCMI00675	1.98199e-06	-0.000249114		LOCMI00675	1.14574e-17	-9.23971e-17		LOCMI00675	1.21139e-18	-7.2945e-18		LOCMI00675	-1.31185e-17	2.21985e-17		LOCMI00675	4.04997e-05	0.000202827
LOCMI00676	0.000449845	-0.00033189		LOCMI00676	-0.000166494	0.000111533		LOCMI00676	-5.40875e-06	8.52055e-05		LOCMI00676	0.000202547	-0.000583025		LOCMI00676	0.000703047	0.000674368
LOCMI00677	-5.688e-05	0.000307956		LOCMI00677	-0.000102238	2.53851e-05		LOCMI00677	-3.44603e-06	2.26265e-05		LOCMI00677	0.000130699	-0.000488886		LOCMI00677	0.000305083	0.000109912
LOCMI00678	2.42136e-05	-0.000119016		LOCMI00678	8.3402e-05	-3.52844e-05		LOCMI00678	-5.48044e-07	4.72785e-05		LOCMI00678	-1.30862e-05	-1.02774e-05		LOCMI00678	5.23516e-05	0.000166766
LOCMI00679	-6.73924e-18	1.19334e-16		LOCMI00679	8.25334e-05	-0.000340629		LOCMI00679	-1.41878e-05	0.000183656		LOCMI00679	7.86974e-05	-5.60052e-05		LOCMI00679	1.11622e-05	7.71184e-05
LOCMI00680	-0.0193283	0.0169075		LOCMI00680	-0.000817067	0.0058837		LOCMI00680	0.00757942	-0.000534088		LOCMI00680	-0.0234158	0.01077		LOCMI00680	0.0322583	0.0242591
LOCMI00681	3.62669e-06	-4.9788e-05		LOCMI00681	3.87107e-07	-7.22525e-06		LOCMI00681	8.5495e-19	-5.63698e-18		LOCMI00681	-9.17249e-18	1.60739e-17		LOCMI00681	6.93349e-07	3.16542e-05
LOCMI00682	0.000164013	-3.86731e-05		LOCMI00682	-6.72734e-05	-0.000192373		LOCMI00682	-8.34434e-05	0.000152968		LOCMI00682	0.000406117	-0.000456559		LOCMI00682	0.000566284	0.000569672
LOCMI00683	-1.91674e-05	7.8689e-05		LOCMI00683	-7.79054e-06	1.05447e-06		LOCMI00683	1.09992e-18	-7.12512e-18		LOCMI00683	8.70429e-06	2.51316e-05		LOCMI00683	2.37743e-05	9.08733e-05
LOCMI00684	1.7897e-05	-8.7968e-05		LOCMI00684	4.82937e-05	-0.000216836		LOCMI00684	-5.18263e-06	0.000146607		LOCMI00684	2.94276e-05	9.55664e-05		LOCMI00684	1.20898e-05	6.16943e-05
LOCMI00685	7.59255e-17	-1.3477e-15		LOCMI00685	-8.53357e-18	6.78223e-17		LOCMI00685	-9.02358e-19	5.36081e-18		LOCMI00685	-2.62054e-05	2.80731e-05		LOCMI00685	1.8335e-06	4.92026e-05
LOCMI00686	2.79843e-05	3.57719e-05		LOCMI00686	-2.40253e-05	5.67178e-06		LOCMI00686	-3.7499e-06	-5.57936e-06		LOCMI00686	-5.12412e-05	9.14034e-06		LOCMI00686	8.43991e-05	2.36404e-06
LOCMI00687	2.42136e-05	-0.000119016		LOCMI00687	4.35323e-05	-1.95492e-05		LOCMI00687	-2.07559e-07	2.88417e-05		LOCMI00687	4.7169e-06	2.38249e-05		LOCMI00687	0.00014725	0.000151138
LOCMI00688	9.36961e-05	-0.000460538		LOCMI00688	0.000127209	-0.000163221		LOCMI00688	-6.27001e-06	0.000159411		LOCMI00688	4.48092e-05	-1.47585e-06		LOCMI00688	0.000491374	0.000617098
LOCMI00689	7.79571e-05	0.00155903		LOCMI00689	6.71594e-06	0.000240926		LOCMI00689	-3.7894e-05	-1.02317e-06		LOCMI00689	0.000288775	-3.00743e-05		LOCMI00689	0.000669525	0.00122677
LOCMI00690	-0.000162626	-1.83916e-05		LOCMI00690	5.50188e-06	-4.42133e-05		LOCMI00690	4.77531e-06	-3.08883e-05		LOCMI00690	0.000545762	-0.00189235		LOCMI00690	0.000277681	0.00136923
LOCMI00691	-0.000988582	0.0033874		LOCMI00691	0.000426534	-0.000462467		LOCMI00691	0.000121203	-1.63631e-05		LOCMI00691	0.000722543	-0.00143094		LOCMI00691	0.000359322	0.00244609
LOCMI00692	-0.000340273	0.00112864		LOCMI00692	6.35981e-05	-0.000584371		LOCMI00692	5.41318e-06	0.000185724		LOCMI00692	-0.000317037	-0.000158871		LOCMI00692	0.000377332	0.00125172
LOCMI00693	-0.000266805	0.0023699		LOCMI00693	6.99348e-05	9.54676e-06		LOCMI00693	1.44503e-06	-2.56014e-05		LOCMI00693	0.000708236	-0.00056152		LOCMI00693	0.00115285	0.00145818
LOCMI00694	0.000298098	-0.00386571		LOCMI00694	-9.54107e-05	-0.000542488		LOCMI00694	-8.44132e-05	-0.000425399		LOCMI00694	0.000721457	0.000524998		LOCMI00694	0.000327237	0.00263256
LOCMI00695	2.10553e-05	-0.000103492		LOCMI00695	3.61114e-05	-0.000194993		LOCMI00695	-5.18831e-06	8.72515e-05		LOCMI00695	3.42678e-06	2.30691e-05		LOCMI00695	6.87567e-05	5.29544e-05
LOCMI00696	-0.000480473	5.55393e-05		LOCMI00696	5.26596e-05	-0.0021097		LOCMI00696	0.00024053	-0.00087233		LOCMI00696	-0.00132774	0.000896115		LOCMI00696	0.00284354	0.00213214
LOCMI00697	2.63191e-05	-0.000129365		LOCMI00697	6.25042e-05	-0.000173217		LOCMI00697	-1.29114e-06	8.4817e-05		LOCMI00697	2.0272e-05	2.35619e-05		LOCMI00697	0.000108285	0.000119413
LOCMI00698	9.13807e-05	0.000548251		LOCMI00698	-0.000109794	-0.000111855		LOCMI00698	-8.74213e-06	0.00021711		LOCMI00698	0.000707002	-0.00099042		LOCMI00698	0.00124745	0.000640654
LOCMI00699	-5.02484e-05	0.00143779		LOCMI00699	6.4439e-05	-0.000188568		LOCMI00699	2.2318e-05	-5.29513e-05		LOCMI00699	-0.000627523	0.000340248		LOCMI00699	0.000358436	0.00127587
LOCMI00700	0.00058699	-0.000125529		LOCMI00700	-0.000182146	-0.000227341		LOCMI00700	-5.45626e-05	0.000113263		LOCMI00700	0.000162389	5.399e-05		LOCMI00700	0.000539366	1.09645e-05
LOCMI00701	-1.1768e-17	2.09223e-16		LOCMI00701	1.31579e-18	-1.19388e-17		LOCMI00701	1.39828e-19	-8.76472e-19		LOCMI00701	2.01559e-05	4.11928e-05		LOCMI00701	9.65249e-06	3.81093e-05
LOCMI00702	-3.00208e-05	-0.000597909		LOCMI00702	-2.45349e-05	-0.000119522		LOCMI00702	4.41794e-06	-3.03932e-05		LOCMI00702	-0.000204024	-0.00018085		LOCMI00702	0.000381741	0.000349322
LOCMI00703	2.84246e-05	-0.000139714		LOCMI00703	8.79262e-05	-0.000225895		LOCMI00703	-1.71592e-05	0.000216512		LOCMI00703	3.42831e-05	-3.22287e-05		LOCMI00703	0.000150544	0.000201625
LOCMI00704	1.47387e-05	-7.24443e-05		LOCMI00704	0.000127195	-3.91157e-05		LOCMI00704	-7.7032e-07	1.5878e-05		LOCMI00704	6.05389e-05	-6.81111e-05		LOCMI00704	0.000310352	0.00035183
LOCMI00705	0.000233734	-0.00269868		LOCMI00705	5.44234e-06	-1.4316e-05		LOCMI00705	-4.17567e-06	2.85905e-06		LOCMI00705	-0.000114239	-0.000271341		LOCMI00705	0.000437815	0.00180567
LOCMI00706	4.98674e-05	0.000921943		LOCMI00706	-3.33194e-05	-0.000291622		LOCMI00706	-1.9223e-06	0.000129014		LOCMI00706	0.00170964	0.00425255		LOCMI00706	0.00172513	0.00426393
LOCMI00707	-0.000190676	0.000116153		LOCMI00707	1.52006e-05	-5.58853e-05		LOCMI00707	1.18091e-05	2.48805e-05		LOCMI00707	-5.62499e-05	0.000411241		LOCMI00707	3.06275e-05	0.000389255
LOCMI00708	-0.0147414	0.0126855		LOCMI00708	-0.00160341	0.00206244		LOCMI00708	-0.0078601	0.000443285		LOCMI00708	0.00859066	0.00631206		LOCMI00708	0.0214628	0.0359691
LOCMI00709	-0.000470791	-0.000893631		LOCMI00709	-3.38286e-05	-0.000158284		LOCMI00709	4.63998e-05	-0.000110937		LOCMI00709	-0.00112217	-0.00127707		LOCMI00709	0.00128464	0.00206476
LOCMI00710	2.63191e-05	-0.000129365		LOCMI00710	6.92861e-06	-0.000154355		LOCMI00710	-6.02739e-06	1.63973e-05		LOCMI00710	2.70711e-05	0.000151128		LOCMI00710	8.26517e-05	1.36514e-06
LOCMI00711	-6.38798e-05	0.000263046		LOCMI00711	0.000399703	0.000672905		LOCMI00711	0.000136089	0.000205377		LOCMI00711	-0.000451645	-0.000575431		LOCMI00711	8.91313e-05	0.000205636
LOCMI00712	0.000265444	-0.000422903		LOCMI00712	2.70698e-05	-5.42271e-05		LOCMI00712	-1.14924e-05	2.12102e-05		LOCMI00712	-2.73836e-05	-0.000419472		LOCMI00712	0.000330075	0.000757784
LOCMI00713	0.000255866	-0.000158449		LOCMI00713	-2.48537e-05	-8.44661e-05		LOCMI00713	-1.55565e-06	6.37765e-05		LOCMI00713	0.000112222	0.000384982		LOCMI00713	0.00015493	0.000299919
LOCMI00714	3.85636e-06	-2.32664e-05		LOCMI00714	-2.47116e-05	-0.000175688		LOCMI00714	-9.83586e-07	-4.76064e-06		LOCMI00714	-1.62093e-05	-3.99535e-05		LOCMI00714	3.41172e-05	8.38182e-05
LOCMI00715	-7.86012e-05	-0.000417858		LOCMI00715	5.23329e-06	3.49101e-05		LOCMI00715	-6.74263e-07	-1.48649e-05		LOCMI00715	8.47895e-06	3.6148e-05		LOCMI00715	0.000101671	0.000346151
LOCMI00716	0.000206835	-0.00167506		LOCMI00716	5.81648e-05	-1.41948e-05		LOCMI00716	3.70503e-06	-0.00110539		LOCMI00716	0.000695411	0.00219932		LOCMI00716	0.000558322	9.00498e-05
LOCMI00717	0.00113859	-0.00137917		LOCMI00717	-0.00105156	0.000282514		LOCMI00717	-2.73021e-05	0.0004139		LOCMI00717	0.00253055	0.00312184		LOCMI00717	0.00298541	0.00129202
LOCMI00718	-5.61774e-17	1.00467e-15		LOCMI00718	6.3048e-18	-5.48646e-17		LOCMI00718	6.71377e-19	-3.95587e-18		LOCMI00718	6.32868e-06	-2.89616e-05		LOCMI00718	1.86409e-05	5.81738e-05
LOCMI00719	5.26382e-06	-2.58729e-05		LOCMI00719	-1.51906e-17	1.34121e-16		LOCMI00719	-1.63098e-18	1.09743e-17		LOCMI00719	-3.19573e-06	2.9504e-05		LOCMI00719	2.72449e-05	5.71524e-06
LOCMI00722	0.00104607	0.000112528		LOCMI00722	-0.000165682	0.000301075		LOCMI00722	4.82792e-06	3.62991e-05		LOCMI00722	0.000119318	0.00121579		LOCMI00722	0.000598857	0.00102647
LOCMI00723	-0.000224104	0.00104226		LOCMI00723	-2.51067e-05	3.82752e-05		LOCMI00723	3.82185e-05	0.000498299		LOCMI00723	0.00200157	0.00125478		LOCMI00723	0.00259818	0.00123472
LOCMI00724	0.000579008	-0.000356606		LOCMI00724	3.66469e-05	0.000116368		LOCMI00724	7.73476e-06	-4.24714e-05		LOCMI00724	0.00201676	0.00403184		LOCMI00724	0.00280855	0.00315877
LOCMI00725	8.2791e-05	3.78361e-05		LOCMI00725	-6.1414e-06	-1.08681e-05		LOCMI00725	7.83694e-07	-7.02392e-06		LOCMI00725	4.65253e-05	0.00015583		LOCMI00725	8.78615e-05	0.000161658
LOCMI00726	0.000205758	0.000556461		LOCMI00726	1.75293e-05	2.71028e-05		LOCMI00726	-4.69348e-07	2.62871e-05		LOCMI00726	-2.0625e-05	-0.000269357		LOCMI00726	0.000318315	0.000294324
LOCMI00727	-6.50798e-05	-5.23908e-05		LOCMI00727	-1.3587e-07	-0.000111361		LOCMI00727	-9.8715e-07	4.99599e-05		LOCMI00727	-2.42842e-05	4.33244e-05		LOCMI00727	7.47159e-06	5.44664e-05
LOCMI00730	0.000320523	-0.000746604		LOCMI00730	3.82852e-06	-1.43885e-05		LOCMI00730	-1.06757e-05	0.000141499		LOCMI00730	-0.00055255	-0.000652859		LOCMI00730	0.000945344	0.00101374
LOCMI00731	2.77846e-05	-0.00034432		LOCMI00731	-1.10545e-05	-1.95625e-05		LOCMI00731	5.15448e-07	1.3276e-05		LOCMI00731	9.19958e-05	0.000145856		LOCMI00731	0.000171278	0.000140163
LOCMI00732	-2.29877e-05	7.54573e-06		LOCMI00732	2.72844e-18	-2.35075e-17		LOCMI00732	2.9262e-19	-1.71831e-18		LOCMI00732	-2.87849e-05	-7.35104e-06		LOCMI00732	3.83734e-05	2.95631e-05
LOCMI00733	-9.36405e-05	-7.62758e-05		LOCMI00733	-1.05586e-17	9.21869e-17		LOCMI00733	-1.81106e-05	0.000591145		LOCMI00733	1.20847e-17	-2.07043e-17		LOCMI00733	0.000157174	0.000135698
LOCMI00734	-0.00137609	0.00260086		LOCMI00734	-0.000320192	0.00160366		LOCMI00734	0.00119738	0.000366772		LOCMI00734	-0.000903046	0.000240696		LOCMI00734	0.00249634	0.00692168
LOCMI00735	0.000313683	-7.82954e-05		LOCMI00735	1.17923e-06	-5.83431e-06		LOCMI00735	4.7522e-06	5.05742e-05		LOCMI00735	0.000156667	-0.000212111		LOCMI00735	0.000345409	0.000391466
LOCMI00736	0.000245086	-0.00112262		LOCMI00736	0.000566329	-0.000536702		LOCMI00736	-4.57755e-06	0.000612086		LOCMI00736	0.000124366	-7.33241e-05		LOCMI00736	0.0014296	0.00165443
LOCMI00737	-6.29101e-05	0.000455189		LOCMI00737	-8.1508e-05	9.97529e-06		LOCMI00737	2.29366e-05	-0.00100977		LOCMI00737	0.000838376	0.000121701		LOCMI00737	0.00104778	9.10801e-05
LOCMI00738	0.000665329	-3.97997e-05		LOCMI00738	2.08401e-05	8.98589e-05		LOCMI00738	-3.29126e-06	0.000128666		LOCMI00738	0.00049623	-0.000732175		LOCMI00738	0.00129499	0.000922165
LOCMI00739	0.000702079	0.00136223		LOCMI00739	2.85934e-18	-2.4486e-17		LOCMI00739	2.69945e-06	-1.38155e-05		LOCMI00739	-3.26273e-18	5.53472e-18		LOCMI00739	0.000523407	0.000972824
LOCMI00740	9.68961e-05	7.37099e-05		LOCMI00740	3.94293e-06	2.43332e-05		LOCMI00740	1.41831e-18	-7.80379e-18		LOCMI00740	9.01183e-06	-8.12658e-05		LOCMI00740	9.62093e-05	0.000124204
LOCMI00741	5.79021e-05	-0.000284602		LOCMI00741	3.58411e-05	-4.71621e-05		LOCMI00741	-7.7032e-07	1.5878e-05		LOCMI00741	6.31894e-06	8.72321e-06		LOCMI00741	0.000199656	0.00031716
LOCMI00742	0.000141619	0.000220078		LOCMI00742	-4.91312e-06	-8.69446e-06		LOCMI00742	-2.38173e-19	1.44044e-18		LOCMI00742	0.00546142	-0.0028877		LOCMI00742	0.00654609	0.000168486
LOCMI00743	-8.06164e-05	0.00053275		LOCMI00743	1.03642e-05	8.10702e-05		LOCMI00743	3.05615e-05	-8.1027e-05		LOCMI00743	0.000126686	-0.000909917		LOCMI00743	0.000579389	0.000448951
LOCMI00744	0.000270616	0.00138099		LOCMI00744	5.24239e-05	-6.40719e-05		LOCMI00744	-6.05074e-05	-4.7625e-05		LOCMI00744	-0.000338145	0.000323634		LOCMI00744	0.000289798	0.00134456
LOCMI00745	-9.7785e-05	-0.000634891		LOCMI00745	-8.17714e-06	-4.16159e-05		LOCMI00745	-0.000513903	-0.000146418		LOCMI00745	0.000401591	-0.000724273		LOCMI00745	0.000913604	0.00166091
LOCMI00746	2.93236e-05	-7.84676e-06		LOCMI00746	3.23764e-18	-2.67736e-17		LOCMI00746	2.97043e-06	-2.08492e-05		LOCMI00746	-7.15216e-06	5.05266e-05		LOCMI00746	4.45227e-05	1.88552e-05
LOCMI00748	0.000466333	0.00161714		LOCMI00748	-0.000946384	-0.00051435		LOCMI00748	-0.000323895	-0.000666073		LOCMI00748	0.000867935	-0.000102531		LOCMI00748	0.00215935	0.00315546
LOCMI00749	-0.00204126	0.00332701		LOCMI00749	-3.86878e-05	5.49472e-06		LOCMI00749	-8.79052e-06	-0.000148076		LOCMI00749	-0.000169831	0.00016275		LOCMI00749	0.00303325	0.00269706
LOCMI00750	-0.00113103	-0.0012999		LOCMI00750	3.42549e-05	7.23494e-05		LOCMI00750	-0.00109636	0.00106042		LOCMI00750	-0.000670169	-0.000403858		LOCMI00750	0.0018027	0.00150293
LOCMI00751	-0.0047916	-0.00410029		LOCMI00751	-0.0108693	0.0309847		LOCMI00751	-4.50341e-05	0.00282498		LOCMI00751	-0.00271481	-0.00259763		LOCMI00751	0.000664874	0.000877392
LOCMI00752	0.00110864	-0.00069809		LOCMI00752	0.000100105	0.000244757		LOCMI00752	7.52536e-05	0.000164816		LOCMI00752	0.0027072	-0.00232697		LOCMI00752	0.00412652	0.00381774
LOCMI00753	1.7897e-05	-8.7968e-05		LOCMI00753	3.06069e-05	-5.76335e-05		LOCMI00753	-4.22732e-06	5.25228e-05		LOCMI00753	1.37343e-06	-1.62591e-05		LOCMI00753	8.86607e-05	0.000110176
LOCMI00754	4.62218e-05	2.69641e-05		LOCMI00754	-2.41555e-06	9.87364e-05		LOCMI00754	-2.1133e-06	-2.82199e-05		LOCMI00754	-0.000282014	-0.00106858		LOCMI00754	1.7184e-05	0.000664144
LOCMI00755	0.000346795	0.000391368		LOCMI00755	-2.8857e-05	4.93771e-05		LOCMI00755	2.25439e-05	-9.52767e-05		LOCMI00755	-0.000298724	0.000138763		LOCMI00755	9.33276e-05	0.000761253
LOCMI00756	1.85822e-05	5.02659e-05		LOCMI00756	6.30456e-18	-5.09823e-17		LOCMI00756	6.77686e-19	-4.28046e-18		LOCMI00756	9.84362e-06	-6.17486e-05		LOCMI00756	2.78608e-05	1.08377e-05
LOCMI00757	-0.00486326	-0.00120383		LOCMI00757	-1.57154e-05	-4.04739e-05		LOCMI00757	1.99847e-05	8.23921e-05		LOCMI00757	3.63848e-05	-0.000140451		LOCMI00757	0.00371342	0.00126278
LOCMI00758	-0.00244292	-0.00425143		LOCMI00758	-2.00905e-06	-4.3522e-05		LOCMI00758	-5.64548e-06	1.63489e-05		LOCMI00758	2.84264e-05	-0.000113567		LOCMI00758	0.00238767	0.00317202
LOCMI00759	0.00136384	0.00315285		LOCMI00759	-6.36321e-05	0.00033602		LOCMI00759	4.17341e-05	7.27192e-05		LOCMI00759	-0.00103816	-0.00145599		LOCMI00759	0.000132733	0.00117211
LOCMI00761	-0.000213551	-4.15271e-05		LOCMI00761	8.20448e-06	0.000187304		LOCMI00761	2.47367e-05	0.000149282		LOCMI00761	-0.000290988	0.000166139		LOCMI00761	0.0005981	0.000605774
LOCMI00762	-0.000500587	0.00199206		LOCMI00762	0.000232566	0.000126938		LOCMI00762	0.000113676	7.43121e-05		LOCMI00762	0.000354044	0.00165587		LOCMI00762	0.00113835	0.00291805
LOCMI00763	5.6044e-05	-0.00102737		LOCMI00763	3.54813e-05	5.7847e-05		LOCMI00763	-2.53593e-06	-9.11476e-05		LOCMI00763	-1.9747e-05	-0.000203084		LOCMI00763	0.000149721	0.000894476
LOCMI00764	-0.000240096	-0.000801735		LOCMI00764	5.50417e-06	-2.6379e-05		LOCMI00764	0.000109838	-0.000436447		LOCMI00764	-7.64134e-05	-5.14848e-05		LOCMI00764	0.000128094	0.000869427
LOCMI00765	-2.36923e-05	-3.68455e-05		LOCMI00765	2.81737e-18	-2.61909e-17		LOCMI00765	3.01917e-19	-1.75004e-18		LOCMI00765	-5.11317e-06	4.72065e-05		LOCMI00765	2.80296e-05	1.07684e-05
LOCMI00766	-6.28711e-05	-0.000191125		LOCMI00766	-1.86792e-18	1.72307e-17		LOCMI00766	-2.02762e-19	1.25709e-18		LOCMI00766	2.13324e-18	-3.64725e-18		LOCMI00766	5.79318e-06	0.000146632
LOCMI00767	0.000920422	-0.00105658		LOCMI00767	8.88569e-08	-3.01905e-06		LOCMI00767	-1.12074e-06	-1.34242e-06		LOCMI00767	3.63267e-06	-2.5453e-05		LOCMI00767	5.42168e-05	0.000610032
LOCMI00771	-0.000149256	0.00132389		LOCMI00771	-5.17516e-08	1.10069e-05		LOCMI00771	-5.72082e-05	-0.000204829		LOCMI00771	3.97682e-05	-0.000101864		LOCMI00771	0.000111762	0.000843706
LOCMI00772	2.94774e-05	-0.000144889		LOCMI00772	0.000106769	-0.000123488		LOCMI00772	-1.11137e-05	0.000186967		LOCMI00772	2.93838e-05	1.17589e-05		LOCMI00772	0.000161049	0.000176978
LOCMI00773	1.32787e-16	-2.34882e-15		LOCMI00773	-1.89449e-06	5.48252e-06		LOCMI00773	1.54254e-06	-7.89457e-06		LOCMI00773	1.70312e-17	-2.90476e-17		LOCMI00773	5.48459e-06	6.19725e-06
LOCMI00774	-0.000178271	0.000887205		LOCMI00774	-5.39868e-05	9.0107e-06		LOCMI00774	-0.000332877	0.000421496		LOCMI00774	-5.19129e-05	-0.000230026		LOCMI00774	0.000409645	0.000586354
LOCMI00775	-6.24895e-18	1.11315e-16		LOCMI00775	7.00455e-19	-5.48478e-18		LOCMI00775	-1.90477e-09	1.38724e-05		LOCMI00775	3.77482e-05	-4.40999e-05		LOCMI00775	1.95614e-05	1.28055e-05
LOCMI00776	0.000180476	0.000209374		LOCMI00776	1.08061e-05	-5.9262e-05		LOCMI00776	-0.000329838	-0.000572984		LOCMI00776	2.38534e-06	1.64083e-05		LOCMI00776	0.000749214	0.000455196
LOCMI00777	-4.17563e-05	-4.15213e-05		LOCMI00777	-3.33152e-05	-0.000320532		LOCMI00777	1.71024e-06	-7.53784e-06		LOCMI00777	-0.0162374	-0.0397043		LOCMI00777	0.0378054	0.00611114
LOCMI00778	-6.87977e-05	-0.000635076		LOCMI00778	-3.04779e-05	-8.97638e-05		LOCMI00778	-2.19139e-05	0.000189118		LOCMI00778	-7.70751e-05	0.000291464		LOCMI00778	5.95741e-05	0.000180618
LOCMI00779	1.11321e-16	-1.97602e-15		LOCMI00779	-1.2482e-17	1.1201e-16		LOCMI00779	-1.3109e-18	6.72102e-18		LOCMI00779	-3.81371e-06	2.47366e-05		LOCMI00779	8.21592e-06	2.6095e-05
LOCMI00780	0.000980323	-0.0014634		LOCMI00780	-0.000338913	-0.00421872		LOCMI00780	-0.000149677	0.00201617		LOCMI00780	0.000807521	-0.0015615		LOCMI00780	0.00364616	0.000782011
LOCMI00781	0.00169408	-0.000142483		LOCMI00781	1.64545e-18	-1.41696e-17		LOCMI00781	1.77347e-19	-1.17616e-18		LOCMI00781	1.05344e-05	-2.43154e-05		LOCMI00781	0.00114861	0.000114726
LOCMI00783	-0.000269701	0.000746135		LOCMI00783	-2.42165e-06	0.000252243		LOCMI00783	1.09807e-05	-7.78179e-05		LOCMI00783	-0.000127798	0.000350035		LOCMI00783	0.000135592	0.000671534
LOCMI00784	-0.00264743	-0.00459184		LOCMI00784	0.000718414	0.000784909		LOCMI00784	0.00170757	-0.00639601		LOCMI00784	0.00152816	-0.00442049		LOCMI00784	0.000415526	0.00619194
LOCMI00785	0.000236043	0.000315091		LOCMI00785	-2.57674e-06	2.66178e-05		LOCMI00785	-8.54535e-06	7.56372e-05		LOCMI00785	0.000185368	-0.000697496		LOCMI00785	0.000654006	9.21045e-05
LOCMI00786	-0.00153989	-0.00162885		LOCMI00786	-0.000105574	0.0010328		LOCMI00786	-0.00110824	0.000575309		LOCMI00786	0.000898978	-0.0010123		LOCMI00786	0.00075224	0.00225788
LOCMI00787	0.000286402	-0.00025273		LOCMI00787	-2.98217e-05	-1.71482e-06		LOCMI00787	1.12441e-05	3.90069e-05		LOCMI00787	0.000151662	-0.000474872		LOCMI00787	0.000441946	0.000772619
LOCMI00788	0.000906194	-0.00250445		LOCMI00788	-7.30548e-05	-0.00202898		LOCMI00788	-0.000437697	-0.00079639		LOCMI00788	-0.00326816	-0.00115523		LOCMI00788	0.00436483	0.00104997
LOCMI00789	-0.000299455	0.00309243		LOCMI00789	-1.94297e-05	0.000106065		LOCMI00789	-9.81171e-06	-0.000125721		LOCMI00789	0.000398694	0.00118057		LOCMI00789	0.000178548	0.00261163
LOCMI00790	-2.37427e-05	1.48106e-05		LOCMI00790	6.73937e-06	9.33933e-06		LOCMI00790	1.17174e-06	-7.61501e-06		LOCMI00790	3.12544e-06	-1.71195e-06		LOCMI00790	2.62256e-05	5.08362e-06
LOCMI00792	-0.00492774	0.00818628		LOCMI00792	-2.21344e-05	7.22549e-06		LOCMI00792	0.000369221	-0.00156712		LOCMI00792	-4.91156e-05	-0.000154629		LOCMI00792	0.00515071	0.00594405
LOCMI00793	1.47387e-05	-7.24443e-05		LOCMI00793	3.20608e-05	-3.78532e-05		LOCMI00793	-3.457e-06	3.66448e-05		LOCMI00793	3.09647e-05	-5.80996e-05		LOCMI00793	0.000136827	0.000179129
LOCMI00794	0.000142196	0.000183665		LOCMI00794	5.21538e-06	-1.88785e-06		LOCMI00794	-1.15833e-06	1.63252e-05		LOCMI00794	0.000182189	0.00041937		LOCMI00794	0.000485217	0.000397592
LOCMI00795	-0.000561066	-0.000131426		LOCMI00795	-1.58069e-06	1.47456e-05		LOCMI00795	-1.03542e-05	-6.06582e-05		LOCMI00795	-0.00115078	-0.00115692		LOCMI00795	0.00134661	0.00033163
LOCMI00796	-9.68854e-18	1.72338e-16		LOCMI00796	1.08446e-18	-8.77467e-18		LOCMI00796	-2.89398e-05	-1.58504e-05		LOCMI00796	1.59023e-06	1.09389e-05		LOCMI00796	4.22404e-05	2.68115e-05
LOCMI00797	-0.00104612	-0.00406306		LOCMI00797	0.00016513	-0.00097015		LOCMI00797	0.000109943	-0.000336594		LOCMI00797	-0.00104798	0.00143492		LOCMI00797	0.000364802	0.00262088
LOCMI00798	-0.00230113	-0.00313523		LOCMI00798	2.56317e-05	-4.12214e-05		LOCMI00798	5.73649e-06	-2.98993e-05		LOCMI00798	-0.000109885	0.000723913		LOCMI00798	0.00296133	0.000753876
LOCMI00799	-0.000302805	0.0010617		LOCMI00799	-3.07753e-05	0.000234014		LOCMI00799	-1.38733e-05	-4.15666e-05		LOCMI00799	1.99557e-05	0.000119669		LOCMI00799	6.88038e-05	0.000907544
LOCMI00800	0.00027505	-0.000451731		LOCMI00800	3.18018e-05	-3.40425e-05		LOCMI00800	-1.19816e-05	8.23879e-05		LOCMI00800	0.000268735	-0.00149178		LOCMI00800	0.000526676	0.000837732
LOCMI00801	-0.000426031	0.000306408		LOCMI00801	0.000418667	0.00224223		LOCMI00801	0.000144742	-0.000348749		LOCMI00801	-0.000636567	0.000643396		LOCMI00801	0.00181594	0.000520923
LOCMI00802	0.000102592	0.000349235		LOCMI00802	-1.4503e-07	-6.54179e-06		LOCMI00802	1.48663e-18	-8.69556e-18		LOCMI00802	5.20264e-06	-2.32649e-05		LOCMI00802	0.000138197	0.000244001
LOCMI00803	0.0042495	0.00521389		LOCMI00803	8.05097e-05	0.000345463		LOCMI00803	5.78996e-05	6.55338e-05		LOCMI00803	0.00062067	0.000123743		LOCMI00803	0.00285321	0.00397811
LOCMI00804	0.00219978	0.00131749		LOCMI00804	-0.000593496	0.00281268		LOCMI00804	-9.97139e-05	0.000171408		LOCMI00804	0.00297631	0.000719959		LOCMI00804	0.00559883	2.36982e-05
LOCMI00805	4.90167e-05	-8.37259e-06		LOCMI00805	-2.45656e-06	-4.34723e-06		LOCMI00805	9.1106e-07	-5.17534e-06		LOCMI00805	5.99759e-06	-0.000179976		LOCMI00805	0.000285508	0.000298264
LOCMI00806	9.36171e-06	-6.10994e-05		LOCMI00806	1.22975e-06	-6.79294e-06		LOCMI00806	6.5819e-07	2.97029e-06		LOCMI00806	2.15382e-07	-2.09335e-05		LOCMI00806	9.9818e-06	5.8989e-05
LOCMI00807	-0.000105497	0.000749844		LOCMI00807	-2.45716e-05	-0.000189384		LOCMI00807	-8.97502e-05	0.000212618		LOCMI00807	0.00051039	-0.000342418		LOCMI00807	0.000160773	0.00103158
LOCMI00808	0.000293292	0.000618591		LOCMI00808	-3.98694e-05	-0.000189405		LOCMI00808	2.47964e-06	-8.80252e-05		LOCMI00808	-0.000432578	0.000158289		LOCMI00808	0.000383402	0.000554808
LOCMI00809	0.000109626	-0.000169976		LOCMI00809	4.53207e-06	-1.33742e-05		LOCMI00809	2.71321e-07	1.82126e-05		LOCMI00809	6.5033e-06	-2.90812e-05		LOCMI00809	0.000111468	0.000169496
LOCMI00811	5.38235e-05	-9.85697e-05		LOCMI00811	-2.90971e-05	-0.000119423		LOCMI00811	-5.19318e-05	-0.000136307		LOCMI00811	1.64255e-05	-4.70177e-05		LOCMI00811	5.06101e-05	9.40312e-05
LOCMI00812	0.0025981	0.00469838		LOCMI00812	2.08343e-05	0.000163477		LOCMI00812	-5.89777e-05	0.000182873		LOCMI00812	-7.90643e-05	0.000374701		LOCMI00812	0.00442106	0.00155985
LOCMI00813	2.10553e-05	-0.000103492		LOCMI00813	2.48276e-05	-0.000139504		LOCMI00813	-6.76991e-06	7.56121e-05		LOCMI00813	1.45889e-05	4.42662e-05		LOCMI00813	4.5354e-05	3.57229e-05
LOCMI00814	-0.00189004	5.92789e-07		LOCMI00814	0.00035709	2.31189e-05		LOCMI00814	0.00125639	-0.0041397		LOCMI00814	0.00101609	-0.00329617		LOCMI00814	0.000849797	0.00305846
LOCMI00815	-0.000228183	-0.000433001		LOCMI00815	-4.60768e-06	-3.75953e-05		LOCMI00815	1.06485e-05	5.37942e-06		LOCMI00815	2.7248e-05	-0.000147726		LOCMI00815	0.000134452	0.000567092
LOCMI00816	-0.000189369	-3.97186e-05		LOCMI00816	-2.13178e-05	-5.02862e-05		LOCMI00816	1.14608e-05	-3.6216e-07		LOCMI00816	-0.000475024	-4.79136e-05		LOCMI00816	0.000256955	0.000692881
LOCMI00817	1.40339e-16	-2.48971e-15		LOCMI00817	-1.57169e-17	1.37312e-16		LOCMI00817	-1.72026e-18	1.22628e-17		LOCMI00817	1.18167e-07	-2.6e-05		LOCMI00817	9.62899e-06	1.88598e-05
LOCMI00818	-9.54353e-06	2.6907e-05		LOCMI00818	1.38941e-17	-1.20184e-16		LOCMI00818	-3.72108e-06	1.59605e-06		LOCMI00818	-1.58417e-17	2.69878e-17		LOCMI00818	1.60303e-05	2.12345e-05
LOCMI00819	6.36975e-17	-1.12672e-15		LOCMI00819	-7.14599e-18	6.83509e-17		LOCMI00819	-7.6335e-19	4.55817e-18		LOCMI00819	-1.21814e-05	1.42793e-05		LOCMI00819	2.10416e-05	1.74819e-05
LOCMI00820	6.31659e-06	-3.10475e-05		LOCMI00820	6.95426e-06	-3.16496e-05		LOCMI00820	-2.42499e-06	6.14876e-05		LOCMI00820	3.98891e-06	-3.56081e-07		LOCMI00820	4.02332e-05	1.62113e-05
LOCMI00821	0.000362521	0.00181923		LOCMI00821	5.678e-06	0.00029479		LOCMI00821	-4.44545e-05	-3.93422e-05		LOCMI00821	0.00628171	-0.00323661		LOCMI00821	0.00921508	0.000539349
LOCMI00822	4.63247e-05	-0.000382562		LOCMI00822	6.13411e-06	-3.62803e-05		LOCMI00822	-4.5253e-06	-8.68357e-06		LOCMI00822	-2.86333e-05	-1.08246e-05		LOCMI00822	7.29639e-06	0.000215508
LOCMI00823	-0.000311824	-0.000192394		LOCMI00823	-4.34659e-05	-0.000105961		LOCMI00823	1.61525e-05	-8.10424e-05		LOCMI00823	0.00085289	0.0015474		LOCMI00823	0.000870082	0.000605727
LOCMI00824	0.000223996	0.000510541		LOCMI00824	6.02874e-07	4.31102e-07		LOCMI00824	-6.86208e-06	5.23723e-05		LOCMI00824	-2.63315e-05	2.73866e-05		LOCMI00824	0.000300033	0.000314335
LOCMI00825	-0.00110093	-0.00183676		LOCMI00825	0.000226443	-0.000349662		LOCMI00825	0.00013476	-0.000820084		LOCMI00825	-0.000250376	3.47879e-05		LOCMI00825	0.00117439	0.0014129
LOCMI00826	-5.25268e-05	-0.00162101		LOCMI00826	4.6214e-05	-0.000155602		LOCMI00826	-1.62704e-05	9.28322e-05		LOCMI00826	0.000134886	-0.000841251		LOCMI00826	0.000362805	0.00146815
LOCMI00827	0.000353968	0.00173065		LOCMI00827	2.67195e-05	-0.000276829		LOCMI00827	0.000145662	-0.000277216		LOCMI00827	0.000927156	-6.11229e-05		LOCMI00827	0.00275662	9.28928e-05
LOCMI00828	0.000491086	-0.00113499		LOCMI00828	-7.12855e-05	0.000364337		LOCMI00828	-0.00115653	-0.00190779		LOCMI00828	0.00181158	0.00149936		LOCMI00828	0.000283378	0.0016586
LOCMI00829	-0.000408572	7.49468e-05		LOCMI00829	-2.59775e-06	7.98736e-06		LOCMI00829	-2.94128e-05	-0.00017319		LOCMI00829	0.000354117	-0.00087768		LOCMI00829	3.1889e-05	0.000226254
LOCMI00831	-3.91626e-05	-0.000184479		LOCMI00831	1.3975e-05	-2.13594e-06		LOCMI00831	-1.34108e-05	3.54847e-05		LOCMI00831	0.000342908	0.00145111		LOCMI00831	0.000275165	0.00124115
LOCMI00832	0.000761906	-0.000414629		LOCMI00832	-1.39319e-05	0.000180233		LOCMI00832	5.83862e-06	-1.72985e-06		LOCMI00832	0.000473622	-0.000510171		LOCMI00832	0.000907946	0.000893732
LOCMI00834	4.40401e-17	-7.81885e-16		LOCMI00834	2.58412e-07	4.00397e-05		LOCMI00834	-2.86145e-06	-1.37225e-06		LOCMI00834	5.9847e-06	-8.37191e-06		LOCMI00834	1.11981e-05	3.43346e-05
LOCMI00835	-0.000530889	-0.00103308		LOCMI00835	1.81548e-05	7.15783e-06		LOCMI00835	-1.21118e-05	-6.13464e-05		LOCMI00835	-2.03377e-05	0.00100612		LOCMI00835	0.000903977	0.0005186
LOCMI00836	2.23263e-05	0.000503724		LOCMI00836	-4.9184e-06	2.85019e-06		LOCMI00836	1.59837e-06	-4.72499e-06		LOCMI00836	4.13849e-05	-0.000108012		LOCMI00836	9.38538e-05	0.000216188
LOCMI00837	4.57645e-17	-8.12217e-16		LOCMI00837	1.525e-05	-3.63718e-05		LOCMI00837	-7.72223e-07	1.08835e-05		LOCMI00837	5.85827e-18	-1.01304e-17		LOCMI00837	1.35096e-05	1.4225e-06
LOCMI00838	-0.000349551	-0.000154497		LOCMI00838	0.000125131	-0.000214192		LOCMI00838	0.000674998	-0.00167274		LOCMI00838	-0.000106083	3.02858e-05		LOCMI00838	0.000831594	0.00093348
LOCMI00839	2.13971e-05	-0.000314306		LOCMI00839	3.99443e-06	-6.23531e-07		LOCMI00839	5.308e-06	2.02364e-05		LOCMI00839	1.26574e-05	-5.79233e-05		LOCMI00839	0.000112813	0.000368171
LOCMI00840	-3.52228e-06	0.000236738		LOCMI00840	6.12408e-07	1.44344e-05		LOCMI00840	-2.48072e-06	1.06404e-06		LOCMI00840	0.000459747	-0.00113723		LOCMI00840	0.000379141	0.000873646
LOCMI00841	4.16832e-18	-7.41593e-17		LOCMI00841	-4.21012e-06	7.19748e-06		LOCMI00841	-4.92243e-20	2.61106e-19		LOCMI00841	5.35886e-19	-8.83757e-19		LOCMI00841	1.31437e-06	1.00546e-05
LOCMI00842	-0.00121774	0.00309619		LOCMI00842	0.000111801	-0.000112507		LOCMI00842	0.000355584	-0.000655667		LOCMI00842	-0.000386144	0.002096		LOCMI00842	0.000133287	0.00310723
LOCMI00843	0.000341118	0.000867808		LOCMI00843	-1.22659e-17	1.00904e-16		LOCMI00843	-1.29472e-18	8.0477e-18		LOCMI00843	1.39885e-17	-2.41327e-17		LOCMI00843	0.00050918	0.000559231
LOCMI00844	-7.98922e-05	0.00103211		LOCMI00844	4.05821e-07	1.51163e-05		LOCMI00844	4.24956e-06	0.000152312		LOCMI00844	-0.000502106	-0.000779007		LOCMI00844	0.000990655	0.000503366
LOCMI00845	-2.46325e-05	-6.57409e-06		LOCMI00845	7.05499e-08	9.8836e-06		LOCMI00845	1.24685e-18	-8.37626e-18		LOCMI00845	-0.000704239	0.00239365		LOCMI00845	0.000785793	0.00223785
LOCMI00846	0.000168857	-1.13024e-05		LOCMI00846	-8.88271e-06	-0.000106505		LOCMI00846	1.14673e-05	-8.52029e-05		LOCMI00846	0.000332178	0.000235843		LOCMI00846	0.000875772	0.000388765
LOCMI00849	0.00100153	-0.00192178		LOCMI00849	6.78577e-05	-0.000404208		LOCMI00849	0.000114718	-3.35156e-05		LOCMI00849	0.000878051	-0.00329525		LOCMI00849	0.000677423	0.00340897
LOCMI00850	0.000125745	0.000710585		LOCMI00850	6.22555e-05	-4.94789e-05		LOCMI00850	4.39489e-06	-0.00034945		LOCMI00850	-0.000242833	0.000750046		LOCMI00850	3.97207e-05	0.0011175
LOCMI00851	2.18772e-05	0.000100644		LOCMI00851	-1.06646e-17	1.00602e-16		LOCMI00851	-7.7032e-07	1.5878e-05		LOCMI00851	0.000266329	0.000510356		LOCMI00851	0.00012201	0.00021332
LOCMI00852	0.000180639	1.97627e-06		LOCMI00852	-0.000244012	0.00022028		LOCMI00852	-3.91157e-05	0.000222769		LOCMI00852	9.6313e-05	0.000787612		LOCMI00852	0.00129719	0.000974701
LOCMI00854	0.00154023	0.000702787		LOCMI00854	-5.94474e-05	-0.000596973		LOCMI00854	-0.000765732	0.00026523		LOCMI00854	-0.000120638	8.90524e-06		LOCMI00854	0.000496118	0.00104167
LOCMI00855	5.35919e-06	-4.73414e-05		LOCMI00855	-1.11267e-17	1.02657e-16		LOCMI00855	-1.17946e-18	7.04129e-18		LOCMI00855	1.27964e-17	-2.0945e-17		LOCMI00855	1.99709e-05	3.15297e-05
LOCMI00857	9.02682e-05	0.000454195		LOCMI00857	-3.48947e-06	2.94476e-05		LOCMI00857	-0.00120624	-0.000131511		LOCMI00857	0.000849826	0.000954555		LOCMI00857	0.00208612	0.00109038
LOCMI00858	0.0020335	0.00808147		LOCMI00858	0.00133869	-0.00281265		LOCMI00858	-0.00013334	-0.00103976		LOCMI00858	-0.00133757	-5.73672e-05		LOCMI00858	0.00152832	0.00734273
LOCMI00859	4.21106e-06	-2.06984e-05		LOCMI00859	1.9078e-05	-6.57046e-05		LOCMI00859	-3.86112e-07	5.44173e-06		LOCMI00859	1.32859e-05	-1.31887e-05		LOCMI00859	2.0249e-05	3.44546e-05
LOCMI00860	-0.00172793	-0.00583311		LOCMI00860	2.13616e-05	-7.55006e-05		LOCMI00860	-9.79581e-05	-0.000225497		LOCMI00860	1.65147e-05	4.76182e-06		LOCMI00860	0.00132233	0.00586094
LOCMI00861	4.06865e-05	0.000141586		LOCMI00861	-1.39175e-05	-1.68414e-05		LOCMI00861	9.19584e-07	-3.99837e-07		LOCMI00861	0.000162739	9.1274e-05		LOCMI00861	0.00030944	0.000102796
LOCMI00862	0.000303589	-7.02425e-05		LOCMI00862	7.90634e-05	-0.000462536		LOCMI00862	2.36186e-05	-7.90495e-05		LOCMI00862	0.00262308	0.00385648		LOCMI00862	0.00514703	0.00443796
LOCMI00863	-0.000562697	0.000274925		LOCMI00863	-0.000628392	0.00230405		LOCMI00863	-5.84968e-05	0.000569166		LOCMI00863	0.000737406	0.00061237		LOCMI00863	0.000734161	0.000377205
LOCMI00864	-3.36756e-05	0.00394671		LOCMI00864	4.35941e-05	7.17735e-05		LOCMI00864	9.81928e-05	0.00045255		LOCMI00864	-0.000403104	0.000175585		LOCMI00864	0.00101157	0.00308208
LOCMI00865	0.000215532	-0.00118499		LOCMI00865	3.95141e-06	-2.53631e-06		LOCMI00865	-7.92136e-07	-2.46759e-05		LOCMI00865	-0.00182315	-0.00104771		LOCMI00865	0.00107094	0.000888436
LOCMI00866	-0.00015878	-2.5843e-05		LOCMI00866	-5.28608e-06	4.95359e-06		LOCMI00866	3.39444e-06	-1.96956e-06		LOCMI00866	0.000517056	-0.000157792		LOCMI00866	0.000494053	0.000486808
LOCMI00867	-9.72642e-05	0.00136831		LOCMI00867	2.7332e-06	2.32606e-05		LOCMI00867	1.28903e-07	-2.2136e-05		LOCMI00867	-0.000176583	0.00211775		LOCMI00867	0.00106862	0.00324269
LOCMI00868	-1.13728e-16	2.01557e-15		LOCMI00868	1.27038e-17	-1.14958e-16		LOCMI00868	1.36493e-18	-8.76956e-18		LOCMI00868	-1.45775e-17	2.4811e-17		LOCMI00868	2.66459e-13	1.19857e-12
LOCMI00869	-7.64995e-17	1.36077e-15		LOCMI00869	8.55611e-18	-7.73421e-17		LOCMI00869	9.25545e-19	-5.88113e-18		LOCMI00869	2.44906e-05	-6.42356e-05		LOCMI00869	2.64357e-05	2.42427e-05
LOCMI00870	-6.56887e-05	-5.9698e-05		LOCMI00870	1.95312e-06	-2.83397e-05		LOCMI00870	-2.44184e-06	5.28549e-05		LOCMI00870	0.000259026	0.000292904		LOCMI00870	0.000335455	9.07985e-05
LOCMI00871	0.000179837	-0.000280258		LOCMI00871	7.75918e-05	0.000129549		LOCMI00871	5.38185e-05	-6.49872e-05		LOCMI00871	0.00069142	-0.000339948		LOCMI00871	0.00127595	0.000636516
LOCMI00872	-0.000307235	4.8021e-05		LOCMI00872	5.44501e-05	-2.29515e-06		LOCMI00872	9.96519e-06	1.46953e-05		LOCMI00872	0.00163798	-0.000953861		LOCMI00872	0.00174995	0.00126882
LOCMI00873	0.000694717	-0.00140037		LOCMI00873	8.19662e-05	-0.00024445		LOCMI00873	-0.00012043	-0.00046602		LOCMI00873	-3.32734e-06	-0.000361735		LOCMI00873	7.14359e-05	0.000241736
LOCMI00874	1.90339e-05	-0.000782312		LOCMI00874	-7.52008e-05	0.00013088		LOCMI00874	-2.70516e-06	8.6965e-05		LOCMI00874	0.000265651	0.000858917		LOCMI00874	0.000578144	4.6507e-05
LOCMI00875	0.00022513	0.000931829		LOCMI00875	-9.67107e-07	-3.93822e-05		LOCMI00875	-1.20011e-05	-1.49234e-05		LOCMI00875	0.000169069	2.3242e-05		LOCMI00875	2.02989e-05	0.000475013
LOCMI00876	1.05276e-06	-5.17459e-06		LOCMI00876	9.68229e-06	-1.82344e-05		LOCMI00876	-1.0858e-06	2.95089e-05		LOCMI00876	1.29949e-07	-1.12022e-05		LOCMI00876	6.99089e-07	1.65334e-05
LOCMI00877	-1.04788e-16	1.85094e-15		LOCMI00877	5.09819e-08	6.87289e-06		LOCMI00877	-3.36221e-06	-4.02725e-06		LOCMI00877	-1.69219e-05	-5.36688e-05		LOCMI00877	6.11269e-05	5.73838e-05
LOCMI00878	0.00013065	-0.000205377		LOCMI00878	4.33319e-05	0.000125751		LOCMI00878	7.55012e-06	-0.000165374		LOCMI00878	-0.000469374	-0.000499002		LOCMI00878	0.000155855	0.000567421
LOCMI00879	3.13843e-17	-5.59758e-16		LOCMI00879	-3.52521e-18	3.02231e-17		LOCMI00879	-3.73197e-19	2.26214e-18		LOCMI00879	5.98522e-06	2.63032e-05		LOCMI00879	4.62842e-06	2.21562e-05
LOCMI00880	-5.35409e-06	-3.98079e-05		LOCMI00880	3.50082e-05	-0.000115371		LOCMI00880	1.08145e-18	-7.57812e-18		LOCMI00880	1.09342e-05	7.41557e-05		LOCMI00880	3.72422e-05	7.39035e-05
LOCMI00881	2.69608e-05	-0.000176602		LOCMI00881	5.20393e-05	-0.000189894		LOCMI00881	4.9534e-06	5.8015e-05		LOCMI00881	6.09305e-05	-2.48412e-05		LOCMI00881	0.000186837	0.00030701
LOCMI00882	7.36935e-05	-0.000362221		LOCMI00882	4.29036e-05	-0.000249494		LOCMI00882	-1.78848e-05	0.000265452		LOCMI00882	2.16927e-05	-3.14977e-06		LOCMI00882	0.000197862	0.000343484
LOCMI00883	-0.000867123	-0.00175734		LOCMI00883	-2.53288e-18	2.52356e-17		LOCMI00883	-3.36221e-06	-4.02725e-06		LOCMI00883	-1.01931e-05	4.8931e-05		LOCMI00883	0.000796611	0.00101713
LOCMI00884	-0.000869189	-0.0100578		LOCMI00884	-0.00496841	0.0182134		LOCMI00884	0.00106483	0.0129348		LOCMI00884	-0.00125234	0.00240363		LOCMI00884	0.00483799	0.0114066
LOCMI00885	3.15829e-06	-1.55238e-05		LOCMI00885	1.33517e-06	-7.16388e-05		LOCMI00885	8.33021e-19	-5.32619e-18		LOCMI00885	-9.04797e-18	1.56847e-17		LOCMI00885	2.42691e-06	2.2131e-07
LOCMI00886	0.000342925	-0.000143218		LOCMI00886	3.70032e-05	-0.000183681		LOCMI00886	-4.77579e-05	0.000199409		LOCMI00886	9.37484e-05	-8.55147e-05		LOCMI00886	0.000634727	1.91492e-05
LOCMI00887	-0.000416665	-0.000534953		LOCMI00887	-7.02055e-06	0.000121445		LOCMI00887	-2.99311e-05	-4.55974e-05		LOCMI00887	0.000648402	-7.88193e-05		LOCMI00887	0.000508642	0.000203124
LOCMI00888	5.66855e-05	0.000232649		LOCMI00888	2.27959e-05	-4.77325e-05		LOCMI00888	6.84072e-06	1.42133e-05		LOCMI00888	-5.06783e-05	0.00082795		LOCMI00888	0.000116803	0.00101071
LOCMI00889	0.000228267	-0.000458128		LOCMI00889	8.85856e-05	2.37576e-05		LOCMI00889	-2.0458e-05	-8.05356e-05		LOCMI00889	0.00175626	-0.000816724		LOCMI00889	0.00260818	0.00156098
LOCMI00890	-4.35649e-05	0.000492623		LOCMI00890	3.22694e-05	7.04049e-05		LOCMI00890	-2.84573e-06	2.62081e-05		LOCMI00890	-0.00138198	-0.00174752		LOCMI00890	0.000828789	0.000860805
LOCMI00891	-4.95051e-05	0.00283969		LOCMI00891	6.37548e-05	-0.000832082		LOCMI00891	1.99177e-05	-3.19103e-05		LOCMI00891	0.000651425	-0.00161869		LOCMI00891	0.00187294	0.00157411
LOCMI00892	-7.20012e-05	5.27588e-05		LOCMI00892	-2.26804e-06	-1.11326e-05		LOCMI00892	-1.76173e-06	8.3345e-05		LOCMI00892	-6.62752e-05	-0.000104967		LOCMI00892	4.21618e-05	4.2914e-05
LOCMI00893	3.68468e-05	-0.000181111		LOCMI00893	2.88921e-05	-7.34639e-05		LOCMI00893	1.25636e-06	9.76577e-06		LOCMI00893	5.98522e-06	2.63032e-05		LOCMI00893	0.000160496	0.000166451
LOCMI00894	2.31608e-05	-0.000113841		LOCMI00894	0.000156737	-0.000208976		LOCMI00894	-9.18324e-06	0.000123038		LOCMI00894	2.63428e-05	5.44064e-05		LOCMI00894	0.000181656	0.000157121
LOCMI00895	1.68146e-05	-2.02176e-05		LOCMI00895	-4.47271e-18	3.7897e-17		LOCMI00895	-4.63651e-19	2.35493e-18		LOCMI00895	5.09885e-18	-8.86219e-18		LOCMI00895	7.9436e-05	3.0829e-05
LOCMI00896	-5.04529e-05	9.18241e-05		LOCMI00896	3.20612e-05	2.52297e-05		LOCMI00896	1.93091e-05	-2.46301e-06		LOCMI00896	0.00249013	-0.00075929		LOCMI00896	0.00323245	0.00130182
LOCMI00897	0.000155382	0.000324935		LOCMI00897	-1.07847e-17	9.86885e-17		LOCMI00897	-1.13564e-18	7.32715e-18		LOCMI00897	1.22975e-17	-2.12681e-17		LOCMI00897	8.2901e-05	0.000262818
LOCMI00898	2.35822e-17	-4.18004e-16		LOCMI00898	-2.65114e-18	2.14948e-17		LOCMI00898	5.43682e-06	3.45764e-05		LOCMI00898	3.02659e-18	-5.0856e-18		LOCMI00898	2.06051e-05	3.32248e-06
LOCMI00899	-0.000359437	0.000346512		LOCMI00899	5.46369e-06	-6.55603e-06		LOCMI00899	-1.40886e-05	-2.88588e-05		LOCMI00899	7.45312e-05	-0.000103298		LOCMI00899	0.000221709	1.77324e-05
LOCMI00900	0.000114828	1.64348e-05		LOCMI00900	1.91339e-05	4.18034e-05		LOCMI00900	6.95483e-06	0.000222799		LOCMI00900	-7.95782e-05	-0.000158142		LOCMI00900	0.000181346	0.000116865
LOCMI00901	4.24481e-07	7.90481e-06		LOCMI00901	1.98708e-18	-1.69985e-17		LOCMI00901	4.5553e-07	-2.58767e-06		LOCMI00901	-3.69571e-05	-1.4055e-05		LOCMI00901	2.12664e-05	1.75895e-05
LOCMI00902	-8.86755e-17	1.57868e-15		LOCMI00902	9.91365e-18	-8.58403e-17		LOCMI00902	1.06076e-18	-6.3656e-18		LOCMI00902	-5.72056e-06	3.71049e-05		LOCMI00902	1.23239e-05	3.91425e-05
LOCMI00903	-3.55836e-05	-3.82159e-05		LOCMI00903	-2.86087e-06	-5.11273e-06		LOCMI00903	1.26233e-18	-7.38552e-18		LOCMI00903	0.00490002	0.000759226		LOCMI00903	0.00763594	0.00036082
LOCMI00905	2.21081e-05	-0.000108666		LOCMI00905	4.40458e-05	-0.000166541		LOCMI00905	5.56869e-08	0.000102449		LOCMI00905	1.08974e-05	3.04646e-05		LOCMI00905	7.42317e-05	7.82397e-05
LOCMI00906	4.21106e-06	-2.06984e-05		LOCMI00906	1.35038e-05	3.3161e-06		LOCMI00906	4.59574e-19	-2.70206e-18		LOCMI00906	3.99015e-06	1.75354e-05		LOCMI00906	3.12053e-05	2.07443e-05
LOCMI00907	1.04143e-05	0.000105107		LOCMI00907	1.25805e-17	-1.22558e-16		LOCMI00907	1.33126e-18	-7.54098e-18		LOCMI00907	-1.4445e-17	2.42385e-17		LOCMI00907	2.11457e-05	4.68948e-05
LOCMI00908	-0.00069165	-0.00208176		LOCMI00908	-0.000132989	0.000180765		LOCMI00908	7.56353e-05	-0.000115467		LOCMI00908	0.00037105	0.000238783		LOCMI00908	0.000161285	0.00143017
LOCMI00909	0.000146292	-0.000426153		LOCMI00909	7.34109e-06	6.1347e-06		LOCMI00909	2.73318e-06	-1.5526e-05		LOCMI00909	4.92065e-19	-8.45558e-19		LOCMI00909	9.34864e-05	0.000302743
LOCMI00910	-0.00126796	0.000610993		LOCMI00910	-1.94746e-05	5.03473e-05		LOCMI00910	-1.95481e-05	0.000277438		LOCMI00910	9.08317e-05	5.20878e-05		LOCMI00910	0.000865563	0.000501078
LOCMI00911	0.000377682	0.000887395		LOCMI00911	-2.73385e-05	-4.81803e-05		LOCMI00911	1.77866e-05	-2.02105e-05		LOCMI00911	0.0015542	0.00204185		LOCMI00911	0.00110542	0.00184681
LOCMI00912	0.000503849	0.000635999		LOCMI00912	-4.87413e-05	0.000453178		LOCMI00912	-4.17825e-05	-0.00031708		LOCMI00912	0.00305408	-0.000185986		LOCMI00912	0.00260273	0.00104594
LOCMI00913	0.000297754	0.000658409		LOCMI00913	-4.88911e-05	9.86645e-05		LOCMI00913	8.82929e-05	-0.000262683		LOCMI00913	2.66143e-06	0.000190575		LOCMI00913	0.000169576	0.000262788
LOCMI00914	-0.000119276	0.00304119		LOCMI00914	-0.000441993	0.000921647		LOCMI00914	-7.01829e-05	0.00181915		LOCMI00914	0.000255647	-0.000727834		LOCMI00914	0.0028805	0.000714109
LOCMI00915	0.00512668	0.0132491		LOCMI00915	-0.00129209	-0.000258953		LOCMI00915	0.000144794	0.00132208		LOCMI00915	0.00810148	0.00375681		LOCMI00915	0.0135634	0.0131332
LOCMI00916	5.44004e-06	-7.46819e-05		LOCMI00916	-1.13344e-17	9.55963e-17		LOCMI00916	1.91888e-06	1.22034e-05		LOCMI00916	6.11152e-06	-1.51311e-05		LOCMI00916	1.92133e-05	5.50929e-05
LOCMI00917	-8.30994e-05	5.18373e-05		LOCMI00917	-7.12621e-19	6.30721e-18		LOCMI00917	-7.46807e-20	4.4787e-19		LOCMI00917	8.11775e-19	-1.40526e-18		LOCMI00917	7.56721e-05	3.03743e-05
LOCMI00918	-0.00160005	-1.59535e-05		LOCMI00918	-3.63394e-05	-0.000385042		LOCMI00918	6.20144e-05	7.37854e-05		LOCMI00918	0.000681682	-0.00280113		LOCMI00918	0.000142646	0.0033578
LOCMI00919	0.000286818	-0.000113724		LOCMI00919	2.86835e-05	-1.11577e-05		LOCMI00919	-1.43442e-05	2.45409e-05		LOCMI00919	-0.000626233	-1.58257e-05		LOCMI00919	0.00120469	0.000328764
LOCMI00920	1.27344e-06	2.37144e-05		LOCMI00920	-3.46278e-18	2.9363e-17		LOCMI00920	-3.71178e-19	2.41988e-18		LOCMI00920	1.02103e-05	-2.25458e-05		LOCMI00920	8.34753e-06	7.60608e-06
LOCMI00921	-0.000120446	0.00134838		LOCMI00921	-7.73736e-05	-0.000226252		LOCMI00921	-5.49622e-05	0.000190203		LOCMI00921	-0.000230397	0.000481288		LOCMI00921	0.000277259	0.00160496
LOCMI00922	-0.000133285	4.63553e-05		LOCMI00922	-6.37959e-06	7.37732e-05		LOCMI00922	-2.32662e-05	-0.000109909		LOCMI00922	5.85591e-05	-0.000215612		LOCMI00922	4.35506e-05	0.00029194
LOCMI00923	0.000212974	-0.000176207		LOCMI00923	-1.55592e-05	0.000263416		LOCMI00923	6.95767e-06	2.33679e-05		LOCMI00923	4.25101e-05	-0.00028723		LOCMI00923	0.000884393	0.000283728
LOCMI00925	-0.000354954	2.2531e-05		LOCMI00925	-4.07211e-05	4.2612e-05		LOCMI00925	1.37629e-05	-0.000230761		LOCMI00925	0.000154808	0.000533154		LOCMI00925	5.47874e-05	0.000377588
LOCMI00926	-0.000155051	0.000224623		LOCMI00926	7.73489e-06	-0.000101237		LOCMI00926	6.88794e-07	2.2218e-05		LOCMI00926	0.000709991	0.043285		LOCMI00926	0.00927741	0.0305356
LOCMI00928	2.10553e-06	-1.03492e-05		LOCMI00928	5.65513e-08	-4.44464e-06		LOCMI00928	-2.13316e-06	-1.88377e-05		LOCMI00928	1.20484e-05	-1.70601e-06		LOCMI00928	1.20293e-05	1.13288e-05
LOCMI00929	-6.75462e-05	-0.000309179		LOCMI00929	1.72291e-05	9.33867e-05		LOCMI00929	-0.000184915	-3.07172e-05		LOCMI00929	4.22085e-06	8.3475e-05		LOCMI00929	0.00230974	0.000763206
LOCMI00930	0.000421654	0.00190577		LOCMI00930	-4.39591e-05	0.000118733		LOCMI00930	-0.000217154	-0.000166826		LOCMI00930	0.00418447	0.000755761		LOCMI00930	0.00734255	0.00442476
LOCMI00931	-1.4803e-05	1.97573e-05		LOCMI00931	-3.2112e-06	9.39989e-06		LOCMI00931	-4.25121e-07	3.78855e-08		LOCMI00931	7.78427e-06	-9.36864e-05		LOCMI00931	1.6775e-05	5.33892e-05
LOCMI00932	-0.000274042	0.000188037		LOCMI00932	-0.000152127	-0.000351238		LOCMI00932	-0.000144345	-0.000545287		LOCMI00932	0.0005019	0.00266268		LOCMI00932	0.000657655	0.00222474
LOCMI00933	0.00044272	-0.00131593		LOCMI00933	-3.36665e-05	0.000342359		LOCMI00933	2.24352e-05	-0.000137639		LOCMI00933	6.66953e-05	4.46794e-05		LOCMI00933	0.000500434	0.000787044
LOCMI00934	-0.00157337	-0.000221625		LOCMI00934	-0.000111282	-0.000467954		LOCMI00934	-4.1733e-05	8.91998e-05		LOCMI00934	0.00166636	-0.000510858		LOCMI00934	0.00196343	0.000478607
LOCMI00935	-0.000307738	-0.00155318		LOCMI00935	-2.91537e-05	-0.000284449		LOCMI00935	4.79169e-05	1.1425e-06		LOCMI00935	-0.000428768	0.000273728		LOCMI00935	0.00116478	0.000540103
LOCMI00936	-7.36959e-06	8.36838e-05		LOCMI00936	-1.86813e-05	-2.42059e-05		LOCMI00936	8.24714e-19	-4.74629e-18		LOCMI00936	4.92258e-06	-1.02977e-06		LOCMI00936	3.06304e-05	0.000107535
LOCMI00937	1.69792e-06	3.16193e-05		LOCMI00937	-1.51551e-05	3.94163e-05		LOCMI00937	1.17174e-06	-7.61501e-06		LOCMI00937	1.44786e-05	-0.000121393		LOCMI00937	5.33173e-05	0.000187001
LOCMI00938	0.000950635	0.00178169		LOCMI00938	5.77182e-05	-0.000385448		LOCMI00938	3.31103e-06	7.67208e-06		LOCMI00938	0.000221739	0.000479441		LOCMI00938	0.00143023	0.00146031
LOCMI00939	1.00328e-16	-1.77283e-15		LOCMI00939	-1.12758e-17	9.22783e-17		LOCMI00939	-1.19437e-18	6.13143e-18		LOCMI00939	4.03762e-05	0.000921387		LOCMI00939	0.000252942	0.000707177
LOCMI00940	1.15804e-05	-5.69205e-05		LOCMI00940	4.24994e-05	-2.76293e-05		LOCMI00940	1.50484e-06	2.44584e-05		LOCMI00940	9.27372e-06	-2.75659e-06		LOCMI00940	7.08187e-05	9.226e-05
LOCMI00941	-0.000203057	-0.00127491		LOCMI00941	3.04667e-05	-0.000550675		LOCMI00941	2.34162e-05	-8.13508e-05		LOCMI00941	0.00172832	-0.000304964		LOCMI00941	0.00105517	0.000565393
LOCMI00942	-0.000118231	0.000968471		LOCMI00942	3.07186e-05	0.000126901		LOCMI00942	1.54915e-05	-8.13699e-05		LOCMI00942	0.000569857	0.00132084		LOCMI00942	0.000562415	0.00186379
LOCMI00944	1.08198e-06	-3.65825e-05		LOCMI00944	2.23851e-06	1.91675e-06		LOCMI00944	-3.14074e-19	1.98585e-18		LOCMI00944	-0.000655586	-0.0042472		LOCMI00944	0.000673352	0.00344445
LOCMI00945	-0.000163437	-0.0013106		LOCMI00945	4.46564e-06	4.03221e-05		LOCMI00945	-4.02874e-05	-0.000528015		LOCMI00945	2.22799e-06	8.81782e-05		LOCMI00945	0.000316524	0.000864441
LOCMI00946	-0.000408524	-0.0082867		LOCMI00946	-6.50631e-05	0.000200087		LOCMI00946	-6.62112e-06	-0.000301967		LOCMI00946	0.00504511	-0.000580261		LOCMI00946	0.00438357	0.0113727
LOCMI00947	-0.000631004	5.33542e-05		LOCMI00947	0.000277261	-0.00045327		LOCMI00947	6.32871e-05	-0.000386257		LOCMI00947	-0.000236377	-0.00196511		LOCMI00947	0.000420839	0.00114273
LOCMI00949	9.35983e-05	-0.000271557		LOCMI00949	-3.13123e-05	-0.000279473		LOCMI00949	7.51134e-06	-0.000218748		LOCMI00949	-0.00031148	0.00136788		LOCMI00949	0.000230446	0.00112178
LOCMI00950	0.000532216	-0.00157807		LOCMI00950	2.7552e-05	0.000175983		LOCMI00950	-5.49113e-05	0.000407195		LOCMI00950	0.000412542	-0.00113555		LOCMI00950	0.00155728	0.00140106
LOCMI00951	3.26357e-05	-0.000160412		LOCMI00951	4.41027e-05	-2.74344e-05		LOCMI00951	-9.31775e-07	3.53798e-05		LOCMI00951	3.58392e-06	0.000102847		LOCMI00951	0.000212805	0.000162013
LOCMI00952	4.55878e-17	-8.09882e-16		LOCMI00952	3.26816e-05	-2.42673e-05		LOCMI00952	-1.15833e-06	1.63252e-05		LOCMI00952	5.98337e-06	-5.34121e-07		LOCMI00952	2.216e-05	1.88896e-05
LOCMI00953	5.62753e-05	-7.06156e-05		LOCMI00953	1.59777e-06	-2.49412e-07		LOCMI00953	-1.50843e-06	-2.89452e-06		LOCMI00953	8.4803e-05	7.26603e-05		LOCMI00953	0.000161047	5.38856e-05
LOCMI00956	5.00026e-05	-0.00017349		LOCMI00956	-1.89023e-18	1.70411e-17		LOCMI00956	-3.89746e-05	-0.000183696		LOCMI00956	1.59687e-05	1.58772e-05		LOCMI00956	8.61421e-05	0.000109742
LOCMI00958	-0.00145671	0.000541828		LOCMI00958	2.71408e-05	-0.000237909		LOCMI00958	6.69076e-05	-0.000577389		LOCMI00958	-0.00016541	0.00612506		LOCMI00958	0.000873236	0.0060641
LOCMI00959	0.00214572	0.00539253		LOCMI00959	-0.000153291	0.00109971		LOCMI00959	-1.86524e-05	0.000218968		LOCMI00959	-0.000120029	0.00165839		LOCMI00959	0.0018947	0.0059373
LOCMI00960	9.10898e-05	0.000242035		LOCMI00960	-1.90752e-05	-4.56075e-05		LOCMI00960	-5.83052e-07	4.56534e-05		LOCMI00960	0.000245739	-5.98917e-05		LOCMI00960	0.000234269	0.000263973
LOCMI00961	-0.000125123	-0.000375793		LOCMI00961	-4.06167e-05	7.03823e-05		LOCMI00961	-9.13104e-05	0.000195876		LOCMI00961	0.00146847	-0.00175195		LOCMI00961	0.00227437	0.00102047
LOCMI00962	-0.000237539	0.000615918		LOCMI00962	2.18405e-05	-0.000112232		LOCMI00962	3.69099e-05	-0.00015589		LOCMI00962	-0.000234866	-8.13643e-05		LOCMI00962	0.00103132	0.000594552
LOCMI00963	-1.03507e-05	3.10387e-05		LOCMI00963	-2.65676e-06	3.719e-06		LOCMI00963	8.2253e-07	1.87265e-05		LOCMI00963	0.000703415	-0.000107542		LOCMI00963	0.000646396	0.000299987
LOCMI00964	4.45997e-05	-0.000129823		LOCMI00964	2.31194e-05	1.52789e-05		LOCMI00964	-7.7032e-07	1.5878e-05		LOCMI00964	0.000128833	-0.000205638		LOCMI00964	0.00018	0.000546629
LOCMI00965	-0.000356181	-0.000574557		LOCMI00965	8.38154e-06	-1.71462e-05		LOCMI00965	-1.37624e-06	2.42217e-05		LOCMI00965	-1.66191e-05	-0.000474927		LOCMI00965	0.000347225	0.000907375
LOCMI00967	-7.13878e-06	-5.30772e-05		LOCMI00967	1.57443e-17	-1.46356e-16		LOCMI00967	1.67306e-18	-1.12699e-17		LOCMI00967	-2.18789e-05	3.86377e-05		LOCMI00967	3.30706e-06	5.98636e-06
LOCMI00968	-0.000131138	3.70108e-05		LOCMI00968	-0.000224995	0.000416985		LOCMI00968	-1.11721e-05	-4.8102e-05		LOCMI00968	9.59977e-05	0.000125145		LOCMI00968	0.000230911	0.000158262
LOCMI00969	0.000554905	0.000168438		LOCMI00969	-9.93691e-06	-0.00021735		LOCMI00969	-9.92738e-06	-0.000140974		LOCMI00969	0.000853749	0.000487535		LOCMI00969	0.00129222	0.00113091
LOCMI00971	-9.89371e-17	1.76057e-15		LOCMI00971	1.1063e-17	-1.02264e-16		LOCMI00971	1.19199e-18	-7.41108e-18		LOCMI00971	5.87725e-06	8.50091e-05		LOCMI00971	1.63876e-05	5.4396e-05
LOCMI00972	2.91431e-05	-1.25207e-05		LOCMI00972	-1.05487e-06	3.82554e-05		LOCMI00972	-5.95458e-06	4.13408e-05		LOCMI00972	2.97991e-05	-0.000119142		LOCMI00972	5.45549e-05	0.000205992
LOCMI00973	8.24491e-07	-7.28329e-06		LOCMI00973	9.31662e-18	-8.25776e-17		LOCMI00973	9.98579e-19	-6.30871e-18		LOCMI00973	6.24616e-07	7.83638e-07		LOCMI00973	8.49186e-06	1.50728e-05
LOCMI00974	0.000315326	0.000364761		LOCMI00974	-2.21166e-05	-9.46826e-05		LOCMI00974	5.119e-05	2.30175e-05		LOCMI00974	0.000123343	-7.02051e-05		LOCMI00974	0.000579298	0.000215083
LOCMI00975	-0.000159402	-0.000421323		LOCMI00975	5.07872e-05	-0.000676727		LOCMI00975	5.01804e-06	-7.70961e-05		LOCMI00975	5.40263e-05	0.000215071		LOCMI00975	0.000182382	6.70276e-06
LOCMI00976	0.0015816	-0.000694513		LOCMI00976	-6.42562e-19	5.66068e-18		LOCMI00976	-6.86751e-20	4.63525e-19		LOCMI00976	1.57281e-05	-6.76592e-05		LOCMI00976	0.00108223	0.000239146
LOCMI00978	0.000437333	0.00181161		LOCMI00978	-2.21348e-05	5.34492e-05		LOCMI00978	-1.23055e-06	-7.54176e-05		LOCMI00978	0.00061845	0.000458922		LOCMI00978	0.00110009	0.00199783
LOCMI00979	-0.000169655	-0.000253566		LOCMI00979	-1.36549e-05	-2.35451e-05		LOCMI00979	-1.7097e-05	-5.29314e-05		LOCMI00979	-3.69405e-05	-0.000329933		LOCMI00979	0.00048933	0.000442839
LOCMI00980	0.00088788	-0.00194045		LOCMI00980	-1.7088e-07	0.000214345		LOCMI00980	6.26221e-05	0.000280337		LOCMI00980	0.0015506	-0.000980474		LOCMI00980	0.00414518	0.0021826
LOCMI00982	-0.000639593	0.000608446		LOCMI00982	-3.75469e-05	-0.000101698		LOCMI00982	5.86413e-06	-0.000113626		LOCMI00982	0.000198314	2.46229e-05		LOCMI00982	0.000552536	0.000804852
LOCMI00983	-0.000624968	-0.00119856		LOCMI00983	-9.49083e-05	-5.57209e-05		LOCMI00983	1.68623e-06	-6.83513e-05		LOCMI00983	-0.000315635	-0.00256945		LOCMI00983	0.000376509	0.00328765
LOCMI00984	5.06392e-05	0.000957606		LOCMI00984	5.97593e-06	7.97446e-05		LOCMI00984	2.48867e-06	-3.36626e-05		LOCMI00984	0.00141247	0.00494611		LOCMI00984	0.00160532	0.00438812
LOCMI00985	-0.000109038	-9.70362e-05		LOCMI00985	2.37379e-05	4.65157e-05		LOCMI00985	-6.36379e-06	-3.52208e-05		LOCMI00985	-6.30836e-05	0.000278752		LOCMI00985	0.000134429	8.17658e-05
LOCMI00987	3.74643e-05	0.000523668		LOCMI00987	-5.80089e-06	-5.59214e-05		LOCMI00987	8.26783e-05	0.000104251		LOCMI00987	6.57625e-05	-0.000560918		LOCMI00987	0.000204253	7.25385e-05
LOCMI00988	-5.33077e-05	-8.29023e-05		LOCMI00988	7.18938e-05	0.000725526		LOCMI00988	3.5371e-06	-0.000213099		LOCMI00988	1.24936e-05	3.88908e-05		LOCMI00988	0.000191009	0.000555848
LOCMI00991	1.00624e-16	-1.78759e-15		LOCMI00991	1.22655e-05	9.45719e-05		LOCMI00991	-3.98491e-06	-3.85646e-05		LOCMI00991	3.16772e-06	4.03224e-05		LOCMI00991	3.51521e-05	5.5166e-05
LOCMI00993	5.80387e-05	-0.000279861		LOCMI00993	-8.45366e-07	4.28735e-06		LOCMI00993	-7.72223e-07	1.08835e-05		LOCMI00993	8.73647e-06	1.76733e-05		LOCMI00993	0.000163533	0.000202942
LOCMI00994	-6.82572e-05	-0.000785465		LOCMI00994	5.31389e-18	-4.57639e-17		LOCMI00994	5.60757e-19	-3.21506e-18		LOCMI00994	-6.06431e-18	1.01934e-17		LOCMI00994	0.000216098	0.000475711
LOCMI00995	-3.96042e-05	0.000115451		LOCMI00995	8.39553e-08	1.62965e-05		LOCMI00995	-1.54064e-06	3.17559e-05		LOCMI00995	-0.000275293	6.54497e-05		LOCMI00995	0.000129244	5.73636e-05
LOCMI00996	5.25163e-17	-9.31565e-16		LOCMI00996	-5.88606e-18	5.32146e-17		LOCMI00996	-6.27533e-19	3.55034e-18		LOCMI00996	6.73936e-18	-1.1405e-17		LOCMI00996	1.23064e-13	5.53568e-13
LOCMI00998	0.000143288	-0.0015858		LOCMI00998	-4.13116e-05	-0.000602136		LOCMI00998	0.000201331	-0.00182964		LOCMI00998	-0.00121271	0.00229697		LOCMI00998	0.00168071	0.00278644
LOCMI00999	5.57352e-05	-0.000142806		LOCMI00999	5.57713e-05	0.000206241		LOCMI00999	-1.86844e-05	-8.99467e-05		LOCMI00999	-4.39933e-05	0.000711884		LOCMI00999	0.000121166	0.000622044
LOCMI01000	0.000204015	0.000629387		LOCMI01000	-3.52088e-06	3.27364e-06		LOCMI01000	4.32605e-07	-2.44013e-05		LOCMI01000	4.67136e-05	0.000293861		LOCMI01000	0.000237009	0.000800342
LOCMI01001	-0.000462396	0.000286405		LOCMI01001	1.59777e-06	-2.49412e-07		LOCMI01001	-5.65626e-05	-0.000181749		LOCMI01001	-1.81628e-05	1.67496e-05		LOCMI01001	0.000954419	0.000540842
LOCMI01003	3.68044e-05	0.000240172		LOCMI01003	4.67894e-06	4.46455e-05		LOCMI01003	7.87569e-07	3.57585e-06		LOCMI01003	-6.48662e-05	2.19664e-05		LOCMI01003	0.000184385	0.0002978
LOCMI01005	0.00022845	-0.00112289		LOCMI01005	0.000336368	-0.000820674		LOCMI01005	-1.28534e-06	0.000157341		LOCMI01005	0.000124029	2.44506e-05		LOCMI01005	0.00115711	0.00138446
LOCMI01006	0.000369141	-0.000226063		LOCMI01006	-1.29059e-05	0.000112686		LOCMI01006	7.43648e-06	3.40002e-05		LOCMI01006	0.00276113	-0.000526663		LOCMI01006	0.00274663	0.000219946
LOCMI01007	-0.000345436	-0.00024287		LOCMI01007	-0.000307678	-0.00165219		LOCMI01007	-5.64119e-05	-7.0025e-05		LOCMI01007	-0.000513541	-0.000735702		LOCMI01007	0.00171136	0.000734346
LOCMI01008	0.000633731	0.000587283		LOCMI01008	-4.3004e-06	0.000126574		LOCMI01008	-4.69219e-06	-3.9182e-05		LOCMI01008	0.00022708	0.000190714		LOCMI01008	0.000523979	0.00060807
LOCMI01009	-5.615e-05	-2.01408e-05		LOCMI01009	5.62662e-06	-6.49724e-06		LOCMI01009	5.0659e-06	-2.39526e-05		LOCMI01009	3.88757e-05	5.46396e-06		LOCMI01009	3.63272e-05	2.69244e-05
LOCMI01010	1.06402e-16	-1.89339e-15		LOCMI01010	-1.19373e-17	9.75371e-17		LOCMI01010	-1.27286e-18	8.22361e-18		LOCMI01010	-0.000199854	-9.23424e-05		LOCMI01010	0.000292511	6.17798e-05
LOCMI01011	-0.000654134	8.65297e-05		LOCMI01011	9.22086e-06	-0.000327158		LOCMI01011	6.38842e-05	-7.01756e-05		LOCMI01011	0.000198508	-0.000694498		LOCMI01011	0.000695463	0.00105343
LOCMI01012	1.2795e-16	-2.26424e-15		LOCMI01012	-1.43197e-17	1.27982e-16		LOCMI01012	-1.53746e-18	8.44777e-18		LOCMI01012	6.19468e-06	-1.87727e-06		LOCMI01012	1.14473e-05	1.20372e-05
LOCMI01013	0.000101614	-0.000729152		LOCMI01013	-1.79217e-05	7.3195e-05		LOCMI01013	-2.50554e-05	2.66962e-05		LOCMI01013	0.0002115	-0.000177081		LOCMI01013	0.000336877	0.000561418
LOCMI01014	0.000316937	-0.000174607		LOCMI01014	-2.43224e-05	6.43277e-05		LOCMI01014	6.03479e-06	5.58432e-05		LOCMI01014	1.18114e-05	7.78041e-05		LOCMI01014	0.000359841	3.41156e-05
LOCMI01015	4.39503e-06	-2.64487e-05		LOCMI01015	1.18142e-05	-1.15173e-05		LOCMI01015	1.9406e-06	-1.29448e-05		LOCMI01015	5.20289e-05	-6.46505e-05		LOCMI01015	8.85175e-05	0.000148406
LOCMI01016	-2.26391e-05	0.00173933		LOCMI01016	0.000333641	-3.03285e-05		LOCMI01016	3.67166e-05	-0.000253674		LOCMI01016	0.00278317	0.00307666		LOCMI01016	0.00311857	0.00450334
LOCMI01017	-0.00128594	0.000217365		LOCMI01017	-2.05721e-06	-4.62537e-06		LOCMI01017	-1.21534e-05	3.86573e-05		LOCMI01017	1.48482e-05	2.70561e-05		LOCMI01017	0.00149107	0.000251742
LOCMI01018	-0.000285335	0.000493845		LOCMI01018	-1.34963e-06	-4.51858e-05		LOCMI01018	-1.02709e-06	2.11706e-05		LOCMI01018	2.31434e-05	0.000293975		LOCMI01018	0.000139832	0.000693971
LOCMI01020	0.000488055	-0.000404592		LOCMI01020	-4.68344e-05	-7.21081e-05		LOCMI01020	2.51991e-05	-5.66353e-05		LOCMI01020	0.000132668	-0.000348542		LOCMI01020	0.000462952	0.000746954
LOCMI01021	-3.5614e-05	2.2216e-05		LOCMI01021	5.75623e-06	-9.48343e-06		LOCMI01021	-1.15833e-06	1.63252e-05		LOCMI01021	-0.000100565	-0.000245688		LOCMI01021	0.000115166	0.000144464
LOCMI01022	-0.000314881	0.00300788		LOCMI01022	-6.73798e-18	5.52197e-17		LOCMI01022	1.12156e-06	4.01208e-05		LOCMI01022	1.69762e-05	-3.38176e-05		LOCMI01022	0.00118078	0.00221188
LOCMI01023	-0.00195638	-0.00401087		LOCMI01023	-1.37274e-06	-5.5548e-06		LOCMI01023	3.05022e-06	7.91764e-06		LOCMI01023	1.91447e-05	-6.43208e-05		LOCMI01023	0.00127605	0.00283554
LOCMI01024	-1.03278e-06	-3.41149e-05		LOCMI01024	-5.70916e-18	4.66966e-17		LOCMI01024	-5.95729e-19	3.33535e-18		LOCMI01024	1.71582e-05	-1.28588e-05		LOCMI01024	4.87096e-05	8.80572e-05
LOCMI01025	0.000818385	0.000915643		LOCMI01025	9.93502e-05	2.99375e-05		LOCMI01025	4.13129e-05	-0.000518973		LOCMI01025	0.000135442	0.000161973		LOCMI01025	0.00128945	0.000805672
LOCMI01026	-0.000149853	0.00031605		LOCMI01026	9.23505e-06	1.44231e-05		LOCMI01026	-0.000154035	6.77878e-05		LOCMI01026	-6.19198e-05	-0.00576739		LOCMI01026	0.00583217	0.00490104
LOCMI01028	-0.000853038	-0.000864995		LOCMI01028	-3.33585e-07	-3.84014e-05		LOCMI01028	1.14663e-18	-6.39269e-18		LOCMI01028	-7.8517e-06	-6.16646e-06		LOCMI01028	0.000722264	0.000663663
LOCMI01029	-0.00216256	-0.00197091		LOCMI01029	5.75424e-06	-0.000299143		LOCMI01029	-3.94728e-06	9.35199e-05		LOCMI01029	-3.52351e-05	2.18013e-05		LOCMI01029	0.00241764	0.000773186
LOCMI01030	-0.000630383	0.00288457		LOCMI01030	0.000220663	-0.00349491		LOCMI01030	0.000267069	-0.000393464		LOCMI01030	-0.00224207	-0.00166381		LOCMI01030	0.00270588	0.00224011
LOCMI01031	-0.00193298	0.00182901		LOCMI01031	0.000182502	0.000373436		LOCMI01031	0.000103335	0.000425149		LOCMI01031	-0.000253846	-0.00280969		LOCMI01031	0.0021209	0.000211753
LOCMI01032	5.9213e-06	-8.04701e-08		LOCMI01032	-4.6805e-06	1.08965e-05		LOCMI01032	-2.17316e-06	1.45944e-05		LOCMI01032	0.000723043	-0.000745705		LOCMI01032	0.000965697	0.000681058
LOCMI01033	-0.000115756	6.23886e-05		LOCMI01033	7.01703e-06	-4.83085e-06		LOCMI01033	1.79076e-06	-1.2376e-05		LOCMI01033	-8.96749e-05	4.34955e-05		LOCMI01033	0.000204703	3.81746e-05
LOCMI01034	-0.000126691	-0.000666777		LOCMI01034	-4.05998e-05	2.8875e-05		LOCMI01034	-5.4313e-06	-3.27782e-05		LOCMI01034	-3.52898e-05	0.000430708		LOCMI01034	0.000309892	0.000503241
LOCMI01035	-9.46454e-05	6.77087e-05		LOCMI01035	7.82762e-06	-3.23137e-06		LOCMI01035	0.000128867	0.00253244		LOCMI01035	-1.41026e-05	4.6088e-06		LOCMI01035	0.00221355	0.000440433
LOCMI01036	-0.000202233	-0.000420411		LOCMI01036	-1.48583e-05	5.23545e-05		LOCMI01036	-2.96401e-05	-3.90048e-05		LOCMI01036	-4.28624e-06	-1.94575e-05		LOCMI01036	0.000427934	0.000191806
LOCMI01037	-0.000704538	6.27181e-05		LOCMI01037	2.52482e-06	-5.7826e-06		LOCMI01037	3.19813e-07	2.03391e-06		LOCMI01037	1.30715e-05	-1.26735e-05		LOCMI01037	0.00127403	0.000517706
LOCMI01038	-1.31529e-06	-0.000112867		LOCMI01038	6.01414e-06	1.1577e-05		LOCMI01038	-2.9546e-06	-6.40952e-05		LOCMI01038	9.24808e-06	0.000114266		LOCMI01038	5.09175e-06	4.24839e-05
LOCMI01039	-0.000447285	0.00427764		LOCMI01039	-0.000996745	0.00240522		LOCMI01039	0.000187992	-0.000103594		LOCMI01039	0.00293817	0.0125261		LOCMI01039	0.00377417	0.0133195
LOCMI01040	-1.10224e-05	2.32149e-05		LOCMI01040	4.61419e-08	1.82909e-05		LOCMI01040	-1.10499e-06	-1.08658e-05		LOCMI01040	-1.11708e-05	-1.35992e-06		LOCMI01040	3.87309e-05	8.19245e-06
LOCMI01041	0.000171058	-0.000578721		LOCMI01041	-1.4074e-05	-1.6541e-05		LOCMI01041	1.01674e-06	2.63921e-06		LOCMI01041	5.97174e-05	-1.92251e-05		LOCMI01041	0.000240543	0.000533844
LOCMI01042	0.000278484	0.000386445		LOCMI01042	-2.4174e-06	1.87051e-05		LOCMI01042	-4.13607e-05	-3.87581e-05		LOCMI01042	-5.80427e-05	-0.00013368		LOCMI01042	9.67611e-05	0.000340191
LOCMI01043	-0.000300614	-0.000422287		LOCMI01043	-1.58791e-05	-6.19426e-06		LOCMI01043	1.42598e-06	9.17764e-07		LOCMI01043	0.000470336	0.00159075		LOCMI01043	2.893e-05	0.000459073
LOCMI01044	-3.56939e-06	-2.65386e-05		LOCMI01044	-1.96952e-06	2.1004e-05		LOCMI01044	1.83398e-05	-4.41966e-05		LOCMI01044	-0.000387371	-0.000196489		LOCMI01044	0.000324965	5.35471e-06
LOCMI01045	1.04694e-17	-1.85732e-16		LOCMI01045	-1.17489e-18	1.02621e-17		LOCMI01045	-1.25761e-19	8.10458e-19		LOCMI01045	1.34217e-18	-2.2968e-18		LOCMI01045	2.4533e-14	1.10356e-13
LOCMI01046	-3.62312e-17	6.42275e-16		LOCMI01046	2.23913e-05	-1.43724e-05		LOCMI01046	4.35448e-19	-2.72982e-18		LOCMI01046	-1.27829e-05	0.000118016		LOCMI01046	2.77523e-05	9.15593e-05
LOCMI01047	7.07034e-05	0.000223099		LOCMI01047	-4.27073e-05	-0.000111191		LOCMI01047	-7.35683e-06	-9.36205e-05		LOCMI01047	0.00215641	0.00110272		LOCMI01047	0.00341066	0.000431688
LOCMI01048	0.000840193	0.000261572		LOCMI01048	-0.000283486	0.000870033		LOCMI01048	-4.2189e-05	9.43047e-06		LOCMI01048	0.000700835	-0.000302505		LOCMI01048	0.0020058	0.00106348
LOCMI01049	0.000209994	0.000475559		LOCMI01049	2.20646e-05	-0.000112038		LOCMI01049	1.45314e-06	-0.000150144		LOCMI01049	0.000237596	-0.000472093		LOCMI01049	0.000253605	0.000242096
LOCMI01051	-0.000842337	0.00021036		LOCMI01051	-4.92669e-05	8.30472e-05		LOCMI01051	7.46017e-06	3.91939e-05		LOCMI01051	-0.000224834	-0.000449502		LOCMI01051	0.000668078	6.05435e-05
LOCMI01052	-0.0011151	0.00621994		LOCMI01052	-0.000873235	0.000870498		LOCMI01052	3.38058e-05	-0.000105025		LOCMI01052	0.000592233	0.00039688		LOCMI01052	0.00106212	0.0050199
LOCMI01053	-0.000610611	0.00107529		LOCMI01053	-1.45961e-05	6.16353e-05		LOCMI01053	-8.02752e-06	4.79841e-06		LOCMI01053	0.000268579	-0.00276927		LOCMI01053	0.000844091	0.000182253
LOCMI01054	-5.1485e-06	4.58316e-07		LOCMI01054	4.79332e-06	-7.48237e-07		LOCMI01054	-1.11867e-05	3.66465e-05		LOCMI01054	-1.32256e-17	2.26472e-17		LOCMI01054	2.90382e-05	1.03939e-05
LOCMI01055	-5.03405e-05	-0.000442845		LOCMI01055	-2.05158e-05	1.0438e-05		LOCMI01055	1.13946e-06	5.12196e-05		LOCMI01055	-1.51441e-05	2.27541e-05		LOCMI01055	2.8185e-05	0.000189235
LOCMI01056	1.12056e-16	-1.98907e-15		LOCMI01056	2.11335e-05	-2.47934e-05		LOCMI01056	-1.33288e-18	7.82334e-18		LOCMI01056	-1.77351e-06	5.9472e-06		LOCMI01056	2.35698e-05	1.6284e-05
LOCMI01057	8.01026e-05	0.00117035		LOCMI01057	3.95141e-06	-2.53631e-06		LOCMI01057	5.58886e-19	-3.15639e-18		LOCMI01057	-9.25095e-05	3.95027e-05		LOCMI01057	0.000162805	0.00101712
LOCMI01059	-0.00231451	-0.00183467		LOCMI01059	6.83152e-05	0.000771823		LOCMI01059	-0.000249106	-0.000555186		LOCMI01059	-0.0018326	0.00188484		LOCMI01059	0.00168576	0.00190846
LOCMI01060	-0.00012357	0.00068988		LOCMI01060	1.9212e-07	9.37312e-05		LOCMI01060	3.71165e-06	-1.79118e-05		LOCMI01060	0.000409514	-0.00151833		LOCMI01060	0.00103163	0.000346551
LOCMI01062	1.27344e-06	2.37144e-05		LOCMI01062	-1.37274e-06	-5.5548e-06		LOCMI01062	-4.65247e-06	4.6438e-05		LOCMI01062	-5.75209e-18	1.00369e-17		LOCMI01062	3.28595e-05	3.61051e-05
LOCMI01063	-0.000127454	-0.00040127		LOCMI01063	-2.77086e-06	-4.39096e-05		LOCMI01063	1.23936e-05	2.76629e-05		LOCMI01063	0.000298969	-0.000639043		LOCMI01063	0.000832502	0.000926591
LOCMI01064	-0.000319811	0.000845548		LOCMI01064	-1.35754e-05	0.000144038		LOCMI01064	1.30978e-05	-9.21541e-05		LOCMI01064	0.00154035	-0.000493176		LOCMI01064	0.00118318	0.000924291
LOCMI01065	-0.000517471	0.00145165		LOCMI01065	0.000139059	0.00021552		LOCMI01065	-0.000508602	-0.000199053		LOCMI01065	0.000380097	0.000630364		LOCMI01065	0.00144449	0.00268944
LOCMI01066	-0.000298429	0.000193565		LOCMI01066	-3.46644e-05	3.19382e-05		LOCMI01066	-1.02289e-18	5.79e-18		LOCMI01066	0.000116933	3.19526e-05		LOCMI01066	0.000205128	0.000146461
LOCMI01067	0.00201877	-0.00230744		LOCMI01067	0.000357601	-0.00049849		LOCMI01067	-1.98099e-05	0.000199601		LOCMI01067	-0.000690829	0.000607752		LOCMI01067	0.00076687	0.000205358
LOCMI01068	-6.53675e-18	1.16193e-16		LOCMI01068	7.31825e-19	-6.54319e-18		LOCMI01068	7.85467e-20	-4.7375e-19		LOCMI01068	-8.38949e-19	1.40027e-18		LOCMI01068	1.53232e-14	6.89261e-14
LOCMI01069	-7.09595e-06	0.00215142		LOCMI01069	-4.91312e-06	-8.69446e-06		LOCMI01069	1.22454e-06	-7.98491e-06		LOCMI01069	-6.37952e-05	-0.000393516		LOCMI01069	9.15447e-05	0.00131825
LOCMI01070	0.00016388	-0.00207449		LOCMI01070	-8.51793e-07	-6.42575e-05		LOCMI01070	3.85511e-06	-2.81933e-05		LOCMI01070	7.00642e-06	1.58968e-05		LOCMI01070	0.000456562	0.00120097
LOCMI01071	-2.56366e-17	4.54763e-16		LOCMI01071	2.87555e-18	-2.4853e-17		LOCMI01071	3.05869e-19	-1.90386e-18		LOCMI01071	-3.27432e-18	5.79723e-18		LOCMI01071	6.00758e-14	2.70233e-13
LOCMI01073	0.000314665	0.000773915		LOCMI01073	0.000111616	0.000242185		LOCMI01073	-1.65814e-05	-0.000365865		LOCMI01073	-0.000451901	-0.00103883		LOCMI01073	0.000422517	0.00025008
LOCMI01074	-9.49091e-17	1.67709e-15		LOCMI01074	4.27511e-07	-1.58342e-05		LOCMI01074	1.14431e-18	-7.11444e-18		LOCMI01074	-5.23447e-06	-4.11098e-06		LOCMI01074	1.3659e-05	4.38261e-06
LOCMI01075	-0.000779734	0.00104211		LOCMI01075	-3.06561e-05	-1.81344e-05		LOCMI01075	5.88916e-05	-0.00036593		LOCMI01075	0.00100638	-0.000643979		LOCMI01075	0.000362008	0.00120129
LOCMI01076	0.000249462	0.00021432		LOCMI01076	-3.72496e-05	3.27911e-05		LOCMI01076	1.81379e-05	-4.94192e-07		LOCMI01076	0.000359783	-0.000254747		LOCMI01076	0.000508924	0.000263264
LOCMI01077	-4.05308e-17	7.19264e-16		LOCMI01077	1.92286e-05	0.000209772		LOCMI01077	1.51648e-05	-0.000116691		LOCMI01077	2.45213e-05	0.00012212		LOCMI01077	5.05987e-05	0.000100539
LOCMI01078	0.000335942	0.000110293		LOCMI01078	0.000133915	-0.000631186		LOCMI01078	-1.24382e-05	1.69078e-05		LOCMI01078	3.17579e-05	0.000116322		LOCMI01078	0.000420273	0.000134467
LOCMI01079	-0.00272514	-0.00685234		LOCMI01079	-0.000362963	-0.00276921		LOCMI01079	0.000306519	-0.00123258		LOCMI01079	0.00109641	-0.00658114		LOCMI01079	0.00106703	0.0132769
LOCMI01080	-4.64937e-17	8.27715e-16		LOCMI01080	1.3473e-06	3.17558e-05		LOCMI01080	6.39626e-07	4.06782e-06		LOCMI01080	1.59023e-06	1.09389e-05		LOCMI01080	2.81763e-06	1.06486e-05
LOCMI01082	5.77299e-05	0.000112029		LOCMI01082	-5.61221e-18	5.04138e-17		LOCMI01082	-1.08406e-07	-3.24613e-05		LOCMI01082	3.98891e-06	-3.56081e-07		LOCMI01082	4.61118e-05	4.16029e-05
LOCMI01085	8.76032e-05	5.37389e-05		LOCMI01085	1.17822e-17	-1.05835e-16		LOCMI01085	-1.15833e-06	1.63252e-05		LOCMI01085	-1.55576e-05	-4.73319e-06		LOCMI01085	4.18714e-05	4.25151e-05
LOCMI01086	0.000276262	-0.000684155		LOCMI01086	-2.61128e-05	2.21043e-05		LOCMI01086	-5.00225e-05	0.000101275		LOCMI01086	0.00050474	-0.000159062		LOCMI01086	0.000446698	0.000676765
LOCMI01087	-1.92832e-05	-0.000157683		LOCMI01087	-7.3042e-07	-3.92863e-05		LOCMI01087	1.39575e-18	-7.60642e-18		LOCMI01087	0.00572456	-0.00786086		LOCMI01087	0.00777575	0.0072423
LOCMI01088	-0.00182785	0.000309019		LOCMI01088	-0.000639875	-0.000853711		LOCMI01088	0.00011808	0.000444704		LOCMI01088	0.00084816	-0.00167174		LOCMI01088	0.000340264	0.00212922
LOCMI01089	-0.0072345	0.00686454		LOCMI01089	0.0090156	-0.0150199		LOCMI01089	0.00802025	-0.0186488		LOCMI01089	0.0641157	0.0200207		LOCMI01089	0.0577816	0.006472
LOCMI01091	0.00044796	0.000842951		LOCMI01091	-7.00798e-06	0.000103032		LOCMI01091	-2.44028e-05	-8.57967e-06		LOCMI01091	1.88461e-05	-0.000134471		LOCMI01091	0.000925659	0.000834985
LOCMI01092	-7.51306e-06	7.44608e-05		LOCMI01092	-2.67006e-18	2.26033e-17		LOCMI01092	-2.8644e-19	1.95995e-18		LOCMI01092	-2.57379e-05	-1.42265e-05		LOCMI01092	0.00100105	0.00060682
LOCMI01093	-0.000485869	-0.00101119		LOCMI01093	1.07011e-17	-9.01229e-17		LOCMI01093	-1.32058e-05	-3.9514e-05		LOCMI01093	-1.22296e-17	2.07302e-17		LOCMI01093	0.000369101	0.000767007
LOCMI01094	0.000290728	0.000446048		LOCMI01094	-2.43366e-05	-3.75851e-05		LOCMI01094	-5.85657e-06	-2.80764e-05		LOCMI01094	0.0011232	-0.00351482		LOCMI01094	0.00141469	0.00176334
LOCMI01095	-5.91026e-05	0.000140372		LOCMI01095	-1.26571e-07	1.16344e-06		LOCMI01095	8.41165e-07	-4.56131e-06		LOCMI01095	3.47233e-07	3.67913e-07		LOCMI01095	5.59031e-05	0.000110762
LOCMI01096	-2.88741e-06	-0.00023081		LOCMI01096	5.67793e-06	-3.3883e-05		LOCMI01096	-1.07373e-05	0.000104628		LOCMI01096	0.000116085	0.00112595		LOCMI01096	3.80347e-06	0.000802535
LOCMI01097	-0.00110023	-0.000451322		LOCMI01097	-2.84352e-05	0.000943288		LOCMI01097	-0.000103235	-0.000207838		LOCMI01097	0.00266791	-0.0108125		LOCMI01097	0.00268532	0.00655202
LOCMI01098	5.85418e-05	1.228e-05		LOCMI01098	-1.6537e-06	-2.83833e-05		LOCMI01098	1.08481e-18	-7.06151e-18		LOCMI01098	-0.000158996	0.000113		LOCMI01098	0.000244399	7.32367e-05
LOCMI01099	0.000681322	-0.000397989		LOCMI01099	1.36311e-17	-1.16824e-16		LOCMI01099	1.46001e-18	-8.94298e-18		LOCMI01099	-1.5636e-17	2.62692e-17		LOCMI01099	0.000311898	0.0002605
LOCMI01100	-4.61872e-17	8.16937e-16		LOCMI01100	1.3725e-06	3.41132e-05		LOCMI01100	6.57536e-06	-2.46805e-05		LOCMI01100	9.25002e-06	-3.40655e-05		LOCMI01100	3.19174e-05	6.84479e-05
LOCMI01101	0.000112508	-3.46148e-05		LOCMI01101	-0.000469025	-0.000124953		LOCMI01101	-1.73049e-05	2.3935e-05		LOCMI01101	0.000311894	0.000378774		LOCMI01101	2.09923e-05	0.000384452
LOCMI01102	-0.00023322	0.000706948		LOCMI01102	0.000196396	4.65134e-05		LOCMI01102	7.12747e-06	-0.000139903		LOCMI01102	0.00732969	-0.0105355		LOCMI01102	0.00717177	0.00753441
LOCMI01103	-0.0002446	-0.00023226		LOCMI01103	0.000114484	-0.000138639		LOCMI01103	-6.38028e-05	0.000361492		LOCMI01103	-3.34507e-05	0.000259461		LOCMI01103	0.000886351	3.83634e-05
LOCMI01104	0.000126509	-0.000166001		LOCMI01104	-1.68165e-05	-1.08631e-05		LOCMI01104	1.0102e-05	3.51068e-05		LOCMI01104	-3.69736e-05	-0.000138746		LOCMI01104	0.000235224	0.000219964
LOCMI01105	0.0005222	0.00154976		LOCMI01105	-5.32257e-05	0.00017095		LOCMI01105	-3.36395e-05	0.000156677		LOCMI01105	0.00240437	-0.000671793		LOCMI01105	0.00383497	0.000276236
LOCMI01106	-1.09595e-16	1.94464e-15		LOCMI01106	1.22792e-17	-1.07904e-16		LOCMI01106	1.29614e-18	-7.93217e-18		LOCMI01106	-8.35548e-05	3.81232e-05		LOCMI01106	0.00012721	0.000111523
LOCMI01107	-9.83688e-05	-8.09146e-05		LOCMI01107	4.74486e-05	-3.56087e-05		LOCMI01107	1.8624e-05	0.000377698		LOCMI01107	3.71295e-05	3.88527e-05		LOCMI01107	4.43576e-05	1.2512e-06
LOCMI01108	1.64898e-06	-1.45666e-05		LOCMI01108	1.95855e-07	3.81566e-05		LOCMI01108	-1.14895e-18	8.04358e-18		LOCMI01108	-0.000179386	-0.000664024		LOCMI01108	9.39218e-05	0.000383057
LOCMI01109	0.000151875	-0.000256858		LOCMI01109	-1.09485e-05	2.02008e-05		LOCMI01109	-1.03897e-05	1.00763e-05		LOCMI01109	2.28902e-05	7.21368e-05		LOCMI01109	0.000164747	0.000135218
LOCMI01111	0.000560251	0.00174652		LOCMI01111	-1.71227e-05	4.00267e-05		LOCMI01111	2.48748e-05	-5.46285e-05		LOCMI01111	0.000793691	0.00171182		LOCMI01111	0.00117076	0.00304824
LOCMI01112	-0.000380508	-0.000776039		LOCMI01112	-6.90875e-05	0.000186952		LOCMI01112	0.000106016	-0.000332217		LOCMI01112	-0.000654472	-0.00137915		LOCMI01112	0.000878755	0.00162246
LOCMI01113	0.000312239	-0.00487262		LOCMI01113	8.04198e-06	-6.62858e-05		LOCMI01113	-3.44119e-05	-7.52543e-05		LOCMI01113	-0.00237336	0.00471044		LOCMI01113	0.00430831	0.000303203
LOCMI01114	2.30957e-05	-1.34911e-05		LOCMI01114	5.45176e-18	-5.05349e-17		LOCMI01114	5.8644e-19	-4.20034e-18		LOCMI01114	-6.22691e-18	1.08027e-17		LOCMI01114	1.05728e-05	8.8305e-06
LOCMI01115	0.00101983	-0.0012345		LOCMI01115	-1.37274e-06	-5.5548e-06		LOCMI01115	-4.79806e-07	8.10965e-06		LOCMI01115	-5.82611e-06	1.75872e-06		LOCMI01115	9.02363e-05	0.000525449
LOCMI01116	0.00593149	0.0109081		LOCMI01116	-0.000827778	0.000209391		LOCMI01116	-0.00127958	0.000488543		LOCMI01116	0.0230494	0.0276965		LOCMI01116	0.0195019	0.0214348
LOCMI01117	-1.27705e-05	2.27665e-05		LOCMI01117	1.16132e-06	-2.16757e-05		LOCMI01117	8.30514e-08	-4.35518e-05		LOCMI01117	7.59441e-06	-3.4754e-05		LOCMI01117	4.91903e-06	7.55837e-05
LOCMI01118	1.08953e-16	-1.93046e-15		LOCMI01118	-2.11321e-06	1.335e-05		LOCMI01118	7.71271e-07	-3.94728e-06		LOCMI01118	1.39711e-17	-2.38137e-17		LOCMI01118	1.05043e-05	6.18359e-06
LOCMI01119	2.31715e-05	-9.18156e-05		LOCMI01119	-0.000305242	0.000640242		LOCMI01119	-2.43543e-05	1.70068e-05		LOCMI01119	0.000109696	0.000103441		LOCMI01119	0.000278416	0.00017862
LOCMI01120	-6.82828e-05	0.000146237		LOCMI01120	2.32249e-05	-2.20596e-06		LOCMI01120	4.53913e-06	-2.2186e-05		LOCMI01120	-8.72375e-05	0.000295013		LOCMI01120	1.87421e-05	0.00037506
LOCMI01121	-3.64946e-17	6.47002e-16		LOCMI01121	-1.67548e-06	5.17644e-06		LOCMI01121	4.37516e-19	-2.67277e-18		LOCMI01121	-4.67888e-18	7.96356e-18		LOCMI01121	1.08689e-05	1.64033e-06
LOCMI01122	-0.000227095	0.000606458		LOCMI01122	9.53176e-05	5.47585e-05		LOCMI01122	-5.12215e-07	7.53024e-05		LOCMI01122	0.000518244	0.00015735		LOCMI01122	0.000157109	1.86567e-05
LOCMI01123	0.0054116	-0.00521664		LOCMI01123	-0.0019367	0.00155262		LOCMI01123	5.48069e-05	0.000345293		LOCMI01123	0.000765484	0.00163914		LOCMI01123	0.00488617	0.00378517
LOCMI01125	-6.33969e-05	0.000296259		LOCMI01125	-4.44139e-05	0.000187726		LOCMI01125	-5.26256e-06	7.3328e-05		LOCMI01125	0.0012903	0.000168217		LOCMI01125	0.00141115	0.000306141
LOCMI01126	5.51825e-06	0.000102763		LOCMI01126	-4.72569e-18	3.93e-17		LOCMI01126	-4.94926e-19	2.65245e-18		LOCMI01126	-7.62741e-06	4.94732e-05		LOCMI01126	5.42852e-05	0.000125612
LOCMI01127	0.000209755	0.000616805		LOCMI01127	-2.30748e-05	2.72381e-07		LOCMI01127	-2.56623e-05	0.00013831		LOCMI01127	-0.00023306	-0.000541068		LOCMI01127	0.00073849	0.000964228
LOCMI01128	3.65968e-17	-6.5012e-16		LOCMI01128	4.06552e-06	-4.34711e-05		LOCMI01128	-4.36613e-19	2.63964e-18		LOCMI01128	7.97906e-06	1.71794e-05		LOCMI01128	5.28286e-07	1.58878e-05
LOCMI01130	-0.000378746	-0.0010532		LOCMI01130	-2.17792e-05	-1.25862e-05		LOCMI01130	5.90488e-06	7.76275e-05		LOCMI01130	1.40785e-05	-0.00031012		LOCMI01130	0.000736565	0.000929819
LOCMI01131	-0.00281614	-0.0015455		LOCMI01131	9.67222e-05	-0.000554928		LOCMI01131	-0.00234632	-0.00933743		LOCMI01131	-9.59091e-05	0.000867324		LOCMI01131	0.0117365	0.00144143
LOCMI01132	0.000260185	0.00173374		LOCMI01132	-1.07703e-05	2.55907e-05		LOCMI01132	2.07998e-05	8.32277e-05		LOCMI01132	0.000937908	0.00105419		LOCMI01132	0.00135504	0.00220496
LOCMI01133	0.000159772	-0.000176066		LOCMI01133	3.47437e-07	-7.06562e-06		LOCMI01133	-4.91793e-06	-2.38032e-05		LOCMI01133	-9.09742e-05	0.000118527		LOCMI01133	5.49349e-06	6.88174e-05
LOCMI01134	6.24618e-17	-1.11202e-15		LOCMI01134	-7.01513e-18	5.71471e-17		LOCMI01134	-7.52626e-19	4.36725e-18		LOCMI01134	8.01395e-18	-1.36737e-17		LOCMI01134	1.46445e-13	6.58749e-13
LOCMI01135	-1.41815e-05	-5.19546e-05		LOCMI01135	-1.82011e-18	1.56735e-17		LOCMI01135	1.92818e-06	-9.86821e-06		LOCMI01135	3.84732e-06	7.11892e-06		LOCMI01135	2.99604e-05	2.13224e-06
LOCMI01136	-0.000386967	0.000311379		LOCMI01136	1.3685e-06	-0.000133296		LOCMI01136	9.54818e-07	-8.85284e-05		LOCMI01136	-0.000481363	-0.00156799		LOCMI01136	0.000500601	0.00102482
LOCMI01138	-0.000270643	-0.000645589		LOCMI01138	-7.75653e-06	3.94513e-05		LOCMI01138	-4.17031e-06	-1.65178e-05		LOCMI01138	0.00121898	-0.000700298		LOCMI01138	0.00105423	0.000445011
LOCMI01139	0.000137818	0.00202083		LOCMI01139	2.84614e-05	0.000141571		LOCMI01139	6.44482e-05	-0.000250301		LOCMI01139	0.00051943	0.00289378		LOCMI01139	0.000343687	0.00344481
LOCMI01140	0.000189505	3.26348e-05		LOCMI01140	2.70162e-06	-0.000215543		LOCMI01140	3.0349e-05	-0.000138024		LOCMI01140	-0.000131488	4.07255e-06		LOCMI01140	1.00938e-05	4.50564e-05
LOCMI01141	0.000442072	-0.000205042		LOCMI01141	-3.79121e-06	1.70296e-05		LOCMI01141	-5.50373e-06	0.000131917		LOCMI01141	0.00021858	0.000202697		LOCMI01141	0.000776162	3.76768e-05
LOCMI01142	0.000258797	0.00102753		LOCMI01142	3.88311e-05	-4.74275e-05		LOCMI01142	3.27736e-05	-8.25955e-05		LOCMI01142	-0.000163204	-0.000215566		LOCMI01142	0.000143628	0.000590936
LOCMI01144	0.000178279	-0.00016944		LOCMI01144	-4.97027e-05	2.18042e-06		LOCMI01144	-2.93665e-05	-0.000133331		LOCMI01144	-0.00011408	-0.000262908		LOCMI01144	0.000149091	0.000492608
LOCMI01145	0.000509971	0.00170057		LOCMI01145	-4.05684e-19	3.8351e-18		LOCMI01145	-4.3084e-20	2.26278e-19		LOCMI01145	2.78551e-05	6.36717e-06		LOCMI01145	0.00028477	0.0013259
LOCMI01146	-0.00365098	-0.00202513		LOCMI01146	2.96535e-05	0.00036847		LOCMI01146	0.000273394	-0.00212412		LOCMI01146	-0.000789222	0.000340204		LOCMI01146	0.00326202	0.00160248
LOCMI01147	2.54153e-06	1.51143e-06		LOCMI01147	6.69579e-06	3.17079e-05		LOCMI01147	-2.44968e-07	8.53162e-05		LOCMI01147	0.000289659	0.000401053		LOCMI01147	0.000298106	0.000233004
LOCMI01148	0.000306167	0.000446587		LOCMI01148	-0.000378746	0.00292907		LOCMI01148	-4.62672e-06	0.000163564		LOCMI01148	0.000468033	0.000852519		LOCMI01148	0.00186658	0.000913553
LOCMI01149	-0.000139898	-9.73115e-05		LOCMI01149	-6.08879e-06	-3.26344e-05		LOCMI01149	6.31426e-19	-3.6057e-18		LOCMI01149	-0.000783129	-0.0067339		LOCMI01149	0.00216569	0.00824136
LOCMI01150	-0.000156568	6.37793e-06		LOCMI01150	-1.4503e-07	-6.54179e-06		LOCMI01150	-9.8557e-19	4.92085e-18		LOCMI01150	4.52316e-05	0.000153648		LOCMI01150	0.00011121	0.000143324
LOCMI01151	0.00291567	-0.000252366		LOCMI01151	-0.000961954	-0.000827536		LOCMI01151	9.4021e-05	0.00106211		LOCMI01151	0.000722525	-0.00154887		LOCMI01151	0.0046282	0.000483943
LOCMI01152	0.00011636	-0.000975448		LOCMI01152	-0.000108547	-2.979e-06		LOCMI01152	2.79863e-05	0.000118025		LOCMI01152	0.000783717	-0.000258259		LOCMI01152	0.000551756	0.00110418
LOCMI01153	0.0042344	0.00328123		LOCMI01153	-0.000170021	0.00176827		LOCMI01153	-0.000101573	-0.00020963		LOCMI01153	0.000299827	0.000763973		LOCMI01153	0.00439898	0.00168042
LOCMI01154	-0.000835879	-0.000739848		LOCMI01154	1.76148e-05	-3.85604e-05		LOCMI01154	0.000153568	-0.000654755		LOCMI01154	-0.000174041	-0.000745604		LOCMI01154	0.00087219	0.00173248
LOCMI01155	-1.28493e-16	2.27442e-15		LOCMI01155	1.43758e-17	-1.16897e-16		LOCMI01155	1.53919e-18	-9.1976e-18		LOCMI01155	5.27321e-07	1.80702e-06		LOCMI01155	6.13077e-06	7.08401e-06
LOCMI01156	0.000262322	9.31382e-05		LOCMI01156	-7.31996e-19	6.2101e-18		LOCMI01156	-3.13806e-05	-3.75877e-05		LOCMI01156	2.40869e-05	-9.85005e-05		LOCMI01156	0.000288202	2.67116e-05
LOCMI01157	-0.000126418	0.000252261		LOCMI01157	5.36702e-06	3.46816e-05		LOCMI01157	-1.13752e-05	-6.88443e-05		LOCMI01157	0.000203042	-0.000753428		LOCMI01157	0.000306973	0.00056626
LOCMI01158	-0.000475569	0.00174253		LOCMI01158	-5.7608e-05	4.36385e-05		LOCMI01158	-2.86998e-05	0.000318313		LOCMI01158	0.000732753	0.00594734		LOCMI01158	0.00359784	0.00693093
LOCMI01159	0.000146701	0.000348106		LOCMI01159	2.60583e-05	0.000100992		LOCMI01159	-3.43046e-05	-0.000243705		LOCMI01159	-0.000108938	0.000407609		LOCMI01159	0.000194118	0.000776348
LOCMI01160	-0.00115192	-0.00117974		LOCMI01160	2.4044e-05	-9.88168e-05		LOCMI01160	1.37959e-05	0.000529344		LOCMI01160	-0.000229449	-0.000239815		LOCMI01160	0.00112537	0.00108427
LOCMI01162	1.39689e-16	-2.48057e-15		LOCMI01162	-1.57032e-17	1.38637e-16		LOCMI01162	-1.70489e-18	1.11311e-17		LOCMI01162	1.19309e-05	-5.02822e-05		LOCMI01162	1.38459e-05	3.48194e-05
LOCMI01163	-8.00567e-17	1.4198e-15		LOCMI01163	8.95768e-18	-7.94233e-17		LOCMI01163	9.51281e-19	-5.50784e-18		LOCMI01163	3.60847e-05	0.000123405		LOCMI01163	1.42777e-05	0.000116029
LOCMI01164	5.26382e-06	-2.58729e-05		LOCMI01164	-1.76472e-05	-2.14855e-05		LOCMI01164	2.92934e-06	-1.90375e-05		LOCMI01164	8.22567e-06	-4.6242e-05		LOCMI01164	1.26111e-05	8.53808e-05
LOCMI01165	-5.55476e-06	-2.36422e-05		LOCMI01165	8.22857e-06	-8.76936e-05		LOCMI01165	-1.5567e-06	4.05822e-05		LOCMI01165	2.26946e-05	3.28396e-05		LOCMI01165	1.04341e-06	2.01153e-05
LOCMI01166	9.77668e-05	0.0022417		LOCMI01166	6.5191e-05	0.000251228		LOCMI01166	-0.000232638	-0.000517394		LOCMI01166	-0.000224798	-0.00022439		LOCMI01166	0.000786809	0.0013088
LOCMI01167	0.000105084	-4.13163e-05		LOCMI01167	1.74198e-06	-3.25136e-05		LOCMI01167	-4.0789e-06	6.96794e-05		LOCMI01167	1.83345e-05	-4.53933e-05		LOCMI01167	0.000210895	0.0001239
LOCMI01168	-9.52041e-07	0.000303339		LOCMI01168	-2.0234e-06	0.000232808		LOCMI01168	-4.57066e-05	-0.000412665		LOCMI01168	0.00137324	0.00697165		LOCMI01168	0.000732604	0.00613627
LOCMI01169	1.05156e-16	-1.86234e-15		LOCMI01169	5.59221e-06	-8.72943e-07		LOCMI01169	-1.26175e-18	8.39036e-18		LOCMI01169	1.34695e-17	-2.31428e-17		LOCMI01169	9.25129e-06	6.40708e-06
LOCMI01170	0.000113647	-0.000161331		LOCMI01170	4.80454e-05	-3.23247e-05		LOCMI01170	-7.12273e-07	0.00012958		LOCMI01170	0.000124872	0.000182723		LOCMI01170	0.000121716	0.000268491
LOCMI01171	0.000226192	-0.000321641		LOCMI01171	2.98477e-06	2.06972e-05		LOCMI01171	1.45794e-06	-7.75315e-06		LOCMI01171	0.000279246	0.000441166		LOCMI01171	0.00010382	0.000325136
LOCMI01172	-2.21242e-06	4.19212e-05		LOCMI01172	-1.07437e-06	4.3974e-06		LOCMI01172	2.63874e-07	3.44033e-06		LOCMI01172	2.50597e-05	-4.94009e-05		LOCMI01172	6.17607e-06	3.7027e-05
LOCMI01173	0.000131099	-0.000975744		LOCMI01173	-0.000425048	-0.00176418		LOCMI01173	7.86286e-05	2.61539e-05		LOCMI01173	-5.03667e-05	-0.00211185		LOCMI01173	0.000468469	0.00305354
LOCMI01174	-0.000691881	-0.000813313		LOCMI01174	5.50924e-05	-0.000209139		LOCMI01174	-1.84266e-05	0.000664309		LOCMI01174	-3.31349e-05	0.000541555		LOCMI01174	0.000257512	0.000160331
LOCMI01175	1.7897e-05	-8.7968e-05		LOCMI01175	7.64662e-05	-0.000132273		LOCMI01175	-4.4473e-06	6.76348e-05		LOCMI01175	2.74583e-06	3.09599e-05		LOCMI01175	0.000114305	9.79559e-05
LOCMI01176	1.26332e-05	-6.20951e-05		LOCMI01176	4.52468e-05	-6.71346e-05		LOCMI01176	-3.60812e-06	1.72368e-05		LOCMI01176	-1.71884e-05	1.00126e-05		LOCMI01176	5.2158e-05	7.12694e-05
LOCMI01178	0.00198156	0.00354974		LOCMI01178	-0.000351819	-0.000137006		LOCMI01178	-0.00039538	0.000450781		LOCMI01178	0.00052184	0.000242015		LOCMI01178	0.00278602	0.00315111
LOCMI01180	-0.00039214	0.00113878		LOCMI01180	-0.000104399	9.9269e-05		LOCMI01180	-4.19886e-05	2.05145e-05		LOCMI01180	7.20123e-05	0.000928595		LOCMI01180	0.000188171	0.0017356
LOCMI01181	-0.000207243	-0.000882947		LOCMI01181	-8.68566e-05	-0.000555023		LOCMI01181	6.60569e-05	-0.000199495		LOCMI01181	0.000210305	4.57988e-07		LOCMI01181	0.00039491	0.0001332
LOCMI01182	-0.000142328	-5.19891e-05		LOCMI01182	-1.73719e-05	-7.25265e-06		LOCMI01182	-6.03945e-06	2.00972e-06		LOCMI01182	0.000128434	-0.000137833		LOCMI01182	0.00011252	0.000260748
LOCMI01184	8.84322e-05	-0.000434666		LOCMI01184	0.000175648	-0.000499084		LOCMI01184	-1.90265e-05	0.000284565		LOCMI01184	1.06203e-05	6.32252e-05		LOCMI01184	0.000329474	0.000467052
LOCMI01185	0.000894017	-0.000731171		LOCMI01185	5.3487e-06	-6.90445e-05		LOCMI01185	5.72182e-05	9.3963e-06		LOCMI01185	-0.000247191	-0.00553315		LOCMI01185	0.000853895	0.00426783
LOCMI01186	-2.82897e-05	-0.000344063		LOCMI01186	-2.33555e-06	2.55703e-05		LOCMI01186	-1.01693e-06	-1.06697e-05		LOCMI01186	-4.53328e-05	-6.23974e-05		LOCMI01186	1.35486e-05	0.000312005
LOCMI01187	-6.46912e-17	1.1486e-15		LOCMI01187	7.23672e-18	-6.43838e-17		LOCMI01187	7.68363e-19	-5.5768e-18		LOCMI01187	2.10688e-05	-4.86308e-05		LOCMI01187	3.63313e-05	7.10759e-05
LOCMI01189	-4.19382e-17	7.47139e-16		LOCMI01189	1.03355e-06	1.06404e-05		LOCMI01189	4.95806e-19	-2.84139e-18		LOCMI01189	4.02284e-06	6.38074e-06		LOCMI01189	6.99193e-07	1.581e-06
LOCMI01190	-0.000202078	-2.78273e-05		LOCMI01190	-8.13725e-06	-3.55419e-05		LOCMI01190	-2.66322e-06	4.72867e-05		LOCMI01190	-5.74865e-05	-0.000512285		LOCMI01190	0.000324758	0.00022291
LOCMI01191	0.000597409	-0.00245012		LOCMI01191	-1.04951e-05	1.39725e-05		LOCMI01191	1.17174e-06	-7.61501e-06		LOCMI01191	-0.000377245	0.000681995		LOCMI01191	0.00118919	0.00127306
LOCMI01192	2.30957e-05	-1.34911e-05		LOCMI01192	7.94247e-06	3.96825e-06		LOCMI01192	2.1356e-06	-1.31602e-05		LOCMI01192	-1.07144e-05	-0.000247377		LOCMI01192	7.98394e-05	0.000276214
LOCMI01193	0.000102438	0.000450735		LOCMI01193	-4.05568e-07	-8.04156e-06		LOCMI01193	2.64575e-06	1.28597e-06		LOCMI01193	-2.9748e-05	9.63453e-06		LOCMI01193	0.000127383	0.000386412
LOCMI01194	0.0218284	-0.0233124		LOCMI01194	0.00151186	0.0132219		LOCMI01194	-0.000220282	0.00349923		LOCMI01194	-0.0441144	0.028859		LOCMI01194	0.00099994	0.00512561
LOCMI01195	4.1926e-05	-0.000391324		LOCMI01195	2.54409e-06	-1.14085e-05		LOCMI01195	1.17174e-06	-7.61501e-06		LOCMI01195	-9.50616e-06	-0.000143201		LOCMI01195	9.09198e-05	0.000425253
LOCMI01196	7.36935e-06	-3.62221e-05		LOCMI01196	3.06356e-05	-6.01546e-05		LOCMI01196	-6.48901e-07	8.70383e-06		LOCMI01196	3.41598e-06	1.78352e-05		LOCMI01196	3.69386e-05	3.40987e-05
LOCMI01197	2.00025e-05	-9.83172e-05		LOCMI01197	3.88941e-05	-8.30416e-06		LOCMI01197	1.2608e-07	1.46531e-05		LOCMI01197	-7.95297e-18	1.35949e-17		LOCMI01197	0.000103343	0.000123142
LOCMI01198	6.31659e-06	-3.10475e-05		LOCMI01198	5.27968e-18	-4.75359e-17		LOCMI01198	5.63878e-19	-3.35283e-18		LOCMI01198	-6.04742e-18	1.03184e-17		LOCMI01198	2.885e-05	3.39744e-05
LOCMI01199	0.000396225	-0.00036915		LOCMI01199	-2.07631e-05	-0.000119266		LOCMI01199	1.03634e-05	6.27445e-05		LOCMI01199	-7.77413e-05	-0.00126326		LOCMI01199	0.000124837	0.00167506
LOCMI01200	-0.00117665	-0.000825085		LOCMI01200	8.87717e-05	3.67648e-05		LOCMI01200	0.000326254	-0.000902299		LOCMI01200	2.32003e-06	-7.81228e-05		LOCMI01200	0.000629137	0.00118026
LOCMI01202	9.71533e-17	-1.72445e-15		LOCMI01202	0.000962342	-0.000856055		LOCMI01202	-1.31287e-05	0.000191955		LOCMI01202	0.000193533	-2.53689e-05		LOCMI01202	0.00105294	0.00100686
LOCMI01203	-0.000148966	0.000165794		LOCMI01203	-6.16511e-05	-0.000112628		LOCMI01203	6.27841e-06	-9.45049e-06		LOCMI01203	0.00133168	-0.000108993		LOCMI01203	0.00183925	0.000399319
LOCMI01204	0.000214672	-0.000972099		LOCMI01204	-3.64323e-05	-0.000186655		LOCMI01204	8.57476e-06	-1.96326e-05		LOCMI01204	0.000767349	-0.00138643		LOCMI01204	0.00117254	0.00245109
LOCMI01205	0.000438842	3.1151e-06		LOCMI01205	4.33962e-05	-0.000928059		LOCMI01205	4.48678e-05	2.75785e-05		LOCMI01205	-0.00160875	0.0010199		LOCMI01205	0.00227506	0.00136335
LOCMI01206	-9.17302e-05	-5.35949e-05		LOCMI01206	6.7296e-05	-0.000141555		LOCMI01206	-0.000211147	-0.000241148		LOCMI01206	-1.91744e-06	1.77024e-05		LOCMI01206	0.000241963	0.000136895
LOCMI01207	-5.99938e-05	-0.00149103		LOCMI01207	-0.000153214	-0.00089793		LOCMI01207	0.000660453	-0.000700595		LOCMI01207	0.000104585	-0.000391507		LOCMI01207	0.000914805	0.00191635
LOCMI01208	0.000812097	-0.00333248		LOCMI01208	-0.000107952	0.000178537		LOCMI01208	-2.06495e-06	-2.48719e-05		LOCMI01208	0.00023519	-0.000382618		LOCMI01208	0.00595953	0.00087646
LOCMI01210	0.000169569	3.1617e-05		LOCMI01210	-1.07491e-06	-1.24329e-05		LOCMI01210	-1.17781e-05	-2.4554e-05		LOCMI01210	0.000809663	0.000246468		LOCMI01210	0.00106027	0.000369246
LOCMI01211	-4.36878e-05	0.000286733		LOCMI01211	9.42504e-06	0.000132756		LOCMI01211	-4.85484e-05	-0.000707306		LOCMI01211	4.16907e-05	-0.00134664		LOCMI01211	0.000765973	0.0005898
LOCMI01212	-0.000295505	0.00121366		LOCMI01212	6.37146e-05	4.61852e-06		LOCMI01212	1.35834e-05	-1.19551e-05		LOCMI01212	0.00241317	-0.000809686		LOCMI01212	0.00286909	0.000842123
LOCMI01213	-0.000542396	-0.00102497		LOCMI01213	6.34434e-18	-5.99022e-17		LOCMI01213	6.8219e-19	-4.27132e-18		LOCMI01213	3.20672e-05	-6.34297e-05		LOCMI01213	0.000919556	0.00144192
LOCMI01214	-0.0085262	-0.0204577		LOCMI01214	0.0157177	-0.037827		LOCMI01214	0.000899934	-0.00891629		LOCMI01214	-0.0145399	-0.0153411		LOCMI01214	0.0095098	0.0235785
LOCMI01215	-0.000378915	0.000359826		LOCMI01215	7.86997e-06	1.30541e-05		LOCMI01215	1.62856e-05	1.07771e-05		LOCMI01215	0.000761266	-0.000725355		LOCMI01215	0.000685234	0.000938108
LOCMI01216	-0.000863255	-0.00194267		LOCMI01216	0.0019035	-0.00187168		LOCMI01216	0.000162075	-0.000253114		LOCMI01216	-0.000868705	3.81334e-05		LOCMI01216	0.000750223	0.00101555
LOCMI01217	0.00115855	-0.00115897		LOCMI01217	-0.000149107	4.76939e-05		LOCMI01217	-1.89983e-05	0.000480753		LOCMI01217	0.00543386	-0.00168269		LOCMI01217	0.0067605	0.00249516
LOCMI01218	0.000132427	0.00176181		LOCMI01218	0.000112612	-0.000814216		LOCMI01218	0.000215097	-0.000919617		LOCMI01218	-0.00097538	0.00166456		LOCMI01218	0.000943971	0.00211155
LOCMI01219	9.34977e-17	-1.66298e-15		LOCMI01219	-1.0471e-17	8.81642e-17		LOCMI01219	-1.10381e-18	5.88955e-18		LOCMI01219	1.21477e-05	1.36064e-05		LOCMI01219	5.18663e-06	1.60226e-05
LOCMI01222	0.000166631	-0.0028835		LOCMI01222	-1.74945e-05	0.000126391		LOCMI01222	-1.2562e-06	3.88532e-05		LOCMI01222	0.000634175	0.000351941		LOCMI01222	0.0010167	0.00126504
LOCMI01223	0.000224013	0.000834548		LOCMI01223	-1.37274e-06	-5.5548e-06		LOCMI01223	-1.99562e-06	-1.17903e-05		LOCMI01223	1.41639e-05	-1.85027e-05		LOCMI01223	0.000233556	0.000415195
LOCMI01224	-0.00152304	-0.00158687		LOCMI01224	-0.000136331	-0.000432605		LOCMI01224	8.02123e-05	-0.00100678		LOCMI01224	-0.00143422	0.00202472		LOCMI01224	0.0016539	0.0012264
LOCMI01225	-0.000300614	0.000112153		LOCMI01225	3.93219e-05	4.16077e-05		LOCMI01225	-2.33827e-07	4.80661e-05		LOCMI01225	0.000154814	0.000368756		LOCMI01225	0.000102721	0.000480209
LOCMI01226	4.01554e-05	-0.000106384		LOCMI01226	5.01029e-06	-1.58944e-05		LOCMI01226	-1.80066e-07	-3.80888e-06		LOCMI01226	-0.000564851	-0.000869922		LOCMI01226	4.21793e-05	0.000898865
LOCMI01227	0.000435255	0.00230024		LOCMI01227	2.82887e-05	-0.000109553		LOCMI01227	3.61282e-05	-7.73203e-05		LOCMI01227	0.000677079	0.00236196		LOCMI01227	0.00193416	0.00499251
LOCMI01228	2.12071e-17	-3.78414e-16		LOCMI01228	-2.38226e-18	1.98395e-17		LOCMI01228	-2.57061e-19	1.65192e-18		LOCMI01228	2.72009e-18	-4.70334e-18		LOCMI01228	4.97383e-14	2.23731e-13
LOCMI01229	-0.000235903	-0.00102053		LOCMI01229	-7.74486e-06	4.76122e-05		LOCMI01229	-2.22703e-05	-7.81355e-05		LOCMI01229	-0.000615986	-3.83226e-05		LOCMI01229	0.00214299	9.55837e-05
LOCMI01230	0.000130706	0.000580467		LOCMI01230	2.36877e-05	-5.73052e-05		LOCMI01230	2.0351e-05	-4.73405e-05		LOCMI01230	0.00119348	-0.00296103		LOCMI01230	0.00272751	0.00235353
LOCMI01231	-0.00021879	-0.000416046		LOCMI01231	-5.79597e-05	0.000187949		LOCMI01231	1.81161e-05	6.53477e-05		LOCMI01231	-0.00024683	0.00043803		LOCMI01231	0.000309092	1.99461e-05
LOCMI01232	-0.00021832	-0.00132072		LOCMI01232	9.03403e-05	-7.04333e-05		LOCMI01232	-0.00695381	0.0360406		LOCMI01232	-6.5907e-05	-6.99502e-05		LOCMI01232	0.00764008	0.00160514
LOCMI01233	-0.000224328	-0.000264424		LOCMI01233	5.03239e-06	-9.39282e-05		LOCMI01233	-5.08575e-06	-1.95839e-05		LOCMI01233	-0.000394171	0.000367067		LOCMI01233	0.000906089	0.000242573
LOCMI01234	7.65026e-05	-6.93693e-05		LOCMI01234	-6.60369e-06	1.98558e-06		LOCMI01234	-1.33584e-18	7.70242e-18		LOCMI01234	8.58228e-05	0.000303655		LOCMI01234	5.47971e-05	0.000265869
LOCMI01235	-0.00127681	-0.00405242		LOCMI01235	-3.3857e-05	-0.000644958		LOCMI01235	0.000117195	-0.000168779		LOCMI01235	-0.000262732	0.00148308		LOCMI01235	0.00221186	0.000204538
LOCMI01236	1.82905e-05	-0.000128227		LOCMI01236	2.57927e-05	-0.000125977		LOCMI01236	-3.77864e-06	5.78757e-05		LOCMI01236	1.84108e-05	6.21312e-05		LOCMI01236	9.1565e-05	7.55112e-05
LOCMI01237	0.000119842	-0.000706663		LOCMI01237	0.000381309	-0.000646225		LOCMI01237	-3.07112e-05	0.000459387		LOCMI01237	2.77386e-05	8.56513e-05		LOCMI01237	0.00075643	0.000835839
LOCMI01238	0.000620522	-0.000894122		LOCMI01238	0.000112677	0.00094993		LOCMI01238	-0.00014295	-0.000330612		LOCMI01238	0.00495839	-0.00210894		LOCMI01238	0.00893581	0.00118274
LOCMI01239	7.14415e-05	0.000482059		LOCMI01239	-1.4503e-07	-6.54179e-06		LOCMI01239	-9.67956e-19	6.34181e-18		LOCMI01239	1.34015e-05	5.7962e-05		LOCMI01239	0.000119225	0.000393099
LOCMI01240	0.000480766	-0.000925454		LOCMI01240	-3.57695e-05	-0.00011419		LOCMI01240	5.00946e-05	-9.86937e-05		LOCMI01240	0.000319548	-0.000167118		LOCMI01240	1.06544e-05	0.000585663
LOCMI01241	-2.09601e-05	0.000898054		LOCMI01241	-9.2743e-05	-8.04502e-05		LOCMI01241	-3.03006e-05	3.88982e-05		LOCMI01241	0.000786207	0.000424407		LOCMI01241	0.000733396	0.000910968
LOCMI01243	0.000574683	-0.000758894		LOCMI01243	-0.000107683	-0.00010305		LOCMI01243	-3.72872e-06	-0.00055992		LOCMI01243	0.00348224	-0.00288531		LOCMI01243	0.00575112	0.00210306
LOCMI01244	-0.000113706	-0.000327402		LOCMI01244	-2.77255e-05	-4.53251e-05		LOCMI01244	6.0321e-06	-5.46549e-05		LOCMI01244	-6.57438e-05	0.000151516		LOCMI01244	0.000420643	0.000167015
LOCMI01245	3.46435e-05	-2.02367e-05		LOCMI01245	8.41077e-18	-7.47271e-17		LOCMI01245	8.77289e-19	-4.86718e-18		LOCMI01245	-5.28609e-05	8.39354e-05		LOCMI01245	1.13105e-05	0.000171442
LOCMI01246	5.20581e-05	-0.000239878		LOCMI01246	5.44025e-06	-8.94025e-06		LOCMI01246	3.92464e-19	-2.3006e-18		LOCMI01246	-2.41173e-05	-7.99412e-06		LOCMI01246	1.46895e-05	5.55083e-05
LOCMI01247	8.97372e-05	0.000177691		LOCMI01247	8.78776e-06	-1.59936e-05		LOCMI01247	1.67458e-05	-4.45406e-05		LOCMI01247	8.15071e-06	-1.96753e-05		LOCMI01247	0.000132702	0.000105941
LOCMI01248	0.00111299	-0.00222108		LOCMI01248	-9.76482e-05	-0.000314033		LOCMI01248	-0.00105535	0.000277644		LOCMI01248	0.000305413	-0.000174524		LOCMI01248	0.00210299	0.000313257
LOCMI01249	-0.00331077	0.000542248		LOCMI01249	-0.00189125	-0.0016515		LOCMI01249	0.00453955	-0.00588828		LOCMI01249	-0.00200557	-0.00129393		LOCMI01249	0.000451066	0.00355508
LOCMI01250	0.000655639	-0.0018528		LOCMI01250	-1.19087e-06	-1.37198e-05		LOCMI01250	-9.05943e-05	0.000114975		LOCMI01250	5.93568e-06	1.84774e-05		LOCMI01250	0.00117454	0.00137924
LOCMI01251	0.000312561	-0.000173207		LOCMI01251	-7.43967e-06	-4.26374e-05		LOCMI01251	-5.08374e-06	-2.53786e-05		LOCMI01251	1.61196e-05	2.94353e-05		LOCMI01251	0.000174931	0.000115273
LOCMI01252	2.06123e-06	-1.82082e-05		LOCMI01252	0.00022612	5.07003e-05		LOCMI01252	-0.000133468	0.000101538		LOCMI01252	0.000483216	0.00116375		LOCMI01252	0.00188056	0.00179303
LOCMI01253	-0.000211793	-0.00347079		LOCMI01253	-0.000227635	-0.000216725		LOCMI01253	-4.79466e-05	-0.000291594		LOCMI01253	0.00197532	0.00218528		LOCMI01253	0.00172589	0.00134736
LOCMI01255	0.00159767	-0.000523767		LOCMI01255	-8.22181e-05	-4.38232e-05		LOCMI01255	-6.82709e-06	-1.13003e-05		LOCMI01255	6.64744e-05	-4.74553e-05		LOCMI01255	0.00101817	0.000325765
LOCMI01256	-0.000757096	-0.000252344		LOCMI01256	4.06785e-05	1.59252e-05		LOCMI01256	8.1249e-06	-6.0369e-05		LOCMI01256	4.07287e-05	0.000324562		LOCMI01256	0.000648693	8.62426e-05
LOCMI01257	0.000298906	0.0007524		LOCMI01257	-3.33324e-05	7.15879e-05		LOCMI01257	-1.4781e-05	0.000284505		LOCMI01257	0.000696841	0.0015036		LOCMI01257	0.0021683	0.00230453
LOCMI01258	-0.000172393	-0.000479168		LOCMI01258	-1.14374e-05	5.39029e-05		LOCMI01258	3.92861e-05	-0.000187377		LOCMI01258	0.0320375	0.027352		LOCMI01258	0.0380201	0.0290632
LOCMI01259	-4.38361e-17	7.76516e-16		LOCMI01259	3.01359e-05	3.4445e-05		LOCMI01259	3.54697e-06	1.70408e-05		LOCMI01259	-5.41561e-05	-5.28943e-05		LOCMI01259	1.56241e-05	1.19246e-05
LOCMI01260	-0.00241668	-0.00958533		LOCMI01260	3.50626e-06	-7.23444e-05		LOCMI01260	0.000183684	-0.00114287		LOCMI01260	-0.000151916	9.97675e-05		LOCMI01260	0.00271081	0.00654219
LOCMI01261	0.000181233	-0.000603526		LOCMI01261	9.67698e-05	-0.000147342		LOCMI01261	-1.28387e-06	2.64633e-05		LOCMI01261	-0.000126923	5.89449e-05		LOCMI01261	0.000110275	0.000399406
LOCMI01262	-0.000478653	0.000213099		LOCMI01262	1.63141e-06	9.30912e-06		LOCMI01262	-2.95076e-06	-1.42819e-05		LOCMI01262	-3.28843e-05	-0.00364046		LOCMI01262	0.00189146	0.00150628
LOCMI01264	-1.5621e-05	7.2977e-05		LOCMI01264	-5.47426e-06	1.01004e-05		LOCMI01264	-5.77634e-19	3.43457e-18		LOCMI01264	1.59079e-05	-6.70429e-05		LOCMI01264	6.72536e-06	2.11601e-05
LOCMI01265	-3.56939e-06	-2.65386e-05		LOCMI01265	-1.13208e-06	-3.63634e-05		LOCMI01265	-1.61728e-18	9.51622e-18		LOCMI01265	1.75021e-17	-3.03704e-17		LOCMI01265	1.12861e-05	1.12904e-05
LOCMI01266	-0.00361611	-0.0112446		LOCMI01266	-0.000315623	-0.000367506		LOCMI01266	-1.20688e-05	-0.00111888		LOCMI01266	0.000110415	0.00150248		LOCMI01266	0.00158149	0.00695088
LOCMI01267	-0.000112398	-0.00096874		LOCMI01267	0.000617493	-5.46278e-05		LOCMI01267	0.000135256	-0.000907919		LOCMI01267	-0.000887997	0.000569285		LOCMI01267	0.00075327	0.000984464
LOCMI01268	-0.000476264	-0.000222016		LOCMI01268	5.56209e-06	-4.09899e-06		LOCMI01268	2.60155e-05	-4.15168e-05		LOCMI01268	-0.000828894	0.000472096		LOCMI01268	0.00136142	0.000103776
LOCMI01269	-0.00185036	-0.000968074		LOCMI01269	0.00335199	-0.00593421		LOCMI01269	0.000436879	0.00249524		LOCMI01269	-0.00284844	-0.00117177		LOCMI01269	0.000686773	0.000542114
LOCMI01271	-7.34665e-05	-0.000807408		LOCMI01271	3.41679e-05	6.62816e-05		LOCMI01271	4.92076e-05	-0.000221122		LOCMI01271	-7.36903e-05	-0.000757257		LOCMI01271	0.000352161	0.00132296
LOCMI01273	-0.00528943	0.0420096		LOCMI01273	3.59286e-06	2.16277e-05		LOCMI01273	-7.35101e-07	-3.31606e-06		LOCMI01273	-0.0009463	0.000619497		LOCMI01273	0.00889309	0.038674
LOCMI01274	-1.33107e-05	-3.8809e-05		LOCMI01274	-4.35318e-06	-1.27506e-05		LOCMI01274	-1.25732e-18	8.2645e-18		LOCMI01274	0.00486215	0.0124941		LOCMI01274	0.00477321	0.00627347
LOCMI01275	4.05636e-05	-2.56807e-05		LOCMI01275	1.39605e-05	-2.02282e-05		LOCMI01275	2.07004e-06	-1.37775e-05		LOCMI01275	0.000691191	-0.00096068		LOCMI01275	4.72565e-05	0.000421299
LOCMI01276	0.00159401	-0.00481085		LOCMI01276	-0.000704842	-0.0012476		LOCMI01276	0.00200152	-0.0104893		LOCMI01276	0.000994398	0.00092254		LOCMI01276	0.00184796	0.00608914
LOCMI01277	-0.00106988	-0.00173205		LOCMI01277	0.000310278	-0.00177844		LOCMI01277	-0.000167083	-0.000527791		LOCMI01277	0.00401095	0.00957592		LOCMI01277	0.00349138	0.00897638
LOCMI01278	-0.000269148	0.00060539		LOCMI01278	-4.68138e-18	4.50143e-17		LOCMI01278	-3.91571e-07	9.84495e-06		LOCMI01278	-6.02454e-05	-9.64004e-05		LOCMI01278	0.00025823	0.00042736
LOCMI01279	-0.000146891	-0.00109413		LOCMI01279	2.86345e-06	-4.35288e-07		LOCMI01279	-0.000809925	0.00113786		LOCMI01279	4.54927e-05	-0.000255163		LOCMI01279	0.00475037	8.14729e-05
LOCMI01280	-0.000373668	0.000168974		LOCMI01280	-4.68996e-06	-2.43354e-05		LOCMI01280	-0.00269512	-0.000901371		LOCMI01280	0.000107315	0.00035311		LOCMI01280	0.00152193	0.000133315
LOCMI01281	-0.000844206	0.000486265		LOCMI01281	7.30764e-05	-0.000310548		LOCMI01281	9.00306e-05	-4.15031e-05		LOCMI01281	0.000918431	0.000864707		LOCMI01281	0.0027505	0.000261761
LOCMI01282	1.95085e-05	3.14926e-05		LOCMI01282	2.74738e-06	-1.05801e-05		LOCMI01282	1.1613e-18	-7.71542e-18		LOCMI01282	2.60132e-06	-1.16325e-05		LOCMI01282	2.2286e-05	3.16397e-05
LOCMI01283	-8.75752e-06	0.00132402		LOCMI01283	4.01829e-06	2.76471e-05		LOCMI01283	6.05067e-06	0.000105522		LOCMI01283	-0.00031991	0.000165734		LOCMI01283	0.000249104	0.00126155
LOCMI01284	-4.0391e-05	-0.000111293		LOCMI01284	-7.70228e-05	3.71669e-06		LOCMI01284	0.00016796	-0.000939072		LOCMI01284	0.000585067	-0.000373677		LOCMI01284	0.000296915	0.00109925
LOCMI01285	-4.3375e-05	4.5937e-05		LOCMI01285	2.2792e-06	-4.26928e-06		LOCMI01285	4.84143e-19	-2.6391e-18		LOCMI01285	0.000312749	0.00498582		LOCMI01285	0.00162348	0.00423239
LOCMI01286	3.47407e-05	-4.49779e-05		LOCMI01286	-4.57578e-07	-1.8516e-06		LOCMI01286	-4.43355e-05	4.28901e-05		LOCMI01286	2.01536e-05	5.26462e-05		LOCMI01286	0.000107848	9.19203e-05
LOCMI01288	0.00011569	0.000335966		LOCMI01288	-4.68993e-18	4.06634e-17		LOCMI01288	-4.98789e-19	3.24712e-18		LOCMI01288	5.38306e-18	-8.66991e-18		LOCMI01288	0.000103392	0.00027769
LOCMI01289	-0.000654206	0.0017796		LOCMI01289	1.35193e-06	1.1329e-05		LOCMI01289	-1.12901e-06	3.54206e-06		LOCMI01289	-7.86733e-05	-0.000154889		LOCMI01289	0.00230179	0.00294635
LOCMI01290	-0.00114353	0.000265382		LOCMI01290	6.65487e-07	-1.75048e-05		LOCMI01290	4.70217e-07	-4.21435e-06		LOCMI01290	1.66164e-05	2.0459e-06		LOCMI01290	0.00144111	0.000835459
LOCMI01291	8.27029e-06	0.000118075		LOCMI01291	3.87107e-07	-7.22525e-06		LOCMI01291	1.41138e-18	-9.35526e-18		LOCMI01291	-1.52367e-17	2.57326e-17		LOCMI01291	1.2542e-05	7.73247e-05
LOCMI01292	3.20842e-05	0.000117575		LOCMI01292	3.99475e-18	-3.45616e-17		LOCMI01292	4.30562e-19	-2.5706e-18		LOCMI01292	-4.58294e-18	7.81947e-18		LOCMI01292	2.84037e-05	0.000110535
LOCMI01293	-5.24403e-05	-0.00025271		LOCMI01293	-3.27115e-05	9.29436e-05		LOCMI01293	-4.51465e-05	-0.000155686		LOCMI01293	0.00168167	-0.000900382		LOCMI01293	0.00164552	0.0014556
LOCMI01294	-0.0294071	-0.0185213		LOCMI01294	-0.0217296	-0.0708322		LOCMI01294	-0.000195799	-0.00413389		LOCMI01294	-0.000913043	-0.0260995		LOCMI01294	0.016566	0.00723782
LOCMI01295	0.00534108	0.000919408		LOCMI01295	-6.13642e-07	-2.37406e-06		LOCMI01295	-0.000462521	-0.000522996		LOCMI01295	2.53147e-06	-1.15847e-05		LOCMI01295	0.00572658	0.000263599
LOCMI01296	-4.65722e-05	0.000401224		LOCMI01296	1.0402e-07	-1.23799e-05		LOCMI01296	5.96802e-06	1.41721e-05		LOCMI01296	-9.6567e-05	0.000383417		LOCMI01296	0.000258253	0.000566017
LOCMI01297	0.00014139	-0.000234626		LOCMI01297	-7.2753e-05	0.000209167		LOCMI01297	3.32549e-06	-3.21869e-06		LOCMI01297	0.000510055	0.000235128		LOCMI01297	0.000684026	2.42804e-06
LOCMI01298	0.00155603	0.000686019		LOCMI01298	2.37789e-05	-0.000186851		LOCMI01298	1.36532e-05	-0.000205126		LOCMI01298	0.00117702	-0.000533012		LOCMI01298	0.00200842	5.35184e-05
LOCMI01299	0.000235315	0.000965866		LOCMI01299	-5.74659e-05	0.000150479		LOCMI01299	2.37444e-05	-9.71605e-05		LOCMI01299	-0.000336193	-0.000116262		LOCMI01299	0.00088584	0.000859542
LOCMI01300	0.000972905	0.000651119		LOCMI01300	7.99108e-05	-0.000189716		LOCMI01300	-1.73637e-05	-0.000171917		LOCMI01300	-0.000229308	0.00108916		LOCMI01300	0.000562662	0.00119001
LOCMI01301	-0.000104467	-0.00117066		LOCMI01301	2.10036e-05	-0.000158504		LOCMI01301	-7.72699e-07	1.43515e-05		LOCMI01301	-0.000186593	-0.000431433		LOCMI01301	0.000500328	0.00225752
LOCMI01302	9.68178e-05	-0.000995955		LOCMI01302	-8.22879e-06	-0.000141312		LOCMI01302	7.24511e-06	-4.29798e-05		LOCMI01302	0.00059117	-0.00514022		LOCMI01302	0.00182559	0.00478203
LOCMI01304	-0.00098558	8.25196e-05		LOCMI01304	1.76325e-05	-0.000133927		LOCMI01304	-6.85164e-06	9.77883e-05		LOCMI01304	0.000839222	0.00058535		LOCMI01304	0.000365803	0.000446421
LOCMI01305	-0.000563513	-0.00154857		LOCMI01305	-1.5691e-05	6.87266e-05		LOCMI01305	-2.49992e-06	-0.000115671		LOCMI01305	-5.23075e-05	-0.00113283		LOCMI01305	0.000914972	0.00185724
LOCMI01306	0.000161748	0.000149992		LOCMI01306	9.23328e-06	1.04716e-05		LOCMI01306	3.71845e-06	-1.96727e-06		LOCMI01306	-0.000151688	9.82538e-05		LOCMI01306	0.000106154	0.000301079
LOCMI01307	-0.000174106	-0.00105631		LOCMI01307	6.36478e-06	-0.000123345		LOCMI01307	3.53491e-06	-2.48357e-05		LOCMI01307	0.000363425	-0.000144067		LOCMI01307	6.54454e-05	0.000820619
LOCMI01309	-5.63122e-05	-1.10317e-05		LOCMI01309	2.98701e-05	-6.33818e-05		LOCMI01309	-3.27971e-07	-0.00021957		LOCMI01309	-5.37417e-05	-0.00785619		LOCMI01309	0.000641584	0.00699557
LOCMI01310	-0.000250468	-0.00035963		LOCMI01310	-4.98309e-05	0.000458212		LOCMI01310	-5.25882e-05	-0.000213928		LOCMI01310	-9.16938e-05	0.000151347		LOCMI01310	0.00163067	0.000485012
LOCMI01314	-4.40806e-05	-0.000147477		LOCMI01314	0.000228397	0.000635719		LOCMI01314	6.91168e-05	2.06294e-05		LOCMI01314	-0.000218963	-6.84572e-05		LOCMI01314	1.65409e-05	0.000344621
LOCMI01315	0.000265198	-0.00193109		LOCMI01315	-5.81906e-05	0.000199228		LOCMI01315	2.16489e-05	-0.000669021		LOCMI01315	-0.00147199	-0.00139072		LOCMI01315	0.00295996	0.00127167
LOCMI01316	2.60348e-05	0.000297043		LOCMI01316	-6.70194e-07	2.07058e-06		LOCMI01316	-1.42757e-05	-1.80767e-05		LOCMI01316	-0.000269723	0.000138856		LOCMI01316	0.000179876	0.00039946
LOCMI01317	-0.0020049	0.00109336		LOCMI01317	-0.000165556	0.000470638		LOCMI01317	0.000674877	-0.000453586		LOCMI01317	0.000845295	0.00240385		LOCMI01317	0.00114102	0.00463861
LOCMI01318	2.50277e-05	1.28596e-05		LOCMI01318	5.83894e-18	-4.93472e-17		LOCMI01318	6.26061e-19	-3.80355e-18		LOCMI01318	-5.23447e-06	-4.11098e-06		LOCMI01318	3.20307e-05	2.60687e-06
LOCMI01319	-0.000202591	-0.000314334		LOCMI01319	-1.65049e-05	0.000157835		LOCMI01319	5.89698e-06	-5.76963e-05		LOCMI01319	0.000335722	-0.000697371		LOCMI01319	0.000154337	0.000685302
LOCMI01320	-0.00174601	-0.00162584		LOCMI01320	7.33122e-05	0.000200419		LOCMI01320	0.000297504	0.00015978		LOCMI01320	-0.000700921	-1.19427e-05		LOCMI01320	0.00212723	0.00180943
LOCMI01321	-0.000152188	-0.000159686		LOCMI01321	0.000197132	-0.000147703		LOCMI01321	0.000267838	0.00282918		LOCMI01321	-9.26267e-05	-6.19166e-05		LOCMI01321	0.000396531	0.00061833
LOCMI01322	-1.98509e-05	-1.52635e-05		LOCMI01322	9.89157e-06	-4.36315e-07		LOCMI01322	-5.58199e-06	2.41105e-07		LOCMI01322	0.000190617	6.08194e-05		LOCMI01322	0.000136207	0.000183555
LOCMI01323	8.37835e-06	7.19728e-06		LOCMI01323	-2.11453e-06	1.62362e-05		LOCMI01323	-3.21073e-05	0.000108706		LOCMI01323	-2.93886e-07	6.94388e-06		LOCMI01323	0.000200852	8.83797e-05
LOCMI01324	-0.000228231	0.000526049		LOCMI01324	-6.7312e-06	2.77956e-05		LOCMI01324	1.91774e-06	-3.40982e-05		LOCMI01324	-6.51854e-05	-4.23462e-05		LOCMI01324	8.33327e-05	0.000613984
LOCMI01325	3.60727e-05	-4.76622e-05		LOCMI01325	-2.83087e-07	-5.15467e-06		LOCMI01325	-1.54881e-18	9.92121e-18		LOCMI01325	0.000955463	-0.00328582		LOCMI01325	0.00199028	0.00379151
LOCMI01326	1.24601e-16	-2.2134e-15		LOCMI01326	-4.93633e-07	-3.70895e-05		LOCMI01326	-1.46739e-18	8.87953e-18		LOCMI01326	4.47367e-05	3.4688e-05		LOCMI01326	0.000106414	1.96164e-05
LOCMI01327	0.000120926	-0.000213881		LOCMI01327	-6.95639e-05	0.000781037		LOCMI01327	3.7246e-06	0.000166483		LOCMI01327	0.000933873	-0.00107976		LOCMI01327	0.00107003	0.00185156
LOCMI01328	0.000800062	-0.00187154		LOCMI01328	-4.86036e-05	-0.000101403		LOCMI01328	-1.14423e-05	7.18243e-05		LOCMI01328	-0.000241654	-0.000766604		LOCMI01328	4.08696e-05	0.00168648
LOCMI01329	0.000451566	0.0003686		LOCMI01329	-1.53487e-05	-4.7753e-06		LOCMI01329	3.17826e-05	-0.000375979		LOCMI01329	-9.50439e-05	0.000402856		LOCMI01329	0.000286325	0.000605871
LOCMI01331	0.00165172	-0.00093713		LOCMI01331	3.94552e-05	-6.12893e-05		LOCMI01331	2.00676e-05	0.000411861		LOCMI01331	-0.00126241	0.00210352		LOCMI01331	0.000724869	0.00137565
LOCMI01332	-0.00037422	-0.00180843		LOCMI01332	3.382e-05	-4.20885e-05		LOCMI01332	0.000232935	-0.00152379		LOCMI01332	6.72663e-05	2.94974e-05		LOCMI01332	0.000358255	0.00211806
LOCMI01333	0.000321827	0.00146907		LOCMI01333	-6.44946e-06	5.26443e-09		LOCMI01333	5.05973e-05	5.88996e-05		LOCMI01333	-2.74449e-05	0.000100269		LOCMI01333	0.000281001	0.00127976
LOCMI01334	3.62669e-06	-4.9788e-05		LOCMI01334	6.2895e-08	9.77395e-06		LOCMI01334	-7.72223e-07	1.08835e-05		LOCMI01334	7.23279e-05	-0.000428425		LOCMI01334	0.000103628	0.000232541
LOCMI01335	1.2648e-16	-2.24474e-15		LOCMI01335	4.08431e-06	1.32216e-05		LOCMI01335	-5.60368e-06	-6.71208e-06		LOCMI01335	-9.1106e-06	1.70698e-05		LOCMI01335	2.64805e-05	9.56607e-06
LOCMI01337	-0.00024691	0.000494514		LOCMI01337	2.60761e-06	2.20751e-05		LOCMI01337	1.13271e-05	-8.87746e-06		LOCMI01337	3.64191e-05	-8.5535e-05		LOCMI01337	3.65957e-05	0.000303356
LOCMI01339	2.27726e-05	0.00088796		LOCMI01339	9.92591e-18	-8.91794e-17		LOCMI01339	1.0538e-18	-5.62474e-18		LOCMI01339	1.16619e-05	2.1649e-05		LOCMI01339	7.78703e-05	0.000877716
LOCMI01341	2.44936e-17	-4.34104e-16		LOCMI01341	-2.75035e-18	2.40471e-17		LOCMI01341	-2.91494e-19	1.76772e-18		LOCMI01341	-5.13725e-06	9.55515e-07		LOCMI01341	1.25748e-05	2.21721e-06
LOCMI01342	-2.5127e-05	-3.59462e-05		LOCMI01342	-2.4624e-07	-1.98376e-06		LOCMI01342	-5.59387e-08	1.40642e-06		LOCMI01342	7.28662e-05	-2.45366e-05		LOCMI01342	3.15262e-05	4.05057e-05
LOCMI01343	0.000736814	0.0018489		LOCMI01343	4.42856e-05	6.13648e-05		LOCMI01343	-4.74612e-06	-0.00013015		LOCMI01343	0.000346372	0.000245742		LOCMI01343	0.000689824	0.00191971
LOCMI01344	-0.000326651	0.00124068		LOCMI01344	-0.000453787	0.00255593		LOCMI01344	-0.000411148	-0.000410334		LOCMI01344	0.000577545	0.00143343		LOCMI01344	0.0019116	0.00127246
LOCMI01345	0.00100707	8.24425e-05		LOCMI01345	-0.00129354	0.00237797		LOCMI01345	-0.00149232	0.000274012		LOCMI01345	0.00118448	0.000416374		LOCMI01345	0.00434031	5.74574e-05
LOCMI01346	-6.81362e-06	1.83249e-05		LOCMI01346	-3.00159e-07	5.5569e-06		LOCMI01346	5.72562e-19	-3.25904e-18		LOCMI01346	4.25436e-06	-1.6345e-05		LOCMI01346	1.11726e-05	5.99185e-06
LOCMI01347	-0.000146422	0.00131776		LOCMI01347	-7.31939e-05	0.0002894		LOCMI01347	3.19678e-06	7.33769e-05		LOCMI01347	0.00147225	0.000865047		LOCMI01347	0.000753061	0.00141809
LOCMI01348	-8.41584e-05	7.73869e-05		LOCMI01348	-1.53113e-05	3.61745e-05		LOCMI01348	-8.85406e-19	5.29188e-18		LOCMI01348	9.52842e-18	-1.57835e-17		LOCMI01348	9.73423e-05	8.55717e-06
LOCMI01349	6.56155e-05	0.000222219		LOCMI01349	5.21595e-06	2.30747e-05		LOCMI01349	-1.11828e-06	-2.36149e-05		LOCMI01349	1.96726e-05	0.000121146		LOCMI01349	0.00012847	0.000273162
LOCMI01350	0.000122836	7.47145e-05		LOCMI01350	5.73783e-06	0.000128551		LOCMI01350	2.90838e-05	-2.78483e-05		LOCMI01350	0.000153697	0.000915754		LOCMI01350	0.000101501	0.000828665
LOCMI01352	7.86094e-17	-1.3974e-15		LOCMI01352	1.35487e-06	-2.52884e-05		LOCMI01352	-2.08246e-05	-3.10362e-05		LOCMI01352	5.58038e-06	2.84743e-05		LOCMI01352	6.55421e-05	5.57188e-05
LOCMI01353	-0.072666	0.0163972		LOCMI01353	0.000752147	-0.00685404		LOCMI01353	-0.387633	-0.109595		LOCMI01353	-0.00447537	0.00457802		LOCMI01353	0.0168704	0.00791219
LOCMI01354	-7.98057e-05	-0.000410369		LOCMI01354	-1.81912e-06	-1.15147e-05		LOCMI01354	3.31646e-06	1.40106e-05		LOCMI01354	7.75497e-05	4.04953e-05		LOCMI01354	2.92942e-05	0.000293682
LOCMI01355	-8.50051e-05	0.000385071		LOCMI01355	9.05832e-05	-0.000176298		LOCMI01355	7.58598e-05	0.00030353		LOCMI01355	-0.000902958	0.00199556		LOCMI01355	0.000707965	0.00293533
LOCMI01356	-1.04214e-05	-0.000701804		LOCMI01356	-2.03785e-05	-1.51489e-05		LOCMI01356	2.02487e-06	-3.84759e-05		LOCMI01356	4.44013e-05	-0.000847232		LOCMI01356	0.000431845	0.00158009
LOCMI01357	-0.000533132	-0.000719442		LOCMI01357	-8.63342e-06	-0.000163431		LOCMI01357	-3.0141e-05	-7.60671e-05		LOCMI01357	0.00113127	-0.000855289		LOCMI01357	0.000743868	0.00018387
LOCMI01358	8.67594e-06	5.23115e-05		LOCMI01358	-1.1897e-05	-4.81416e-05		LOCMI01358	-2.42406e-07	2.18479e-05		LOCMI01358	3.00643e-06	2.24289e-05		LOCMI01358	2.33997e-05	0.000127542
LOCMI01359	-3.82731e-18	6.7711e-17		LOCMI01359	-1.83031e-06	-7.4064e-06		LOCMI01359	-4.48294e-06	-5.36967e-06		LOCMI01359	-4.91397e-19	8.14461e-19		LOCMI01359	2.70442e-06	6.70405e-06
LOCMI01360	4.16769e-05	-0.000153151		LOCMI01360	-3.92589e-18	3.45304e-17		LOCMI01360	1.07743e-05	0.000348877		LOCMI01360	4.49211e-18	-7.69961e-18		LOCMI01360	0.000110335	7.51241e-05
LOCMI01361	5.04024e-05	-4.76807e-05		LOCMI01361	-1.0561e-06	-2.18569e-05		LOCMI01361	-3.44138e-06	3.14007e-05		LOCMI01361	-1.30575e-17	2.25001e-17		LOCMI01361	6.08423e-05	2.20609e-05
LOCMI01362	8.50863e-06	-2.20649e-05		LOCMI01362	-2.93997e-06	1.30693e-05		LOCMI01362	-1.48101e-05	9.71117e-06		LOCMI01362	-0.000201232	-0.000498672		LOCMI01362	7.05245e-06	0.000257845
LOCMI01363	-0.000113332	-0.000810994		LOCMI01363	-1.08214e-05	-1.1472e-05		LOCMI01363	5.31266e-06	6.56905e-05		LOCMI01363	0.000206234	-0.00017376		LOCMI01363	0.00010577	0.000809267
LOCMI01364	-0.00159967	-0.00322402		LOCMI01364	-5.12287e-05	0.000220359		LOCMI01364	4.31868e-05	0.000167599		LOCMI01364	0.00142872	0.00123637		LOCMI01364	0.000150032	0.00164413
LOCMI01365	0.000317789	0.00495719		LOCMI01365	-3.96397e-06	3.84419e-06		LOCMI01365	-5.75262e-07	-3.18955e-06		LOCMI01365	-1.79446e-06	-0.000525952		LOCMI01365	0.000131678	0.00391374
LOCMI01366	0.00414519	-0.0012814		LOCMI01366	-0.000866401	0.00186861		LOCMI01366	-0.000199592	1.86237e-05		LOCMI01366	0.00160698	-0.00179229		LOCMI01366	0.00663421	0.00468863
LOCMI01367	-0.00345952	-0.00535229		LOCMI01367	4.58177e-18	-3.83091e-17		LOCMI01367	4.94588e-19	-3.088e-18		LOCMI01367	-5.24188e-18	8.88264e-18		LOCMI01367	0.00483453	0.00368693
LOCMI01368	6.82731e-17	-1.21065e-15		LOCMI01368	3.67445e-07	8.66066e-06		LOCMI01368	-8.17867e-19	5.46217e-18		LOCMI01368	8.76641e-18	-1.45198e-17		LOCMI01368	2.94853e-08	5.19632e-06
LOCMI01369	-0.000395351	8.13932e-05		LOCMI01369	6.62752e-06	-1.72361e-05		LOCMI01369	-9.41597e-06	-2.58303e-05		LOCMI01369	0.000113298	0.00159179		LOCMI01369	0.000359573	0.00191826
LOCMI01370	0.00229777	0.00321797		LOCMI01370	-9.51312e-06	-1.89185e-05		LOCMI01370	3.64521e-05	-0.000105108		LOCMI01370	0.00174781	-0.00324981		LOCMI01370	0.00322983	0.000451919
LOCMI01372	0.000703305	-0.000935131		LOCMI01372	5.37238e-07	-4.22241e-05		LOCMI01372	-5.30796e-05	-6.34858e-05		LOCMI01372	3.97557e-06	2.73472e-05		LOCMI01372	0.00108512	0.000748951
LOCMI01373	-0.000594782	-0.000223379		LOCMI01373	1.54759e-06	-0.000300988		LOCMI01373	5.46636e-06	-3.1052e-05		LOCMI01373	0.00531229	0.0850624		LOCMI01373	0.0108268	0.0271399
LOCMI01374	-0.00013455	0.000116196		LOCMI01374	-3.37971e-06	-9.28012e-05		LOCMI01374	2.06404e-19	-1.33349e-18		LOCMI01374	-0.00601969	-0.0435129		LOCMI01374	0.0240077	0.070368
LOCMI01375	-2.73235e-05	0.000382565		LOCMI01375	-2.58783e-08	-5.82005e-06		LOCMI01375	-4.10473e-19	2.25525e-18		LOCMI01375	0.002601	-0.00293169		LOCMI01375	0.00192066	0.00202245
LOCMI01376	6.57706e-05	0.000155708		LOCMI01376	-2.45826e-05	-8.83297e-05		LOCMI01376	2.00345e-06	-2.86931e-05		LOCMI01376	0.051925	0.0580984		LOCMI01376	0.0684989	0.0219488
LOCMI01377	-0.000134776	0.000219855		LOCMI01377	-1.92009e-05	8.71094e-05		LOCMI01377	2.86264e-05	7.13108e-06		LOCMI01377	4.93916e-05	3.90953e-05		LOCMI01377	0.000297001	4.79287e-05
LOCMI01378	2.53579e-05	0.000111454		LOCMI01378	1.03476e-05	-4.50092e-05		LOCMI01378	3.86586e-07	9.95703e-06		LOCMI01378	-4.45502e-05	-5.82032e-06		LOCMI01378	3.17895e-06	0.00011339
LOCMI01379	1.54119e-05	0.000568371		LOCMI01379	2.85816e-05	-2.4798e-05		LOCMI01379	-3.75411e-06	-8.73837e-05		LOCMI01379	3.13256e-05	0.00017041		LOCMI01379	0.000169087	0.000447397
LOCMI01380	1.13439e-05	-0.000146668		LOCMI01380	1.21385e-05	-6.40867e-06		LOCMI01380	1.04715e-07	4.6601e-06		LOCMI01380	5.33648e-05	-9.23831e-06		LOCMI01380	1.98532e-05	0.000157715
LOCMI01381	-0.000661101	0.000161382		LOCMI01381	9.34763e-05	-8.41946e-05		LOCMI01381	4.11322e-05	-0.000187372		LOCMI01381	3.13358e-05	5.66527e-05		LOCMI01381	0.00099196	0.000469798
LOCMI01383	0.0012428	0.00264669		LOCMI01383	2.01362e-05	0.000248146		LOCMI01383	-9.77157e-07	0.000136443		LOCMI01383	-0.000572215	0.00169729		LOCMI01383	0.00214596	0.00314489
LOCMI01384	2.57888e-05	8.03195e-05		LOCMI01384	-2.62032e-07	7.5135e-06		LOCMI01384	-6.26869e-06	9.51994e-06		LOCMI01384	0.00189065	-0.00545668		LOCMI01384	0.0033654	0.00448214
LOCMI01385	-0.000581472	0.000553841		LOCMI01385	-4.36466e-18	4.01784e-17		LOCMI01385	-4.66372e-19	3.02444e-18		LOCMI01385	5.16507e-06	-1.76635e-05		LOCMI01385	0.000632145	0.00057263
LOCMI01386	-3.37862e-06	-0.000147903		LOCMI01386	-1.26531e-17	1.14132e-16		LOCMI01386	-1.34886e-18	8.10091e-18		LOCMI01386	-1.90685e-06	1.23683e-05		LOCMI01386	4.73642e-05	0.000122846
LOCMI01387	7.9661e-06	1.08389e-05		LOCMI01387	-4.57578e-07	-1.8516e-06		LOCMI01387	3.85635e-07	-1.97364e-06		LOCMI01387	7.29544e-18	-1.26192e-17		LOCMI01387	3.57465e-06	3.61972e-06
LOCMI01388	0.000494123	-0.000240246		LOCMI01388	-0.000132909	-0.000141692		LOCMI01388	5.29503e-05	0.000557726		LOCMI01388	0.000287832	0.000327546		LOCMI01388	0.000635037	0.000109294
LOCMI01389	0.000412566	-9.03142e-05		LOCMI01389	-3.09589e-05	0.000124109		LOCMI01389	-8.61832e-05	-0.000590564		LOCMI01389	5.7959e-05	0.000552519		LOCMI01389	0.00043386	0.00069484
LOCMI01391	-2.2375e-05	-0.00186492		LOCMI01391	-0.000211086	-0.000540792		LOCMI01391	-0.000115639	0.000199177		LOCMI01391	0.000404386	-0.000910296		LOCMI01391	0.000613253	0.00204407
LOCMI01392	-0.000297552	-0.00150342		LOCMI01392	2.58471e-05	-0.000252116		LOCMI01392	2.06071e-05	0.000301237		LOCMI01392	-0.000847094	-0.000448005		LOCMI01392	0.00107979	0.00110309
LOCMI01393	0.000182742	0.00199347		LOCMI01393	-3.55366e-05	-5.11926e-05		LOCMI01393	-6.0508e-06	-0.000220458		LOCMI01393	0.000618633	6.74474e-05		LOCMI01393	0.00110062	0.00176951
LOCMI01394	-0.000605932	-0.0012887		LOCMI01394	0.00035281	-0.000331339		LOCMI01394	6.42247e-05	0.00112113		LOCMI01394	-0.000773292	-0.000778529		LOCMI01394	0.000866051	0.00111331
LOCMI01395	0.000262105	0.000335105		LOCMI01395	1.63252e-05	1.22429e-05		LOCMI01395	2.29193e-05	7.16586e-05		LOCMI01395	-2.15618e-05	-9.19068e-06		LOCMI01395	0.000249539	0.000333451
LOCMI01396	0.000122068	2.374e-05		LOCMI01396	-1.63043e-18	1.36366e-17		LOCMI01396	-1.72304e-19	9.77234e-19		LOCMI01396	2.67632e-06	-1.09445e-05		LOCMI01396	0.000105089	1.95896e-06
LOCMI01397	4.24742e-05	-0.000366378		LOCMI01397	-2.20388e-05	-7.19109e-06		LOCMI01397	8.46173e-06	-0.000107605		LOCMI01397	6.96141e-05	2.89158e-05		LOCMI01397	0.000245465	0.000283937
LOCMI01398	5.77392e-05	-3.37279e-05		LOCMI01398	6.17092e-18	-5.32941e-17		LOCMI01398	6.57339e-19	-4.5593e-18		LOCMI01398	-4.97722e-05	-4.74991e-05		LOCMI01398	2.61596e-05	5.93895e-05
LOCMI01399	6.66146e-05	0.00076123		LOCMI01399	1.37099e-05	0.000174852		LOCMI01399	2.24298e-05	-0.000164806		LOCMI01399	-0.000202384	5.153e-05		LOCMI01399	0.000339082	0.000588153
LOCMI01400	-1.93972e-05	1.91181e-05		LOCMI01400	-1.00794e-18	9.40652e-18		LOCMI01400	-1.08645e-19	7.68046e-19		LOCMI01400	-0.00288015	-0.00591857		LOCMI01400	0.000268301	0.00458376
LOCMI01401	8.68563e-17	-1.53739e-15		LOCMI01401	-2.74547e-06	-1.11096e-05		LOCMI01401	-2.4954e-05	-5.13849e-05		LOCMI01401	4.77069e-06	3.28167e-05		LOCMI01401	2.29813e-05	3.12942e-05
LOCMI01402	-0.000732863	0.00485194		LOCMI01402	0.000434304	-0.00286214		LOCMI01402	0.000693424	-0.00386843		LOCMI01402	-0.00368406	0.00373529		LOCMI01402	0.00595171	0.0104696
LOCMI01403	-0.0211451	-0.0117759		LOCMI01403	-0.000340224	-0.000303718		LOCMI01403	0.00204691	0.000271352		LOCMI01403	-3.24556e-05	-0.000504887		LOCMI01403	0.0123526	0.00930209
LOCMI01405	-4.61737e-06	-3.25618e-05		LOCMI01405	3.03739e-06	1.79204e-06		LOCMI01405	-1.87495e-06	-2.78968e-06		LOCMI01405	9.87145e-05	9.48204e-05		LOCMI01405	9.13333e-05	7.18886e-05
LOCMI01406	0.000465139	-0.00399067		LOCMI01406	5.17512e-05	-8.87537e-05		LOCMI01406	3.06689e-05	8.99998e-05		LOCMI01406	-0.000530446	0.000216441		LOCMI01406	0.00130524	0.00222428
LOCMI01409	2.30774e-05	-7.34502e-05		LOCMI01409	1.22482e-07	2.88689e-06		LOCMI01409	5.88262e-20	-3.24053e-19		LOCMI01409	-1.12102e-05	-8.15673e-06		LOCMI01409	5.82647e-06	5.54778e-05
LOCMI01411	-0.000271536	0.000208049		LOCMI01411	1.14063e-05	0.000133993		LOCMI01411	1.40931e-05	-2.58318e-05		LOCMI01411	4.39559e-05	-4.40869e-05		LOCMI01411	7.75725e-05	7.8861e-05
LOCMI01412	5.76704e-05	5.64104e-05		LOCMI01412	-5.20284e-06	8.31097e-05		LOCMI01412	-1.16951e-06	1.81917e-06		LOCMI01412	7.37617e-05	-0.000215512		LOCMI01412	0.000196146	0.000164268
LOCMI01414	-4.9625e-06	-0.000895277		LOCMI01414	1.54042e-17	-1.35673e-16		LOCMI01414	1.64576e-18	-1.08485e-17		LOCMI01414	1.65943e-05	-7.53959e-05		LOCMI01414	5.7158e-05	0.000670845
LOCMI01415	-0.00082489	0.000704489		LOCMI01415	2.96109e-05	2.48369e-05		LOCMI01415	3.22622e-05	-0.00023871		LOCMI01415	4.19577e-05	2.87208e-06		LOCMI01415	0.000397147	0.000446795
LOCMI01416	-2.60228e-05	-0.000370173		LOCMI01416	-1.10392e-07	2.26613e-05		LOCMI01416	-1.41377e-19	8.87012e-19		LOCMI01416	0.00234788	-0.00257807		LOCMI01416	0.00168777	0.00322661
LOCMI01417	-0.00267052	0.00219233		LOCMI01417	-1.8522e-05	-0.00198949		LOCMI01417	6.84817e-05	-2.15335e-05		LOCMI01417	0.00062641	-0.00214802		LOCMI01417	0.00179174	0.00043832
LOCMI01418	0.000114814	-6.86536e-06		LOCMI01418	5.02573e-06	0.000102167		LOCMI01418	5.15448e-07	1.3276e-05		LOCMI01418	-1.52567e-05	-1.59572e-05		LOCMI01418	0.000137575	8.42543e-05
LOCMI01419	-0.000681439	-0.00226985		LOCMI01419	-0.000294972	-0.000105932		LOCMI01419	-0.0013001	0.00154864		LOCMI01419	0.000253055	-0.00215281		LOCMI01419	0.000711936	0.00136571
LOCMI01420	0.000280377	0.000516994		LOCMI01420	5.67847e-06	-1.24042e-05		LOCMI01420	-2.81839e-05	1.14719e-05		LOCMI01420	6.93238e-05	5.84005e-06		LOCMI01420	0.000252647	0.000311919
LOCMI01421	-0.000363121	2.08423e-05		LOCMI01421	9.70678e-08	0.000105224		LOCMI01421	-2.68127e-06	-3.23565e-05		LOCMI01421	-0.000409682	-0.00097123		LOCMI01421	0.000324072	0.000232547
LOCMI01422	0.000340256	-0.00114577		LOCMI01422	7.51094e-06	-7.42918e-05		LOCMI01422	4.74054e-06	2.00816e-05		LOCMI01422	0.000401198	-0.000256621		LOCMI01422	0.000482051	0.00090827
LOCMI01423	6.93437e-05	0.000152574		LOCMI01423	1.41719e-06	3.77775e-06		LOCMI01423	2.65641e-05	-7.71732e-05		LOCMI01423	0.000450024	0.000421488		LOCMI01423	0.000594678	0.000339572
LOCMI01424	-0.000180941	-0.000723501		LOCMI01424	1.01159e-05	-7.45418e-05		LOCMI01424	-3.36314e-06	-1.52141e-05		LOCMI01424	3.92037e-05	-9.13804e-05		LOCMI01424	8.56746e-05	0.000638117
LOCMI01425	-3.89086e-05	9.98674e-06		LOCMI01425	-9.15157e-07	-3.7032e-06		LOCMI01425	-7.72323e-19	5.21515e-18		LOCMI01425	8.18112e-18	-1.38925e-17		LOCMI01425	3.86691e-05	2.52541e-05
LOCMI01426	-0.000189542	-0.0016031		LOCMI01426	-1.36147e-05	-8.13454e-06		LOCMI01426	1.95036e-06	5.46669e-05		LOCMI01426	-2.92893e-05	-0.000224366		LOCMI01426	1.79152e-05	0.00109439
LOCMI01427	-0.000337846	0.00120401		LOCMI01427	0.000214219	-1.45903e-05		LOCMI01427	8.52317e-05	-0.000926687		LOCMI01427	0.000194513	-9.30569e-05		LOCMI01427	0.000323148	0.000183105
LOCMI01428	0.000155193	-0.000324722		LOCMI01428	-7.65206e-06	3.19159e-05		LOCMI01428	1.56368e-05	-2.46891e-05		LOCMI01428	0.000512011	3.83061e-05		LOCMI01428	0.00052122	0.000131475
LOCMI01429	-0.000141732	-0.00061056		LOCMI01429	9.84362e-06	0.000199288		LOCMI01429	5.74819e-06	3.62319e-05		LOCMI01429	0.000137123	8.26107e-05		LOCMI01429	0.000207295	0.000244137
LOCMI01430	-2.94363e-05	6.34776e-05		LOCMI01430	1.21219e-06	0.000215572		LOCMI01430	-1.47538e-05	-7.14095e-05		LOCMI01430	-2.79952e-18	4.80398e-18		LOCMI01430	0.000134818	5.50152e-05
LOCMI01435	-3.76652e-17	6.69478e-16		LOCMI01435	4.22372e-18	-3.52683e-17		LOCMI01435	4.47022e-19	-2.62979e-18		LOCMI01435	-4.82862e-18	8.33393e-18		LOCMI01435	8.82875e-14	3.97131e-13
LOCMI01436	2.45562e-05	1.12645e-05		LOCMI01436	-3.03414e-06	6.32564e-06		LOCMI01436	8.62187e-07	-1.34452e-06		LOCMI01436	0.000300204	-0.000238425		LOCMI01436	0.000425209	0.000196347
LOCMI01437	7.09366e-06	-0.000153935		LOCMI01437	-5.29191e-06	-2.90864e-05		LOCMI01437	-2.44821e-07	-8.79918e-07		LOCMI01437	0.000163524	-0.000296773		LOCMI01437	0.000128907	0.000365159
LOCMI01438	-0.00106244	-0.00350703		LOCMI01438	-0.000260361	0.000482573		LOCMI01438	3.64419e-05	8.4813e-05		LOCMI01438	0.00122862	0.00286857		LOCMI01438	0.00127321	0.000604209
LOCMI01439	0.000119043	0.000280294		LOCMI01439	-9.15157e-07	-3.7032e-06		LOCMI01439	-5.27659e-19	3.2017e-18		LOCMI01439	0.0030714	-0.00576		LOCMI01439	0.00301687	0.00444377
LOCMI01440	5.35773e-05	0.00179659		LOCMI01440	5.76086e-05	0.000682526		LOCMI01440	5.16881e-05	-7.58681e-05		LOCMI01440	-0.000224932	-3.41425e-05		LOCMI01440	0.00049875	0.00116237
LOCMI01441	1.89324e-05	2.82165e-05		LOCMI01441	-3.62575e-08	-1.63545e-06		LOCMI01441	7.88794e-07	1.51387e-05		LOCMI01441	7.24738e-06	-5.71655e-06		LOCMI01441	3.73945e-05	4.95314e-06
LOCMI01442	-0.000293901	-0.00176457		LOCMI01442	9.40156e-19	-8.35919e-18		LOCMI01442	1.00587e-19	-5.06555e-19		LOCMI01442	5.94334e-06	-4.44869e-05		LOCMI01442	0.000466666	0.0012791
LOCMI01443	0.00073087	0.000484421		LOCMI01443	3.99113e-05	0.000146134		LOCMI01443	8.82696e-06	0.000204858		LOCMI01443	0.000363742	0.000877347		LOCMI01443	0.000875134	0.00159392
LOCMI01444	-0.00596571	0.0024327		LOCMI01444	0.0012051	0.00379826		LOCMI01444	0.0115341	0.0345554		LOCMI01444	-0.00529137	0.00313243		LOCMI01444	0.0232147	0.00459063
LOCMI01445	-0.000439053	-0.000466687		LOCMI01445	5.72699e-06	1.84152e-05		LOCMI01445	-0.000192979	-0.000352516		LOCMI01445	3.43469e-05	0.000212312		LOCMI01445	0.000259175	4.70492e-05
LOCMI01446	-0.000337155	0.00102335		LOCMI01446	3.95215e-05	0.000476336		LOCMI01446	-0.000192726	-0.000135508		LOCMI01446	-0.000312529	0.00153667		LOCMI01446	0.000769186	0.00245957
LOCMI01447	-1.18565e-05	-0.000429642		LOCMI01447	-3.58812e-18	3.08472e-17		LOCMI01447	-3.75185e-19	2.09329e-18		LOCMI01447	4.11285e-18	-6.95577e-18		LOCMI01447	3.88241e-05	0.000263966
LOCMI01448	-1.01668e-05	0.000167681		LOCMI01448	9.2517e-06	-4.6894e-05		LOCMI01448	6.67624e-06	-2.17721e-05		LOCMI01448	-1.40319e-05	-1.00155e-05		LOCMI01448	1.07593e-05	0.000121926
LOCMI01449	0.00360604	0.0061882		LOCMI01449	-0.000929485	-0.00167024		LOCMI01449	0.000723124	0.00652796		LOCMI01449	0.00188457	-0.000418569		LOCMI01449	0.00698186	0.00169695
LOCMI01450	0.000145271	0.000536257		LOCMI01450	-1.10912e-05	2.47841e-05		LOCMI01450	-1.23601e-05	-9.0483e-06		LOCMI01450	0.000176091	1.63363e-05		LOCMI01450	0.000330831	0.000401216
LOCMI01451	-3.76771e-05	-0.000363337		LOCMI01451	-0.000217616	-2.67502e-05		LOCMI01451	-3.07593e-06	6.70577e-05		LOCMI01451	0.00012807	-0.000529813		LOCMI01451	3.93362e-05	0.000728914
LOCMI01452	-0.000249942	-0.000704806		LOCMI01452	1.30339e-05	-1.27256e-05		LOCMI01452	3.20671e-05	-0.000127291		LOCMI01452	4.10019e-05	8.75563e-05		LOCMI01452	0.000316882	0.000468928
LOCMI01453	-1.30929e-16	2.32073e-15		LOCMI01453	1.4701e-17	-1.30664e-16		LOCMI01453	1.56971e-18	-9.83875e-18		LOCMI01453	-1.6792e-17	2.89706e-17		LOCMI01453	3.06778e-13	1.3799e-12
LOCMI01454	2.86505e-08	-3.81633e-05		LOCMI01454	1.58924e-17	-1.3685e-16		LOCMI01454	1.66655e-18	-9.33385e-18		LOCMI01454	-1.88969e-05	-3.92926e-05		LOCMI01454	2.45597e-05	5.62714e-05
LOCMI01455	-0.000128068	-0.0013009		LOCMI01455	6.03197e-05	-7.13424e-05		LOCMI01455	-2.08124e-05	0.000302611		LOCMI01455	0.000241667	0.000572687		LOCMI01455	0.000396716	0.000612774
LOCMI01458	-8.87496e-05	0.000325202		LOCMI01458	8.94072e-06	-9.64623e-06		LOCMI01458	2.77135e-06	-1.97842e-05		LOCMI01458	5.36733e-05	6.4171e-05		LOCMI01458	2.76655e-05	0.000150797
LOCMI01459	-2.27598e-05	1.98998e-05		LOCMI01459	-6.53246e-06	-3.15582e-05		LOCMI01459	-3.63525e-06	-6.4776e-06		LOCMI01459	-2.32467e-05	-2.81426e-05		LOCMI01459	7.70444e-05	8.30936e-06
LOCMI01460	-2.64571e-05	-6.15806e-05		LOCMI01460	9.41205e-18	-8.60328e-17		LOCMI01460	1.00817e-18	-5.57202e-18		LOCMI01460	-6.63575e-06	1.92411e-06		LOCMI01460	5.76912e-06	3.70623e-05
LOCMI01461	0.0037468	-0.0112072		LOCMI01461	-0.00022572	-0.000650752		LOCMI01461	-8.64473e-06	-0.000180273		LOCMI01461	2.63841e-05	-8.7223e-05		LOCMI01461	0.00305872	0.00712285
LOCMI01462	-1.23551e-05	-6.71622e-06		LOCMI01462	2.10055e-06	-9.68771e-08		LOCMI01462	9.9754e-07	1.80804e-05		LOCMI01462	-9.94008e-06	0.000144921		LOCMI01462	3.18344e-05	0.000147193
LOCMI01463	9.65631e-06	-0.00200891		LOCMI01463	-0.000289361	4.0912e-05		LOCMI01463	0.000102412	0.000337341		LOCMI01463	-0.000563775	0.00106245		LOCMI01463	0.000661377	0.000323143
LOCMI01464	-0.000548832	-0.000670393		LOCMI01464	8.29755e-05	-3.44912e-05		LOCMI01464	1.90561e-05	0.000181654		LOCMI01464	0.000530516	-0.00394222		LOCMI01464	0.000346777	0.00464363
LOCMI01465	-1.25539e-06	-0.000366908		LOCMI01465	-1.52886e-05	-6.81212e-05		LOCMI01465	3.87751e-06	-7.13952e-05		LOCMI01465	6.05453e-05	-8.1613e-05		LOCMI01465	0.000323269	0.000430341
LOCMI01466	0.00218665	-0.00228927		LOCMI01466	0.00119824	-0.0014788		LOCMI01466	9.1354e-05	0.000290608		LOCMI01466	-0.00231531	0.00416352		LOCMI01466	0.00123535	0.000638713
LOCMI01467	-3.90012e-18	6.90872e-17		LOCMI01467	4.36892e-19	-3.66764e-18		LOCMI01467	4.66639e-20	-3.04544e-19		LOCMI01467	0.000148471	0.000188309		LOCMI01467	1.55406e-06	0.00010431
LOCMI01468	0.000564593	7.24891e-05		LOCMI01468	0.0002044	0.000586272		LOCMI01468	0.000414813	-0.000510293		LOCMI01468	0.000774987	-0.00455377		LOCMI01468	0.00351499	0.00310438
LOCMI01469	-0.0137622	-0.0100746		LOCMI01469	0.000681999	0.00586485		LOCMI01469	0.00555844	0.00560969		LOCMI01469	-0.00485071	0.00477486		LOCMI01469	0.00559118	0.00364999
LOCMI01470	0.000166705	-7.37393e-07		LOCMI01470	-3.85049e-05	3.89826e-06		LOCMI01470	-6.04054e-05	0.00106093		LOCMI01470	-6.21769e-06	-0.000476805		LOCMI01470	0.000271879	3.85606e-05
LOCMI01471	-0.000135149	0.000867416		LOCMI01471	-4.49632e-05	-0.00012216		LOCMI01471	7.12648e-06	3.87486e-05		LOCMI01471	-0.000253027	-0.00236896		LOCMI01471	0.000587417	0.000108837
LOCMI01472	-0.000291963	-0.00155173		LOCMI01472	-2.4286e-05	3.18358e-06		LOCMI01472	7.59383e-06	1.99603e-05		LOCMI01472	0.000138147	-0.000333049		LOCMI01472	0.000389777	0.00148305
LOCMI01473	8.58132e-06	-9.06208e-05		LOCMI01473	-1.12328e-17	9.54206e-17		LOCMI01473	7.71271e-07	-3.94728e-06		LOCMI01473	-1.16497e-05	1.7394e-05		LOCMI01473	3.05652e-05	3.64314e-05
LOCMI01475	0.000572278	-0.00138006		LOCMI01475	-0.000535308	0.000160665		LOCMI01475	7.73047e-05	0.000198228		LOCMI01475	0.000515438	-0.000975944		LOCMI01475	4.62963e-05	0.00169588
LOCMI01476	-8.97929e-05	-0.00076649		LOCMI01476	-6.65034e-06	-6.63157e-05		LOCMI01476	9.21392e-07	-3.53682e-05		LOCMI01476	0.00145427	-0.00948233		LOCMI01476	0.00294557	0.00531666
LOCMI01477	-5.35409e-06	-3.98079e-05		LOCMI01477	-8.08293e-18	6.82125e-17		LOCMI01477	-0.000833828	-0.000998758		LOCMI01477	9.20386e-18	-1.61325e-17		LOCMI01477	0.00112616	0.000169734
LOCMI01478	-2.76893e-06	5.32736e-06		LOCMI01478	4.30223e-06	4.60333e-05		LOCMI01478	8.16565e-06	-1.1688e-05		LOCMI01478	-3.83475e-05	-1.89139e-05		LOCMI01478	1.60288e-06	9.43586e-08
LOCMI01479	-0.00106878	-0.000357384		LOCMI01479	-6.94703e-05	0.000309058		LOCMI01479	-7.44062e-06	5.56716e-05		LOCMI01479	0.000282898	-0.000182762		LOCMI01479	0.000332633	0.00020136
LOCMI01480	-5.45115e-05	-0.000655824		LOCMI01480	8.66392e-06	-0.000207471		LOCMI01480	-5.25323e-06	3.03704e-05		LOCMI01480	0.000272229	0.000264388		LOCMI01480	0.000361976	0.000569533
LOCMI01481	-2.63249e-06	-3.13751e-05		LOCMI01481	-1.36397e-17	1.23891e-16		LOCMI01481	-7.54216e-07	-1.44726e-06		LOCMI01481	1.91617e-06	-1.28146e-05		LOCMI01481	7.58218e-06	3.47009e-05
LOCMI01482	-9.76688e-17	1.734e-15		LOCMI01482	1.09547e-17	-9.32362e-17		LOCMI01482	1.16458e-18	-7.64793e-18		LOCMI01482	4.21263e-06	5.81547e-06		LOCMI01482	1.11569e-05	4.74295e-06
LOCMI01483	-0.000409198	9.00341e-06		LOCMI01483	1.69021e-05	-4.23407e-05		LOCMI01483	1.92927e-06	9.39495e-05		LOCMI01483	0.00144048	-0.0026619		LOCMI01483	0.000616831	0.00262989
LOCMI01484	8.89313e-06	0.00100187		LOCMI01484	-2.3757e-05	0.000155374		LOCMI01484	-6.56293e-06	0.000156178		LOCMI01484	2.97659e-05	-0.000659435		LOCMI01484	0.000517808	0.000377294
LOCMI01485	0.000194373	0.000671522		LOCMI01485	3.93222e-06	-6.31977e-05		LOCMI01485	6.22206e-06	6.27075e-05		LOCMI01485	-8.21899e-05	-0.000232751		LOCMI01485	0.000312887	0.000267158
LOCMI01486	0.0139358	-0.00541208		LOCMI01486	-0.000516949	-0.0290545		LOCMI01486	0.00122639	-0.00474163		LOCMI01486	-0.00764049	0.0165967		LOCMI01486	0.00279712	0.0102676
LOCMI01487	0.000354289	-0.00113066		LOCMI01487	6.38767e-05	0.000297084		LOCMI01487	-2.35466e-05	6.40338e-05		LOCMI01487	-0.00012923	0.000325487		LOCMI01487	0.000107868	0.000421671
LOCMI01488	2.49812e-07	3.316e-05		LOCMI01488	-4.57578e-07	-1.8516e-06		LOCMI01488	-7.54216e-07	-1.44726e-06		LOCMI01488	0.000437789	-0.000656733		LOCMI01488	0.00041475	0.000594712
LOCMI01489	0.000182707	0.000601635		LOCMI01489	2.70751e-18	-2.48417e-17		LOCMI01489	-3.49465e-07	-5.2897e-06		LOCMI01489	1.15557e-05	-3.16143e-06		LOCMI01489	9.68064e-05	0.00063817
LOCMI01490	-0.00133085	-6.58225e-05		LOCMI01490	0.000226942	-0.00023569		LOCMI01490	6.24406e-05	-0.000863928		LOCMI01490	-0.000703268	-0.000405311		LOCMI01490	0.00307651	0.000111513
LOCMI01491	-2.35854e-05	3.54438e-05		LOCMI01491	-1.26571e-07	1.16344e-06		LOCMI01491	5.85868e-07	-3.80751e-06		LOCMI01491	2.14052e-19	-3.61498e-19		LOCMI01491	6.21362e-05	4.74556e-05
LOCMI01492	-4.70149e-05	0.000759701		LOCMI01492	1.03707e-05	-2.67551e-05		LOCMI01492	-1.79352e-05	-9.31878e-07		LOCMI01492	0.00367973	-0.00133108		LOCMI01492	0.00382015	0.00161349
LOCMI01493	-6.85523e-05	-7.01679e-05		LOCMI01493	8.42642e-07	4.32306e-07		LOCMI01493	2.34347e-06	-1.523e-05		LOCMI01493	-7.04411e-06	1.33238e-05		LOCMI01493	5.96831e-05	5.84589e-05
LOCMI01494	-0.000241894	-0.000913603		LOCMI01494	0.000332103	-0.000280703		LOCMI01494	0.000304501	0.000643039		LOCMI01494	2.77064e-05	-0.000160331		LOCMI01494	0.000112475	0.000704046
LOCMI01495	0.000357793	0.00261056		LOCMI01495	2.6632e-07	-9.47327e-06		LOCMI01495	1.39596e-07	-2.7253e-06		LOCMI01495	3.74018e-05	9.27898e-05		LOCMI01495	0.00054308	0.00227797
LOCMI01496	0.000403994	0.000302648		LOCMI01496	-0.000129648	0.000300971		LOCMI01496	-4.37143e-05	-0.000109365		LOCMI01496	0.000359525	-0.0006461		LOCMI01496	0.000841879	0.000343677
LOCMI01497	1.87174e-05	-6.28264e-05		LOCMI01497	-5.66965e-08	1.02067e-05		LOCMI01497	-0.000200941	-0.00020704		LOCMI01497	-3.42698e-05	-4.78341e-05		LOCMI01497	0.000415458	0.000142708
LOCMI01498	0.000529308	0.00207378		LOCMI01498	-6.1414e-06	-1.08681e-05		LOCMI01498	3.8771e-06	2.64763e-05		LOCMI01498	5.72415e-05	1.62339e-05		LOCMI01498	0.000526758	0.00164376
LOCMI01499	-0.000127018	-0.000247212		LOCMI01499	1.59777e-06	-2.49412e-07		LOCMI01499	6.39626e-07	4.06782e-06		LOCMI01499	0.000800915	-0.00188486		LOCMI01499	0.00103276	0.00266552
LOCMI01500	1.45925e-05	2.16056e-05		LOCMI01500	-1.04247e-17	9.31894e-17		LOCMI01500	-1.10926e-18	6.23735e-18		LOCMI01500	-0.000486324	0.000164512		LOCMI01500	0.000585384	0.000266283
LOCMI01501	0.000285513	-0.000174124		LOCMI01501	5.5891e-05	0.000297508		LOCMI01501	1.17254e-05	-5.38686e-05		LOCMI01501	0.000383513	-7.67897e-05		LOCMI01501	0.000906388	1.33334e-05
LOCMI01502	1.18245e-05	-0.000139967		LOCMI01502	8.2496e-06	1.62702e-05		LOCMI01502	2.10346e-06	9.15238e-06		LOCMI01502	6.04639e-05	0.000137616		LOCMI01502	1.83322e-06	9.96037e-05
LOCMI01503	-0.000212091	0.000384254		LOCMI01503	3.7725e-05	8.56935e-05		LOCMI01503	2.5339e-05	-0.000161711		LOCMI01503	0.00030861	-0.000205188		LOCMI01503	0.000158055	0.000235128
LOCMI01504	-6.52521e-17	1.16163e-15		LOCMI01504	7.30276e-18	-6.79782e-17		LOCMI01504	7.82178e-19	-4.80191e-18		LOCMI01504	1.40142e-05	-6.53035e-06		LOCMI01504	1.19444e-05	2.70517e-06
LOCMI01505	-1.98859e-05	-2.65407e-05		LOCMI01505	-1.37274e-06	-5.5548e-06		LOCMI01505	-4.21869e-19	2.29427e-18		LOCMI01505	0.00262284	0.00338309		LOCMI01505	0.00312548	0.00215129
LOCMI01506	-1.26768e-05	0.000429467		LOCMI01506	-3.89508e-08	3.9324e-05		LOCMI01506	3.42287e-07	-1.39085e-05		LOCMI01506	0.000140291	-1.16329e-05		LOCMI01506	0.000180759	0.000183779
LOCMI01507	9.21485e-06	-0.00204161		LOCMI01507	2.07281e-06	-0.000182151		LOCMI01507	1.08033e-06	-6.50061e-05		LOCMI01507	-0.00020892	0.000489622		LOCMI01507	0.000141733	0.00110748
LOCMI01508	0.0413166	-0.125382		LOCMI01508	-1.31231e-17	1.18781e-16		LOCMI01508	-1.39443e-18	7.42377e-18		LOCMI01508	0.000817822	-0.00314449		LOCMI01508	0.0180054	0.0696611
LOCMI01509	3.66176e-05	0.000107303		LOCMI01509	2.6425e-18	-2.12181e-17		LOCMI01509	-1.96717e-06	-9.52127e-06		LOCMI01509	-3.02311e-18	5.08599e-18		LOCMI01509	3.74459e-05	7.5277e-05
LOCMI01510	0.000713246	-0.000468077		LOCMI01510	-0.000123507	2.19537e-05		LOCMI01510	-4.83716e-07	-8.52597e-05		LOCMI01510	0.000338531	-0.0015835		LOCMI01510	0.00128312	0.00122018
LOCMI01511	4.83454e-06	0.000493821		LOCMI01511	-4.22641e-07	2.67001e-06		LOCMI01511	-7.72223e-07	1.08835e-05		LOCMI01511	-5.13725e-06	9.55515e-07		LOCMI01511	0.000172707	0.000379801
LOCMI01512	4.95497e-17	-8.75963e-16		LOCMI01512	-7.10683e-08	-9.11048e-06		LOCMI01512	-5.80028e-19	3.20727e-18		LOCMI01512	6.36178e-18	-1.05692e-17		LOCMI01512	3.50626e-06	3.78163e-06
LOCMI01514	2.59095e-05	0.000825433		LOCMI01514	1.01916e-05	-4.52884e-05		LOCMI01514	5.38115e-06	-6.99848e-05		LOCMI01514	-9.04261e-06	-6.84087e-06		LOCMI01514	1.2123e-07	0.000618665
LOCMI01515	-1.81161e-17	3.23405e-16		LOCMI01515	2.03434e-18	-1.67908e-17		LOCMI01515	2.15437e-19	-1.25922e-18		LOCMI01515	1.94967e-05	-5.93559e-05		LOCMI01515	4.1348e-05	0.000102596
LOCMI01516	0.000180383	-0.00029577		LOCMI01516	2.23056e-05	-4.85414e-06		LOCMI01516	-8.36694e-06	1.49274e-05		LOCMI01516	0.000188775	-0.000222441		LOCMI01516	0.00014351	0.000123029
LOCMI01517	-0.000803827	0.00245163		LOCMI01517	1.88901e-05	0.000846819		LOCMI01517	-7.35624e-06	0.000879604		LOCMI01517	0.000867474	0.000691132		LOCMI01517	0.00176507	0.000405332
LOCMI01518	0.00493534	0.000910161		LOCMI01518	3.56586e-05	-0.000329227		LOCMI01518	0.000495927	0.00151627		LOCMI01518	0.00205917	0.00477538		LOCMI01518	0.00608581	0.00566786
LOCMI01519	-6.51459e-05	-0.00053646		LOCMI01519	-8.73589e-06	-1.89327e-05		LOCMI01519	-2.47836e-05	-4.45529e-05		LOCMI01519	-0.000109575	0.000814553		LOCMI01519	0.000769563	0.000111993
LOCMI01520	-5.66858e-05	1.82019e-05		LOCMI01520	5.8066e-07	-1.08379e-05		LOCMI01520	-8.20942e-20	4.35482e-19		LOCMI01520	0.000716592	0.00332484		LOCMI01520	0.000918518	0.00273813
LOCMI01521	2.28477e-05	9.86649e-05		LOCMI01521	-1.23817e-17	1.06956e-16		LOCMI01521	-1.30948e-18	8.01938e-18		LOCMI01521	1.42009e-17	-2.39787e-17		LOCMI01521	2.119e-05	7.66576e-05
LOCMI01522	0.00126048	-0.00127414		LOCMI01522	-0.000111742	-0.000364299		LOCMI01522	0.000427663	-0.000217194		LOCMI01522	-0.00101204	0.00369311		LOCMI01522	0.000233061	0.00119392
LOCMI01523	-3.61905e-05	5.21003e-05		LOCMI01523	-2.01694e-05	5.77155e-05		LOCMI01523	-4.50523e-06	1.87126e-05		LOCMI01523	-1.72503e-05	-3.35377e-05		LOCMI01523	9.6575e-05	1.87294e-05
LOCMI01524	-3.90278e-06	0.000156643		LOCMI01524	4.70885e-05	-0.000123782		LOCMI01524	5.41667e-06	-8.55345e-05		LOCMI01524	1.50077e-05	0.000666562		LOCMI01524	9.92565e-05	0.000719896
LOCMI01525	6.58044e-05	-6.4259e-05		LOCMI01525	0.00015367	0.000560366		LOCMI01525	3.97965e-05	-0.000445279		LOCMI01525	-0.000667152	0.000123681		LOCMI01525	0.000210803	0.000454977
LOCMI01526	7.08133e-18	-1.2655e-16		LOCMI01526	3.67445e-07	8.66066e-06		LOCMI01526	-8.57784e-20	6.2857e-19		LOCMI01526	-6.81e-06	-5.06272e-06		LOCMI01526	9.03813e-06	9.83218e-06
LOCMI01527	0.00176915	0.0090624		LOCMI01527	-1.40065e-17	1.25232e-16		LOCMI01527	-1.47633e-18	8.7778e-18		LOCMI01527	8.12225e-05	-0.000347697		LOCMI01527	0.00111085	0.0114286
LOCMI01530	0.000249334	0.00010181		LOCMI01530	4.73637e-05	0.000164112		LOCMI01530	-9.73641e-06	0.000151008		LOCMI01530	0.00259001	6.84016e-05		LOCMI01530	0.00345793	0.000269762
LOCMI01531	-4.135e-05	-0.000206823		LOCMI01531	1.32731e-17	-1.12072e-16		LOCMI01531	3.05022e-06	7.91764e-06		LOCMI01531	-0.000129542	-0.00305992		LOCMI01531	1.9725e-05	0.00244322
LOCMI01533	-2.72706e-05	0.000127778		LOCMI01533	1.35325e-06	1.90361e-05		LOCMI01533	-7.89719e-08	-3.87151e-06		LOCMI01533	-8.13811e-05	-0.000148032		LOCMI01533	4.44499e-05	8.02381e-05
LOCMI01534	0.000357364	-0.000136215		LOCMI01534	1.13963e-17	-9.60859e-17		LOCMI01534	1.22393e-18	-8.21983e-18		LOCMI01534	-1.30484e-17	2.16828e-17		LOCMI01534	0.000236003	0.000152823
LOCMI01535	-0.000424285	0.0019766		LOCMI01535	-1.74688e-05	4.53654e-05		LOCMI01535	-1.81977e-06	-0.000208217		LOCMI01535	0.000237508	-0.000438386		LOCMI01535	0.000269505	0.000999514
LOCMI01536	0.000560606	-0.000407748		LOCMI01536	1.75873e-05	0.000133894		LOCMI01536	-2.6303e-06	-2.92902e-06		LOCMI01536	0.000275463	0.000386902		LOCMI01536	0.000591016	0.000125991
LOCMI01537	-2.33673e-05	0.00139508		LOCMI01537	3.16955e-05	0.000112429		LOCMI01537	1.57163e-05	-4.45567e-05		LOCMI01537	-1.25815e-05	-1.48443e-05		LOCMI01537	0.000320539	0.000881474
LOCMI01538	-0.000250293	-0.000677765		LOCMI01538	-1.01889e-05	-5.67687e-05		LOCMI01538	4.0837e-06	2.40902e-05		LOCMI01538	0.000139936	-0.00059126		LOCMI01538	0.000113372	0.000976803
LOCMI01539	0.00143491	0.00487438		LOCMI01539	-0.00315157	0.0139998		LOCMI01539	-0.00265808	0.00158416		LOCMI01539	0.0315338	0.0249589		LOCMI01539	0.0281695	0.00902051
LOCMI01540	0.000956934	-0.00985673		LOCMI01540	-9.51237e-05	-0.000623721		LOCMI01540	7.72246e-05	0.000305823		LOCMI01540	0.000370762	-0.000493025		LOCMI01540	0.000409502	0.00804329
LOCMI01541	0.000266907	-0.00011405		LOCMI01541	4.97378e-18	-4.07327e-17		LOCMI01541	-1.79318e-05	-2.14787e-05		LOCMI01541	3.90198e-06	-1.74487e-05		LOCMI01541	0.000226475	0.000156508
LOCMI01542	0.00127878	7.72804e-05		LOCMI01542	-0.000123566	0.000153843		LOCMI01542	-2.43577e-05	0.000323652		LOCMI01542	0.000422505	0.000269212		LOCMI01542	0.0010747	0.00137005
LOCMI01543	0.000579781	-0.0009971		LOCMI01543	1.33505e-05	-0.000206969		LOCMI01543	-3.46695e-05	-2.73807e-05		LOCMI01543	0.000298206	0.000105055		LOCMI01543	0.000798944	0.000569038
LOCMI01544	0.000369967	-0.000103098		LOCMI01544	-2.92491e-05	-2.86929e-05		LOCMI01544	-1.09183e-06	5.129e-05		LOCMI01544	-0.000439546	-0.000462057		LOCMI01544	0.000194145	3.78824e-05
LOCMI01545	0.000129287	-0.00045451		LOCMI01545	-3.62574e-07	-7.57184e-05		LOCMI01545	7.85606e-06	-0.000111823		LOCMI01545	0.000175178	0.000688291		LOCMI01545	0.000142133	0.000127067
LOCMI01546	-0.00243065	-0.000287715		LOCMI01546	-4.4011e-06	4.09205e-06		LOCMI01546	-7.26185e-19	4.05284e-18		LOCMI01546	0.000150593	-0.000333759		LOCMI01546	0.00428184	0.000102887
LOCMI01547	0.000851224	-0.00260779		LOCMI01547	-1.18227e-05	0.000176684		LOCMI01547	-6.00122e-05	-4.19301e-05		LOCMI01547	0.000678565	-0.000432473		LOCMI01547	0.00074161	0.00151373
LOCMI01548	0.000167289	-2.45295e-05		LOCMI01548	6.40378e-06	-8.4186e-05		LOCMI01548	-8.85815e-06	5.4376e-05		LOCMI01548	0.00100002	0.00048294		LOCMI01548	0.00113015	0.000480044
LOCMI01549	-0.000428426	0.000644526		LOCMI01549	-1.26831e-05	8.09529e-06		LOCMI01549	-6.44818e-06	-0.000123507		LOCMI01549	-8.33229e-05	0.000312521		LOCMI01549	6.26498e-06	0.000826005
LOCMI01550	-0.00284846	-0.00783514		LOCMI01550	-0.000359819	-8.3844e-05		LOCMI01550	-0.00334111	0.00249647		LOCMI01550	0.000639274	-0.00226054		LOCMI01550	0.00678984	0.00582294
LOCMI01551	2.51e-05	6.67029e-06		LOCMI01551	6.90066e-06	-1.02323e-06		LOCMI01551	6.67422e-06	-9.86196e-06		LOCMI01551	-1.54542e-17	2.63037e-17		LOCMI01551	3.74258e-05	2.821e-06
LOCMI01552	-0.00015776	-0.00172186		LOCMI01552	6.9812e-06	2.11389e-05		LOCMI01552	-1.73244e-06	1.87666e-05		LOCMI01552	-3.32337e-05	-9.19531e-05		LOCMI01552	0.000371853	0.00114063
LOCMI01553	-2.79492e-05	-2.92566e-05		LOCMI01553	1.44855e-06	-1.55898e-08		LOCMI01553	-2.70911e-06	3.64814e-05		LOCMI01553	-6.57642e-06	-4.70612e-05		LOCMI01553	5.76227e-05	7.96422e-05
LOCMI01554	0.000176868	-0.00193818		LOCMI01554	-7.02063e-05	-0.000127618		LOCMI01554	6.02597e-05	0.000842632		LOCMI01554	-0.000717326	0.000774393		LOCMI01554	0.00065157	0.000901089
LOCMI01555	-0.000312139	-0.000280783		LOCMI01555	0.000297847	-0.000127225		LOCMI01555	0.000151244	-0.000945353		LOCMI01555	-0.000179666	-0.000165822		LOCMI01555	0.000503571	0.000570545
LOCMI01556	0.000260718	0.00081286		LOCMI01556	-1.05147e-05	-1.15488e-05		LOCMI01556	4.98278e-06	-2.75168e-05		LOCMI01556	0.000128043	0.000107286		LOCMI01556	0.000508476	0.000679908
LOCMI01557	-0.000785214	-0.000845728		LOCMI01557	0.000539091	-0.000123794		LOCMI01557	6.59457e-05	-0.00038001		LOCMI01557	-0.000169535	-2.02712e-05		LOCMI01557	0.000116898	0.00107947
LOCMI01558	3.59766e-05	0.000485358		LOCMI01558	4.25797e-05	3.04366e-05		LOCMI01558	-2.1651e-07	4.77175e-05		LOCMI01558	-0.000111773	-0.000197383		LOCMI01558	0.000134063	0.000134174
LOCMI01559	-1.64263e-05	-0.000543268		LOCMI01559	1.15119e-05	2.488e-05		LOCMI01559	1.6905e-06	-1.61383e-05		LOCMI01559	-3.04922e-05	-2.91913e-05		LOCMI01559	4.28976e-05	0.000452726
LOCMI01560	1.15478e-05	-6.74557e-06		LOCMI01560	4.72816e-06	-1.43964e-05		LOCMI01560	4.21806e-07	-9.23698e-06		LOCMI01560	-6.73414e-06	3.67395e-05		LOCMI01560	1.39673e-06	2.8325e-05
LOCMI01561	-8.89571e-17	1.58854e-15		LOCMI01561	9.96583e-18	-8.86394e-17		LOCMI01561	1.06336e-18	-6.10304e-18		LOCMI01561	-0.000716376	-0.00185014		LOCMI01561	0.000253531	0.000954935
LOCMI01562	-0.000752103	-0.000153766		LOCMI01562	-0.000342061	-0.00173511		LOCMI01562	0.000538891	-0.000965066		LOCMI01562	-0.000474717	-0.00101464		LOCMI01562	0.00161084	0.000367677
LOCMI01563	-6.28222e-17	1.11209e-15		LOCMI01563	-1.22828e-06	-2.17362e-06		LOCMI01563	7.70315e-19	-5.3818e-18		LOCMI01563	3.13311e-06	-5.29896e-06		LOCMI01563	4.83161e-06	5.68228e-06
LOCMI01564	-0.00106447	-0.00118987		LOCMI01564	-0.000217188	-0.000855614		LOCMI01564	-8.10171e-05	0.00177644		LOCMI01564	0.000139689	-0.00066188		LOCMI01564	0.00050105	0.00052032
LOCMI01565	5.26946e-17	-9.37112e-16		LOCMI01565	-5.91488e-18	5.34368e-17		LOCMI01565	-6.24562e-19	3.56696e-18		LOCMI01565	1.20518e-05	-2.79827e-05		LOCMI01565	8.45438e-06	2.84314e-05
LOCMI01566	-0.000199253	0.000443005		LOCMI01566	3.62564e-05	7.16022e-06		LOCMI01566	-0.000161787	0.00056038		LOCMI01566	-0.000706926	-0.00173173		LOCMI01566	0.00031903	0.00155656
LOCMI01568	5.01525e-05	-0.000512411		LOCMI01568	9.36227e-06	-3.48677e-05		LOCMI01568	4.65862e-05	8.69916e-05		LOCMI01568	1.20751e-06	6.2558e-05		LOCMI01568	0.00035886	0.000210432
LOCMI01569	6.72066e-05	-0.000112792		LOCMI01569	1.34083e-17	-1.21718e-16		LOCMI01569	-4.91793e-06	-2.38032e-05		LOCMI01569	-1.53261e-17	2.5266e-17		LOCMI01569	0.000218723	1.41136e-05
LOCMI01570	-8.92348e-06	-6.63465e-05		LOCMI01570	-6.1414e-06	-1.08681e-05		LOCMI01570	-1.12301e-18	6.82816e-18		LOCMI01570	0.00185688	-0.000379841		LOCMI01570	0.00429176	0.00108292
LOCMI01571	0.00126694	-0.00109548		LOCMI01571	-4.51153e-06	-3.70669e-05		LOCMI01571	4.00935e-05	-0.000122467		LOCMI01571	1.80076e-17	-3.1408e-17		LOCMI01571	0.000772046	0.000865498
LOCMI01573	-0.000204744	-6.56421e-05		LOCMI01573	1.43964e-05	-0.000179943		LOCMI01573	-4.73313e-06	-5.75845e-05		LOCMI01573	0.000675448	-0.000252738		LOCMI01573	0.00068669	0.000363986
LOCMI01574	0.000465383	-0.00238647		LOCMI01574	0.000147101	0.000190257		LOCMI01574	-0.000448662	0.000648265		LOCMI01574	-0.000778942	0.00221441		LOCMI01574	0.00065346	0.0013436
LOCMI01575	0.00106165	0.00208912		LOCMI01575	-9.58756e-18	8.30463e-17		LOCMI01575	-1.02359e-18	6.45559e-18		LOCMI01575	3.0988e-05	-9.65932e-05		LOCMI01575	0.00131167	0.00185596
LOCMI01577	-0.000567529	-0.000437998		LOCMI01577	-6.30671e-05	3.08713e-05		LOCMI01577	-7.38593e-05	-2.62285e-05		LOCMI01577	-0.00271549	-0.000251608		LOCMI01577	0.00142789	0.00152036
LOCMI01578	0.00019788	-0.000230583		LOCMI01578	-1.07972e-05	2.77019e-05		LOCMI01578	-7.80143e-06	9.02722e-05		LOCMI01578	6.28696e-05	0.000226185		LOCMI01578	5.39007e-06	0.000157031
LOCMI01579	-5.92308e-06	-9.21137e-06		LOCMI01579	5.54794e-19	-4.63079e-18		LOCMI01579	3.19813e-07	2.03391e-06		LOCMI01579	1.01511e-05	1.09965e-05		LOCMI01579	3.12271e-06	1.27525e-05
LOCMI01580	-0.000106431	-0.00108767		LOCMI01580	2.02685e-05	5.44152e-05		LOCMI01580	-4.26896e-05	-3.40406e-05		LOCMI01580	0.00113123	0.00172833		LOCMI01580	0.000938243	0.000366105
LOCMI01581	-4.36692e-05	-0.000125978		LOCMI01581	2.92109e-06	2.12321e-05		LOCMI01581	-1.08802e-06	-7.79473e-06		LOCMI01581	0.000157781	-0.000164349		LOCMI01581	0.000152138	0.000388702
LOCMI01582	-0.00131208	0.00200643		LOCMI01582	9.05397e-05	-2.93433e-05		LOCMI01582	6.803e-06	-0.000187361		LOCMI01582	-0.000511967	0.000505395		LOCMI01582	0.00175972	0.00239922
LOCMI01583	-0.000277071	0.000420132		LOCMI01583	1.49886e-05	5.51879e-05		LOCMI01583	-3.34519e-07	6.00137e-05		LOCMI01583	0.000572811	0.00044764		LOCMI01583	0.000582491	0.000363129
LOCMI01584	5.00117e-05	4.4161e-05		LOCMI01584	1.17745e-17	-1.13195e-16		LOCMI01584	1.25194e-18	-7.53679e-18		LOCMI01584	-1.34611e-17	2.2966e-17		LOCMI01584	4.73518e-05	3.31695e-05
LOCMI01587	-0.000652831	-0.000111029		LOCMI01587	-7.61626e-06	-5.63737e-05		LOCMI01587	-1.55087e-05	5.23306e-05		LOCMI01587	1.37387e-05	-0.000415993		LOCMI01587	0.000516613	0.000183978
LOCMI01588	0.000760565	0.000776519		LOCMI01588	-1.12032e-17	9.08404e-17		LOCMI01588	-1.19284e-18	7.25572e-18		LOCMI01588	-0.000351262	-0.000643835		LOCMI01588	0.000325907	0.000308833
LOCMI01589	0.000993542	0.000431799		LOCMI01589	-5.26241e-05	-0.000113035		LOCMI01589	-2.84269e-06	-0.000255425		LOCMI01589	0.00193464	0.000812197		LOCMI01589	0.00269817	0.000407144
LOCMI01591	0.000387543	-0.000259707		LOCMI01591	-5.06648e-05	0.000115827		LOCMI01591	1.68348e-05	2.03751e-06		LOCMI01591	1.04316e-05	0.000163478		LOCMI01591	0.00040178	9.34956e-05
LOCMI01592	0.000956918	-0.00275912		LOCMI01592	-5.84093e-05	-0.000215876		LOCMI01592	-0.000277344	-0.000432929		LOCMI01592	0.000442897	0.000153038		LOCMI01592	0.00169682	0.00260798
LOCMI01593	1.23849e-05	0.000127621		LOCMI01593	-5.03958e-05	3.91693e-06		LOCMI01593	-4.53931e-06	-1.57811e-05		LOCMI01593	6.41351e-06	-2.44502e-05		LOCMI01593	4.3284e-05	4.54852e-05
LOCMI01594	-0.000637929	-0.000601255		LOCMI01594	0.0135015	-0.0893917		LOCMI01594	0.00159222	-0.0035879		LOCMI01594	-0.0255938	-0.0152616		LOCMI01594	0.0182606	0.00179932
LOCMI01595	3.62669e-06	-4.9788e-05		LOCMI01595	1.57717e-06	9.73328e-06		LOCMI01595	3.24949e-07	1.04998e-06		LOCMI01595	3.44322e-05	3.51356e-05		LOCMI01595	6.96933e-07	6.94469e-05
LOCMI01596	-0.00265799	0.00419425		LOCMI01596	-1.6252e-05	-0.000260395		LOCMI01596	9.14147e-05	0.000644637		LOCMI01596	-0.00167533	0.00434018		LOCMI01596	0.0050328	0.00727142
LOCMI01597	0.000296897	-0.000415217		LOCMI01597	2.29373e-05	-9.55751e-05		LOCMI01597	2.81637e-06	-4.55225e-05		LOCMI01597	0.000293239	-0.00037328		LOCMI01597	0.000758729	0.000697291
LOCMI01598	-2.24261e-05	-0.000207426		LOCMI01598	2.50889e-07	-8.2896e-05		LOCMI01598	-7.16163e-06	4.5233e-05		LOCMI01598	7.9008e-06	-1.82365e-05		LOCMI01598	5.42277e-05	0.000159376
LOCMI01599	-0.000143113	-0.000344834		LOCMI01599	4.46482e-06	9.80695e-05		LOCMI01599	-3.44438e-06	2.53304e-05		LOCMI01599	0.00199183	0.00222271		LOCMI01599	0.00206932	0.00127017
LOCMI01600	-1.45863e-08	-0.000145845		LOCMI01600	1.35869e-05	3.55885e-05		LOCMI01600	2.29419e-06	6.19223e-06		LOCMI01600	-4.24567e-05	-6.92289e-05		LOCMI01600	8.88599e-05	0.000151938
LOCMI01601	1.23831e-05	-1.41882e-05		LOCMI01601	1.47432e-17	-1.28153e-16		LOCMI01601	1.56174e-18	-9.28488e-18		LOCMI01601	-1.689e-17	2.77592e-17		LOCMI01601	1.67204e-05	3.62729e-05
LOCMI01602	0.000137176	0.00011763		LOCMI01602	2.49145e-06	-1.01345e-05		LOCMI01602	-0.000113744	-0.000351543		LOCMI01602	0.000337921	0.000215602		LOCMI01602	0.000204798	0.000117589
LOCMI01603	1.34916e-16	-2.39658e-15		LOCMI01603	7.3489e-07	1.73213e-05		LOCMI01603	-1.62486e-18	1.08401e-17		LOCMI01603	-3.74422e-05	2.61596e-05		LOCMI01603	6.17094e-05	1.07014e-05
LOCMI01604	-0.000680112	0.0027307		LOCMI01604	3.57506e-05	-0.00017064		LOCMI01604	-5.5099e-05	-9.89584e-05		LOCMI01604	-0.000426156	0.000330803		LOCMI01604	0.000334371	0.00198652
LOCMI01605	-7.61631e-05	0.000250611		LOCMI01605	3.98619e-06	2.81996e-05		LOCMI01605	-5.51714e-06	-1.61174e-05		LOCMI01605	4.4086e-05	0.000196998		LOCMI01605	0.000100306	0.000345282
LOCMI01606	-0.000654939	-0.00628669		LOCMI01606	-0.000387522	-0.00112691		LOCMI01606	-0.000144953	0.00144074		LOCMI01606	0.000642367	-0.00219674		LOCMI01606	0.00340462	0.00704856
LOCMI01607	-0.000145352	-0.000775185		LOCMI01607	0.00012252	-0.000270329		LOCMI01607	2.68856e-05	7.50452e-05		LOCMI01607	0.00133422	0.00185582		LOCMI01607	0.00189404	0.000809626
LOCMI01608	-7.66258e-06	2.51524e-06		LOCMI01608	2.58285e-06	-1.11992e-08		LOCMI01608	-7.79235e-06	0.000524386		LOCMI01608	-1.71955e-18	2.92037e-18		LOCMI01608	0.000162061	0.0001804
LOCMI01609	2.80337e-05	-2.28961e-05		LOCMI01609	-4.82843e-06	8.4815e-06		LOCMI01609	-1.09474e-18	6.86296e-18		LOCMI01609	-0.000172368	6.97338e-05		LOCMI01609	0.00013306	0.000204261
LOCMI01610	-0.00101362	-0.00317328		LOCMI01610	-4.11685e-19	3.53509e-18		LOCMI01610	-2.9404e-06	-1.32642e-05		LOCMI01610	1.59079e-05	-6.70429e-05		LOCMI01610	0.00152204	0.00191824
LOCMI01611	-6.37055e-05	-0.000531186		LOCMI01611	-9.44402e-06	-0.000329948		LOCMI01611	-5.54923e-06	-5.68064e-05		LOCMI01611	-0.000296637	0.000590052		LOCMI01611	0.000336903	0.000464086
LOCMI01612	0.0013472	-0.000776615		LOCMI01612	0.00116232	-0.0022477		LOCMI01612	0.000180092	-0.000325483		LOCMI01612	-0.000813732	0.00061157		LOCMI01612	7.84823e-05	0.00121804
LOCMI01613	0.000883285	-0.000108307		LOCMI01613	-0.000131732	0.000399879		LOCMI01613	-5.19307e-05	-1.13685e-05		LOCMI01613	0.00188271	0.000476972		LOCMI01613	0.00322455	0.000457061
LOCMI01614	-0.000870253	-0.00104901		LOCMI01614	-0.00012284	-7.08633e-05		LOCMI01614	-3.48305e-05	-9.8127e-05		LOCMI01614	6.639e-05	-0.000635555		LOCMI01614	0.00132153	0.00105834
LOCMI01615	-0.000371209	0.000213696		LOCMI01615	-8.9876e-19	7.75228e-18		LOCMI01615	-9.35717e-20	4.56689e-19		LOCMI01615	3.15053e-05	-0.000114528		LOCMI01615	0.000890617	0.000939857
LOCMI01616	-0.000286037	0.00130137		LOCMI01616	9.49379e-05	-3.68991e-05		LOCMI01616	0.000159205	-2.77383e-05		LOCMI01616	-0.000244498	3.20901e-05		LOCMI01616	0.000401439	0.00147804
LOCMI01617	0.00310525	-0.00269413		LOCMI01617	3.11211e-06	-9.13374e-07		LOCMI01617	-0.000228638	-0.000262706		LOCMI01617	3.97446e-06	-5.6377e-05		LOCMI01617	0.00285311	0.00187329
LOCMI01618	-5.95687e-05	-0.000294079		LOCMI01618	-4.87884e-05	-5.06823e-05		LOCMI01618	-1.04034e-05	7.10149e-06		LOCMI01618	-5.91595e-05	-2.26299e-05		LOCMI01618	0.000198133	0.000136364
LOCMI01619	3.62669e-05	-0.00049788		LOCMI01619	4.126e-19	-3.65544e-18		LOCMI01619	3.71303e-06	-2.60614e-05		LOCMI01619	9.97537e-06	4.38386e-05		LOCMI01619	2.76847e-05	0.000290807
LOCMI01620	0.000434701	-0.00103345		LOCMI01620	3.93053e-05	0.000207352		LOCMI01620	-2.99959e-05	-6.59822e-05		LOCMI01620	-0.000224144	0.000380594		LOCMI01620	5.69694e-05	0.000174617
LOCMI01622	-0.000653482	-0.00464979		LOCMI01622	1.04336e-17	-8.54239e-17		LOCMI01622	6.39626e-07	4.06782e-06		LOCMI01622	-1.19209e-17	2.04498e-17		LOCMI01622	0.00121437	0.00304457
LOCMI01624	0.000464555	-0.00091964		LOCMI01624	-4.94127e-06	2.68951e-05		LOCMI01624	6.49524e-07	-4.25236e-05		LOCMI01624	-1.69598e-17	2.91215e-17		LOCMI01624	0.00041976	0.000780871
LOCMI01625	-5.72343e-05	7.65507e-05		LOCMI01625	3.94293e-06	2.43332e-05		LOCMI01625	-1.67891e-18	9.93243e-18		LOCMI01625	-3.1108e-06	3.35612e-05		LOCMI01625	7.0404e-05	6.9188e-05
LOCMI01626	0.000242556	-0.000275711		LOCMI01626	0.000651296	0.000983326		LOCMI01626	-2.04318e-05	5.54024e-06		LOCMI01626	-0.00483039	0.00224508		LOCMI01626	0.0039997	0.0017179
LOCMI01627	0.00126746	-0.00169668		LOCMI01627	-0.000375451	-0.00111811		LOCMI01627	-2.47046e-05	5.05509e-05		LOCMI01627	0.00217112	-0.00487984		LOCMI01627	0.00211888	0.00500837
LOCMI01628	0.000119809	0.00238149		LOCMI01628	-7.57393e-06	-7.55501e-05		LOCMI01628	3.76615e-06	-8.5379e-05		LOCMI01628	0.000403917	0.000457983		LOCMI01628	0.000432097	0.00182706
LOCMI01629	-4.99019e-07	0.00095504		LOCMI01629	2.21242e-05	0.000188826		LOCMI01629	-1.59357e-06	-3.59572e-05		LOCMI01629	0.000162395	0.00054042		LOCMI01629	0.000256335	0.000787383
LOCMI01630	-0.00184764	-0.00182937		LOCMI01630	-3.0444e-05	0.000136648		LOCMI01630	1.75419e-05	-8.66006e-05		LOCMI01630	-8.82292e-05	-0.000100504		LOCMI01630	0.00212446	0.000951461
LOCMI01631	0.000197002	-0.000113016		LOCMI01631	6.2055e-06	-1.74176e-05		LOCMI01631	-5.43654e-06	6.83081e-07		LOCMI01631	-7.14213e-05	9.38281e-05		LOCMI01631	0.00011902	4.24676e-05
LOCMI01632	8.26586e-05	-0.000513018		LOCMI01632	3.75058e-05	0.000194438		LOCMI01632	-3.34559e-05	-8.25613e-05		LOCMI01632	0.000201071	-0.000123122		LOCMI01632	0.000915289	0.000885065
LOCMI01633	0.000245667	0.0047631		LOCMI01633	0.000128601	-3.46054e-06		LOCMI01633	-7.81759e-05	-3.32844e-05		LOCMI01633	0.00157275	-0.00159902		LOCMI01633	0.00220896	0.00177637
LOCMI01635	-1.7836e-05	-0.000447491		LOCMI01635	2.36672e-05	5.63658e-05		LOCMI01635	-9.87412e-07	-9.62349e-05		LOCMI01635	-0.000133521	0.000969107		LOCMI01635	0.000213079	0.000547597
LOCMI01636	-4.0757e-05	-2.00884e-05		LOCMI01636	3.67445e-07	8.66066e-06		LOCMI01636	-3.2007e-19	2.03702e-18		LOCMI01636	-0.00112219	-7.01284e-05		LOCMI01636	0.000439598	0.000623799
LOCMI01637	-0.000228251	0.000237007		LOCMI01637	1.23909e-05	-0.000565659		LOCMI01637	7.45628e-05	-0.000159348		LOCMI01637	-0.000217679	-0.00128243		LOCMI01637	8.4035e-05	0.00158599
LOCMI01638	-1.42675e-05	-0.000122211		LOCMI01638	-1.15418e-05	-1.83907e-05		LOCMI01638	-7.12185e-06	-3.60975e-05		LOCMI01638	-0.000199313	-0.000217865		LOCMI01638	0.000191869	0.000173121
LOCMI01639	0.000182191	-0.000356591		LOCMI01639	1.46259e-05	-8.57904e-06		LOCMI01639	1.24988e-05	-2.6226e-05		LOCMI01639	-0.0031436	0.00654032		LOCMI01639	0.00285745	0.00477828
LOCMI01640	0.000172535	-0.000623762		LOCMI01640	-9.84638e-07	6.48632e-06		LOCMI01640	7.3618e-06	-4.38629e-05		LOCMI01640	-0.000332374	-0.00017744		LOCMI01640	0.000730476	0.000445499
LOCMI01641	-4.41632e-05	-2.89646e-05		LOCMI01641	5.9457e-06	-5.42126e-06		LOCMI01641	8.83074e-06	-3.92964e-05		LOCMI01641	-1.46818e-05	-2.89014e-05		LOCMI01641	5.24789e-05	4.42646e-05
LOCMI01642	1.05276e-06	-5.17459e-06		LOCMI01642	7.88586e-07	4.86664e-06		LOCMI01642	-6.65206e-07	-3.93009e-06		LOCMI01642	-1.41296e-05	1.31966e-05		LOCMI01642	1.08562e-06	8.73508e-06
LOCMI01643	0.000591094	0.000111346		LOCMI01643	-1.26893e-05	3.79262e-05		LOCMI01643	-1.24776e-05	3.15517e-05		LOCMI01643	0.00159318	-0.00527143		LOCMI01643	0.00177813	0.00289668
LOCMI01644	2.03272e-05	-0.000429374		LOCMI01644	1.68391e-05	0.000169087		LOCMI01644	5.7491e-05	-0.00014795		LOCMI01644	-2.28279e-06	-0.00208655		LOCMI01644	0.000325438	0.000585814
LOCMI01645	-0.00103211	-5.5514e-05		LOCMI01645	0.000306417	-0.00119486		LOCMI01645	0.000249647	-0.000445532		LOCMI01645	-0.000687213	0.000611697		LOCMI01645	0.000889037	0.000892546
LOCMI01646	0.000169567	-0.000878592		LOCMI01646	-9.37923e-05	0.000375635		LOCMI01646	4.42691e-05	-4.68119e-05		LOCMI01646	0.00165655	0.000541987		LOCMI01646	0.00172996	0.000431651
LOCMI01647	-0.000542673	9.02756e-05		LOCMI01647	0.000599741	-0.000844875		LOCMI01647	2.72067e-05	5.47659e-05		LOCMI01647	-0.000267426	-0.000405341		LOCMI01647	0.000572186	0.000446444
LOCMI01648	-0.000480532	0.00131558		LOCMI01648	9.08649e-06	-2.52542e-05		LOCMI01648	-1.69665e-05	5.26022e-05		LOCMI01648	0.00173482	0.000114874		LOCMI01648	0.00200166	0.00124739
LOCMI01649	-6.57452e-05	-0.000198868		LOCMI01649	4.37536e-06	-5.68838e-06		LOCMI01649	0.000594825	-0.00316865		LOCMI01649	-6.68353e-06	1.51891e-05		LOCMI01649	0.000204736	0.000808491
LOCMI01650	0.00131135	0.00199383		LOCMI01650	-0.000331171	-0.00055649		LOCMI01650	7.49736e-05	0.00204359		LOCMI01650	0.00101487	-0.00119732		LOCMI01650	0.00258238	5.46011e-05
LOCMI01651	-0.00145242	0.00195652		LOCMI01651	0.000162192	1.13112e-05		LOCMI01651	1.54761e-05	-0.000152281		LOCMI01651	-0.00130246	0.000188732		LOCMI01651	0.00142051	0.00258208
LOCMI01652	0.000592842	0.00143527		LOCMI01652	-0.0010215	-0.000246012		LOCMI01652	-0.000172578	0.00031831		LOCMI01652	0.000533608	0.00077814		LOCMI01652	0.00185484	0.00172179
LOCMI01653	0.00106585	-0.00109097		LOCMI01653	9.93113e-06	-6.68141e-05		LOCMI01653	0.000207415	-0.000457061		LOCMI01653	0.000205306	0.00206704		LOCMI01653	0.00179941	0.000367382
LOCMI01654	-0.000383487	-0.0100878		LOCMI01654	-0.000161271	-0.000268818		LOCMI01654	-0.000124793	-2.15886e-05		LOCMI01654	0.000145419	-0.000845851		LOCMI01654	0.00151588	0.00802428
LOCMI01655	0.000391613	0.00635044		LOCMI01655	-0.000148199	-0.000940777		LOCMI01655	-9.7163e-06	0.000214361		LOCMI01655	9.80453e-06	-0.000922489		LOCMI01655	0.00418767	0.00602642
LOCMI01656	-5.84924e-06	-2.23787e-05		LOCMI01656	-1.48976e-17	1.29221e-16		LOCMI01656	-1.60275e-18	1.06451e-17		LOCMI01656	-0.000211259	-0.000846561		LOCMI01656	8.15047e-05	0.00131688
LOCMI01657	-3.72463e-05	-0.000433189		LOCMI01657	4.64813e-05	-0.000172194		LOCMI01657	1.98776e-05	-6.10586e-05		LOCMI01657	-0.000309417	-0.000215127		LOCMI01657	0.000320293	0.000484082
LOCMI01658	-1.01092e-05	-5.18345e-05		LOCMI01658	-1.5875e-05	-3.86655e-05		LOCMI01658	8.7171e-07	-3.49502e-05		LOCMI01658	-8.59561e-06	6.49178e-05		LOCMI01658	1.63613e-05	3.68202e-05
LOCMI01659	-5.12653e-05	0.000431633		LOCMI01659	-2.38861e-06	-3.67066e-05		LOCMI01659	2.88305e-07	-5.94162e-05		LOCMI01659	2.49188e-05	-2.77246e-05		LOCMI01659	3.17371e-05	0.000307681
LOCMI01660	8.91064e-06	1.06787e-05		LOCMI01660	-1.14175e-17	9.86753e-17		LOCMI01660	-1.2188e-18	7.53494e-18		LOCMI01660	1.30808e-17	-2.21318e-17		LOCMI01660	1.42965e-05	3.53763e-06
LOCMI01661	-0.00324737	0.00369373		LOCMI01661	0.000328518	-0.00165541		LOCMI01661	0.000803018	-0.00240745		LOCMI01661	-0.00298295	0.00731484		LOCMI01661	0.00490321	0.00870491
LOCMI01662	-0.00235809	0.003629		LOCMI01662	0.000210176	-0.00117759		LOCMI01662	2.53682e-05	-1.20024e-05		LOCMI01662	-0.000632002	0.000109495		LOCMI01662	0.00390762	0.00456793
LOCMI01663	7.58805e-05	-0.0066211		LOCMI01663	0.000626684	-0.000167102		LOCMI01663	0.000679551	-0.000608024		LOCMI01663	-0.000619232	0.000852606		LOCMI01663	0.000144611	0.00500442
LOCMI01664	-0.000414637	-0.00219983		LOCMI01664	0.000138404	-0.00157064		LOCMI01664	-6.86525e-06	-0.00104739		LOCMI01664	-0.000612982	-3.1459e-05		LOCMI01664	0.00147638	0.0015628
LOCMI01665	-0.000179331	0.000107836		LOCMI01665	3.37019e-06	-1.19709e-05		LOCMI01665	-7.95436e-07	-1.71363e-05		LOCMI01665	-4.72978e-05	2.89337e-05		LOCMI01665	2.25647e-05	9.94702e-05
LOCMI01666	4.69309e-06	-1.90033e-05		LOCMI01666	-1.92025e-06	-7.83665e-06		LOCMI01666	-2.68725e-06	-0.000142267		LOCMI01666	-0.000305093	0.00216756		LOCMI01666	0.00187028	0.0018913
LOCMI01667	-4.35277e-06	-0.000850454		LOCMI01667	-5.31778e-05	-0.000106126		LOCMI01667	-1.37208e-05	5.18118e-05		LOCMI01667	0.00151974	-0.000586301		LOCMI01667	0.000804027	0.000891388
LOCMI01668	-2.89995e-17	5.14262e-16		LOCMI01668	3.25124e-18	-2.76541e-17		LOCMI01668	3.42356e-19	-2.20039e-18		LOCMI01668	1.07053e-05	-4.3778e-05		LOCMI01668	9.75462e-06	2.59347e-05
LOCMI01669	-8.19949e-05	0.000112226		LOCMI01669	2.46812e-06	-1.30983e-05		LOCMI01669	-4.14391e-06	-3.99863e-05		LOCMI01669	4.39216e-05	-9.28091e-05		LOCMI01669	7.30878e-05	2.50807e-05
LOCMI01670	0.000102072	0.000300711		LOCMI01670	-1.73833e-05	2.27985e-05		LOCMI01670	1.71493e-05	1.03652e-05		LOCMI01670	8.42951e-05	-0.000541438		LOCMI01670	0.000283475	0.000259691
LOCMI01671	-0.00224885	-0.000668277		LOCMI01671	0.00252844	-0.000462892		LOCMI01671	0.000241065	-0.00256502		LOCMI01671	-0.00139584	0.00168343		LOCMI01671	0.000681709	0.000577282
LOCMI01672	-0.000224453	0.000253168		LOCMI01672	-1.76154e-06	-2.40966e-05		LOCMI01672	1.83681e-06	-1.19774e-05		LOCMI01672	4.26108e-05	-3.86176e-05		LOCMI01672	0.000166478	0.000209851
LOCMI01673	0.000217975	0.000339897		LOCMI01673	-1.96715e-06	1.38669e-05		LOCMI01673	-9.42915e-07	4.07451e-05		LOCMI01673	0.000171305	-0.000618696		LOCMI01673	0.000703786	0.000314081
LOCMI01674	0.00278405	0.00569699		LOCMI01674	-9.33923e-05	0.00146857		LOCMI01674	0.000666049	-0.000604877		LOCMI01674	0.0086567	0.003693		LOCMI01674	0.0182868	0.00502007
LOCMI01675	-0.000175934	3.64343e-05		LOCMI01675	5.50314e-06	-2.71647e-05		LOCMI01675	-1.29716e-06	0.00016115		LOCMI01675	-6.42444e-05	0.000226572		LOCMI01675	0.000340424	0.000421036
LOCMI01676	-0.000267389	0.00412442		LOCMI01676	-4.79251e-05	2.44023e-05		LOCMI01676	6.5701e-05	-8.90915e-05		LOCMI01676	0.00115383	0.00689222		LOCMI01676	0.00187182	0.00813378
LOCMI01677	-1.04676e-05	-0.000212616		LOCMI01677	-1.28204e-05	1.86527e-05		LOCMI01677	9.81128e-06	2.67047e-05		LOCMI01677	-2.36095e-05	-2.11424e-05		LOCMI01677	6.18826e-05	0.000194099
LOCMI01678	0.000103202	0.000112854		LOCMI01678	1.51074e-05	-1.59419e-05		LOCMI01678	6.67712e-05	-0.000227956		LOCMI01678	3.03437e-07	-1.80616e-05		LOCMI01678	4.69578e-05	5.1974e-05
LOCMI01679	-1.64958e-05	-3.91967e-06		LOCMI01679	-3.68484e-06	-6.52085e-06		LOCMI01679	4.03469e-07	-0.000237137		LOCMI01679	-3.81599e-05	-1.30529e-05		LOCMI01679	9.827e-05	6.50427e-05
LOCMI01680	0.00319246	-0.00946299		LOCMI01680	-0.00123317	0.0011952		LOCMI01680	0.000990529	-0.00502249		LOCMI01680	-0.00185337	0.00221964		LOCMI01680	0.00097677	0.00270548
LOCMI01682	-1.48586e-05	-2.41568e-05		LOCMI01682	1.55374e-05	6.79707e-05		LOCMI01682	-5.91586e-06	-9.90003e-06		LOCMI01682	0.000121939	-0.000111609		LOCMI01682	0.000168652	0.000188541
LOCMI01683	-0.00230926	-0.0198874		LOCMI01683	-0.000713269	-0.000766661		LOCMI01683	-0.000209408	0.000612623		LOCMI01683	0.00724964	-0.0201752		LOCMI01683	0.00835044	0.0333792
LOCMI01684	8.16375e-05	-1.21111e-06		LOCMI01684	1.44502e-17	-1.23653e-16		LOCMI01684	-2.20349e-06	3.10153e-05		LOCMI01684	-1.50008e-05	0.000603713		LOCMI01684	0.000218753	0.00087686
LOCMI01685	0.000358509	0.000225198		LOCMI01685	4.34486e-06	-6.85006e-05		LOCMI01685	5.60848e-06	-2.91826e-05		LOCMI01685	4.20234e-05	-3.35752e-05		LOCMI01685	0.000273313	9.80211e-05
LOCMI01687	-8.37369e-05	0.00162996		LOCMI01687	5.01943e-05	1.65639e-05		LOCMI01687	0.000127298	-0.000323962		LOCMI01687	0.00111468	-0.00196607		LOCMI01687	0.00196201	0.00180345
LOCMI01689	-0.000582927	-0.000849154		LOCMI01689	-0.000151227	0.000197503		LOCMI01689	-9.16603e-05	-0.000252089		LOCMI01689	-9.76269e-05	-0.000364227		LOCMI01689	0.00120076	0.000534035
LOCMI01690	8.7887e-05	7.62467e-05		LOCMI01690	7.88604e-06	8.58571e-05		LOCMI01690	-5.88529e-06	-2.2685e-06		LOCMI01690	0.00164368	0.00125964		LOCMI01690	0.00413661	0.00277268
LOCMI01691	7.1345e-05	-0.000171632		LOCMI01691	-2.43657e-05	9.4646e-05		LOCMI01691	4.75884e-06	-1.07565e-06		LOCMI01691	-0.000327596	-4.04787e-05		LOCMI01691	0.000192635	6.8981e-05
LOCMI01692	0.00168821	0.00017063		LOCMI01692	-1.17488e-05	0.000444411		LOCMI01692	-1.61272e-05	3.34282e-05		LOCMI01692	0.00161158	-0.00174441		LOCMI01692	0.00355184	0.00217464
LOCMI01693	-0.000108391	-0.000218166		LOCMI01693	-1.36198e-05	-0.000125639		LOCMI01693	9.68656e-19	-5.77824e-18		LOCMI01693	-0.0113988	0.0436424		LOCMI01693	0.0232297	0.0483007
LOCMI01694	-1.59218e-05	-4.53061e-05		LOCMI01694	-8.88402e-18	7.39179e-17		LOCMI01694	-9.55252e-19	5.12273e-18		LOCMI01694	1.01504e-17	-1.7409e-17		LOCMI01694	4.15251e-05	2.19224e-05
LOCMI01695	2.10553e-06	-1.03492e-05		LOCMI01695	-1.26402e-17	1.19359e-16		LOCMI01695	-1.34848e-18	8.10339e-18		LOCMI01695	7.03336e-06	1.74413e-05		LOCMI01695	1.51303e-05	4.51725e-06
LOCMI01696	0.00235667	-0.0043822		LOCMI01696	1.07016e-05	-5.75061e-05		LOCMI01696	-0.000143152	0.000771998		LOCMI01696	1.87802e-05	-6.92793e-05		LOCMI01696	0.0018689	0.00423512
LOCMI01697	0.000356589	0.000633138		LOCMI01697	8.34429e-06	-4.38458e-06		LOCMI01697	-2.56322e-05	7.2643e-05		LOCMI01697	0.000100648	0.000758076		LOCMI01697	0.000550305	0.00075913
LOCMI01698	-0.00093266	-1.32834e-05		LOCMI01698	-3.94873e-05	-7.31113e-06		LOCMI01698	-4.37422e-05	-0.000168094		LOCMI01698	6.4112e-05	-0.000357359		LOCMI01698	0.000566573	0.000688392
LOCMI01699	6.16284e-17	-1.09143e-15		LOCMI01699	-6.90819e-18	6.05517e-17		LOCMI01699	-1.56903e-05	-1.87938e-05		LOCMI01699	-7.98839e-05	9.64474e-06		LOCMI01699	5.16869e-05	3.0824e-05
LOCMI01700	0.00250734	-0.000171278		LOCMI01700	-0.00398949	0.00883246		LOCMI01700	-0.00180094	-0.0017559		LOCMI01700	0.00929075	-0.0079477		LOCMI01700	0.00911028	0.0119483
LOCMI01701	-1.97687e-05	5.2851e-06		LOCMI01701	2.26291e-05	3.20699e-06		LOCMI01701	4.74214e-06	-5.06339e-05		LOCMI01701	-1.35785e-05	4.41553e-05		LOCMI01701	8.03604e-05	5.57333e-05
LOCMI01702	-9.95983e-17	1.77415e-15		LOCMI01702	-9.15157e-07	-3.7032e-06		LOCMI01702	1.19407e-18	-7.62504e-18		LOCMI01702	-0.000396252	-0.000137842		LOCMI01702	0.000950091	8.14974e-05
LOCMI01703	-0.000181669	-0.000957425		LOCMI01703	0.000141278	-9.1952e-05		LOCMI01703	-5.3776e-05	-0.00111258		LOCMI01703	0.00140837	-0.00143959		LOCMI01703	0.00225329	0.00346953
LOCMI01705	0.241416	0.0409844		LOCMI01705	-0.157067	0.319456		LOCMI01705	0.103596	-0.0109523		LOCMI01705	0.052648	0.0234795		LOCMI01705	0.03104	0.00108077
LOCMI01706	-0.000888125	0.00144689		LOCMI01706	1.30136e-05	-7.84076e-06		LOCMI01706	2.85557e-05	-4.20802e-05		LOCMI01706	0.000151503	-0.000455578		LOCMI01706	7.70001e-05	0.000936397
LOCMI01707	1.05276e-06	-5.17459e-06		LOCMI01707	7.20798e-06	4.76551e-05		LOCMI01707	-0.000118926	-0.000528599		LOCMI01707	5.98522e-06	2.63032e-05		LOCMI01707	0.000422579	0.000469733
LOCMI01708	-0.00013042	0.00020524		LOCMI01708	2.40454e-05	0.00022361		LOCMI01708	1.25712e-05	-1.69135e-06		LOCMI01708	-2.84809e-05	0.000299417		LOCMI01708	0.000448359	0.000114767
LOCMI01709	3.16344e-05	4.99838e-05		LOCMI01709	2.48592e-06	9.25683e-07		LOCMI01709	-1.64448e-06	2.56548e-05		LOCMI01709	4.04616e-05	-1.63465e-05		LOCMI01709	4.03547e-05	4.27002e-05
LOCMI01710	0.000590382	0.00232851		LOCMI01710	-2.87999e-05	4.85871e-05		LOCMI01710	-0.000116207	-0.0024174		LOCMI01710	6.75457e-05	-0.000615846		LOCMI01710	7.88276e-05	1.62276e-05
LOCMI01711	-8.71976e-05	0.000723376		LOCMI01711	0.000178384	0.000123492		LOCMI01711	5.52223e-06	0.000182605		LOCMI01711	4.4828e-05	0.00130646		LOCMI01711	0.000654202	0.00204479
LOCMI01712	6.76238e-17	-1.20298e-15		LOCMI01712	3.67445e-07	8.66066e-06		LOCMI01712	-6.44984e-07	-1.02797e-05		LOCMI01712	8.68106e-18	-1.46809e-17		LOCMI01712	1.59329e-05	6.6597e-06
LOCMI01713	3.53875e-17	-6.30699e-16		LOCMI01713	2.44963e-07	5.77377e-06		LOCMI01713	7.71271e-07	-3.94728e-06		LOCMI01713	-3.71428e-06	-7.98829e-06		LOCMI01713	3.44079e-06	1.43865e-05
LOCMI01715	-0.000988105	-0.00120222		LOCMI01715	0.000197118	-0.000575824		LOCMI01715	0.000134098	0.000271612		LOCMI01715	0.00315476	-0.000911591		LOCMI01715	0.00119483	0.00324438
LOCMI01716	-0.000211929	-7.37199e-05		LOCMI01716	-2.64979e-06	-2.59764e-05		LOCMI01716	3.93519e-06	-0.000102967		LOCMI01716	-0.000241369	-0.000521062		LOCMI01716	0.000839015	0.000626363
LOCMI01717	-0.000974193	0.0011158		LOCMI01717	-2.64935e-05	-0.000138872		LOCMI01717	5.49742e-06	-0.000295612		LOCMI01717	0.000183906	-0.000158126		LOCMI01717	0.000888909	0.000374889
LOCMI01718	-7.54795e-17	1.33853e-15		LOCMI01718	1.3473e-06	3.17558e-05		LOCMI01718	-3.29472e-06	-1.49747e-05		LOCMI01718	-1.65886e-05	-1.65332e-05		LOCMI01718	2.39958e-05	2.77021e-05
LOCMI01719	-3.73354e-07	0.000283228		LOCMI01719	-2.26713e-18	1.97302e-17		LOCMI01719	-2.42432e-19	1.40126e-18		LOCMI01719	1.05344e-05	-2.43154e-05		LOCMI01719	1.09997e-06	0.000218061
LOCMI01720	8.28392e-05	-2.70576e-05		LOCMI01720	4.49152e-18	-4.01944e-17		LOCMI01720	4.73952e-19	-2.59392e-18		LOCMI01720	-5.14699e-18	8.85618e-18		LOCMI01720	3.89612e-05	1.55916e-05
LOCMI01721	2.19263e-05	0.000234084		LOCMI01721	-6.93348e-06	-2.72608e-05		LOCMI01721	-1.02742e-05	-0.000143331		LOCMI01721	-2.72376e-05	-3.8188e-06		LOCMI01721	8.56349e-05	0.000151164
LOCMI01722	-2.86685e-05	7.8486e-05		LOCMI01722	9.3314e-06	-5.4779e-05		LOCMI01722	6.44073e-05	-7.67121e-05		LOCMI01722	-3.97191e-06	3.80089e-05		LOCMI01722	1.81677e-05	4.0385e-05
LOCMI01723	2.85051e-06	5.11351e-06		LOCMI01723	1.59777e-06	-2.49412e-07		LOCMI01723	-1.07041e-06	0.000111415		LOCMI01723	-2.45664e-05	1.45377e-05		LOCMI01723	3.89216e-05	5.59086e-05
LOCMI01724	-0.000575305	-0.000212619		LOCMI01724	1.15364e-17	-1.08837e-16		LOCMI01724	1.23175e-18	-6.73094e-18		LOCMI01724	5.35264e-06	-2.1889e-05		LOCMI01724	0.000791665	2.38088e-05
LOCMI01725	0.0083402	-0.017334		LOCMI01725	1.06859e-19	-9.83454e-19		LOCMI01725	1.1428e-20	-7.04666e-20		LOCMI01725	1.57281e-05	-6.76592e-05		LOCMI01725	0.00762554	0.01304
LOCMI01727	-0.00250353	0.00108983		LOCMI01727	9.16549e-06	-9.40123e-05		LOCMI01727	-0.00013246	-0.0028018		LOCMI01727	0.00114782	-0.00140658		LOCMI01727	0.00103698	0.000487591
LOCMI01728	-0.00025316	0.00162224		LOCMI01728	-3.78714e-06	5.97315e-05		LOCMI01728	4.10866e-05	0.000665047		LOCMI01728	0.00146933	-6.75516e-05		LOCMI01728	0.00376171	0.000942867
LOCMI01729	-0.000315224	9.3052e-05		LOCMI01729	0.000223815	-0.00055303		LOCMI01729	-1.51805e-05	-0.000317588		LOCMI01729	-3.82982e-05	-0.000287316		LOCMI01729	0.000357052	0.000109677
LOCMI01730	0.000211793	-0.00014066		LOCMI01730	-2.96074e-05	-0.0001139		LOCMI01730	-2.21742e-06	-5.51331e-05		LOCMI01730	-2.54789e-05	0.000170524		LOCMI01730	0.00012012	0.000149277
LOCMI01731	-3.19808e-05	-7.1785e-05		LOCMI01731	9.9244e-07	-3.73733e-06		LOCMI01731	1.63248e-18	-1.0288e-17		LOCMI01731	0.00101491	-0.00141629		LOCMI01731	0.00151358	0.00117119
LOCMI01732	-0.000373506	0.00342519		LOCMI01732	-3.30116e-05	-0.000151752		LOCMI01732	1.48657e-19	-9.2183e-19		LOCMI01732	4.8795e-05	3.17201e-06		LOCMI01732	0.000797611	0.00308175
LOCMI01733	0.000802748	0.000440207		LOCMI01733	-5.15635e-05	-9.2323e-05		LOCMI01733	-3.51286e-05	-0.000244681		LOCMI01733	3.32549e-05	-0.000270088		LOCMI01733	0.000684276	3.28205e-05
LOCMI01734	4.08189e-05	-4.55524e-05		LOCMI01734	3.35462e-06	3.1473e-05		LOCMI01734	3.2714e-07	4.94364e-05		LOCMI01734	3.05529e-05	-0.000311205		LOCMI01734	0.000142536	0.000294661
LOCMI01735	2.10553e-06	-1.03492e-05		LOCMI01735	-2.96861e-06	-4.44419e-05		LOCMI01735	-2.83006e-06	-3.75113e-06		LOCMI01735	2.23199e-05	-2.24592e-06		LOCMI01735	8.02525e-05	4.73923e-05
LOCMI01737	-1.34711e-16	2.38882e-15		LOCMI01737	2.10185e-06	3.31912e-05		LOCMI01737	1.62073e-06	-4.75381e-06		LOCMI01737	9.46711e-05	5.21797e-06		LOCMI01737	4.60301e-05	5.81795e-05
LOCMI01738	0.00167771	-0.00196999		LOCMI01738	0.000297695	0.000163138		LOCMI01738	-3.5603e-05	0.000823073		LOCMI01738	0.00150642	-0.00023033		LOCMI01738	0.0056519	0.000650962
LOCMI01740	-0.00220857	-0.0033779		LOCMI01740	-0.000117314	-0.000469704		LOCMI01740	-2.45531e-05	0.000481578		LOCMI01740	6.83741e-06	0.000155152		LOCMI01740	0.00238392	0.0017212
LOCMI01741	2.30957e-05	-1.34911e-05		LOCMI01741	-1.48267e-17	1.27389e-16		LOCMI01741	-1.58328e-06	2.8546e-07		LOCMI01741	1.69783e-17	-2.91234e-17		LOCMI01741	1.63189e-05	6.98851e-06
LOCMI01742	0.00244225	0.000490631		LOCMI01742	4.51535e-07	7.26245e-05		LOCMI01742	2.1943e-05	-0.000370556		LOCMI01742	1.27301e-05	-5.13229e-06		LOCMI01742	0.0012759	0.000621556
LOCMI01743	0.00084253	-0.00108474		LOCMI01743	-3.86475e-05	0.000112848		LOCMI01743	-7.38568e-06	0.000111456		LOCMI01743	0.000399105	0.000882225		LOCMI01743	0.00144093	0.000151023
LOCMI01744	0.000172786	-0.00107127		LOCMI01744	-3.20711e-06	-0.000271302		LOCMI01744	3.15053e-05	2.71924e-05		LOCMI01744	0.000475978	-0.00177917		LOCMI01744	0.00135108	0.00166486
LOCMI01745	-0.000156422	-9.47813e-05		LOCMI01745	-2.00763e-06	3.9069e-05		LOCMI01745	-2.60518e-06	-3.20959e-05		LOCMI01745	0.00321948	0.000792821		LOCMI01745	0.00347034	0.00100417
LOCMI01746	-6.39901e-05	8.40502e-05		LOCMI01746	8.33276e-06	1.37916e-05		LOCMI01746	-1.18193e-06	-1.55866e-05		LOCMI01746	0.00305544	0.000193237		LOCMI01746	0.00340963	0.00151006
LOCMI01747	-2.74756e-17	4.87463e-16		LOCMI01747	2.36576e-06	1.45999e-05		LOCMI01747	-7.72223e-07	1.08835e-05		LOCMI01747	-7.07186e-06	5.06848e-05		LOCMI01747	2.00588e-05	3.5289e-05
LOCMI01748	0.000524252	0.000616845		LOCMI01748	-1.67662e-05	0.000197042		LOCMI01748	8.59713e-05	-0.000464355		LOCMI01748	0.000183047	0.000441505		LOCMI01748	0.000114583	0.00101375
LOCMI01749	-8.0274e-05	0.00181435		LOCMI01749	3.19164e-06	0.000309236		LOCMI01749	3.08679e-05	-6.59673e-05		LOCMI01749	0.000616084	0.00311967		LOCMI01749	0.00153565	0.00391131
LOCMI01750	0.00072729	-0.00743849		LOCMI01750	1.47312e-05	0.00151072		LOCMI01750	9.64827e-05	0.000277375		LOCMI01750	0.000120018	-0.000114376		LOCMI01750	0.00073386	0.00785252
LOCMI01751	-7.57677e-05	-0.000125029		LOCMI01751	8.80314e-18	-7.92372e-17		LOCMI01751	1.58979e-06	-7.20325e-06		LOCMI01751	3.63225e-05	-4.4118e-05		LOCMI01751	1.08615e-05	0.000142425
LOCMI01752	0.000259518	0.000906018		LOCMI01752	-0.000139702	0.00102261		LOCMI01752	2.12535e-05	0.000144392		LOCMI01752	0.000159318	0.000238377		LOCMI01752	0.000247066	0.000899073
LOCMI01753	0.000206368	2.22918e-05		LOCMI01753	-4.68631e-05	-0.000148095		LOCMI01753	3.85799e-05	0.000206886		LOCMI01753	-0.000361325	0.0033821		LOCMI01753	0.000431694	0.00284333
LOCMI01756	-0.0260456	-0.0143159		LOCMI01756	0.0357133	-0.000236065		LOCMI01756	0.00138493	-0.00201215		LOCMI01756	-0.0412495	0.0108069		LOCMI01756	0.0350723	0.0200096
LOCMI01757	0.000419335	-0.00101333		LOCMI01757	-2.42208e-08	-6.24651e-06		LOCMI01757	-4.40996e-07	1.28337e-05		LOCMI01757	5.42099e-05	9.0555e-06		LOCMI01757	3.36989e-05	0.000999588
LOCMI01758	4.00909e-05	0.000469408		LOCMI01758	0.000132795	-0.000384185		LOCMI01758	5.84523e-05	-2.9407e-05		LOCMI01758	-3.83743e-05	7.84937e-05		LOCMI01758	0.000145805	0.000468717
LOCMI01759	0.00217657	0.00440094		LOCMI01759	-6.73279e-05	-0.000772601		LOCMI01759	-7.73873e-05	0.000383145		LOCMI01759	0.000766675	0.00346039		LOCMI01759	0.00341747	0.00627917
LOCMI01760	-0.0013874	0.00864676		LOCMI01760	-7.42479e-05	0.000289593		LOCMI01760	0.000151471	-0.000244107		LOCMI01760	0.000256445	0.000875087		LOCMI01760	0.00168308	0.00743995
LOCMI01762	-0.000176726	0.000979751		LOCMI01762	5.12075e-05	4.73997e-05		LOCMI01762	1.09206e-05	-6.96154e-05		LOCMI01762	-6.16764e-05	0.00100489		LOCMI01762	9.38984e-05	0.0015922
LOCMI01763	0.0001353	-0.000503892		LOCMI01763	2.09982e-05	0.00012684		LOCMI01763	-1.00393e-07	-2.85109e-05		LOCMI01763	-0.000295318	3.3703e-05		LOCMI01763	0.00064748	0.000416443
LOCMI01764	-7.04563e-17	1.24436e-15		LOCMI01764	7.90713e-18	-6.82855e-17		LOCMI01764	8.37949e-19	-4.81889e-18		LOCMI01764	8.1938e-06	-6.85039e-05		LOCMI01764	2.58402e-06	7.73921e-05
LOCMI01765	-0.000331023	-0.00549942		LOCMI01765	7.59155e-05	-0.000419743		LOCMI01765	0.000123732	-0.000594684		LOCMI01765	-0.000127417	-0.000403567		LOCMI01765	0.000240889	0.00389111
LOCMI01766	1.80207e-05	-0.000124477		LOCMI01766	2.26205e-07	-1.77786e-05		LOCMI01766	-1.42858e-09	1.04043e-05		LOCMI01766	-6.9079e-18	1.14136e-17		LOCMI01766	1.43295e-05	9.44729e-05
LOCMI01767	-0.000529561	0.000881945		LOCMI01767	2.09321e-05	6.43626e-06		LOCMI01767	8.44915e-06	-7.55282e-05		LOCMI01767	6.15403e-05	0.00016187		LOCMI01767	0.000549326	0.000649117
LOCMI01768	0.000362585	0.0008832		LOCMI01768	-2.62537e-05	-3.58327e-05		LOCMI01768	-1.92222e-06	-0.000142796		LOCMI01768	0.00116994	-0.00104005		LOCMI01768	0.00227177	0.000181817
LOCMI01769	-0.000106151	6.6243e-05		LOCMI01769	1.21935e-06	5.04524e-05		LOCMI01769	-5.64871e-06	-2.88673e-05		LOCMI01769	7.17203e-05	-0.00057586		LOCMI01769	0.000413732	0.000389476
LOCMI01770	6.15154e-17	-1.09533e-15		LOCMI01770	-1.34401e-05	-4.74697e-05		LOCMI01770	-7.3513e-19	4.53074e-18		LOCMI01770	2.03893e-05	-2.10145e-05		LOCMI01770	1.29159e-05	9.7642e-06
LOCMI01772	1.81335e-06	-2.4894e-05		LOCMI01772	3.4889e-07	7.55967e-06		LOCMI01772	-6.11671e-20	3.98749e-19		LOCMI01772	3.94205e-06	-1.67368e-05		LOCMI01772	4.15517e-06	3.391e-05
LOCMI01774	-0.000179921	0.00168804		LOCMI01774	4.08511e-05	0.000202326		LOCMI01774	3.06512e-05	-0.000309178		LOCMI01774	-0.000514312	-0.00104471		LOCMI01774	0.00139166	0.00039954
LOCMI01775	-5.75992e-17	1.0205e-15		LOCMI01775	6.45926e-18	-5.47486e-17		LOCMI01775	6.95701e-19	-4.4667e-18		LOCMI01775	2.67269e-05	-3.30403e-06		LOCMI01775	6.9686e-06	9.87397e-06
LOCMI01776	0.000828424	-0.00560008		LOCMI01776	3.57762e-06	-0.000387749		LOCMI01776	9.74553e-05	-0.000384989		LOCMI01776	0.000202033	8.37136e-05		LOCMI01776	0.000846775	0.00426499
LOCMI01778	-0.000186958	-0.000434133		LOCMI01778	5.35347e-05	0.000102608		LOCMI01778	1.26845e-05	-1.66208e-05		LOCMI01778	0.00110139	-0.000382712		LOCMI01778	0.00116747	0.000392057
LOCMI01779	0.000330635	0.000141544		LOCMI01779	-2.18043e-05	9.0512e-05		LOCMI01779	-7.1456e-06	8.13147e-05		LOCMI01779	0.000993537	0.00104451		LOCMI01779	0.00141003	0.00102659
LOCMI01780	-0.000379718	-0.000109177		LOCMI01780	-3.21891e-05	0.000137166		LOCMI01780	-7.23054e-06	9.61897e-05		LOCMI01780	0.0003349	-6.27953e-05		LOCMI01780	0.000400946	0.000764639
LOCMI01781	0.000539699	-0.000382697		LOCMI01781	-0.000110556	6.84324e-05		LOCMI01781	-4.45769e-05	-6.46126e-05		LOCMI01781	-0.000499055	0.000280399		LOCMI01781	0.000748665	7.5011e-05
LOCMI01782	3.60691e-17	-6.38362e-16		LOCMI01782	-2.3196e-05	0.000154015		LOCMI01782	-4.3657e-19	2.81796e-18		LOCMI01782	2.38534e-06	1.64083e-05		LOCMI01782	0.000167289	0.000101815
LOCMI01784	8.4383e-05	-0.00081786		LOCMI01784	5.42225e-05	-4.24136e-05		LOCMI01784	4.76362e-06	7.51812e-05		LOCMI01784	0.000132267	0.000297189		LOCMI01784	0.000387725	7.09645e-05
LOCMI01785	9.10967e-05	0.000161758		LOCMI01785	-0.000244785	-8.79406e-05		LOCMI01785	-3.16215e-05	1.43616e-06		LOCMI01785	0.000160684	-0.000387898		LOCMI01785	0.000154497	0.000214027
LOCMI01786	-0.000414637	0.00594776		LOCMI01786	0.00015342	0.000541623		LOCMI01786	3.17198e-05	0.000137342		LOCMI01786	0.00070777	0.00125082		LOCMI01786	0.000551357	0.00593888
LOCMI01787	-0.00324929	-0.00652764		LOCMI01787	-2.73713e-06	5.05021e-06		LOCMI01787	-1.79062e-05	-2.15512e-05		LOCMI01787	2.73047e-05	-0.000118438		LOCMI01787	0.00196161	0.00648927
LOCMI01788	-0.000101281	-0.00120039		LOCMI01788	9.6004e-05	-0.0001123		LOCMI01788	-5.31623e-05	-0.000110082		LOCMI01788	-0.00015726	-0.00037261		LOCMI01788	0.000350511	0.00142134
LOCMI01789	-1.79393e-05	1.29043e-05		LOCMI01789	1.56649e-06	1.89179e-05		LOCMI01789	-6.06266e-05	-0.00255429		LOCMI01789	2.65517e-05	0.000188633		LOCMI01789	0.00133532	0.000466309
LOCMI01790	0.00166352	-0.00868255		LOCMI01790	-3.09533e-06	-8.48926e-05		LOCMI01790	-6.91277e-06	0.000509023		LOCMI01790	-7.39841e-05	-0.000166967		LOCMI01790	0.00156186	0.00559076
LOCMI01794	-0.000283708	-0.000102087		LOCMI01794	-1.36306e-05	8.90455e-06		LOCMI01794	5.27281e-06	-3.42676e-05		LOCMI01794	0.000131626	0.00147831		LOCMI01794	0.000648833	0.00142939
LOCMI01795	2.68915e-05	-0.000843578		LOCMI01795	-4.15344e-05	-2.05765e-05		LOCMI01795	-1.25222e-05	0.000193441		LOCMI01795	0.000111498	-9.11996e-05		LOCMI01795	0.000128838	0.000619121
LOCMI01796	0.000516074	-0.00067412		LOCMI01796	-7.91504e-05	0.000309085		LOCMI01796	-5.73911e-05	0.000152636		LOCMI01796	-0.00023896	0.00203453		LOCMI01796	0.000442954	0.00097645
LOCMI01798	-3.54681e-05	3.4786e-05		LOCMI01798	-6.04693e-06	-4.12341e-05		LOCMI01798	1.15372e-06	3.62071e-05		LOCMI01798	7.53411e-05	-0.000231195		LOCMI01798	9.33633e-05	0.00026396
LOCMI01799	0.000115651	0.000193994		LOCMI01799	-5.42563e-06	-5.80646e-05		LOCMI01799	-1.29783e-06	-2.33804e-05		LOCMI01799	4.4186e-05	0.000318712		LOCMI01799	8.76671e-05	0.00067511
LOCMI01800	-0.000122123	-4.14304e-05		LOCMI01800	1.32544e-18	-1.14475e-17		LOCMI01800	1.40354e-19	-8.39149e-19		LOCMI01800	7.88837e-06	8.47409e-05		LOCMI01800	7.62945e-05	2.2927e-05
LOCMI01801	-0.000321212	-0.00183689		LOCMI01801	-2.2335e-05	-0.000247653		LOCMI01801	-1.80298e-06	3.5251e-06		LOCMI01801	0.00196391	-6.17068e-06		LOCMI01801	0.00196003	0.00180662
LOCMI01802	7.5482e-05	-0.000114982		LOCMI01802	1.4717e-05	-1.68808e-05		LOCMI01802	6.87004e-05	-0.00042482		LOCMI01802	-1.72831e-05	-1.7269e-05		LOCMI01802	6.46044e-05	0.000173494
LOCMI01803	2.11167e-05	-0.000182684		LOCMI01803	-5.76262e-05	-0.000202348		LOCMI01803	-7.37533e-06	-9.12717e-05		LOCMI01803	-8.97502e-05	-0.000174138		LOCMI01803	0.000132068	0.000280787
LOCMI01804	-7.11327e-05	0.0011355		LOCMI01804	5.508e-05	-0.000728659		LOCMI01804	4.42559e-05	0.000121361		LOCMI01804	-0.00120335	0.00217364		LOCMI01804	0.00192994	0.00373393
LOCMI01805	-0.00118491	-0.00240665		LOCMI01805	8.31635e-05	-0.00092698		LOCMI01805	0.000146779	-0.00064875		LOCMI01805	0.00062232	0.000979912		LOCMI01805	0.000329721	0.000942095
LOCMI01806	0.00039766	-6.91833e-05		LOCMI01806	-4.93533e-05	-0.00018046		LOCMI01806	2.10525e-05	-5.26855e-06		LOCMI01806	1.83794e-05	9.43503e-05		LOCMI01806	0.000209624	0.000332296
LOCMI01807	4.61913e-05	-2.69823e-05		LOCMI01807	-8.10641e-18	7.14411e-17		LOCMI01807	-8.67989e-19	4.91521e-18		LOCMI01807	1.56174e-05	-2.84287e-05		LOCMI01807	4.01102e-05	3.43288e-05
LOCMI01808	-0.000121349	0.000845313		LOCMI01808	-1.61457e-05	0.000341716		LOCMI01808	-0.000134349	-0.000268348		LOCMI01808	0.00421852	0.00296012		LOCMI01808	0.00530698	0.00349356
LOCMI01809	0.00279474	-0.00183763		LOCMI01809	-0.000386939	-0.00084315		LOCMI01809	-0.000258877	-0.000421934		LOCMI01809	0.00136458	-0.00253187		LOCMI01809	0.00384481	0.00260242
LOCMI01810	1.88791e-05	5.39186e-05		LOCMI01810	2.36576e-06	1.45999e-05		LOCMI01810	5.0837e-06	1.31961e-05		LOCMI01810	9.25817e-06	-2.80389e-05		LOCMI01810	3.03505e-05	5.15867e-06
LOCMI01811	-4.08345e-05	0.000263753		LOCMI01811	5.49854e-05	0.00019618		LOCMI01811	4.48721e-06	4.33957e-08		LOCMI01811	-7.30187e-05	1.97153e-05		LOCMI01811	0.000160922	0.000157785
LOCMI01812	-2.93735e-05	-0.000110291		LOCMI01812	-7.09176e-18	6.16245e-17		LOCMI01812	-7.58168e-19	4.91807e-18		LOCMI01812	8.13398e-18	-1.3737e-17		LOCMI01812	0.000102575	3.82031e-05
LOCMI01813	-0.000391534	0.000587975		LOCMI01813	-4.99967e-18	4.02805e-17		LOCMI01813	-5.3569e-19	3.25673e-18		LOCMI01813	5.698e-18	-9.68564e-18		LOCMI01813	0.000339368	0.00040488
LOCMI01814	-0.00012004	-0.00206087		LOCMI01814	-6.31008e-18	5.20764e-17		LOCMI01814	4.70217e-07	-4.21435e-06		LOCMI01814	-6.3359e-05	-6.63891e-05		LOCMI01814	0.000176015	0.0014474
LOCMI01815	0.000197556	-0.000226603		LOCMI01815	2.67535e-06	7.45555e-06		LOCMI01815	1.25391e-06	-1.12383e-05		LOCMI01815	-0.000637497	6.41962e-05		LOCMI01815	4.89054e-05	6.22096e-05
LOCMI01817	-0.000255982	0.000212864		LOCMI01817	1.44132e-17	-1.25766e-16		LOCMI01817	2.59785e-06	1.83407e-05		LOCMI01817	-1.65249e-17	2.82859e-17		LOCMI01817	0.000495941	0.000374614
LOCMI01818	2.9588e-05	-3.60959e-05		LOCMI01818	1.7298e-06	-4.24692e-06		LOCMI01818	-2.56773e-06	5.29265e-05		LOCMI01818	0.000126556	-0.000133483		LOCMI01818	0.000196204	0.000243204
LOCMI01819	0.000759997	-0.000738894		LOCMI01819	3.27902e-05	5.62479e-06		LOCMI01819	-4.47798e-05	-0.000129177		LOCMI01819	-0.000116158	-0.000201485		LOCMI01819	8.22315e-05	0.000742768
LOCMI01820	0.000104147	-4.81179e-05		LOCMI01820	-2.63971e-06	-1.66883e-05		LOCMI01820	1.97348e-06	-8.35372e-06		LOCMI01820	0.000123087	0.000201158		LOCMI01820	0.000136043	0.000182698
LOCMI01821	-2.29877e-05	7.54573e-06		LOCMI01821	1.50361e-17	-1.30922e-16		LOCMI01821	1.61178e-18	-1.01357e-17		LOCMI01821	2.56568e-06	6.16488e-05		LOCMI01821	4.16514e-05	7.20686e-05
LOCMI01822	-4.29535e-05	-0.000190539		LOCMI01822	-4.8208e-06	8.09956e-06		LOCMI01822	3.86139e-06	-1.48151e-06		LOCMI01822	0.000344471	-0.000413518		LOCMI01822	0.000635159	0.000419203
LOCMI01825	-0.000159003	-0.00102541		LOCMI01825	7.07213e-09	-8.08659e-06		LOCMI01825	-9.30981e-06	8.7814e-05		LOCMI01825	4.10647e-05	-0.000841333		LOCMI01825	5.66168e-05	0.00173095
LOCMI01826	1.16558e-05	-1.2691e-05		LOCMI01826	9.9351e-06	-3.40792e-05		LOCMI01826	1.15691e-06	-5.92093e-06		LOCMI01826	-2.66851e-07	3.58065e-06		LOCMI01826	4.58813e-05	3.10751e-05
LOCMI01827	0.00220736	-0.021714		LOCMI01827	0.00110946	-0.00392687		LOCMI01827	0.00015053	0.000823601		LOCMI01827	-0.000970196	0.000498204		LOCMI01827	0.00771444	0.0148146
LOCMI01828	0.000374775	0.00138299		LOCMI01828	-3.51617e-06	-1.14316e-05		LOCMI01828	-1.66244e-18	9.79242e-18		LOCMI01828	9.57093e-06	-4.03847e-05		LOCMI01828	0.000594503	0.00105144
LOCMI01829	-0.000781573	-0.000352845		LOCMI01829	1.25635e-05	-5.6168e-05		LOCMI01829	3.843e-05	-0.000245996		LOCMI01829	0.000145771	0.000133712		LOCMI01829	0.00066768	0.000376763
LOCMI01830	4.90924e-06	-7.10131e-06		LOCMI01830	3.95826e-06	9.87126e-06		LOCMI01830	5.85868e-07	-3.80751e-06		LOCMI01830	1.68741e-05	1.14025e-05		LOCMI01830	4.33652e-05	7.23486e-05
LOCMI01832	1.10506e-16	-1.96535e-15		LOCMI01832	-1.23958e-17	1.0903e-16		LOCMI01832	2.03348e-06	5.27842e-06		LOCMI01832	2.26707e-05	6.27498e-05		LOCMI01832	2.01579e-05	4.13764e-05
LOCMI01833	-1.27629e-17	2.25764e-16		LOCMI01833	1.427e-18	-1.23903e-17		LOCMI01833	1.50801e-19	-8.86842e-19		LOCMI01833	-1.64025e-18	2.69668e-18		LOCMI01833	2.98956e-14	1.34475e-13
LOCMI01834	0.000269774	0.00105538		LOCMI01834	6.71919e-05	0.000118809		LOCMI01834	1.80849e-05	-5.55809e-06		LOCMI01834	1.84997e-05	-8.75269e-05		LOCMI01834	0.000838332	0.000615624
LOCMI01835	-0.000213166	0.000734785		LOCMI01835	2.01371e-05	-0.000305448		LOCMI01835	-1.33174e-05	0.000333162		LOCMI01835	0.00123803	-0.000589093		LOCMI01835	0.00184822	0.000251464
LOCMI01836	4.79384e-05	0.000395084		LOCMI01836	7.40942e-07	0.0001112		LOCMI01836	7.17893e-06	-1.92588e-05		LOCMI01836	0.000145362	-0.000119017		LOCMI01836	0.00024135	0.000106374
LOCMI01837	5.26233e-18	-9.34397e-17		LOCMI01837	-7.92075e-07	-1.63927e-05		LOCMI01837	2.86331e-07	-2.11185e-05		LOCMI01837	-2.55886e-05	-1.70922e-05		LOCMI01837	8.41959e-05	1.82734e-05
LOCMI01838	-2.73566e-06	-3.185e-05		LOCMI01838	-4.14488e-07	-3.83013e-05		LOCMI01838	-5.97372e-07	-8.06986e-06		LOCMI01838	0.00170385	0.0187542		LOCMI01838	0.00268531	0.0154817
LOCMI01839	0.000291868	-3.89722e-05		LOCMI01839	5.48548e-07	1.08102e-05		LOCMI01839	3.63073e-07	1.47017e-05		LOCMI01839	0.000111643	-0.000110541		LOCMI01839	0.000357466	2.52967e-05
LOCMI01841	-1.67665e-17	2.95769e-16		LOCMI01841	1.88162e-18	-1.71493e-17		LOCMI01841	2.01263e-19	-1.25208e-18		LOCMI01841	-2.88551e-06	1.1979e-05		LOCMI01841	9.47209e-06	1.04092e-05
LOCMI01842	0.00046545	0.000131119		LOCMI01842	8.63171e-05	-0.000324388		LOCMI01842	2.58379e-05	-0.000241864		LOCMI01842	0.00308627	-0.00265487		LOCMI01842	0.00395117	0.00238526
LOCMI01844	-4.66693e-08	3.54036e-05		LOCMI01844	-1.1058e-06	7.13272e-07		LOCMI01844	3.19813e-07	2.03391e-06		LOCMI01844	8.66154e-06	1.53587e-05		LOCMI01844	3.91205e-06	4.68395e-05
LOCMI01845	5.26382e-06	-2.58729e-05		LOCMI01845	2.85067e-18	-2.33212e-17		LOCMI01845	1.54016e-06	9.44587e-06		LOCMI01845	-3.25071e-18	5.66108e-18		LOCMI01845	4.92138e-06	3.1568e-05
LOCMI01846	0.00175626	-0.0018407		LOCMI01846	0.000111353	-0.000184049		LOCMI01846	-0.00018224	-0.00124305		LOCMI01846	0.000249316	0.000910273		LOCMI01846	0.000875749	0.000665756
LOCMI01848	6.15325e-17	-1.09588e-15		LOCMI01848	3.3962e-05	0.000334779		LOCMI01848	-1.75994e-05	-0.000100761		LOCMI01848	6.96012e-05	-4.44981e-05		LOCMI01848	5.18975e-05	0.000364269
LOCMI01849	-5.35409e-06	-3.98079e-05		LOCMI01849	-3.57099e-18	3.23113e-17		LOCMI01849	-3.86055e-19	2.66725e-18		LOCMI01849	0.000763382	0.00165993		LOCMI01849	0.00177757	0.00188285
LOCMI01850	0.000108665	-0.000279898		LOCMI01850	2.65619e-06	6.74288e-06		LOCMI01850	2.7776e-05	-7.75203e-06		LOCMI01850	0.000108401	-0.000258734		LOCMI01850	0.000177749	0.00034945
LOCMI01851	-8.11642e-05	2.9208e-06		LOCMI01851	-1.69056e-06	1.068e-05		LOCMI01851	2.20353e-19	-1.52396e-18		LOCMI01851	2.79604e-05	-6.76722e-05		LOCMI01851	8.35728e-06	3.28063e-05
LOCMI01852	0.00219753	-0.00375601		LOCMI01852	2.06815e-05	-4.98736e-07		LOCMI01852	4.48536e-05	-0.000284919		LOCMI01852	-2.73097e-06	0.000335724		LOCMI01852	0.00162976	0.00313435
LOCMI01853	0.000882369	0.00046063		LOCMI01853	7.56491e-05	9.15635e-06		LOCMI01853	6.88247e-05	-0.000223986		LOCMI01853	0.000751287	-0.00221581		LOCMI01853	0.00136932	0.0025861
LOCMI01854	7.63092e-06	-6.51618e-05		LOCMI01854	-3.16068e-05	-0.000146786		LOCMI01854	8.34481e-07	1.75734e-05		LOCMI01854	-4.07336e-05	-4.63225e-05		LOCMI01854	9.59158e-05	8.89487e-05
LOCMI01855	0.000902662	-0.00320274		LOCMI01855	-0.000165489	0.000245237		LOCMI01855	6.22839e-05	0.0005397		LOCMI01855	0.00013569	0.000784825		LOCMI01855	0.000290489	0.001202
LOCMI01856	3.10233e-05	-0.000148384		LOCMI01856	-1.17501e-06	-1.08752e-06		LOCMI01856	-9.63997e-07	-2.7472e-06		LOCMI01856	3.83213e-06	-1.74009e-05		LOCMI01856	5.1614e-05	0.000142026
LOCMI01857	0.000277681	0.00010801		LOCMI01857	1.51542e-05	-1.66952e-05		LOCMI01857	-1.55654e-05	-9.35737e-06		LOCMI01857	1.54139e-05	-5.49014e-05		LOCMI01857	0.000141853	8.13131e-06
LOCMI01858	5.83086e-05	-0.000443044		LOCMI01858	3.05409e-06	-1.092e-05		LOCMI01858	-5.97878e-06	-1.98114e-05		LOCMI01858	0.000281741	0.000860623		LOCMI01858	0.000159316	0.000570071
LOCMI01859	6.8781e-05	1.13077e-05		LOCMI01859	1.23801e-06	-2.91499e-05		LOCMI01859	-4.50738e-06	7.77558e-06		LOCMI01859	3.05205e-05	-4.49505e-05		LOCMI01859	0.000107222	6.66564e-05
LOCMI01860	-0.000128699	-0.000180073		LOCMI01860	6.86737e-06	6.12068e-05		LOCMI01860	1.47205e-06	9.06237e-06		LOCMI01860	-0.000176638	-0.000318085		LOCMI01860	6.55138e-05	1.62953e-06
LOCMI01861	-0.000645266	0.00218981		LOCMI01861	-9.92057e-06	-5.56817e-06		LOCMI01861	-7.01427e-06	-1.82166e-05		LOCMI01861	-0.000232183	0.000388299		LOCMI01861	0.000887952	0.0021659
LOCMI01863	0.000270393	-0.000811841		LOCMI01863	-1.13693e-05	2.80331e-05		LOCMI01863	-5.96128e-06	-3.00508e-05		LOCMI01863	0.000641892	-0.000454186		LOCMI01863	0.000697783	0.000701868
LOCMI01864	-1.71636e-05	6.32717e-06		LOCMI01864	-7.8003e-06	9.32444e-06		LOCMI01864	-1.3594e-06	-2.91434e-05		LOCMI01864	0.000158823	-8.84175e-05		LOCMI01864	0.000230175	0.000143038
LOCMI01865	-0.00330807	0.00150306		LOCMI01865	1.03855e-05	-1.62118e-06		LOCMI01865	-1.82904e-06	-1.28547e-05		LOCMI01865	-0.00015955	0.000352333		LOCMI01865	0.00340088	0.0021202
LOCMI01868	0.000403894	-0.00017871		LOCMI01868	9.67292e-06	-5.79599e-06		LOCMI01868	1.6323e-06	2.31716e-05		LOCMI01868	0.000139791	0.00101711		LOCMI01868	3.10448e-05	0.000451667
LOCMI01869	-0.000414019	2.98811e-05		LOCMI01869	-9.51113e-06	-3.38063e-05		LOCMI01869	4.308e-06	7.27914e-06		LOCMI01869	-0.000220617	-0.000141885		LOCMI01869	0.000659119	0.000101867
LOCMI01870	8.09304e-06	1.26995e-05		LOCMI01870	1.59777e-06	-2.49412e-07		LOCMI01870	-2.2722e-20	1.25212e-19		LOCMI01870	0.000308726	-0.00028046		LOCMI01870	2.58116e-05	0.000425659
LOCMI01871	0.000198326	0.00134305		LOCMI01871	-5.27751e-05	4.02076e-05		LOCMI01871	-2.5305e-05	0.000121099		LOCMI01871	-0.000334085	-0.000928552		LOCMI01871	0.000223108	0.000114466
LOCMI01872	0.000186927	-0.00160467		LOCMI01872	2.37134e-05	0.000110659		LOCMI01872	9.24849e-06	0.000181865		LOCMI01872	0.00162667	-0.00207477		LOCMI01872	0.00179866	0.00407352
LOCMI01873	0.00016533	-0.00131898		LOCMI01873	-5.42352e-05	-0.00218097		LOCMI01873	0.000160673	-6.7936e-05		LOCMI01873	0.00485296	-0.00294526		LOCMI01873	0.00558698	0.00352381
LOCMI01874	-0.000162855	-0.000652705		LOCMI01874	2.66693e-07	-1.84608e-05		LOCMI01874	2.90703e-06	-1.19771e-05		LOCMI01874	0.0013568	-0.00483315		LOCMI01874	0.00181673	0.00340741
LOCMI01875	3.16885e-06	-0.000715765		LOCMI01875	1.56999e-17	-1.34604e-16		LOCMI01875	1.66226e-18	-1.03103e-17		LOCMI01875	-1.79248e-17	3.1355e-17		LOCMI01875	6.8884e-05	0.000595512
LOCMI01876	-1.27663e-05	0.000120881		LOCMI01876	2.36576e-06	1.45999e-05		LOCMI01876	1.31058e-18	-7.89696e-18		LOCMI01876	5.98522e-06	2.63032e-05		LOCMI01876	8.02833e-06	0.000110066
LOCMI01877	-0.000356559	-1.6997e-05		LOCMI01877	-1.74807e-05	8.62692e-06		LOCMI01877	-1.15335e-05	-3.81515e-05		LOCMI01877	5.3557e-06	7.35422e-05		LOCMI01877	0.000707884	1.54308e-05
LOCMI01878	0.000286709	-0.00061424		LOCMI01878	-2.95376e-05	-0.000116071		LOCMI01878	3.361e-05	-0.000134697		LOCMI01878	9.9385e-05	-0.000176129		LOCMI01878	4.70584e-05	0.000537859
LOCMI01879	6.90352e-05	-0.00108881		LOCMI01879	9.25415e-06	-0.000240498		LOCMI01879	5.36824e-06	6.33295e-05		LOCMI01879	-0.000344533	-0.000116242		LOCMI01879	0.000288835	0.000905319
LOCMI01880	-0.00026974	0.000532786		LOCMI01880	8.08464e-06	-5.44375e-06		LOCMI01880	-5.98275e-06	2.31122e-06		LOCMI01880	-9.08505e-05	-0.000331594		LOCMI01880	0.000300396	0.000308065
LOCMI01881	0.000268365	-0.000839255		LOCMI01881	4.76623e-05	-2.88935e-05		LOCMI01881	7.20234e-06	-1.55657e-05		LOCMI01881	0.000109462	0.000337505		LOCMI01881	0.00034234	0.000142088
LOCMI01882	-2.17088e-17	3.86304e-16		LOCMI01882	2.43278e-18	-2.19028e-17		LOCMI01882	2.57749e-19	-1.56579e-18		LOCMI01882	-2.78454e-18	4.77694e-18		LOCMI01882	5.08966e-14	2.2894e-13
LOCMI01884	-0.00118108	0.00144787		LOCMI01884	0.000306521	-0.00139947		LOCMI01884	0.000313984	-0.00114213		LOCMI01884	-0.00189884	8.74885e-05		LOCMI01884	0.00355137	0.00216162
LOCMI01885	4.24481e-07	7.90481e-06		LOCMI01885	-1.13593e-17	9.41218e-17		LOCMI01885	-1.20749e-18	7.13993e-18		LOCMI01885	-6.66423e-06	1.63851e-05		LOCMI01885	1.23536e-05	2.28828e-05
LOCMI01886	-0.000784392	-0.000356279		LOCMI01886	0.000192197	-0.000147332		LOCMI01886	0.000106683	-0.000317902		LOCMI01886	0.000299738	0.000794773		LOCMI01886	0.000446203	0.000394583
LOCMI01887	0.000438375	-0.000819537		LOCMI01887	-2.3996e-06	-6.00793e-06		LOCMI01887	-8.25416e-06	-6.80223e-05		LOCMI01887	4.24235e-05	-4.2942e-05		LOCMI01887	0.000236612	0.00066342
LOCMI01888	7.61896e-05	-0.00025777		LOCMI01888	7.27723e-18	-6.59003e-17		LOCMI01888	7.67548e-19	-4.37966e-18		LOCMI01888	-8.34353e-18	1.43378e-17		LOCMI01888	5.39042e-05	0.000203028
LOCMI01889	-3.993e-05	0.000361583		LOCMI01889	-1.3237e-17	1.14436e-16		LOCMI01889	2.69167e-06	8.24872e-06		LOCMI01889	1.10872e-05	3.06036e-05		LOCMI01889	7.97422e-05	0.000293174
LOCMI01890	0.00310827	-0.000899646		LOCMI01890	-0.000140162	6.20752e-05		LOCMI01890	1.20989e-05	0.000183149		LOCMI01890	-0.000210488	-5.23706e-05		LOCMI01890	5.74252e-05	0.000540855
LOCMI01891	-7.50857e-05	0.000298132		LOCMI01891	-1.28791e-06	-1.22218e-05		LOCMI01891	-1.74947e-07	-1.35624e-05		LOCMI01891	-2.42255e-05	-5.58872e-05		LOCMI01891	0.000186003	0.000196612
LOCMI01892	0.000888588	-0.000386422		LOCMI01892	-5.79241e-06	2.09724e-05		LOCMI01892	-2.22506e-05	-0.000142604		LOCMI01892	0.000381845	0.000972919		LOCMI01892	0.00133908	0.00101387
LOCMI01893	-0.000270056	5.57583e-05		LOCMI01893	-9.09118e-06	7.23319e-05		LOCMI01893	-6.56888e-06	8.73821e-06		LOCMI01893	8.55466e-05	-0.000456308		LOCMI01893	0.00034596	0.000150114
LOCMI01894	0.000217842	-0.000337287		LOCMI01894	8.59093e-07	0.000221724		LOCMI01894	-1.74697e-05	-6.36181e-05		LOCMI01894	0.000218626	-0.00128899		LOCMI01894	0.000176103	0.00147328
LOCMI01895	-0.000256701	-0.000495651		LOCMI01895	-2.76796e-06	-2.09562e-05		LOCMI01895	9.81242e-06	-5.55328e-05		LOCMI01895	4.15729e-05	-0.000270039		LOCMI01895	0.000183	0.000757464
LOCMI01896	0.000586884	-0.000389198		LOCMI01896	-1.44512e-06	0.000112288		LOCMI01896	3.46292e-05	-0.000502467		LOCMI01896	-0.000148089	-0.00045622		LOCMI01896	0.00107031	0.00018824
LOCMI01897	0.000127973	-0.000286085		LOCMI01897	4.30947e-06	2.63134e-05		LOCMI01897	5.34256e-06	3.89245e-05		LOCMI01897	-6.46829e-05	-4.68343e-05		LOCMI01897	0.00018374	0.000153621
LOCMI01898	0.000107164	-1.15767e-05		LOCMI01898	-9.61532e-06	7.34536e-05		LOCMI01898	5.47466e-06	-4.879e-05		LOCMI01898	4.3256e-05	6.22018e-05		LOCMI01898	9.47774e-05	0.000122233
LOCMI01899	0.000273047	-0.000435894		LOCMI01899	7.74214e-07	-1.44505e-05		LOCMI01899	9.82859e-19	-5.48442e-18		LOCMI01899	-3.81371e-06	2.47366e-05		LOCMI01899	0.000268524	0.000282386
LOCMI01900	-0.0028407	0.00401026		LOCMI01900	8.97199e-05	-3.62264e-05		LOCMI01900	0.000237762	-0.00201418		LOCMI01900	0.00158416	0.00382645		LOCMI01900	0.000379596	0.00458774
LOCMI01901	0.000211954	0.000431785		LOCMI01901	-2.93992e-05	1.06697e-06		LOCMI01901	-2.20042e-05	0.000586891		LOCMI01901	0.000138327	0.000339644		LOCMI01901	0.000783614	0.00061321
LOCMI01902	0.000104482	0.00140394		LOCMI01902	-3.5284e-05	8.55478e-05		LOCMI01902	1.13426e-05	0.000107491		LOCMI01902	1.48821e-05	0.000643964		LOCMI01902	0.000301333	0.00161392
LOCMI01903	-0.00458805	0.00509373		LOCMI01903	6.58569e-06	-4.22718e-06		LOCMI01903	8.56143e-06	-8.56455e-06		LOCMI01903	4.01366e-05	-0.000176481		LOCMI01903	0.00742248	0.00779401
LOCMI01904	-0.000128559	-0.00054723		LOCMI01904	8.89522e-06	5.15381e-06		LOCMI01904	4.22604e-06	-7.51853e-06		LOCMI01904	7.57341e-06	-4.81044e-05		LOCMI01904	0.000250595	0.000444416
LOCMI01905	-0.000414015	0.00189883		LOCMI01905	-0.000145884	0.000364548		LOCMI01905	-6.92095e-06	2.36109e-05		LOCMI01905	-0.00038347	-2.02691e-05		LOCMI01905	3.41436e-05	0.00159465
LOCMI01906	-0.00231487	-0.00235554		LOCMI01906	-6.77193e-05	-0.000148461		LOCMI01906	9.96421e-06	-0.000244616		LOCMI01906	0.00103977	-0.00169944		LOCMI01906	0.000602752	0.00336275
LOCMI01907	2.3127e-05	7.75291e-05		LOCMI01907	-9.27921e-05	0.000350633		LOCMI01907	1.81966e-05	0.000131063		LOCMI01907	0.000163576	0.0002522		LOCMI01907	0.0003642	1.92169e-05
LOCMI01908	-5.8304e-05	-0.000192806		LOCMI01908	-1.26367e-06	-2.99902e-05		LOCMI01908	-4.41212e-07	-8.13906e-06		LOCMI01908	0.0130931	-0.0263279		LOCMI01908	0.0153629	0.0289487
LOCMI01909	-5.39594e-05	4.73564e-05		LOCMI01909	0.000226307	-0.00130276		LOCMI01909	7.84648e-06	-0.000105704		LOCMI01909	-0.000147417	0.000103454		LOCMI01909	0.000159388	8.1261e-05
LOCMI01910	-0.000901514	0.000680142		LOCMI01910	1.33735e-06	-2.22617e-05		LOCMI01910	-0.001199	-0.0027245		LOCMI01910	-5.9603e-05	-0.00017825		LOCMI01910	0.00315561	0.000510234
LOCMI01911	-8.5846e-06	-3.00886e-05		LOCMI01911	-1.8705e-06	1.11604e-05		LOCMI01911	-9.43191e-06	-0.000568799		LOCMI01911	4.94098e-06	3.08069e-06		LOCMI01911	9.94349e-05	0.000239769
LOCMI01912	-0.000160795	-0.000782218		LOCMI01912	4.89029e-05	-4.96215e-05		LOCMI01912	2.13226e-05	5.91743e-05		LOCMI01912	-0.00133202	-0.00286616		LOCMI01912	0.00170169	0.00280887
LOCMI01913	-0.000341038	0.00150186		LOCMI01913	0.000448851	-0.00326325		LOCMI01913	-0.000169513	-5.78488e-05		LOCMI01913	-9.93243e-06	-0.000879709		LOCMI01913	0.000164611	0.00196565
LOCMI01914	-0.00299201	0.00142915		LOCMI01914	0.000204185	-0.000498806		LOCMI01914	-0.00109532	-2.29356e-05		LOCMI01914	-0.000231629	-0.00132997		LOCMI01914	0.00143505	0.000568878
LOCMI01915	1.29715e-05	0.000439716		LOCMI01915	-9.15157e-07	-3.7032e-06		LOCMI01915	-3.37811e-19	2.18327e-18		LOCMI01915	0.00180236	-0.00108459		LOCMI01915	0.00203861	0.000430169
LOCMI01916	-0.000893851	0.000587282		LOCMI01916	0.000297696	-0.000383361		LOCMI01916	-4.39087e-05	0.000198414		LOCMI01916	-0.000358437	0.00029098		LOCMI01916	0.00094338	0.000865043
LOCMI01917	0.000214728	-0.000259192		LOCMI01917	5.38644e-06	-1.98173e-05		LOCMI01917	-1.21558e-06	1.52345e-05		LOCMI01917	0.000209145	-0.000279722		LOCMI01917	0.000366201	0.000603769
LOCMI01920	0.00132764	0.00164426		LOCMI01920	-5.84611e-05	0.000811439		LOCMI01920	-4.58376e-05	-6.18547e-05		LOCMI01920	8.89063e-05	-0.000642488		LOCMI01920	0.000999524	0.00123544
LOCMI01921	-0.000307554	-0.000663515		LOCMI01921	-2.65457e-05	0.000133482		LOCMI01921	5.50136e-05	0.000243591		LOCMI01921	0.000302046	-0.000721818		LOCMI01921	0.000544481	0.000707403
LOCMI01922	-2.36923e-05	-3.68455e-05		LOCMI01922	1.44215e-18	-1.37047e-17		LOCMI01922	1.55867e-19	-1.11237e-18		LOCMI01922	-1.65759e-18	2.69216e-18		LOCMI01922	3.31548e-05	2.53865e-05
LOCMI01923	0.000477747	-0.0010631		LOCMI01923	-1.12718e-05	6.81796e-05		LOCMI01923	1.45094e-05	-4.35621e-05		LOCMI01923	0.00033606	0.000212058		LOCMI01923	0.000741842	0.000569304
LOCMI01925	-4.11735e-06	-5.07328e-05		LOCMI01925	2.37338e-18	-2.22813e-17		LOCMI01925	-6.72442e-06	-8.0545e-06		LOCMI01925	2.83413e-05	2.97794e-05		LOCMI01925	1.90641e-05	6.35061e-06
LOCMI01926	7.64071e-05	0.000216727		LOCMI01926	1.48608e-17	-1.38789e-16		LOCMI01926	9.1106e-07	-5.17534e-06		LOCMI01926	-1.70345e-17	2.96332e-17		LOCMI01926	6.34588e-05	0.000170827
LOCMI01927	0.000607991	-0.00115295		LOCMI01927	-1.88381e-05	2.43584e-05		LOCMI01927	1.02323e-05	-1.52e-05		LOCMI01927	0.000558476	-0.00184005		LOCMI01927	0.00244486	0.00230823
LOCMI01928	0.00166597	-7.66446e-05		LOCMI01928	-0.000108826	-0.000341077		LOCMI01928	-3.47197e-05	0.000319275		LOCMI01928	-0.000879913	0.00204364		LOCMI01928	0.00165062	0.003087
LOCMI01929	0.00530343	0.00219671		LOCMI01929	-0.00048717	-0.000683964		LOCMI01929	-1.37138e-05	0.000697156		LOCMI01929	-0.000288884	0.00131291		LOCMI01929	0.00388456	0.00240786
LOCMI01930	0.000532702	0.00106588		LOCMI01930	-1.74007e-05	-3.166e-05		LOCMI01930	-1.2815e-05	3.55563e-05		LOCMI01930	0.000599376	2.92766e-05		LOCMI01930	0.000829951	0.000589827
LOCMI01931	-1.66658e-06	-0.000403085		LOCMI01931	8.40314e-07	-2.09113e-05		LOCMI01931	0.000100222	-0.000274873		LOCMI01931	-5.95299e-05	-0.000126599		LOCMI01931	0.000115694	0.000512842
LOCMI01932	-0.000234414	-8.74974e-06		LOCMI01932	2.43326e-05	0.000744007		LOCMI01932	4.31557e-05	0.000227785		LOCMI01932	0.00152401	0.000973537		LOCMI01932	0.00075868	0.00138108
LOCMI01933	0.000542428	-0.000761224		LOCMI01933	2.41586e-05	-2.81867e-05		LOCMI01933	-1.3821e-05	-9.21722e-05		LOCMI01933	0.000481272	-0.00150022		LOCMI01933	0.00151213	0.00143698
LOCMI01934	-0.00132173	-0.000339442		LOCMI01934	-8.44052e-09	-4.07556e-07		LOCMI01934	-9.83586e-07	-4.76064e-06		LOCMI01934	-3.12804e-06	-2.09157e-06		LOCMI01934	0.00125574	0.000233393
LOCMI01935	-0.00305597	-0.000428258		LOCMI01935	9.94689e-06	2.7312e-05		LOCMI01935	-6.72442e-06	-8.0545e-06		LOCMI01935	3.63488e-05	2.21308e-05		LOCMI01935	0.00393356	0.000361304
LOCMI01936	-0.00188772	-0.00291631		LOCMI01936	0.000383737	-0.00133231		LOCMI01936	7.93873e-05	-0.000323349		LOCMI01936	0.00207046	0.00750609		LOCMI01936	0.00431387	0.0145324
LOCMI01937	0.000114181	0.00103099		LOCMI01937	-0.000128209	5.52234e-05		LOCMI01937	1.97135e-05	-8.47927e-06		LOCMI01937	6.67998e-05	0.000153061		LOCMI01937	1.7648e-05	0.000883623
LOCMI01940	0.000247439	-0.000330093		LOCMI01940	-4.64371e-05	0.000200055		LOCMI01940	-1.45007e-05	5.07639e-05		LOCMI01940	-4.28194e-05	-0.00063385		LOCMI01940	0.000464398	0.000851905
LOCMI01941	-9.30482e-05	-0.000180203		LOCMI01941	-1.24197e-06	-2.49369e-05		LOCMI01941	2.30119e-06	2.92822e-05		LOCMI01941	0.00402895	-0.0138174		LOCMI01941	0.00196723	0.0119552
LOCMI01942	2.25743e-05	4.70069e-05		LOCMI01942	3.20992e-05	-1.47226e-05		LOCMI01942	-1.04321e-05	8.75281e-05		LOCMI01942	8.30156e-06	0.000106213		LOCMI01942	7.22426e-05	7.89535e-05
LOCMI01943	-2.68561e-17	4.76708e-16		LOCMI01943	3.01118e-18	-2.47295e-17		LOCMI01943	3.15975e-19	-1.85395e-18		LOCMI01943	5.4867e-06	-9.64627e-06		LOCMI01943	1.24439e-05	4.6706e-05
LOCMI01944	-0.000634079	0.000985113		LOCMI01944	-0.00032813	-0.000940697		LOCMI01944	-0.00130389	-0.00337967		LOCMI01944	0.000477386	0.00120921		LOCMI01944	0.00598417	0.000972349
LOCMI01945	-0.000317078	-0.00247333		LOCMI01945	-9.52505e-18	8.40909e-17		LOCMI01945	2.46902e-06	4.57753e-05		LOCMI01945	9.36925e-07	1.17546e-06		LOCMI01945	0.00021309	0.00199365
LOCMI01946	0.000211488	-0.000171208		LOCMI01946	-1.06452e-17	9.98668e-17		LOCMI01946	-1.12679e-18	7.10819e-18		LOCMI01946	3.18046e-06	2.18778e-05		LOCMI01946	9.75279e-05	9.39019e-05
LOCMI01947	-7.33418e-05	-0.00019342		LOCMI01947	-0.000185608	-0.000166972		LOCMI01947	4.73643e-06	2.99541e-05		LOCMI01947	4.58245e-05	-8.25502e-05		LOCMI01947	0.000381053	5.84674e-05
LOCMI01948	0.00174224	-0.000835276		LOCMI01948	-0.00215065	0.00361805		LOCMI01948	-8.43512e-05	0.000315443		LOCMI01948	0.00375784	0.00125414		LOCMI01948	0.00523733	0.000147352
LOCMI01949	0.000180869	-0.000644035		LOCMI01949	-1.23935e-05	7.8416e-05		LOCMI01949	-9.31875e-05	-0.000195905		LOCMI01949	0.000113374	0.000211349		LOCMI01949	0.000173504	3.97518e-07
LOCMI01950	0.000107333	-0.00343521		LOCMI01950	0.000342453	-0.000659031		LOCMI01950	7.51467e-06	9.03675e-05		LOCMI01950	0.000137585	-0.000411796		LOCMI01950	0.000106612	0.00277076
LOCMI01951	0.000653005	0.000365044		LOCMI01951	7.35536e-06	0.000197035		LOCMI01951	-1.07508e-05	-5.9799e-05		LOCMI01951	0.000318828	-0.000418475		LOCMI01951	0.00120088	0.000178455
LOCMI01952	-0.00111436	0.000755144		LOCMI01952	-0.000157457	-0.000753004		LOCMI01952	0.000115886	-0.000353894		LOCMI01952	-0.000702417	6.52391e-06		LOCMI01952	0.00237738	0.000463992
LOCMI01953	2.10578e-05	-2.69328e-05		LOCMI01953	3.39988e-07	9.09857e-07		LOCMI01953	-2.65835e-06	-3.64197e-06		LOCMI01953	-6.99273e-05	-2.52309e-05		LOCMI01953	8.20556e-05	3.09573e-06
LOCMI01954	0.000493773	-0.00084939		LOCMI01954	-1.19385e-05	0.00025806		LOCMI01954	-8.87843e-06	0.000489446		LOCMI01954	-0.000471639	-8.96661e-05		LOCMI01954	0.000397934	1.90346e-05
LOCMI01955	0.000289327	9.82256e-05		LOCMI01955	-1.90368e-05	-9.51545e-05		LOCMI01955	1.77365e-05	9.89199e-05		LOCMI01955	9.44468e-05	-0.00035108		LOCMI01955	0.000456899	0.000196451
LOCMI01956	-0.000279354	-0.001094		LOCMI01956	8.67997e-05	-0.000156277		LOCMI01956	1.15874e-05	-0.000131455		LOCMI01956	-8.62656e-05	-0.00180947		LOCMI01956	0.000263457	0.00255236
LOCMI01957	0.00190534	-0.00374986		LOCMI01957	-4.25348e-05	-5.01378e-05		LOCMI01957	1.30426e-05	-4.36878e-05		LOCMI01957	-5.29824e-05	-0.000130857		LOCMI01957	0.00182805	0.0033345
LOCMI01958	0.00454088	-0.0107853		LOCMI01958	-0.000109042	-0.000401189		LOCMI01958	1.24466e-05	-0.000104029		LOCMI01958	-4.57745e-05	-0.000104643		LOCMI01958	0.00463008	0.00871752
LOCMI01959	0.000442558	-0.00113395		LOCMI01959	-1.01816e-05	4.10359e-05		LOCMI01959	-8.80621e-06	-3.54253e-05		LOCMI01959	1.37316e-05	-9.58445e-05		LOCMI01959	0.000774365	0.000959126
LOCMI01960	1.93716e-06	-7.35466e-05		LOCMI01960	-5.07003e-06	-2.89107e-05		LOCMI01960	-8.92035e-07	1.27622e-05		LOCMI01960	2.66056e-05	0.000731382		LOCMI01960	0.000174691	0.000492666
LOCMI01961	2.91019e-06	-2.39859e-06		LOCMI01961	-2.64041e-09	5.77233e-06		LOCMI01961	9.38514e-19	-6.20978e-18		LOCMI01961	2.53147e-06	-1.15847e-05		LOCMI01961	1.30148e-05	2.24168e-05
LOCMI01962	9.93124e-05	-0.000314475		LOCMI01962	1.54498e-17	-1.37187e-16		LOCMI01962	1.62588e-18	-8.94442e-18		LOCMI01962	-1.7682e-17	3.02462e-17		LOCMI01962	8.17619e-05	0.000197448
LOCMI01963	7.39839e-05	-2.75146e-05		LOCMI01963	-2.64393e-05	-4.33417e-05		LOCMI01963	2.53489e-07	-6.86683e-05		LOCMI01963	0.00181668	-0.00015999		LOCMI01963	0.00164617	4.58206e-06
LOCMI01967	7.27543e-05	0.000275296		LOCMI01967	1.0239e-17	-9.89345e-17		LOCMI01967	3.47072e-06	-1.77628e-05		LOCMI01967	-7.77738e-05	-7.77104e-05		LOCMI01967	1.73214e-05	0.000175447
LOCMI01969	0.000503911	0.000603374		LOCMI01969	8.79122e-18	-7.62329e-17		LOCMI01969	-2.26265e-06	-4.34178e-06		LOCMI01969	4.58764e-06	2.26394e-05		LOCMI01969	0.000437837	0.000374088
LOCMI01970	-0.000932729	0.00113055		LOCMI01970	6.81944e-05	-7.3767e-05		LOCMI01970	4.30206e-05	-0.000229695		LOCMI01970	0.000614772	0.00441194		LOCMI01970	0.000962118	0.00408149
LOCMI01971	-0.000659135	-0.000245003		LOCMI01971	2.24971e-06	-0.000440689		LOCMI01971	2.87981e-05	0.000279514		LOCMI01971	-0.0002559	2.16562e-05		LOCMI01971	0.000573439	0.000267654
LOCMI01972	0.000256504	-0.0024931		LOCMI01972	1.37015e-05	-0.000507471		LOCMI01972	-2.96568e-06	-0.000129295		LOCMI01972	0.000635195	-6.30624e-06		LOCMI01972	0.00114282	0.00187445
LOCMI01973	0.000285311	-8.15443e-05		LOCMI01973	1.99136e-06	-5.73765e-05		LOCMI01973	-0.000152218	-0.000571868		LOCMI01973	0.000324245	0.000358268		LOCMI01973	0.000515003	7.89982e-06
LOCMI01974	-0.00117434	0.000768844		LOCMI01974	5.92628e-05	-9.24027e-05		LOCMI01974	5.75786e-05	0.000199926		LOCMI01974	-0.00095144	1.08208e-05		LOCMI01974	0.00260661	0.00106927
LOCMI01975	0.00144786	-0.000206299		LOCMI01975	0.000157598	-0.00042386		LOCMI01975	-0.000100186	0.000166102		LOCMI01975	-0.00318691	0.00190694		LOCMI01975	0.000802143	0.00508269
LOCMI01976	-0.000146367	0.00211955		LOCMI01976	-4.84477e-05	0.000368866		LOCMI01976	4.71849e-05	-0.000209491		LOCMI01976	0.00059506	0.00123823		LOCMI01976	0.00182522	0.0020792
LOCMI01977	0.0107315	-0.00830153		LOCMI01977	-0.0182877	0.0559001		LOCMI01977	0.00222481	-0.0126621		LOCMI01977	0.0307634	0.0386183		LOCMI01977	0.0998028	0.0289033
LOCMI01978	0.000296204	-0.0016154		LOCMI01978	0.000174488	0.000117317		LOCMI01978	4.27818e-05	-1.62755e-05		LOCMI01978	0.00229913	0.00458057		LOCMI01978	0.00166637	0.00217725
LOCMI01979	0.000934904	-0.0037992		LOCMI01979	-2.83386e-05	3.36906e-05		LOCMI01979	5.47077e-05	2.54794e-05		LOCMI01979	0.00332411	-0.0016257		LOCMI01979	0.00628863	0.00587104
LOCMI01980	-0.000575739	-0.000763826		LOCMI01980	0.000197314	-0.000131084		LOCMI01980	0.00015069	-0.000321444		LOCMI01980	-0.00112658	0.000745643		LOCMI01980	0.000203358	0.000212424
LOCMI01981	1.52318e-05	6.57766e-05		LOCMI01981	1.81378e-06	-2.49965e-05		LOCMI01981	-1.06002e-05	-1.49644e-06		LOCMI01981	5.00702e-06	3.32611e-05		LOCMI01981	2.39876e-05	5.48957e-05
LOCMI01982	0.000132113	-1.39452e-05		LOCMI01982	5.44131e-06	-2.4195e-05		LOCMI01982	-2.87329e-06	1.87495e-05		LOCMI01982	-0.000195677	-0.00105993		LOCMI01982	0.000141953	0.000673004
LOCMI01983	0.000742235	-0.000187401		LOCMI01983	4.38186e-05	-0.000209732		LOCMI01983	3.94177e-05	0.000113246		LOCMI01983	0.000165276	-0.000356037		LOCMI01983	0.00269086	0.00167717
LOCMI01984	7.27787e-18	-1.29176e-16		LOCMI01984	-8.15825e-19	7.46466e-18		LOCMI01984	-8.72722e-20	5.29996e-19		LOCMI01984	9.3103e-19	-1.6183e-18		LOCMI01984	1.70546e-14	7.67178e-14
LOCMI01985	-0.00163544	-0.00154085		LOCMI01985	-5.15758e-06	-6.75204e-05		LOCMI01985	5.59343e-06	0.000210776		LOCMI01985	-6.41064e-05	-0.000667693		LOCMI01985	0.00111185	0.00194375
LOCMI01986	1.50102e-05	-0.00012311		LOCMI01986	-2.24899e-18	1.99843e-17		LOCMI01986	-2.33099e-19	1.2848e-18		LOCMI01986	2.57319e-18	-4.3124e-18		LOCMI01986	1.01909e-05	6.60216e-05
LOCMI01987	-0.000731383	0.000492646		LOCMI01987	-0.000302923	0.000665833		LOCMI01987	-4.30496e-05	-0.000109888		LOCMI01987	0.000578386	-0.000781299		LOCMI01987	4.20116e-05	0.000494968
LOCMI01988	0.000940349	0.000899341		LOCMI01988	-0.000175832	0.00111941		LOCMI01988	7.85706e-05	-0.000333496		LOCMI01988	0.000396258	-0.000935176		LOCMI01988	0.000289224	0.00100478
LOCMI01989	8.37573e-05	0.000321177		LOCMI01989	-3.75361e-05	0.000151156		LOCMI01989	-4.66966e-06	-8.03148e-06		LOCMI01989	6.13879e-05	0.00023213		LOCMI01989	0.000187314	0.000383324
LOCMI01991	4.72778e-05	4.08636e-05		LOCMI01991	0.000132243	5.86709e-06		LOCMI01991	7.01911e-05	0.000144203		LOCMI01991	-0.000556659	0.000136571		LOCMI01991	0.000549854	0.00018117
LOCMI01992	-7.40038e-05	0.000183517		LOCMI01992	4.33466e-05	-4.36446e-06		LOCMI01992	1.55903e-05	-4.38767e-05		LOCMI01992	-5.44983e-05	0.000479185		LOCMI01992	0.000468259	0.000454567
LOCMI01993	-0.00190015	0.00366499		LOCMI01993	-0.000551433	0.000870105		LOCMI01993	0.000876247	-0.00293942		LOCMI01993	0.00681924	0.0047888		LOCMI01993	0.00704259	0.00697671
LOCMI01994	-2.71067e-05	-0.000120912		LOCMI01994	-1.21668e-05	-0.000121651		LOCMI01994	1.54962e-05	9.84833e-05		LOCMI01994	-9.08711e-05	0.000334471		LOCMI01994	0.00019512	0.000460863
LOCMI01995	-0.00041018	-0.000136543		LOCMI01995	-4.19196e-05	1.29331e-05		LOCMI01995	1.8565e-06	1.00418e-05		LOCMI01995	-0.000106673	-3.98856e-05		LOCMI01995	0.000565771	8.43671e-05
LOCMI01996	0.00446243	0.00674194		LOCMI01996	0.00110811	-0.00575008		LOCMI01996	-0.000378585	0.000758272		LOCMI01996	0.0049705	0.00539789		LOCMI01996	0.00872514	0.00703686
LOCMI01997	0.000180892	0.00463402		LOCMI01997	0.000464709	-0.000656176		LOCMI01997	-0.000361363	-9.94944e-05		LOCMI01997	0.00128935	0.00305233		LOCMI01997	0.00252722	0.00378748
LOCMI01998	-1.3668e-16	2.41476e-15		LOCMI01998	1.52653e-17	-1.28147e-16		LOCMI01998	1.62682e-18	-1.08695e-17		LOCMI01998	2.5169e-05	-6.15912e-05		LOCMI01998	1.01159e-05	3.35577e-05
LOCMI01999	2.73719e-05	-0.000134539		LOCMI01999	-6.98555e-18	6.10283e-17		LOCMI01999	-0.00125608	-0.00188956		LOCMI01999	3.67857e-05	-5.57812e-06		LOCMI01999	0.000688334	2.82494e-06
LOCMI02000	-8.01037e-17	1.42523e-15		LOCMI02000	8.97752e-18	-7.81074e-17		LOCMI02000	9.67368e-19	-6.18872e-18		LOCMI02000	3.22132e-05	4.52614e-05		LOCMI02000	4.4829e-05	3.93187e-05
LOCMI02001	1.40242e-16	-2.48693e-15		LOCMI02001	-3.71372e-07	1.96501e-05		LOCMI02001	-1.66121e-18	8.98922e-18		LOCMI02001	1.33459e-05	3.61301e-05		LOCMI02001	3.99225e-07	2.97806e-05
LOCMI02002	-4.01447e-05	2.99385e-06		LOCMI02002	6.89733e-06	3.60265e-05		LOCMI02002	-4.57801e-06	-1.55798e-05		LOCMI02002	0.000305625	-0.00020987		LOCMI02002	0.00017301	3.4806e-05
LOCMI02003	3.15829e-06	-1.55238e-05		LOCMI02003	3.95141e-05	-2.53631e-05		LOCMI02003	-0.000184291	0.00011674		LOCMI02003	9.10462e-06	-4.07136e-05		LOCMI02003	0.000939612	2.39127e-05
LOCMI02004	7.08495e-05	-0.000532544		LOCMI02004	3.63658e-05	-7.23663e-05		LOCMI02004	-4.14433e-07	-9.01449e-05		LOCMI02004	-3.29973e-05	0.000173509		LOCMI02004	0.000133718	0.000350451
LOCMI02005	5.92166e-05	-0.000367154		LOCMI02005	-3.23468e-06	-5.66332e-05		LOCMI02005	-6.32809e-06	1.30361e-05		LOCMI02005	-4.72041e-05	-0.000378155		LOCMI02005	0.000105094	0.000596988
LOCMI02006	1.78693e-05	7.19068e-06		LOCMI02006	-1.05818e-05	-1.60057e-05		LOCMI02006	-5.97477e-07	-2.85204e-06		LOCMI02006	-4.08053e-05	-2.4103e-05		LOCMI02006	1.34425e-05	2.72477e-05
LOCMI02007	0.000116726	0.000319655		LOCMI02007	-7.81332e-06	0.000203604		LOCMI02007	3.37486e-06	-3.20864e-05		LOCMI02007	0.0021526	0.000111485		LOCMI02007	0.00329398	4.67193e-06
LOCMI02010	0.000272952	0.000557673		LOCMI02010	1.81763e-05	-2.03314e-05		LOCMI02010	5.81233e-06	4.91312e-05		LOCMI02010	-6.97662e-06	0.000150423		LOCMI02010	0.00034664	0.000399862
LOCMI02012	5.01879e-05	2.32907e-05		LOCMI02012	-1.21801e-05	2.76416e-05		LOCMI02012	8.02404e-19	-5.16694e-18		LOCMI02012	6.72912e-05	-1.14176e-05		LOCMI02012	9.62184e-05	3.24398e-05
LOCMI02013	-1.80189e-05	-6.54027e-06		LOCMI02013	2.20497e-06	-5.76479e-06		LOCMI02013	2.65417e-06	5.02474e-05		LOCMI02013	-8.7524e-07	9.79801e-06		LOCMI02013	7.02442e-06	1.34633e-06
LOCMI02014	0.000121966	0.000646503		LOCMI02014	1.57717e-06	9.73328e-06		LOCMI02014	-9.15387e-20	5.57747e-19		LOCMI02014	6.34463e-06	7.55168e-05		LOCMI02014	1.04657e-05	0.000564331
LOCMI02015	-0.0112993	0.009311		LOCMI02015	0.00724229	-0.00491599		LOCMI02015	0.000735881	-0.00760847		LOCMI02015	-0.00683371	0.00270283		LOCMI02015	0.00954209	0.009586
LOCMI02016	0.000136853	0.000835784		LOCMI02016	-8.6123e-05	0.000803785		LOCMI02016	-2.1138e-05	-0.000109943		LOCMI02016	0.000115766	0.000433254		LOCMI02016	0.00049785	0.00047059
LOCMI02018	-3.56939e-06	-2.65386e-05		LOCMI02018	1.24432e-17	-1.06017e-16		LOCMI02018	1.32223e-18	-7.89417e-18		LOCMI02018	-1.24432e-06	1.34245e-05		LOCMI02018	8.36757e-06	1.28634e-05
LOCMI02020	4.1377e-05	-1.56693e-05		LOCMI02020	2.98141e-06	8.38879e-07		LOCMI02020	6.0914e-06	1.47297e-05		LOCMI02020	-4.88456e-05	3.20772e-05		LOCMI02020	3.18121e-05	9.85389e-06
LOCMI02021	-0.00794586	-0.00531078		LOCMI02021	0.001341	-0.00352858		LOCMI02021	0.000580714	-0.00168368		LOCMI02021	0.00202949	-0.000507876		LOCMI02021	0.00377383	0.00254088
LOCMI02022	-0.000255861	-0.000325064		LOCMI02022	-5.72343e-05	-0.000131365		LOCMI02022	-8.32777e-06	-4.25842e-05		LOCMI02022	-1.34193e-05	-3.05792e-05		LOCMI02022	0.00039333	0.000598835
LOCMI02023	1.35878e-05	-0.000424324		LOCMI02023	1.99908e-05	5.57741e-05		LOCMI02023	-6.70927e-06	-4.54179e-05		LOCMI02023	0.000458017	-0.000542736		LOCMI02023	0.000452287	0.000549415
LOCMI02024	-7.12656e-05	0.000308837		LOCMI02024	1.15015e-05	0.000497896		LOCMI02024	3.22451e-06	8.65094e-05		LOCMI02024	-5.62847e-05	-0.000228273		LOCMI02024	0.0002013	0.000363769
LOCMI02025	-0.00181505	0.00191622		LOCMI02025	-6.65093e-06	-3.30978e-05		LOCMI02025	-0.00234885	-0.00638761		LOCMI02025	-4.57997e-05	-0.00108139		LOCMI02025	0.000660518	6.15926e-05
LOCMI02026	0.000703716	0.000657556		LOCMI02026	-1.17189e-05	0.000234304		LOCMI02026	-4.40321e-06	6.67489e-06		LOCMI02026	-5.3778e-05	9.85502e-05		LOCMI02026	0.000517173	0.000634521
LOCMI02027	-1.127e-16	2.00246e-15		LOCMI02027	3.23482e-08	9.69595e-06		LOCMI02027	1.34175e-18	-7.4961e-18		LOCMI02027	-1.12102e-06	5.65774e-06		LOCMI02027	5.79855e-06	2.25619e-06
LOCMI02028	4.32698e-05	-1.70126e-05		LOCMI02028	1.06274e-17	-9.4792e-17		LOCMI02028	1.12617e-18	-6.87763e-18		LOCMI02028	-5.0944e-05	4.87968e-05		LOCMI02028	7.30143e-05	3.371e-07
LOCMI02029	3.15829e-06	-1.55238e-05		LOCMI02029	1.45368e-17	-1.31456e-16		LOCMI02029	5.46636e-06	-3.1052e-05		LOCMI02029	-1.66741e-17	2.83708e-17		LOCMI02029	3.50805e-05	1.22451e-05
LOCMI02032	0.000301626	-7.81153e-05		LOCMI02032	2.14373e-05	-0.00011856		LOCMI02032	2.40389e-05	0.000262071		LOCMI02032	7.31076e-05	6.56024e-05		LOCMI02032	0.000237014	0.000331559
LOCMI02033	0.000700955	0.00191102		LOCMI02033	-0.000186602	0.000681266		LOCMI02033	-2.58004e-05	-0.000775338		LOCMI02033	0.00283025	0.00363474		LOCMI02033	0.00625516	0.00499259
LOCMI02034	2.09488e-06	-3.00391e-05		LOCMI02034	-1.1176e-17	9.92059e-17		LOCMI02034	3.78478e-06	-1.76593e-05		LOCMI02034	-3.17176e-05	-0.000171134		LOCMI02034	0.000118649	0.000192044
LOCMI02035	-0.000217086	-0.00104452		LOCMI02035	4.77908e-06	5.60227e-06		LOCMI02035	-1.33279e-05	4.06731e-05		LOCMI02035	0.00178051	-0.000583903		LOCMI02035	0.00219493	0.00222843
LOCMI02036	-0.000737503	0.00687029		LOCMI02036	-0.00229052	0.00369959		LOCMI02036	-0.000237028	0.000286874		LOCMI02036	0.00213664	-0.00391586		LOCMI02036	5.39929e-05	0.00114868
LOCMI02037	-0.00022315	0.000345017		LOCMI02037	0.000127716	-0.000119259		LOCMI02037	1.0316e-05	-3.57958e-05		LOCMI02037	0.000728752	-0.00172963		LOCMI02037	0.000782087	0.00122827
LOCMI02038	0.000633868	-0.000664939		LOCMI02038	-9.48228e-05	0.000121418		LOCMI02038	-1.18595e-05	-0.000260947		LOCMI02038	0.00128429	-0.00118254		LOCMI02038	0.00153366	0.00129922
LOCMI02039	0.000507427	0.000947244		LOCMI02039	-0.000576777	-0.000457139		LOCMI02039	3.02719e-05	5.82335e-05		LOCMI02039	-3.1022e-06	-0.000398238		LOCMI02039	0.000424517	0.00114336
LOCMI02040	0.000579226	-0.000901994		LOCMI02040	-4.60575e-06	-0.000175625		LOCMI02040	-7.79016e-06	-4.85568e-05		LOCMI02040	-0.000131725	-0.000375907		LOCMI02040	0.000167086	0.000629921
LOCMI02041	0.000309408	0.00133985		LOCMI02041	-0.000263239	0.000373298		LOCMI02041	0.000109793	0.00032436		LOCMI02041	0.000465542	0.000403182		LOCMI02041	0.00120929	0.00202374
LOCMI02042	0.000414023	-0.00247733		LOCMI02042	-3.35059e-05	-9.04513e-05		LOCMI02042	3.76006e-05	0.000300479		LOCMI02042	0.000467249	0.00142306		LOCMI02042	0.000513085	4.69801e-05
LOCMI02044	3.46435e-05	-2.02367e-05		LOCMI02044	4.65478e-18	-3.73446e-17		LOCMI02044	1.15691e-06	-5.92093e-06		LOCMI02044	-1.05662e-05	1.99857e-05		LOCMI02044	2.54766e-06	7.47593e-06
LOCMI02045	0.00298942	0.0163738		LOCMI02045	0.000664046	-0.00402648		LOCMI02045	0.00770122	-0.00288532		LOCMI02045	-0.00198214	-0.00060811		LOCMI02045	0.00154676	0.00975039
LOCMI02046	0.0134459	0.0503722		LOCMI02046	-0.00337357	0.017429		LOCMI02046	-0.00120406	0.0125425		LOCMI02046	-0.0145104	0.0477761		LOCMI02046	0.051601	0.0741495
LOCMI02047	0.000847878	0.000336986		LOCMI02047	-2.98601e-05	-2.15235e-05		LOCMI02047	-1.92714e-05	6.25029e-05		LOCMI02047	-6.10333e-05	-9.89752e-05		LOCMI02047	0.00144483	0.000558496
LOCMI02048	-0.000334263	0.000247506		LOCMI02048	-0.000127977	8.08313e-06		LOCMI02048	-1.47654e-05	5.03921e-05		LOCMI02048	-0.000240023	-0.00377169		LOCMI02048	0.0007187	0.00206004
LOCMI02049	-0.000746917	-0.00145472		LOCMI02049	-2.97137e-05	-0.000129488		LOCMI02049	-3.99472e-05	-0.000119003		LOCMI02049	0.000392777	0.00159384		LOCMI02049	3.90769e-05	0.000283185
LOCMI02050	-0.0118617	0.00215854		LOCMI02050	0.0161767	-0.017646		LOCMI02050	0.00535339	-0.0116469		LOCMI02050	-0.016679	-0.000503705		LOCMI02050	0.00198011	0.001863
LOCMI02051	-0.00734338	0.00731854		LOCMI02051	0.00353735	-0.0048755		LOCMI02051	0.00240325	-0.0158219		LOCMI02051	-0.00332285	0.00260098		LOCMI02051	0.00218607	0.00751183
LOCMI02052	1.15478e-05	-6.74557e-06		LOCMI02052	1.871e-06	2.29232e-05		LOCMI02052	1.15691e-06	-5.92093e-06		LOCMI02052	-3.20777e-06	6.37857e-06		LOCMI02052	1.15525e-05	1.35189e-05
LOCMI02053	-0.000138789	-0.000597316		LOCMI02053	-0.000836725	-0.00248783		LOCMI02053	-0.000269697	0.000897686		LOCMI02053	0.000214696	-0.000596414		LOCMI02053	0.00307527	0.000420857
LOCMI02054	-0.000865611	-0.00170631		LOCMI02054	4.9877e-05	-0.00017839		LOCMI02054	8.91947e-05	-0.000239589		LOCMI02054	-7.91911e-05	-0.000636242		LOCMI02054	0.00117621	0.000111299
LOCMI02055	-0.00148865	0.000321028		LOCMI02055	1.08929e-05	1.5027e-06		LOCMI02055	1.34243e-05	-7.00916e-05		LOCMI02055	9.37201e-05	7.01647e-06		LOCMI02055	0.000892264	0.000126379
LOCMI02056	0.000968095	-0.00225545		LOCMI02056	-0.000295788	-0.000238255		LOCMI02056	7.70772e-05	-0.000264698		LOCMI02056	0.00437988	-0.00793894		LOCMI02056	0.00750872	0.00465329
LOCMI02057	-0.000156739	0.000132548		LOCMI02057	-2.73713e-06	5.05021e-06		LOCMI02057	9.1106e-07	-5.17534e-06		LOCMI02057	6.63485e-05	0.000876685		LOCMI02057	0.000746676	0.0011555
LOCMI02059	-6.36236e-06	1.7938e-05		LOCMI02059	-1.50746e-05	-3.3931e-05		LOCMI02059	-2.34957e-19	1.54344e-18		LOCMI02059	8.10043e-05	7.65834e-05		LOCMI02059	5.87313e-05	3.99179e-05
LOCMI02060	0.000134572	0.00157981		LOCMI02060	0.000269711	-0.000489255		LOCMI02060	-0.000465593	8.54709e-06		LOCMI02060	-2.64242e-05	-0.0021891		LOCMI02060	0.00228941	0.000117627
LOCMI02061	-2.51397e-05	-0.000246377		LOCMI02061	2.39704e-06	-2.75467e-05		LOCMI02061	-1.51384e-06	4.91763e-05		LOCMI02061	5.35264e-06	-2.1889e-05		LOCMI02061	1.50099e-05	0.000151752
LOCMI02062	-2.08285e-05	0.000183462		LOCMI02062	-3.78502e-05	8.05544e-06		LOCMI02062	1.97144e-07	-1.41221e-05		LOCMI02062	0.00013496	0.000501041		LOCMI02062	0.000180844	0.000650748
LOCMI02063	4.21106e-06	-2.06984e-05		LOCMI02063	4.89927e-07	1.15475e-05		LOCMI02063	-8.65122e-19	5.91847e-18		LOCMI02063	-0.000456687	-9.09868e-05		LOCMI02063	0.000663107	0.000217517
LOCMI02064	-9.32098e-17	1.64694e-15		LOCMI02064	1.04518e-17	-9.6241e-17		LOCMI02064	1.11816e-18	-6.65457e-18		LOCMI02064	-1.19539e-17	2.03078e-17		LOCMI02064	2.183e-13	9.81965e-13
LOCMI02066	-0.000330023	0.000609018		LOCMI02066	-6.91168e-05	-5.281e-05		LOCMI02066	1.91074e-05	9.15101e-05		LOCMI02066	0.00011409	0.000156555		LOCMI02066	0.000123024	0.000671086
LOCMI02067	7.69276e-17	-1.36368e-15		LOCMI02067	4.47127e-06	-7.85092e-06		LOCMI02067	-9.28029e-19	6.13132e-18		LOCMI02067	9.94383e-06	3.42708e-05		LOCMI02067	2.72924e-05	3.23112e-06
LOCMI02068	-0.0103521	0.0118735		LOCMI02068	0.00181419	-3.19362e-05		LOCMI02068	0.00593421	-0.00876668		LOCMI02068	-0.0151858	-0.00182046		LOCMI02068	0.0240499	0.000137362
LOCMI02069	-0.000240592	5.91542e-06		LOCMI02069	1.27688e-05	-4.16597e-05		LOCMI02069	4.61924e-06	7.28924e-06		LOCMI02069	8.88953e-05	-9.83477e-05		LOCMI02069	0.000328151	0.000380836
LOCMI02070	0.000147911	0.000467417		LOCMI02070	2.86706e-06	1.64004e-05		LOCMI02070	8.1301e-07	1.29981e-05		LOCMI02070	0.00119093	-0.00127734		LOCMI02070	0.00186948	0.00149444
LOCMI02071	-1.28814e-16	2.28899e-15		LOCMI02071	1.57717e-06	9.73328e-06		LOCMI02071	1.55636e-18	-1.06072e-17		LOCMI02071	-5.23447e-06	-4.11098e-06		LOCMI02071	1.54502e-05	7.06962e-06
LOCMI02072	-0.000244644	-0.000201326		LOCMI02072	-0.00010816	6.67775e-05		LOCMI02072	4.86047e-06	-8.75314e-05		LOCMI02072	5.61715e-05	1.1627e-06		LOCMI02072	7.95696e-05	0.000195912
LOCMI02073	0.00025994	-0.00133131		LOCMI02073	0.000107254	-0.000179173		LOCMI02073	-1.48295e-06	2.45995e-05		LOCMI02073	-0.000198381	0.000465865		LOCMI02073	0.000195045	0.000417851
LOCMI02074	0.000394391	0.000179152		LOCMI02074	-2.78851e-05	7.06632e-05		LOCMI02074	0.000199523	-0.00270734		LOCMI02074	-0.000132127	-0.000224163		LOCMI02074	0.00194821	8.89579e-05
LOCMI02075	3.2908e-06	-4.07181e-05		LOCMI02075	-3.22768e-05	0.000411902		LOCMI02075	1.11352e-05	0.000189148		LOCMI02075	0.000149161	-5.82036e-05		LOCMI02075	0.000411392	0.000159635
LOCMI02076	-8.34809e-05	-0.000285301		LOCMI02076	3.97485e-05	-2.95238e-05		LOCMI02076	-3.06683e-05	-1.48305e-05		LOCMI02076	0.000797144	-0.00143768		LOCMI02076	0.00101922	0.00206859
LOCMI02077	4.82026e-05	0.000298983		LOCMI02077	-2.62268e-18	2.21536e-17		LOCMI02077	-2.76541e-19	1.65617e-18		LOCMI02077	2.32028e-05	0.000101191		LOCMI02077	7.62573e-05	0.000282555
LOCMI02078	9.19041e-05	0.00127452		LOCMI02078	3.87156e-05	-0.000369754		LOCMI02078	3.29371e-05	-0.000151891		LOCMI02078	-6.08534e-06	0.000944887		LOCMI02078	0.000240655	0.00180513
LOCMI02079	2.8722e-06	0.000611159		LOCMI02079	0.000204844	0.000333627		LOCMI02079	1.40656e-05	0.000209267		LOCMI02079	0.000674609	0.00155906		LOCMI02079	0.00142651	0.00223483
LOCMI02080	0.000178709	-0.000672564		LOCMI02080	-5.21187e-06	-1.59952e-05		LOCMI02080	2.13803e-06	3.69452e-05		LOCMI02080	-0.00011185	-0.000209101		LOCMI02080	6.80268e-05	0.000724499
LOCMI02081	-0.000167178	0.000770967		LOCMI02081	7.6141e-05	-0.000341256		LOCMI02081	1.1432e-05	-2.49351e-05		LOCMI02081	-0.000584872	0.00109339		LOCMI02081	0.000911454	0.00121184
LOCMI02082	0.000162387	0.000777638		LOCMI02082	-9.35683e-06	6.66089e-05		LOCMI02082	-9.21258e-06	3.74943e-05		LOCMI02082	0.00017559	0.000120897		LOCMI02082	0.000119974	0.000478191
LOCMI02083	-0.000291075	-0.0003017		LOCMI02083	1.25802e-05	-0.000394558		LOCMI02083	-5.8719e-06	0.000269223		LOCMI02083	-0.000788407	0.000815102		LOCMI02083	0.000447048	0.000532925
LOCMI02084	-0.00128451	-2.90178e-05		LOCMI02084	2.63428e-06	-1.69087e-06		LOCMI02084	2.31911e-06	1.35012e-05		LOCMI02084	1.73705e-05	-5.50786e-05		LOCMI02084	0.00112783	9.40433e-05
LOCMI02085	0.0149707	-0.00272913		LOCMI02085	1.0304e-17	-8.91113e-17		LOCMI02085	-1.58282e-05	7.78607e-05		LOCMI02085	-0.000127065	-0.000382302		LOCMI02085	0.00802696	0.000844358
LOCMI02086	-3.84082e-06	-8.22103e-05		LOCMI02086	1.26773e-17	-1.07206e-16		LOCMI02086	1.35709e-18	-8.98269e-18		LOCMI02086	-1.45106e-17	2.48983e-17		LOCMI02086	6.18353e-06	6.28863e-05
LOCMI02087	0.00138679	-0.00249743		LOCMI02087	3.49592e-05	-3.54232e-05		LOCMI02087	1.00716e-05	-1.84745e-05		LOCMI02087	-0.000122498	-0.000100064		LOCMI02087	0.000132529	0.00127021
LOCMI02088	5.74541e-06	-8.72793e-05		LOCMI02088	0.000321437	-0.000509786		LOCMI02088	-5.0087e-06	-0.000207812		LOCMI02088	0.000122039	0.000183753		LOCMI02088	0.000390564	0.000479264
LOCMI02089	0.000825277	0.00075509		LOCMI02089	4.20646e-05	-5.19243e-05		LOCMI02089	-3.14646e-05	0.000258395		LOCMI02089	0.00116796	-0.000531792		LOCMI02089	0.00261677	0.000136524
LOCMI02090	-8.99145e-17	1.60109e-15		LOCMI02090	1.00739e-17	-8.72533e-17		LOCMI02090	-1.4153e-07	-4.4295e-07		LOCMI02090	7.71873e-06	-3.38077e-06		LOCMI02090	6.17314e-06	7.16959e-07
LOCMI02091	-0.000291234	0.00044764		LOCMI02091	0.000263132	-0.000536563		LOCMI02091	0.000281541	-0.00142187		LOCMI02091	0.0058989	0.006592		LOCMI02091	0.00212429	0.00542291
LOCMI02092	0.00023986	0.000123874		LOCMI02092	-1.68272e-05	-1.13291e-05		LOCMI02092	-1.98003e-06	-1.01929e-05		LOCMI02092	0.000405843	0.00039113		LOCMI02092	0.000313382	0.000656279
LOCMI02093	-0.000202916	-3.4302e-05		LOCMI02093	3.13989e-05	3.81066e-05		LOCMI02093	-5.32493e-06	-7.86934e-05		LOCMI02093	-0.000180221	-5.89406e-06		LOCMI02093	0.000332443	0.000110098
LOCMI02094	-0.00161266	0.00913838		LOCMI02094	0.000346173	0.000147087		LOCMI02094	-0.000512376	-0.00246268		LOCMI02094	-0.00306304	0.00152653		LOCMI02094	0.00610062	0.00922619
LOCMI02095	4.38397e-05	0.000310931		LOCMI02095	5.95478e-07	3.38653e-06		LOCMI02095	-1.25244e-06	-2.65944e-06		LOCMI02095	0.000219997	-0.000178159		LOCMI02095	0.000257245	0.000160547
LOCMI02096	-0.000514143	0.000792438		LOCMI02096	-6.1414e-06	-1.08681e-05		LOCMI02096	5.57145e-19	-3.00998e-18		LOCMI02096	1.78956e-05	-7.9709e-05		LOCMI02096	0.000466439	0.000661568
LOCMI02097	0.000609185	-0.00220846		LOCMI02097	-5.95036e-05	1.16465e-05		LOCMI02097	-4.25805e-05	-3.59335e-06		LOCMI02097	0.00172145	-0.00213796		LOCMI02097	0.00206282	0.00379135
LOCMI02098	7.56695e-05	-8.30937e-05		LOCMI02098	1.48132e-05	-8.89231e-06		LOCMI02098	3.64922e-05	-9.65725e-06		LOCMI02098	4.17284e-05	6.85725e-05		LOCMI02098	7.28795e-05	3.98971e-05
LOCMI02099	-0.00108209	0.000291113		LOCMI02099	0.000942022	0.00294785		LOCMI02099	0.000368319	-0.00281497		LOCMI02099	-0.00366195	-0.0024982		LOCMI02099	0.000701691	0.0033578
LOCMI02100	-7.65255e-05	-1.61835e-05		LOCMI02100	-1.83031e-06	-7.4064e-06		LOCMI02100	4.27167e-19	-2.71097e-18		LOCMI02100	0.00808272	0.0021481		LOCMI02100	0.00447246	0.0043265
LOCMI02101	-0.000614444	0.00144689		LOCMI02101	-0.0001151	-0.000970259		LOCMI02101	0.000375288	-0.000835711		LOCMI02101	-0.00111629	-0.00116169		LOCMI02101	0.00148816	0.000719968
LOCMI02102	-0.00025305	0.00019071		LOCMI02102	3.82715e-05	0.000161994		LOCMI02102	8.35501e-06	-4.24276e-05		LOCMI02102	-0.000334269	0.000640348		LOCMI02102	0.000284017	0.000903911
LOCMI02103	-0.00474152	-0.00113198		LOCMI02103	0.00406068	0.00972929		LOCMI02103	-0.000416011	0.00146772		LOCMI02103	-0.00217487	-0.00142488		LOCMI02103	0.00204375	0.00436326
LOCMI02104	-2.40638e-05	3.70296e-05		LOCMI02104	-1.03706e-06	-1.11004e-05		LOCMI02104	1.51993e-06	1.58637e-05		LOCMI02104	3.5853e-06	1.97066e-05		LOCMI02104	1.03229e-06	4.69751e-05
LOCMI02106	6.67678e-06	-8.56069e-05		LOCMI02106	5.8066e-07	-1.08379e-05		LOCMI02106	-8.9044e-19	5.9651e-18		LOCMI02106	8.02895e-06	-3.28335e-05		LOCMI02106	3.74733e-06	7.42083e-05
LOCMI02107	1.37558e-17	-2.44071e-16		LOCMI02107	-1.54334e-18	1.39248e-17		LOCMI02107	-1.67205e-19	1.11543e-18		LOCMI02107	3.85437e-05	-0.000161372		LOCMI02107	1.39854e-05	9.33355e-05
LOCMI02108	-0.000115739	0.000287824		LOCMI02108	3.18493e-06	5.5909e-05		LOCMI02108	-3.08915e-05	2.3239e-05		LOCMI02108	0.000785308	-0.00151464		LOCMI02108	0.00046846	0.000964671
LOCMI02109	-0.000182679	0.00051495		LOCMI02109	7.60924e-05	8.60063e-06		LOCMI02109	6.00331e-06	3.1919e-05		LOCMI02109	-0.000197953	0.000133892		LOCMI02109	0.000301592	0.000787722
LOCMI02110	-0.000402044	-0.000642468		LOCMI02110	-1.22681e-06	-1.11402e-05		LOCMI02110	2.49868e-07	3.2446e-05		LOCMI02110	3.16109e-05	0.00052762		LOCMI02110	0.000441057	6.85392e-05
LOCMI02111	-0.000796998	-0.000653787		LOCMI02111	2.72842e-05	-0.000421525		LOCMI02111	2.90109e-05	0.000158985		LOCMI02111	-0.000547511	-0.00141817		LOCMI02111	0.00175765	0.00120457
LOCMI02112	-0.00317498	0.000504136		LOCMI02112	0.000233871	-0.00146501		LOCMI02112	0.00014358	0.00181065		LOCMI02112	0.00111822	0.00157975		LOCMI02112	0.000583833	0.00280418
LOCMI02113	3.49659e-05	0.000604482		LOCMI02113	5.3734e-05	-3.30466e-05		LOCMI02113	-3.78099e-05	-0.000224272		LOCMI02113	-0.000401101	0.000250193		LOCMI02113	0.000148857	0.000815409
LOCMI02114	-0.00155546	-0.00384862		LOCMI02114	-3.78918e-05	-0.000707741		LOCMI02114	-9.78989e-06	-2.6548e-05		LOCMI02114	0.235818	0.0796946		LOCMI02114	0.18012	0.0066437
LOCMI02115	5.77392e-05	-3.37279e-05		LOCMI02115	1.20725e-17	-1.06219e-16		LOCMI02115	1.28182e-18	-8.5379e-18		LOCMI02115	-1.38266e-17	2.29606e-17		LOCMI02115	2.6432e-05	2.20763e-05
LOCMI02116	0.00019907	-0.000689285		LOCMI02116	6.41914e-06	-8.39395e-05		LOCMI02116	6.4832e-06	-4.73044e-05		LOCMI02116	0.000335072	0.000782014		LOCMI02116	0.000671878	0.000217641
LOCMI02117	-0.00029389	-0.000765029		LOCMI02117	2.59314e-05	-0.000106332		LOCMI02117	-1.09411e-05	-0.000151728		LOCMI02117	0.000973378	-0.000644602		LOCMI02117	0.000101636	0.00168119
LOCMI02118	-0.000146769	0.00194876		LOCMI02118	5.25567e-05	3.15839e-05		LOCMI02118	0.000137429	-0.000184515		LOCMI02118	0.000141463	-0.000201437		LOCMI02118	8.42635e-05	0.000730012
LOCMI02119	-0.000178127	-8.34538e-07		LOCMI02119	1.44235e-05	-8.75905e-05		LOCMI02119	-2.68278e-05	-9.26553e-05		LOCMI02119	0.00222972	0.00115353		LOCMI02119	0.0024609	0.000815508
LOCMI02120	1.27344e-06	2.37144e-05		LOCMI02120	3.67445e-07	8.66066e-06		LOCMI02120	1.00432e-06	-3.75538e-05		LOCMI02120	-3.92134e-05	3.71795e-05		LOCMI02120	2.3683e-06	6.06068e-05
LOCMI02121	-0.00579061	-0.00422278		LOCMI02121	-0.00219873	-0.00786663		LOCMI02121	0.0107882	-0.0186947		LOCMI02121	-0.0102528	0.00460616		LOCMI02121	0.0122406	0.0079626
LOCMI02122	-0.000322393	0.000120218		LOCMI02122	1.28663e-05	-1.93811e-05		LOCMI02122	3.39809e-06	0.000339218		LOCMI02122	-7.99343e-05	-1.31255e-05		LOCMI02122	0.000428219	0.000301212
LOCMI02123	-0.000322519	0.000955802		LOCMI02123	-9.66899e-18	8.68322e-17		LOCMI02123	-6.21025e-06	2.88995e-05		LOCMI02123	8.02895e-06	-3.28335e-05		LOCMI02123	0.000619815	0.0010612
LOCMI02124	-0.00142762	0.00273651		LOCMI02124	-2.17795e-05	0.000103718		LOCMI02124	1.24733e-05	5.28422e-05		LOCMI02124	1.76267e-05	0.000251283		LOCMI02124	0.00110214	0.00231367
LOCMI02125	-1.16694e-05	2.45344e-05		LOCMI02125	-9.35882e-07	-5.40081e-06		LOCMI02125	2.71586e-06	-1.43776e-05		LOCMI02125	2.27757e-05	5.47655e-06		LOCMI02125	3.37017e-05	3.23645e-05
LOCMI02126	0.00138836	-0.00344961		LOCMI02126	0.000382507	-0.00195472		LOCMI02126	-0.000468192	-0.00163854		LOCMI02126	-0.00214888	-0.00116546		LOCMI02126	0.00148981	0.00407177
LOCMI02127	-0.000484301	0.00306744		LOCMI02127	-0.000406397	0.00126474		LOCMI02127	0.000133584	-0.00101938		LOCMI02127	-0.00146826	0.00320638		LOCMI02127	0.001902	0.00757169
LOCMI02128	1.71729e-07	0.000932799		LOCMI02128	-1.32215e-05	4.64701e-05		LOCMI02128	3.84936e-05	0.0001048		LOCMI02128	0.000116254	-0.000108891		LOCMI02128	0.000346397	0.00056969
LOCMI02129	-0.000138798	0.000518432		LOCMI02129	5.34833e-05	-8.70949e-05		LOCMI02129	1.17057e-05	0.000129586		LOCMI02129	-4.5701e-06	-9.85552e-05		LOCMI02129	7.70332e-05	0.000469437
LOCMI02130	0.000180308	-0.000627858		LOCMI02130	-5.38753e-05	0.000165547		LOCMI02130	5.7401e-06	0.000106829		LOCMI02130	0.000195565	-0.000156391		LOCMI02130	0.000564986	0.000663177
LOCMI02131	-5.01595e-17	8.85983e-16		LOCMI02131	-5.51961e-08	1.13307e-05		LOCMI02131	6.01934e-19	-3.50377e-18		LOCMI02131	8.78021e-06	2.52244e-05		LOCMI02131	1.94676e-06	1.86054e-05
LOCMI02132	-0.000391828	0.00103669		LOCMI02132	1.65289e-05	0.000276951		LOCMI02132	-2.7434e-05	7.89967e-06		LOCMI02132	0.0033688	0.00207227		LOCMI02132	0.00390075	0.0012151
LOCMI02133	5.18628e-06	-4.0676e-05		LOCMI02133	-5.47145e-05	8.89769e-05		LOCMI02133	2.51641e-06	4.14136e-05		LOCMI02133	4.39868e-05	0.000116638		LOCMI02133	2.95654e-05	3.70536e-05
LOCMI02134	8.59514e-08	-0.00011449		LOCMI02134	3.89439e-18	-3.40732e-17		LOCMI02134	4.14911e-19	-2.66161e-18		LOCMI02134	-3.94972e-06	-2.36152e-05		LOCMI02134	7.94693e-06	0.000104847
LOCMI02136	0.000804181	-0.00171564		LOCMI02136	-8.18451e-05	0.000111484		LOCMI02136	6.22848e-06	6.68042e-05		LOCMI02136	0.000665174	-8.61839e-05		LOCMI02136	0.00120724	0.0011771
LOCMI02138	-7.27625e-05	4.22865e-05		LOCMI02138	1.31802e-06	-1.13475e-05		LOCMI02138	-0.000307698	0.000214199		LOCMI02138	4.0053e-07	2.15278e-05		LOCMI02138	0.00032397	0.000128188
LOCMI02139	-0.00065241	-0.000634736		LOCMI02139	-1.53001e-05	-8.01087e-05		LOCMI02139	9.47442e-06	-5.60184e-05		LOCMI02139	0.00371441	-0.0016934		LOCMI02139	0.00275444	0.00275119
LOCMI02140	8.48962e-07	1.58096e-05		LOCMI02140	7.14063e-18	-6.3219e-17		LOCMI02140	6.61367e-06	-0.000123945		LOCMI02140	-1.28431e-05	2.38879e-06		LOCMI02140	0.000126832	1.9597e-05
LOCMI02141	0.000100282	-7.84503e-05		LOCMI02141	-2.35002e-06	-2.17504e-06		LOCMI02141	-2.99462e-05	-4.94905e-05		LOCMI02141	1.75275e-17	-2.976e-17		LOCMI02141	0.00015572	9.77592e-05
LOCMI02142	6.02938e-05	-0.00162142		LOCMI02142	2.67879e-05	0.000176864		LOCMI02142	2.54897e-05	-4.2519e-05		LOCMI02142	0.000145989	0.000491383		LOCMI02142	0.000393748	0.000918478
LOCMI02143	-3.56939e-06	-2.65386e-05		LOCMI02143	1.21285e-18	-1.06508e-17		LOCMI02143	1.28955e-19	-6.78367e-19		LOCMI02143	-1.15528e-05	1.37126e-05		LOCMI02143	2.08151e-05	8.26858e-06
LOCMI02144	2.61968e-05	-1.77878e-05		LOCMI02144	1.04917e-05	6.00091e-05		LOCMI02144	-3.0768e-06	3.70081e-05		LOCMI02144	1.13921e-05	1.56465e-05		LOCMI02144	4.67615e-05	2.79573e-05
LOCMI02145	4.29779e-06	0.000973654		LOCMI02145	-3.64477e-05	-0.000571079		LOCMI02145	4.86215e-05	1.51613e-05		LOCMI02145	-0.000200805	-0.00252672		LOCMI02145	0.000328531	0.00108097
LOCMI02146	-1.37809e-05	0.00107329		LOCMI02146	-9.52276e-06	0.000111159		LOCMI02146	3.85365e-05	-1.25492e-05		LOCMI02146	-6.46841e-05	6.59368e-05		LOCMI02146	7.16438e-05	0.000821874
LOCMI02147	0.000399897	0.00169648		LOCMI02147	3.66861e-05	0.000136974		LOCMI02147	7.66472e-06	5.2069e-05		LOCMI02147	0.000602524	0.00119661		LOCMI02147	0.00139992	0.00191096
LOCMI02148	-7.13157e-05	0.000476233		LOCMI02148	5.38807e-06	0.000126319		LOCMI02148	-2.2699e-05	1.95153e-05		LOCMI02148	0.000640028	-0.000538107		LOCMI02148	0.000506652	0.000515772
LOCMI02149	0.000146655	0.000236864		LOCMI02149	2.4709e-05	0.000320613		LOCMI02149	3.8507e-06	-6.18031e-05		LOCMI02149	-0.000124455	9.74597e-05		LOCMI02149	0.000221209	9.40762e-05
LOCMI02150	-0.0836563	-0.0125647		LOCMI02150	-0.0296553	-0.0315886		LOCMI02150	0.00711561	0.00324146		LOCMI02150	-0.0319532	0.0362452		LOCMI02150	0.0504872	0.100981
LOCMI02151	-0.0583027	0.0178922		LOCMI02151	-0.00301124	0.01703		LOCMI02151	0.0032278	0.0639543		LOCMI02151	-0.0319831	0.0333384		LOCMI02151	0.052471	0.0678777
LOCMI02152	0.000717635	0.00147376		LOCMI02152	-6.61291e-05	0.000539316		LOCMI02152	-4.12208e-05	-1.98171e-05		LOCMI02152	0.000113623	4.98152e-05		LOCMI02152	0.00152213	0.00162936
LOCMI02153	7.17942e-05	-7.84613e-05		LOCMI02153	8.91179e-07	-2.06824e-05		LOCMI02153	-4.25961e-06	-2.17507e-05		LOCMI02153	6.81547e-05	0.000132338		LOCMI02153	0.000148444	1.73549e-05
LOCMI02154	0.000326038	0.000192693		LOCMI02154	2.99201e-05	-4.58841e-05		LOCMI02154	-1.08456e-05	-5.65358e-05		LOCMI02154	-0.000704643	-0.00152021		LOCMI02154	1.26109e-06	0.000423616
LOCMI02155	-0.000153255	-0.00101088		LOCMI02155	3.29978e-06	-6.28174e-05		LOCMI02155	-3.36584e-05	-2.73077e-05		LOCMI02155	-1.60502e-05	-1.36614e-05		LOCMI02155	7.26194e-05	0.000594056
LOCMI02156	0.00142498	-0.00230855		LOCMI02156	0.00028219	-0.000882816		LOCMI02156	2.6481e-05	0.000526726		LOCMI02156	0.000776689	0.00144453		LOCMI02156	0.00376746	0.000612282
LOCMI02157	0.000222673	2.66626e-05		LOCMI02157	-1.14509e-06	-2.61485e-05		LOCMI02157	4.42354e-05	-2.06574e-05		LOCMI02157	0.000141739	-0.000325139		LOCMI02157	0.000576718	0.000125309
LOCMI02158	1.87187e-05	-1.14597e-05		LOCMI02158	5.8066e-07	-1.08379e-05		LOCMI02158	-1.00292e-19	6.63914e-19		LOCMI02158	0.000340027	-0.00150542		LOCMI02158	0.000287269	0.00170747
LOCMI02159	-6.18304e-05	-0.000310749		LOCMI02159	-3.65657e-06	-8.74317e-06		LOCMI02159	-1.09033e-06	-3.8922e-06		LOCMI02159	2.00326e-05	-1.58223e-05		LOCMI02159	3.69357e-05	0.000275291
LOCMI02160	-0.000298585	5.58225e-06		LOCMI02160	1.7107e-06	0.000301525		LOCMI02160	0.0180107	-0.063676		LOCMI02160	-7.66945e-05	6.49014e-05		LOCMI02160	0.0021207	0.0116203
LOCMI02161	-0.000705578	0.000640653		LOCMI02161	1.66864e-05	8.01541e-05		LOCMI02161	6.92972e-05	0.000102547		LOCMI02161	-0.000541666	0.00077901		LOCMI02161	0.000886292	0.00157934
LOCMI02162	-9.88393e-06	9.06699e-05		LOCMI02162	-1.32012e-06	-2.73211e-05		LOCMI02162	1.20841e-18	-7.29116e-18		LOCMI02162	0.00535953	0.0080117		LOCMI02162	0.00807544	0.00109657
LOCMI02163	-5.56202e-06	-1.49844e-05		LOCMI02163	-9.15157e-07	-3.7032e-06		LOCMI02163	-5.34868e-07	-5.14992e-06		LOCMI02163	4.03591e-05	1.80068e-05		LOCMI02163	1.6472e-05	3.04419e-05
LOCMI02164	-2.12841e-06	3.79441e-06		LOCMI02164	-3.19221e-07	5.86645e-06		LOCMI02164	-7.37804e-19	3.8167e-18		LOCMI02164	-4.29381e-05	-3.94915e-05		LOCMI02164	0.000177644	2.22906e-05
LOCMI02165	-0.00160072	-0.000130293		LOCMI02165	0.0010984	-0.00124062		LOCMI02165	0.000391492	-0.00211725		LOCMI02165	-0.00398631	-0.00313385		LOCMI02165	0.00328748	0.00257441
LOCMI02166	1.76081e-05	-0.000116748		LOCMI02166	-2.2803e-06	-1.41807e-05		LOCMI02166	9.38643e-06	-4.35682e-07		LOCMI02166	0.000808585	-0.00169669		LOCMI02166	0.00133697	0.00160856
LOCMI02167	0.000189033	0.00020154		LOCMI02167	2.02012e-05	-3.88071e-05		LOCMI02167	3.24635e-07	1.13669e-05		LOCMI02167	5.28906e-05	0.00037831		LOCMI02167	1.25138e-05	0.00033763
LOCMI02168	-1.04988e-16	1.85899e-15		LOCMI02168	1.17421e-17	-1.06186e-16		LOCMI02168	1.25702e-18	-7.96685e-18		LOCMI02168	1.60579e-05	-6.5667e-05		LOCMI02168	1.46319e-05	3.8902e-05
LOCMI02169	0.000300809	0.000906356		LOCMI02169	7.98886e-07	-1.24706e-07		LOCMI02169	-4.34403e-07	5.86646e-07		LOCMI02169	6.67681e-05	-2.51338e-05		LOCMI02169	0.000356401	0.000805247
LOCMI02170	-0.000263456	-6.13959e-06		LOCMI02170	5.8066e-07	-1.08379e-05		LOCMI02170	-0.00204807	0.00466042		LOCMI02170	1.40453e-05	0.000115774		LOCMI02170	0.00251265	0.00128614
LOCMI02171	-1.27131e-05	-2.39385e-05		LOCMI02171	7.35025e-07	1.90632e-06		LOCMI02171	2.18848e-06	-4.9758e-06		LOCMI02171	4.72355e-06	4.96323e-06		LOCMI02171	1.01584e-05	1.35741e-05
LOCMI02172	-0.00580905	-0.00153286		LOCMI02172	5.70676e-06	-2.95945e-06		LOCMI02172	-3.1461e-05	-7.1082e-05		LOCMI02172	-0.000247181	-0.000251601		LOCMI02172	0.00609732	0.00137337
LOCMI02173	0.000299648	-0.000341766		LOCMI02173	4.20981e-05	0.000260467		LOCMI02173	2.44053e-05	-3.67168e-05		LOCMI02173	0.000211263	0.000640149		LOCMI02173	0.000564036	0.000566241
LOCMI02175	-0.000186309	-0.000710991		LOCMI02175	4.21145e-06	8.04241e-06		LOCMI02175	-2.17847e-05	-4.28142e-05		LOCMI02175	-1.31096e-05	-6.29069e-05		LOCMI02175	0.000116693	0.0004515
LOCMI02176	-0.000209654	-0.000939678		LOCMI02176	-0.000408889	0.000141474		LOCMI02176	-0.000411295	-9.11263e-05		LOCMI02176	0.00058152	0.00121927		LOCMI02176	0.00127585	0.00127637
LOCMI02178	3.15829e-06	-1.55238e-05		LOCMI02178	-8.38842e-18	7.21385e-17		LOCMI02178	-2.40543e-05	-2.7147e-05		LOCMI02178	7.9008e-06	-1.82365e-05		LOCMI02178	5.38656e-05	2.81804e-05
LOCMI02179	0.000561359	-0.000360654		LOCMI02179	-5.14823e-05	-0.000318144		LOCMI02179	-0.000354507	0.00114547		LOCMI02179	0.00228086	-0.000880199		LOCMI02179	0.00533199	0.00126705
LOCMI02180	0.001049	0.00028565		LOCMI02180	-8.25268e-05	0.000266855		LOCMI02180	-7.7182e-06	2.42061e-05		LOCMI02180	0.00245048	-0.00421179		LOCMI02180	0.00495956	0.00367142
LOCMI02181	-0.000599886	0.000451027		LOCMI02181	2.82757e-08	-2.22232e-06		LOCMI02181	1.39139e-05	-3.74672e-05		LOCMI02181	3.52322e-05	4.99633e-07		LOCMI02181	0.000519467	0.000258946
LOCMI02183	0.00107986	-0.00357653		LOCMI02183	-3.31442e-06	-7.69929e-05		LOCMI02183	-5.66097e-06	1.62899e-05		LOCMI02183	0.000229215	-0.000524249		LOCMI02183	0.00133692	0.0027905
LOCMI02184	-0.000825385	0.0044911		LOCMI02184	-0.0010721	-0.000330342		LOCMI02184	0.000179718	-0.000451332		LOCMI02184	0.000248948	3.29523e-05		LOCMI02184	0.000884642	0.00462919
LOCMI02185	0.000281671	-0.00160017		LOCMI02185	-5.8952e-05	5.06544e-05		LOCMI02185	-1.98471e-05	0.000143874		LOCMI02185	-0.000375389	3.83224e-06		LOCMI02185	0.000364769	0.000180396
LOCMI02186	0.000331957	0.000887909		LOCMI02186	-4.50456e-07	0.000148117		LOCMI02186	-1.41911e-05	-2.53286e-05		LOCMI02186	0.000344438	0.0015334		LOCMI02186	0.000852066	0.00213902
LOCMI02187	0.000898361	-0.000387239		LOCMI02187	1.82395e-05	9.41262e-05		LOCMI02187	2.44584e-05	-0.000153501		LOCMI02187	-0.000123384	-0.000157213		LOCMI02187	0.000650903	0.000530647
LOCMI02188	0.000423023	-0.000566978		LOCMI02188	-8.66854e-05	-0.000279841		LOCMI02188	4.65164e-06	0.00010706		LOCMI02188	-4.77906e-05	-0.000820885		LOCMI02188	1.89682e-05	0.000970818
LOCMI02189	-5.92308e-06	-9.21137e-06		LOCMI02189	-3.89907e-19	3.62397e-18		LOCMI02189	-9.83586e-07	-4.76064e-06		LOCMI02189	-0.000285514	0.000302302		LOCMI02189	0.000331323	2.85418e-05
LOCMI02190	-6.36236e-06	1.7938e-05		LOCMI02190	-9.50098e-07	4.29592e-06		LOCMI02190	5.71202e-07	3.82846e-06		LOCMI02190	1.35106e-05	-1.34492e-05		LOCMI02190	2.52198e-05	3.70917e-05
LOCMI02191	0.00152056	-0.00314773		LOCMI02191	2.29208e-07	2.27569e-06		LOCMI02191	-4.8766e-19	2.68401e-18		LOCMI02191	2.23626e-05	2.5276e-05		LOCMI02191	0.000533977	0.00185963
LOCMI02192	6.74096e-05	0.000339832		LOCMI02192	3.29301e-06	2.57343e-05		LOCMI02192	-3.4815e-05	0.000226045		LOCMI02192	-2.8061e-05	-1.35579e-05		LOCMI02192	6.81165e-05	0.000230108
LOCMI02193	-0.000607191	-0.00138472		LOCMI02193	-7.11208e-07	-1.44011e-05		LOCMI02193	-1.15833e-06	1.63252e-05		LOCMI02193	1.60579e-05	-6.5667e-05		LOCMI02193	0.000479569	0.00105114
LOCMI02194	-4.07988e-05	-0.000222949		LOCMI02194	-2.72694e-06	-9.20312e-05		LOCMI02194	1.30606e-18	-8.83323e-18		LOCMI02194	0.0127642	-0.000970545		LOCMI02194	0.0122126	0.0130368
LOCMI02195	0.000287935	-0.00064364		LOCMI02195	3.87924e-07	1.81553e-05		LOCMI02195	-1.31388e-05	-4.87335e-06		LOCMI02195	-0.000203976	-5.3853e-05		LOCMI02195	0.000160927	0.000439255
LOCMI02196	-0.000124216	-0.000659529		LOCMI02196	1.08825e-06	0.000100329		LOCMI02196	-3.55081e-06	-8.87865e-05		LOCMI02196	0.000155472	-0.00186392		LOCMI02196	0.000243282	0.00193068
LOCMI02197	-3.76694e-07	8.63652e-05		LOCMI02197	-3.17968e-06	1.12051e-06		LOCMI02197	1.91434e-06	-1.28273e-05		LOCMI02197	0.000105373	0.000200575		LOCMI02197	0.000200188	0.000123007
LOCMI02198	-0.000145222	8.2208e-05		LOCMI02198	3.97349e-05	-1.16797e-05		LOCMI02198	-4.25524e-05	0.00219401		LOCMI02198	-1.43751e-06	1.12538e-05		LOCMI02198	0.000493033	0.000878399
LOCMI02199	-1.77692e-05	-2.76341e-05		LOCMI02199	3.66062e-06	2.74341e-07		LOCMI02199	1.37116e-18	-8.80905e-18		LOCMI02199	-6.09869e-05	-0.0015285		LOCMI02199	0.000355297	0.000646963
LOCMI02201	3.18644e-05	4.33557e-05		LOCMI02201	-1.51263e-17	1.36756e-16		LOCMI02201	-1.59559e-18	8.79521e-18		LOCMI02201	1.73691e-17	-2.92745e-17		LOCMI02201	3.06419e-05	1.17632e-05
LOCMI02202	-0.000137864	0.000624382		LOCMI02202	-6.66991e-06	6.30254e-05		LOCMI02202	4.00559e-06	-2.67677e-05		LOCMI02202	0.000695154	0.000684466		LOCMI02202	0.00107405	0.000652775
LOCMI02204	-8.99706e-05	8.32199e-05		LOCMI02204	-9.03625e-06	-8.66284e-05		LOCMI02204	-1.15549e-05	5.97172e-06		LOCMI02204	7.26939e-05	-2.16191e-05		LOCMI02204	6.62621e-05	0.000145428
LOCMI02205	0.000138565	8.41506e-05		LOCMI02205	3.57099e-05	-3.63192e-06		LOCMI02205	-1.52879e-06	2.66505e-06		LOCMI02205	6.70189e-05	9.08196e-05		LOCMI02205	0.000139778	9.30188e-05
LOCMI02206	2.70566e-05	1.6993e-05		LOCMI02206	3.0182e-05	-4.96715e-05		LOCMI02206	4.62091e-06	-2.59544e-05		LOCMI02206	0.000136498	0.000365155		LOCMI02206	0.000258743	5.11574e-05
LOCMI02207	-3.35229e-05	0.00113764		LOCMI02207	4.95136e-05	0.00290624		LOCMI02207	9.12902e-05	6.03406e-05		LOCMI02207	-0.000240405	0.000543816		LOCMI02207	0.0015712	0.000355723
LOCMI02208	-5.23167e-05	-4.9825e-05		LOCMI02208	-1.49461e-17	1.24356e-16		LOCMI02208	-1.57833e-18	1.01196e-17		LOCMI02208	1.70911e-17	-2.82783e-17		LOCMI02208	5.34359e-05	3.22782e-05
LOCMI02209	-0.000502486	-0.000453003		LOCMI02209	-4.71816e-05	-3.85349e-05		LOCMI02209	-4.19461e-05	6.74702e-05		LOCMI02209	0.000255279	5.39284e-05		LOCMI02209	0.000146679	5.96912e-05
LOCMI02210	-0.000244545	-0.000663023		LOCMI02210	-2.41653e-05	0.000143583		LOCMI02210	1.02647e-07	-8.626e-05		LOCMI02210	0.000341722	-0.00157697		LOCMI02210	3.46029e-05	0.00186727
LOCMI02211	0.000998671	-0.000861066		LOCMI02211	-0.00294587	-0.0017325		LOCMI02211	-0.000293502	0.000543024		LOCMI02211	0.002074	1.15137e-05		LOCMI02211	0.000722958	0.000887287
LOCMI02213	-0.000244992	-4.2454e-05		LOCMI02213	2.05743e-05	-8.28267e-05		LOCMI02213	4.32929e-05	3.84297e-05		LOCMI02213	-0.000572632	-0.00111629		LOCMI02213	0.00101361	0.000797519
LOCMI02214	3.70112e-05	-0.000846015		LOCMI02214	-9.24544e-05	-5.06553e-06		LOCMI02214	0.000213668	0.000349843		LOCMI02214	-0.000102059	-0.000188146		LOCMI02214	0.000470931	0.00030787
LOCMI02215	-1.27895e-05	-0.000308438		LOCMI02215	2.35236e-18	-2.10878e-17		LOCMI02215	2.4686e-19	-1.37789e-18		LOCMI02215	-2.6955e-18	4.62068e-18		LOCMI02215	3.84101e-05	0.000187349
[truncated: 14,178 more rows]
