# Supplementary material for: Aging features of the migratory locust at physiological and transcriptional levels
Source: BMC Genomics. 2021 Apr 10;22:257. doi: 10.1186/s12864-021-07585-3 (PMC8037904; doi:10.1186/s12864-021-07585-3)
Supplement: Supplementary file 4 — Additional file 4. Aging-related homology genes in locust. [file 12864_2021_7585_MOESM4_ESM.xlsx]

## Sheet: Sheet1
Aging-related homology genes in locust
GeneID	PC1	PC1Rank	Homolog	Human
LOCMI15505	0.158342	4	yes	tr|V9HW22|V9HW22_HUMAN;sp|P11142|HSP7C_HUMAN;
LOCMI15512	0.118713	8	yes	tr|X2JC82|X2JC82_DROME;sp|P02518|HSP27_DROME;tr|X2JGG6|X2JGG6_DROME;sp|P02517|HSP26_DROME;
LOCMI11062	0.076439	18	yes	tr|G5EDD4|G5EDD4_CAEEL;
LOCMI03543	0.0750619	19	yes	sp|P38696|ARP1_YEAST;
LOCMI16255	0.0695435	23	yes	tr|Q960M4|Q960M4_DROME;
LOCMI15716	0.0647027	25	yes	sp|P41043|GSTS1_DROME;tr|A4UZL5|A4UZL5_DROME;tr|A0A0B4KFT5|A0A0B4KFT5_DROME;
LOCMI15147	0.0639754	26	yes	tr|Q9BL26|Q9BL26_CAEEL;
LOCMI14075	0.0629323	27	yes	sp|Q10453|H331_CAEEL;
LOCMI06569	0.0620185	28	yes	tr|Q9XU13|Q9XU13_CAEEL;tr|G5EEK8|G5EEK8_CAEEL;tr|A8WI68|A8WI68_CAEEL;
LOCMI11064	0.0605763	29	yes	tr|G5EDD4|G5EDD4_CAEEL;
LOCMI04541	0.0596894	32	yes	tr|W6E8Z9|W6E8Z9_CAEEL;sp|Q20655|14332_CAEEL;sp|P41932|14331_CAEEL;tr|D0PNI1|D0PNI1_HUMAN;sp|P63104|1433Z_HUMAN;
LOCMI15510	0.0570847	34	yes	tr|X2JC82|X2JC82_DROME;sp|P02518|HSP27_DROME;tr|X2JGG6|X2JGG6_DROME;sp|P02517|HSP26_DROME;
LOCMI15915	0.055295	36	yes	sp|Q20779|COX6A_CAEEL;
LOCMI14692	0.0486197	54	yes	tr|Q9XTY3|Q9XTY3_CAEEL;
LOCMI15952	0.0484389	56	yes	tr|Q9BL34|Q9BL34_CAEEL;
LOCMI14208	0.0481321	58	yes	sp|P92177|1433E_DROME;tr|C6TP70|C6TP70_DROME;
LOCMI03247	0.0470477	59	yes	sp|Q23280|DAF41_CAEEL;
LOCMI01353	0.0468331	60	yes	sp|P38696|ARP1_YEAST;
LOCMI06183	0.0433753	68	yes	tr|V9HW74|V9HW74_HUMAN;sp|P09936|UCHL1_HUMAN;
LOCMI05083	0.0431199	69	yes	sp|Q10651|A4_CAEEL;tr|B4DJT9|B4DJT9_HUMAN;tr|A0A0A0MRG2|A0A0A0MRG2_HUMAN;
LOCMI09337	0.0415046	75	yes	tr|X2JC82|X2JC82_DROME;sp|P02518|HSP27_DROME;tr|X2JGG6|X2JGG6_DROME;sp|P02517|HSP26_DROME;
LOCMI02948	0.0414794	76	yes	sp|P63279|UBC9_HUMAN;tr|A8K503|A8K503_HUMAN;
LOCMI04868	0.0381652	88	yes	sp|P61851|SODC_DROME;tr|M9PF91|M9PF91_DROME;
LOCMI12946	0.0360724	92	yes	sp|O17287|TOM22_CAEEL;
LOCMI08703	0.0331277	100	yes	tr|Q9U302|Q9U302_CAEEL;tr|Q7K798|Q7K798_CAEEL;tr|Q7K797|Q7K797_CAEEL;tr|Q19579|Q19579_CAEEL;
LOCMI16266	0.0322016	104	yes	sp|P34227|PRX1_YEAST;
LOCMI12121	0.032092	105	yes	sp|P52275|TBB2_CAEEL;
LOCMI09659	0.0314688	107	yes	sp|P52275|TBB2_CAEEL;
LOCMI14413	0.0292322	114	yes	sp|P47208|TCPD_CAEEL;
LOCMI02563	0.0286338	118	yes	sp|P40212|RL13B_YEAST;sp|Q12690|RL13A_YEAST;
LOCMI11259	0.0256201	139	yes	sp|P25303|SCJ1_YEAST;
LOCMI16788	0.0251292	142	yes	sp|Q93594|NCBP2_CAEEL;
LOCMI01756	0.0240897	148	yes	tr|G5E899|G5E899_MOUSE;tr|A0A024QYT5|A0A024QYT5_HUMAN;sp|P05121|PAI1_HUMAN;
LOCMI15514	0.023536	151	yes	tr|O45518|O45518_CAEEL;
LOCMI15872	0.0230784	155	yes	sp|G5EGH6|FAT7_CAEEL;
LOCMI16459	0.022601	161	yes	sp|G5ECU1|SKR1_CAEEL;tr|G5EDD8|G5EDD8_CAEEL;
LOCMI15511	0.0221886	165	yes	tr|Q8IQW5|Q8IQW5_DROME;tr|Q9VWG1|Q9VWG1_DROME;
LOCMI05533	0.0221026	166	yes	sp|Q04175|SXM1_YEAST;
LOCMI04361	0.0214131	171	yes	sp|Q94263|MIRO1_CAEEL;
LOCMI10032	0.0206164	177	yes	sp|P54861|DNM1_YEAST;
LOCMI04174	0.0205087	179	yes	sp|P10809|CH60_HUMAN;tr|A0A024R3X4|A0A024R3X4_HUMAN;
LOCMI16264	0.0203806	181	yes	sp|P35354|PGH2_HUMAN;
LOCMI17160	0.0199809	186	yes	tr|A0A0K3AS85|A0A0K3AS85_CAEEL;tr|A0A0K3AV97|A0A0K3AV97_CAEEL;tr|A0A0K3AUL3|A0A0K3AUL3_CAEEL;tr|A0A0K3AV83|A0A0K3AV83_CAEEL;tr|A0A0K3AXJ6|A0A0K3AXJ6_CAEEL;tr|A0A0K3AUN1|A0A0K3AUN1_CAEEL;tr|A0A0K3ARQ7|A0A0K3ARQ7_CAEEL;tr|A0A0K3AXI3|A0A0K3AXI3_CAEEL;tr|A0A0K3ARS4|A0A0K3ARS4_CAEEL;tr|A0A0K3AS74|A0A0K3AS74_CAEEL;tr|A0A0K3AXK2|A0A0K3AXK2_CAEEL;tr|A0A0K3AVA5|A0A0K3AVA5_CAEEL;tr|A0A0K3ARR2|A0A0K3ARR2_CA…
LOCMI09996	0.0198253	188	yes	tr|O45936|O45936_CAEEL;
LOCMI05713	0.0196272	190	yes	sp|P54406|GBG_CAEEL;
LOCMI07980	0.0192276	198	yes	sp|Q9VNE2|PKRA_DROME;
LOCMI06970	0.0190223	202	yes	tr|P90735|P90735_CAEEL;
LOCMI11799	0.0189661	204	yes	tr|O45936|O45936_CAEEL;
LOCMI04165	0.018611	208	yes	sp|Q02647|DYL1_YEAST;
LOCMI16954	0.0180648	211	yes	sp|P41043|GSTS1_DROME;tr|A4UZL5|A4UZL5_DROME;tr|A0A0B4KFT5|A0A0B4KFT5_DROME;
LOCMI12430	0.0179566	213	yes	sp|Q02643|GHRHR_HUMAN;tr|A0A090N8Y6|A0A090N8Y6_HUMAN;sp|P32082|GHRHR_MOUSE;tr|Q9HB45|Q9HB45_HUMAN;
LOCMI09336	0.0172863	223	yes	tr|X2JC82|X2JC82_DROME;sp|P02518|HSP27_DROME;tr|X2JGG6|X2JGG6_DROME;sp|P02517|HSP26_DROME;
LOCMI01674	0.0169451	226	yes	sp|P50880|RL3_CAEEL;tr|G5ECE5|G5ECE5_CAEEL;
LOCMI17273	0.0169114	227	yes	tr|O01542|O01542_CAEEL;
LOCMI10122	0.0168941	228	yes	sp|Q20938|PS11A_CAEEL;
LOCMI12930	0.0163821	236	yes	tr|G5EDD4|G5EDD4_CAEEL;
LOCMI00324	0.0161706	240	yes	sp|Q02647|DYL1_YEAST;
LOCMI03685	0.0161384	241	yes	sp|P13434|HAP3_YEAST;
LOCMI15867	0.0159522	244	yes	sp|P38715|GRE3_YEAST;
LOCMI10941	0.0157991	246	yes	tr|Q23621|Q23621_CAEEL;
LOCMI15885	0.0156927	247	yes	sp|Q9XXK1|ATPA_CAEEL;
LOCMI04836	0.0152165	256	yes	sp|O02639|RL19_CAEEL;
LOCMI09249	0.0151619	259	yes	sp|P32474|EUG1_YEAST;
LOCMI13094	0.0151082	260	yes	sp|Q04947|RTN1_YEAST;
LOCMI09522	0.0150075	262	yes	tr|Q5U5U6|Q5U5U6_HUMAN;sp|P0CG47|UBB_HUMAN;
LOCMI01827	0.014831	269	yes	sp|P40312|CYB5_YEAST;
LOCMI07885	0.0141982	287	yes	sp|P16104|H2AX_HUMAN;
LOCMI00127	0.0134334	305	yes	sp|P62136|PP1A_HUMAN;tr|A0A140VJS9|A0A140VJS9_HUMAN;
LOCMI15985	0.0134006	307	yes	sp|P46367|ALDH4_YEAST;sp|P54115|ALDH6_YEAST;
LOCMI11326	0.0129694	317	yes	sp|P31787|ACBP_YEAST;
LOCMI08607	0.0129228	319	yes	tr|M9NEH9|M9NEH9_DROME;tr|Q0E8A7|Q0E8A7_DROME;tr|M9NDY6|M9NDY6_DROME;tr|A4IJ59|A4IJ59_DROME;tr|A0A0S0WH03|A0A0S0WH03_DROME;tr|M9NGB9|M9NGB9_DROME;tr|P91632|P91632_DROME;tr|M9PIK1|M9PIK1_DROME;tr|Q95SZ9|Q95SZ9_DROME;tr|A4V2A4|A4V2A4_DROME;
LOCMI14390	0.0126922	325	yes	sp|P48363|PFD3_YEAST;
LOCMI03146	0.0126909	326	yes	sp|P0CX24|RL20B_YEAST;sp|P0CX23|RL20A_YEAST;
LOCMI07473	0.0126526	327	yes	tr|Q9N4Z7|Q9N4Z7_CAEEL;tr|Q65XY0|Q65XY0_CAEEL;tr|Q65XX9|Q65XX9_CAEEL;tr|Q65XX8|Q65XX8_CAEEL;
LOCMI15910	0.0123861	334	yes	tr|Q9U241|Q9U241_CAEEL;
LOCMI16065	0.0123467	335	yes	sp|P38077|ATPG_YEAST;
LOCMI15876	0.0120576	342	yes	tr|Q9UAV5|Q9UAV5_CAEEL;tr|Q8IA49|Q8IA49_CAEEL;
LOCMI05106	0.0119877	344	yes	tr|D1MN85|D1MN85_CAEEL;sp|O45551|IF4E1_CAEEL;sp|Q21693|IF4E2_CAEEL;
LOCMI15782	0.0118206	353	yes	tr|Q7K4C7|Q7K4C7_DROME;
LOCMI12498	0.0113686	367	yes	sp|Q93594|NCBP2_CAEEL;
LOCMI03952	0.0110956	380	yes	sp|Q94148|RAB10_CAEEL;
LOCMI06203	0.0109269	388	yes	sp|P26583|HMGB2_HUMAN;tr|A0A024RDR0|A0A024RDR0_HUMAN;sp|P09429|HMGB1_HUMAN;
LOCMI07464	0.010782	393	yes	sp|Q8BGY2|IF5A2_MOUSE;sp|Q9GZV4|IF5A2_HUMAN;
LOCMI08316	0.0106415	398	yes	sp|Q07749|ADF2_CAEEL;sp|Q07750|ADF1_CAEEL;
LOCMI14151	0.0105581	404	yes	sp|P06105|SC160_YEAST;
LOCMI16177	0.0105446	405	yes	tr|Q27499|Q27499_CAEEL;
LOCMI10828	0.0101662	423	yes	sp|P27639|IF4A_CAEEL;
LOCMI10609	0.0100245	431	yes	sp|Q23125|MFRN_CAEEL;
LOCMI17232	0.010021	432	yes	sp|Q12200|NPC1_YEAST;
LOCMI16055	0.00998109	433	yes	tr|Q9GNH8|Q9GNH8_DROME;tr|Q9W330|Q9W330_DROME;
LOCMI06836	0.00989018	437	yes	sp|Q02880|TOP2B_HUMAN;sp|P11388|TOP2A_HUMAN;tr|Q59H80|Q59H80_HUMAN;
LOCMI07377	0.00986564	439	yes	sp|Q06561|UNC52_CAEEL;tr|H9G350|H9G350_CAEEL;tr|H9G349|H9G349_CAEEL;tr|H9G352|H9G352_CAEEL;tr|H9G348|H9G348_CAEEL;tr|H9G354|H9G354_CAEEL;tr|H9G353|H9G353_CAEEL;tr|G5EEI5|G5EEI5_CAEEL;tr|H9G351|H9G351_CAEEL;
LOCMI17073	0.00977498	443	yes	sp|Q09474|T23O_CAEEL;
LOCMI07919	0.00930869	467	yes	tr|Q4FJX9|Q4FJX9_MOUSE;sp|P09671|SODM_MOUSE;sp|P04179|SODM_HUMAN;
LOCMI15962	0.00896591	480	yes	sp|P53312|SUCB_YEAST;
LOCMI02720	0.00895126	482	yes	tr|Q7K010|Q7K010_DROME;
LOCMI16072	0.00883432	491	yes	tr|Q9N4L8|Q9N4L8_CAEEL;
LOCMI09110	0.00877676	495	yes	sp|P38009|PUR92_YEAST;
LOCMI12204	0.00865998	507	yes	sp|P36163|OMA1_YEAST;
LOCMI16957	0.00864655	509	yes	sp|P48047|ATPO_HUMAN;
LOCMI07789	0.00852772	513	yes	sp|Q03565|BAF1_CAEEL;
LOCMI12594	0.00837038	520	yes	tr|D7SFK1|D7SFK1_CAEEL;
LOCMI12698	0.0083561	523	yes	tr|Q9XWK4|Q9XWK4_CAEEL;tr|F3Y5R0|F3Y5R0_CAEEL;
LOCMI00930	0.00825522	531	yes	sp|Q12395|DCN1_YEAST;
LOCMI15694	0.00825405	532	yes	sp|P23202|URE2_YEAST;
LOCMI15696	0.00824263	533	yes	sp|P41043|GSTS1_DROME;tr|A4UZL5|A4UZL5_DROME;tr|A0A0B4KFT5|A0A0B4KFT5_DROME;
LOCMI11328	0.00810406	540	yes	sp|P31787|ACBP_YEAST;
LOCMI08609	0.00808401	545	yes	sp|Q18967|EIF3F_CAEEL;
LOCMI17197	0.00807887	547	yes	sp|P49029|MGN_CAEEL;tr|A0A023T4K3|A0A023T4K3_CAEEL;
LOCMI12541	0.00794395	558	yes	sp|Q9XTL9|PYG_DROME;tr|A4UZZ4|A4UZZ4_DROME;
LOCMI07225	0.0078108	567	yes	tr|P91857|P91857_CAEEL;
LOCMI16332	0.00778421	569	yes	sp|O08586|PTEN_MOUSE;tr|F6KD01|F6KD01_HUMAN;sp|P60484|PTEN_HUMAN;
LOCMI06586	0.00776472	571	yes	sp|P61244|MAX_HUMAN;tr|Q8TAX8|Q8TAX8_HUMAN;tr|A0A024R682|A0A024R682_HUMAN;
LOCMI10481	0.00776307	573	yes	sp|P62136|PP1A_HUMAN;tr|A0A140VJS9|A0A140VJS9_HUMAN;
LOCMI01486	0.00773203	576	yes	sp|P52275|TBB2_CAEEL;
LOCMI16004	0.00760642	584	yes	sp|P38715|GRE3_YEAST;
LOCMI16455	0.00754496	589	yes	sp|Q09472|EP300_HUMAN;tr|Q7Z6C1|Q7Z6C1_HUMAN;sp|Q92793|CBP_HUMAN;
LOCMI03359	0.00753063	590	yes	tr|G5EBR1|G5EBR1_CAEEL;tr|Q2V4S2|Q2V4S2_CAEEL;
LOCMI10487	0.0074667	595	yes	sp|P24869|CG22_YEAST;sp|P24868|CG21_YEAST;
LOCMI14040	0.00733289	603	yes	tr|G5EF37|G5EF37_CAEEL;
LOCMI15803	0.00728548	606	yes	sp|P08417|FUMH_YEAST;
LOCMI17283	0.00727031	607	yes	sp|P31324|KAP3_MOUSE;
LOCMI06901	0.00726767	608	yes	sp|O95831|AIFM1_HUMAN;
LOCMI10660	0.00723058	610	yes	sp|P36000|AP1B1_YEAST;
LOCMI05695	0.00720129	612	yes	sp|P15274|AMPD_YEAST;
LOCMI06603	0.00718798	614	yes	tr|G5EDD4|G5EDD4_CAEEL;
LOCMI08176	0.00714521	621	yes	tr|D7SFK1|D7SFK1_CAEEL;
LOCMI03752	0.00714465	622	yes	tr|Q2QBM1|Q2QBM1_DROME;tr|Q9VG31|Q9VG31_DROME;tr|Q9VG32|Q9VG32_DROME;
LOCMI13487	0.00707442	625	yes	sp|Q07963|UBR2_YEAST;
LOCMI09478	0.00706186	628	yes	sp|Q21929|DCXR_CAEEL;
LOCMI05909	0.00702343	632	yes	tr|A0A0B4JCY6|A0A0B4JCY6_DROME;sp|Q9VEN1|FLNA_DROME;
LOCMI03893	0.00700491	633	yes	sp|P38825|TOM71_YEAST;
LOCMI15707	0.00699241	638	yes	sp|P41043|GSTS1_DROME;tr|A4UZL5|A4UZL5_DROME;tr|A0A0B4KFT5|A0A0B4KFT5_DROME;
LOCMI07831	0.00696938	639	yes	sp|P32795|YME1_YEAST;
LOCMI16771	0.00696901	640	yes	sp|Q93594|NCBP2_CAEEL;
LOCMI12925	0.00687923	646	yes	sp|Q12118|SGT2_YEAST;
LOCMI10087	0.00687528	647	yes	tr|Q967F1|Q967F1_CAEEL;
LOCMI16031	0.0068443	650	yes	tr|O17759|O17759_CAEEL;
LOCMI10009	0.0068075	653	yes	sp|Q09285|AKAP1_CAEEL;
LOCMI08228	0.00677429	658	yes	sp|P09440|C1TM_YEAST;sp|P07245|C1TC_YEAST;
LOCMI03366	0.00676651	659	yes	tr|Q9XVQ2|Q9XVQ2_CAEEL;
LOCMI03956	0.00674439	666	yes	tr|A0A131MD51|A0A131MD51_CAEEL;sp|Q09463|RNF5_CAEEL;
LOCMI16404	0.00673318	668	yes	tr|G5E899|G5E899_MOUSE;tr|A0A024QYT5|A0A024QYT5_HUMAN;sp|P05121|PAI1_HUMAN;
LOCMI10429	0.00663351	677	yes	sp|P46550|TCPZ_CAEEL;tr|G8JY43|G8JY43_CAEEL;
LOCMI11114	0.00656364	684	yes	tr|Q9XU13|Q9XU13_CAEEL;tr|G5EEK8|G5EEK8_CAEEL;tr|A8WI68|A8WI68_CAEEL;
LOCMI08704	0.00650935	691	yes	tr|Q21319|Q21319_CAEEL;
LOCMI06622	0.00650013	694	yes	sp|O62136|INX14_CAEEL;
LOCMI12961	0.00643412	700	yes	tr|Q9BL26|Q9BL26_CAEEL;
LOCMI15884	0.0063482	707	yes	sp|Q18803|ATPL2_CAEEL;sp|P90921|ATPL1_CAEEL;
LOCMI12151	0.00622419	722	yes	tr|V9HW80|V9HW80_HUMAN;sp|P55072|TERA_HUMAN;
LOCMI14899	0.00621857	724	yes	sp|P23542|AATC_YEAST;
LOCMI16961	0.0061712	732	yes	sp|O97125|HSP68_DROME;sp|Q8INI8|HSP72_DROME;tr|C7LA76|C7LA76_DROME;
LOCMI06065	0.00616974	733	yes	sp|Q9XWI6|EIF3B_CAEEL;
LOCMI00301	0.0060768	746	yes	sp|P40614|MPCP_CAEEL;tr|G5ECU3|G5ECU3_CAEEL;tr|Q18390|Q18390_CAEEL;
LOCMI09341	0.00596727	758	yes	tr|Q9N3C7|Q9N3C7_CAEEL;
LOCMI15993	0.00595242	760	yes	sp|P52910|ACS2_YEAST;
LOCMI03909	0.00589972	770	yes	sp|O44477|T17B1_CAEEL;
LOCMI15836	0.00588317	776	yes	tr|B5RIM9|B5RIM9_DROME;tr|M9PC43|M9PC43_DROME;sp|P13706|GPDA_DROME;tr|M9PET0|M9PET0_DROME;
LOCMI12285	0.00587578	779	yes	sp|Q9N358|TCPQ_CAEEL;tr|U4PBK9|U4PBK9_CAEEL;
LOCMI16420	0.00569621	796	yes	sp|P24869|CG22_YEAST;sp|P24868|CG21_YEAST;
LOCMI04670	0.00562652	807	yes	sp|P24784|DBP1_YEAST;
LOCMI09769	0.005626	808	yes	sp|P05205|HP1_DROME;
LOCMI09092	0.00558079	815	yes	sp|Q9VA37|DJ1B_DROME;sp|A1Z9J4|DJ1A_DROME;
LOCMI00914	0.00555596	818	yes	sp|P42771|CDN2A_HUMAN;tr|K7PML8|K7PML8_HUMAN;sp|P42772|CDN2B_HUMAN;tr|K7PPU3|K7PPU3_HUMAN;
LOCMI04681	0.00555206	820	yes	sp|O76577|PSDE_CAEEL;
LOCMI15808	0.00549476	832	yes	tr|Q95R12|Q95R12_CAEEL;
LOCMI12952	0.00547714	834	yes	sp|P53741|BRE5_YEAST;
LOCMI10187	0.00529834	870	yes	tr|Q9VPR1|Q9VPR1_DROME;
LOCMI15918	0.00528371	874	yes	sp|P16387|ODPA_YEAST;
LOCMI09146	0.00527987	877	yes	sp|Q9WVA3|BUB3_MOUSE;sp|O43684|BUB3_HUMAN;tr|A0A140VJF3|A0A140VJF3_HUMAN;
LOCMI10827	0.00519958	892	yes	sp|Q20025|PROF2_CAEEL;
LOCMI17624	0.00513412	904	yes	sp|Q12341|HAT1_YEAST;
LOCMI15822	0.00512397	905	yes	tr|Q7K707|Q7K707_CAEEL;tr|Q9U1Q2|Q9U1Q2_CAEEL;
LOCMI15986	0.0051175	907	yes	tr|Q9N5A0|Q9N5A0_CAEEL;
LOCMI07420	0.00486366	940	yes	sp|G5ECN9|NEC2_CAEEL;
LOCMI05940	0.00480841	953	yes	sp|O17850|ATX3_CAEEL;
LOCMI15967	0.00477078	960	yes	sp|P53598|SUCA_YEAST;
LOCMI07601	0.00468267	978	yes	tr|A0A0A0MRJ6|A0A0A0MRJ6_HUMAN;tr|H7BY58|H7BY58_HUMAN;tr|F6S8N6|F6S8N6_HUMAN;sp|P22061|PIMT_HUMAN;tr|B7Z972|B7Z972_HUMAN;
LOCMI11985	0.00464247	996	yes	sp|O16000|STX1A_CAEEL;
LOCMI09638	0.00459085	1004	yes	sp|P17535|JUND_HUMAN;sp|P15066|JUND_MOUSE;sp|P05412|JUN_HUMAN;
LOCMI13239	0.00456336	1010	yes	sp|Q0G819|PP2B_CAEEL;
LOCMI14719	0.00455555	1012	yes	sp|P04046|PUR1_YEAST;
LOCMI04863	0.00451308	1021	yes	sp|Q95Y90|RL9_CAEEL;
LOCMI01809	0.00450612	1024	yes	sp|Q95XX0|UBC13_CAEEL;
LOCMI01444	0.00444916	1038	yes	tr|Q6FG41|Q6FG41_HUMAN;sp|P01100|FOS_HUMAN;
LOCMI04081	0.00443776	1041	yes	sp|P25303|SCJ1_YEAST;
LOCMI07118	0.00436669	1062	yes	sp|P34443|RHEB1_CAEEL;
LOCMI15856	0.00429457	1080	yes	sp|P53439|CDSA_CAEEL;
LOCMI16325	0.00428545	1083	yes	sp|O97125|HSP68_DROME;sp|Q8INI8|HSP72_DROME;tr|C7LA76|C7LA76_DROME;
LOCMI02613	0.0042656	1089	yes	sp|O02056|RL4_CAEEL;
LOCMI15509	0.00424459	1096	yes	sp|P11076|ARF1_YEAST;
LOCMI09182	0.00423374	1099	yes	sp|P38972|PUR4_YEAST;
LOCMI07316	0.0041741	1108	yes	sp|P38074|HMT1_YEAST;
LOCMI06201	0.00415038	1116	yes	sp|O62136|INX14_CAEEL;
LOCMI10323	0.00411337	1128	yes	tr|G5EDC6|G5EDC6_CAEEL;
LOCMI14559	0.00403941	1150	yes	sp|P43593|UBP6_YEAST;
LOCMI16550	0.00403616	1154	yes	sp|Q93594|NCBP2_CAEEL;
LOCMI10145	0.00401043	1162	yes	sp|P25297|PHO84_YEAST;
LOCMI16236	0.00395101	1173	yes	sp|O17624|C13B1_CAEEL;
LOCMI12208	0.00392305	1180	yes	sp|P40343|VPS27_YEAST;
LOCMI15488	0.00390188	1187	yes	sp|Q9VFC8|GYS_DROME;tr|D5SHR2|D5SHR2_DROME;tr|A0A0B4KHJ5|A0A0B4KHJ5_DROME;
LOCMI16007	0.00388216	1194	yes	sp|P00331|ADH2_YEAST;sp|P00330|ADH1_YEAST;
LOCMI16128	0.00385455	1201	yes	sp|O17624|C13B1_CAEEL;
LOCMI13554	0.00380465	1223	yes	sp|Q02207|FOX2_YEAST;
LOCMI15823	0.0037645	1234	yes	sp|P17329|G3P2_CAEEL;sp|P17330|G3P3_CAEEL;
LOCMI11255	0.00375334	1239	yes	tr|G5EGU1|G5EGU1_CAEEL;tr|Q8T3G5|Q8T3G5_CAEEL;
LOCMI16129	0.00373461	1245	yes	sp|O17624|C13B1_CAEEL;
LOCMI06889	0.00373307	1246	yes	sp|P37291|GLYC_YEAST;
LOCMI12697	0.00370806	1257	yes	sp|P51875|GNAO_CAEEL;
LOCMI16268	0.00369007	1265	yes	sp|P34227|PRX1_YEAST;
LOCMI01276	0.00368863	1267	yes	sp|Q9N4D6|SESN1_CAEEL;
LOCMI08313	0.0036503	1277	yes	sp|P32356|TREA_YEAST;
LOCMI14916	0.00363275	1281	yes	tr|G5EDY4|G5EDY4_CAEEL;
LOCMI01592	0.00357421	1301	yes	sp|Q93594|NCBP2_CAEEL;
LOCMI16113	0.00355098	1309	yes	sp|P49768|PSN1_HUMAN;tr|A0A0S2Z4D2|A0A0S2Z4D2_HUMAN;tr|A0A024R6A3|A0A024R6A3_HUMAN;
LOCMI00562	0.00351532	1322	yes	sp|P41056|RL33B_YEAST;
LOCMI01370	0.00349539	1328	yes	sp|P46499|YLX3_CAEEL;
LOCMI11369	0.00348957	1330	yes	tr|Q86MD1|Q86MD1_CAEEL;tr|G5EF61|G5EF61_CAEEL;
LOCMI11944	0.00346238	1337	yes	tr|N1NV19|N1NV19_CAEEL;sp|Q18297|TRPA1_CAEEL;
LOCMI06711	0.00344449	1342	yes	sp|P35222|CTNB1_HUMAN;tr|B4DGU4|B4DGU4_HUMAN;tr|A0A024R2Q3|A0A024R2Q3_HUMAN;
LOCMI10560	0.00343254	1346	yes	sp|P38237|UBP14_YEAST;
LOCMI15934	0.00342506	1351	yes	tr|Q7KN85|Q7KN85_DROME;tr|A0A0B4LFH8|A0A0B4LFH8_DROME;tr|E2QCF1|E2QCF1_DROME;
LOCMI13438	0.0034145	1356	yes	sp|P32474|EUG1_YEAST;
LOCMI02863	0.00340449	1360	yes	tr|G5EEE5|G5EEE5_CAEEL;tr|K8ES54|K8ES54_CAEEL;
LOCMI15857	0.00340097	1363	yes	tr|Q20121|Q20121_CAEEL;
LOCMI07484	0.00337876	1377	yes	sp|Q9VYA0|NADE_DROME;tr|C5WLN1|C5WLN1_DROME;
LOCMI16217	0.0033581	1387	yes	sp|O17624|C13B1_CAEEL;
LOCMI10284	0.00335507	1391	yes	tr|G5EC14|G5EC14_CAEEL;
LOCMI10159	0.00333357	1404	yes	sp|P54406|GBG_CAEEL;
LOCMI09956	0.00332494	1405	yes	sp|P91938|TRXR1_DROME;
LOCMI01963	0.00332029	1406	yes	sp|Q04781|LTN1_YEAST;
LOCMI06735	0.00331903	1408	yes	tr|Q5TZP7|Q5TZP7_HUMAN;sp|P27695|APEX1_HUMAN;
LOCMI04587	0.00331571	1409	yes	sp|P50947|PHO23_YEAST;
LOCMI09203	0.00329354	1421	yes	sp|Q12451|OSH2_YEAST;
LOCMI12340	0.00326674	1429	yes	sp|Q08826|SNX3_YEAST;
LOCMI17317	0.00326374	1431	yes	tr|Q23543|Q23543_CAEEL;
LOCMI04602	0.00321971	1454	yes	tr|Q9NES9|Q9NES9_CAEEL;tr|A5HWB2|A5HWB2_CAEEL;
LOCMI16396	0.00318814	1471	yes	sp|Q923E4|SIR1_MOUSE;tr|Q53Z05|Q53Z05_MOUSE;tr|Q3UNI1|Q3UNI1_MOUSE;tr|A0A024QZQ1|A0A024QZQ1_HUMAN;sp|Q96EB6|SIR1_HUMAN;tr|A8K128|A8K128_HUMAN;tr|E9PC49|E9PC49_HUMAN;tr|B0QZ35|B0QZ35_HUMAN;
LOCMI08115	0.00318611	1472	yes	sp|Q08109|HRD1_YEAST;
LOCMI11922	0.00315847	1488	yes	tr|G5EBJ9|G5EBJ9_CAEEL;
LOCMI03971	0.00313333	1495	yes	sp|Q93560|BLMP1_CAEEL;
LOCMI11580	0.00307943	1519	yes	sp|Q99260|YPT6_YEAST;
LOCMI15767	0.00306481	1526	yes	sp|P40015|ISC1_YEAST;
LOCMI09036	0.00304887	1529	yes	sp|Q21502|MEP1_CAEEL;
LOCMI08036	0.00304439	1533	yes	sp|P49166|RL37A_YEAST;sp|P51402|RL37B_YEAST;
LOCMI10311	0.00296719	1571	yes	sp|P52892|ALAT_YEAST;
LOCMI16144	0.0029661	1572	yes	tr|Q9U1R5|Q9U1R5_CAEEL;
LOCMI06013	0.00295851	1578	yes	tr|Q9VG42|Q9VG42_DROME;
LOCMI12612	0.00293842	1589	yes	tr|Q9VDZ4|Q9VDZ4_DROME;
LOCMI15701	0.00293732	1590	yes	sp|P41043|GSTS1_DROME;tr|A4UZL5|A4UZL5_DROME;tr|A0A0B4KFT5|A0A0B4KFT5_DROME;
LOCMI14454	0.00291851	1604	yes	sp|P98164|LRP2_HUMAN;tr|Q7Z5C0|Q7Z5C0_HUMAN;tr|Q7Z5C1|Q7Z5C1_HUMAN;
LOCMI13030	0.00288305	1618	yes	tr|G5EF37|G5EF37_CAEEL;
LOCMI12140	0.00288284	1619	yes	sp|P50093|PHB2_CAEEL;
LOCMI08203	0.00287058	1631	yes	tr|O45936|O45936_CAEEL;
LOCMI07818	0.00279379	1674	yes	sp|P63165|SUMO1_HUMAN;tr|A0A024R3Z2|A0A024R3Z2_HUMAN;
LOCMI13298	0.00277461	1683	yes	tr|H8ESD5|H8ESD5_CAEEL;tr|G5EEQ4|G5EEQ4_CAEEL;tr|H8ESD4|H8ESD4_CAEEL;tr|L8E912|L8E912_CAEEL;tr|G5EFE5|G5EFE5_CAEEL;tr|E9P897|E9P897_CAEEL;
LOCMI16067	0.00274023	1710	yes	sp|Q9Z2A7|DGAT1_MOUSE;tr|Q54AA6|Q54AA6_MOUSE;sp|O75907|DGAT1_HUMAN;
LOCMI10820	0.00273574	1714	yes	tr|Q23146|Q23146_CAEEL;
LOCMI13753	0.00271757	1722	yes	sp|P40487|DPH1_YEAST;
LOCMI16081	0.00271049	1726	yes	sp|Q19749|ODP2_CAEEL;
LOCMI11003	0.00270694	1729	yes	sp|P28263|UBC8_YEAST;
LOCMI16075	0.00270476	1732	yes	sp|Q00711|SDHA_YEAST;sp|Q9UTJ7|SDHA_SCHPO;
LOCMI09406	0.00270186	1736	yes	sp|P47082|AVT1_YEAST;
LOCMI16533	0.00268496	1742	yes	sp|P20248|CCNA2_HUMAN;
LOCMI15125	0.00264059	1765	yes	sp|P33297|PRS6A_YEAST;
LOCMI16854	0.00264047	1767	yes	sp|Q12224|RLM1_YEAST;
LOCMI02756	0.00263843	1768	yes	sp|P34574|CLH_CAEEL;
LOCMI15777	0.00262985	1771	yes	sp|P30628|VPP1_CAEEL;
LOCMI15755	0.00262162	1777	yes	sp|P62993|GRB2_HUMAN;tr|B0LPF3|B0LPF3_HUMAN;
LOCMI14497	0.00261376	1782	yes	tr|G5EC31|G5EC31_CAEEL;tr|Q86N72|Q86N72_CAEEL;tr|G4RZC3|G4RZC3_CAEEL;tr|Q6A593|Q6A593_CAEEL;
LOCMI08995	0.00261226	1783	yes	tr|B7FNK0|B7FNK0_DROME;sp|P12646|G6PD_DROME;tr|X2JEF0|X2JEF0_DROME;
LOCMI11422	0.00259952	1788	yes	sp|Q01939|PRS8_YEAST;
LOCMI14671	0.00250517	1835	yes	sp|Q18787|PRS7_CAEEL;
LOCMI06134	0.00248556	1848	yes	sp|P42771|CDN2A_HUMAN;tr|K7PML8|K7PML8_HUMAN;sp|P42772|CDN2B_HUMAN;tr|K7PPU3|K7PPU3_HUMAN;
LOCMI16287	0.0024826	1850	yes	sp|P10351|XDH_DROME;
LOCMI15764	0.00248173	1851	yes	sp|P32874|HFA1_YEAST;
LOCMI14878	0.00248072	1852	yes	sp|O44827|FGT1_CAEEL;
LOCMI07227	0.00245997	1869	yes	sp|Q9VBV3|TAKT_DROME;tr|A0A0B4LHM9|A0A0B4LHM9_DROME;
LOCMI12562	0.00245861	1871	yes	tr|C0P280|C0P280_CAEEL;sp|Q09555|DAF19_CAEEL;tr|S6EZR7|S6EZR7_CAEEL;tr|G5EBW8|G5EBW8_CAEEL;
LOCMI13584	0.00241025	1896	yes	sp|Q09444|UBH4_CAEEL;
LOCMI12365	0.00239513	1908	yes	sp|Q10428|2AD1_SCHPO;
LOCMI02583	0.00239457	1909	yes	sp|Q12347|HRT3_YEAST;
LOCMI15949	0.00236472	1931	yes	tr|Q20053|Q20053_CAEEL;tr|Q19126|Q19126_CAEEL;
LOCMI06863	0.0023639	1932	yes	sp|P53853|VPS75_YEAST;
LOCMI08078	0.00236134	1935	yes	sp|P49017|COQ5_YEAST;
LOCMI07066	0.00235605	1942	yes	sp|P41832|BNI1_YEAST;
LOCMI12539	0.00235175	1947	yes	tr|Q17525|Q17525_CAEEL;
LOCMI09060	0.00233375	1963	yes	sp|P54860|UFD2_YEAST;
LOCMI04441	0.0023291	1969	yes	tr|Q18946|Q18946_CAEEL;
LOCMI13333	0.00232225	1975	yes	tr|Q23528|Q23528_CAEEL;
LOCMI08637	0.00231941	1980	yes	tr|Q22078|Q22078_CAEEL;
LOCMI09621	0.00231609	1983	yes	sp|P43616|DUG1_YEAST;
LOCMI15866	0.00230186	1992	yes	sp|P38715|GRE3_YEAST;
LOCMI16160	0.00228215	2008	yes	sp|O17624|C13B1_CAEEL;
LOCMI15461	0.0022771	2011	yes	tr|Q19878|Q19878_CAEEL;
LOCMI09788	0.00227435	2015	yes	sp|Q22618|DSRAD_CAEEL;
LOCMI09101	0.00227324	2017	yes	sp|P32580|SUV3_YEAST;
LOCMI11759	0.00225247	2028	yes	tr|H2KYN6|H2KYN6_CAEEL;tr|H2KYN7|H2KYN7_CAEEL;
LOCMI15824	0.0022467	2033	yes	sp|G5EC63|DEGS2_CAEEL;
LOCMI07848	0.0022362	2044	yes	tr|Q18031|Q18031_CAEEL;
LOCMI12973	0.0022323	2049	yes	tr|O44158|O44158_CAEEL;
LOCMI06555	0.00222784	2055	yes	tr|G5ECF4|G5ECF4_CAEEL;tr|G5EGL7|G5EGL7_CAEEL;
LOCMI07273	0.00222162	2057	yes	sp|Q9VBV3|TAKT_DROME;tr|A0A0B4LHM9|A0A0B4LHM9_DROME;
LOCMI06952	0.00220391	2071	yes	tr|F6XU50|F6XU50_HUMAN;sp|Q9NRZ9|HELLS_HUMAN;tr|A0A0B4J1V9|A0A0B4J1V9_HUMAN;tr|A0A087WSW7|A0A087WSW7_HUMAN;sp|Q60848|HELLS_MOUSE;
LOCMI02321	0.00219662	2081	yes	tr|D7SFK1|D7SFK1_CAEEL;
LOCMI15797	0.00219491	2082	yes	sp|Q9UAY4|ASM3_CAEEL;tr|G8JY85|G8JY85_CAEEL;
LOCMI07208	0.00219436	2084	yes	tr|E1JI93|E1JI93_DROME;tr|Q8IQB8|Q8IQB8_DROME;tr|Q9VSU2|Q9VSU2_DROME;
LOCMI10014	0.002182	2094	yes	sp|P41779|HM20_CAEEL;
LOCMI07989	0.00216115	2112	yes	tr|V6CKR1|V6CKR1_CAEEL;sp|Q86S66|NACA_CAEEL;
LOCMI10810	0.00215205	2122	yes	sp|P34544|MET2_CAEEL;
LOCMI14118	0.00215073	2125	yes	sp|P53703|CCHL_CAEEL;
LOCMI16312	0.00214795	2128	yes	tr|Q8IPM0|Q8IPM0_DROME;tr|Q8IPM1|Q8IPM1_DROME;
LOCMI02860	0.00213522	2143	yes	sp|P41988|TCPA_CAEEL;
LOCMI13028	0.00213442	2147	yes	tr|G5EF37|G5EF37_CAEEL;
LOCMI11900	0.00210248	2170	yes	sp|P32462|ERG24_YEAST;
LOCMI10640	0.00208262	2190	yes	tr|Q18921|Q18921_CAEEL;
LOCMI10286	0.00207277	2195	yes	tr|Q19422|Q19422_CAEEL;tr|Q5FC59|Q5FC59_CAEEL;
LOCMI04048	0.00206641	2203	yes	tr|Q9W0R8|Q9W0R8_DROME;tr|Q9BKJ2|Q9BKJ2_DROME;
LOCMI15961	0.00199763	2252	yes	tr|Q20992|Q20992_CAEEL;
LOCMI15695	0.00199121	2260	yes	sp|P23202|URE2_YEAST;
LOCMI16797	0.00197812	2271	yes	sp|P16390|KCNA3_MOUSE;sp|P22001|KCNA3_HUMAN;
LOCMI09143	0.00195042	2300	yes	tr|Q9VQJ0|Q9VQJ0_DROME;tr|Q24474|Q24474_DROME;tr|M9PBZ2|M9PBZ2_DROME;
LOCMI00523	0.0019288	2322	yes	sp|P49740|NDK_SCHPO;
LOCMI04878	0.00192213	2326	yes	sp|P32479|HIR1_YEAST;
LOCMI15709	0.00191715	2334	yes	sp|P41043|GSTS1_DROME;tr|A4UZL5|A4UZL5_DROME;tr|A0A0B4KFT5|A0A0B4KFT5_DROME;
LOCMI13915	0.00191085	2342	yes	tr|H9G2Y1|H9G2Y1_CAEEL;sp|G5EDN6|CANB_CAEEL;
LOCMI02503	0.00190883	2343	yes	tr|Q19878|Q19878_CAEEL;
LOCMI06851	0.00188288	2373	yes	tr|Q19945|Q19945_CAEEL;
LOCMI07297	0.00187961	2379	yes	tr|V9HWF8|V9HWF8_HUMAN;sp|Q15493|RGN_HUMAN;
LOCMI06336	0.00186981	2387	yes	sp|P39016|MPT5_YEAST;
LOCMI14749	0.00184891	2401	yes	tr|M9PEL7|M9PEL7_DROME;sp|Q09024|IMPL2_DROME;
LOCMI13577	0.0018475	2403	yes	sp|Q93594|NCBP2_CAEEL;
LOCMI14020	0.00184613	2405	yes	tr|Q5DR82|Q5DR82_HUMAN;sp|P43351|RAD52_HUMAN;tr|B7Z5Q6|B7Z5Q6_HUMAN;tr|F5GX32|F5GX32_HUMAN;tr|B7Z2G8|B7Z2G8_HUMAN;
LOCMI05020	0.00184521	2406	yes	sp|Q9N3T5|AFG3_CAEEL;sp|P39925|AFG3_YEAST;
LOCMI16374	0.00182798	2420	yes	sp|Q93594|NCBP2_CAEEL;
LOCMI10072	0.00182617	2422	yes	sp|Q7YTU4|ERO1_CAEEL;tr|V6CJW5|V6CJW5_CAEEL;tr|B7FAS8|B7FAS8_CAEEL;tr|V6CLA8|V6CLA8_CAEEL;
LOCMI11949	0.00182542	2424	yes	tr|A5Z2X2|A5Z2X2_CAEEL;
LOCMI15947	0.00182034	2431	yes	sp|O17732|PYC1_CAEEL;
LOCMI09269	0.00181692	2436	yes	sp|Q22054|RS16_CAEEL;
LOCMI06828	0.00181432	2439	yes	sp|O02161|TIM44_CAEEL;
LOCMI15860	0.00181205	2441	yes	sp|P39006|PSD1_YEAST;
LOCMI16341	0.00181194	2442	yes	sp|P38646|GRP75_HUMAN;
LOCMI10580	0.00179528	2464	yes	sp|P53072|TAN1_YEAST;
LOCMI07304	0.00179078	2471	yes	tr|Q19878|Q19878_CAEEL;
LOCMI12887	0.00178815	2472	yes	tr|Q7JP60|Q7JP60_CAEEL;tr|H2L007|H2L007_CAEEL;
LOCMI07438	0.00178426	2478	yes	tr|Q9XWF2|Q9XWF2_CAEEL;
LOCMI12529	0.00178167	2483	yes	sp|Q09345|PCF11_CAEEL;
LOCMI15956	0.00177666	2491	yes	sp|Q9XTI0|3HIDH_CAEEL;
LOCMI15919	0.00177347	2494	yes	sp|P46561|ATPB_CAEEL;
LOCMI00827	0.00176877	2499	yes	tr|O61815|O61815_CAEEL;
LOCMI13942	0.00176733	2502	yes	sp|Q02201|OSH6_YEAST;
LOCMI05222	0.00176353	2507	yes	sp|P34424|CCNT2_CAEEL;
LOCMI10034	0.00176275	2508	yes	tr|Q9VML2|Q9VML2_DROME;
LOCMI12772	0.00175655	2515	yes	sp|Q03834|MSH6_YEAST;
LOCMI08045	0.00175185	2522	yes	sp|P42124|EZ_DROME;tr|M9PHZ5|M9PHZ5_DROME;
LOCMI14028	0.0017448	2530	yes	sp|Q91Y57|SIG12_MOUSE;
LOCMI15907	0.001743	2533	yes	sp|P46367|ALDH4_YEAST;sp|P54115|ALDH6_YEAST;
LOCMI16817	0.00173915	2543	yes	sp|P90815|RU1C_CAEEL;
LOCMI16380	0.00172065	2567	yes	sp|P42345|MTOR_HUMAN;sp|Q9JLN9|MTOR_MOUSE;
LOCMI05804	0.00171932	2569	yes	tr|Q19495|Q19495_CAEEL;
LOCMI08194	0.00171263	2574	yes	tr|Q540E2|Q540E2_MOUSE;sp|O08689|GDF8_MOUSE;tr|A0A024RB20|A0A024RB20_HUMAN;sp|O95390|GDF11_HUMAN;
LOCMI12546	0.00170931	2579	yes	tr|Q3UZF9|Q3UZF9_MOUSE;tr|Q3UHR1|Q3UHR1_MOUSE;
LOCMI14137	0.00169321	2602	yes	sp|P38859|DNA2_YEAST;
LOCMI09726	0.00168739	2611	yes	sp|P42951|LSB6_YEAST;
LOCMI10166	0.00168361	2614	yes	sp|Q93833|CHE13_CAEEL;
LOCMI11431	0.00165908	2645	yes	sp|P34339|EIF3A_CAEEL;
LOCMI08076	0.00164389	2662	yes	tr|O01737|O01737_CAEEL;
LOCMI15703	0.00164071	2664	yes	sp|P23202|URE2_YEAST;
LOCMI13204	0.00162	2686	yes	sp|P36163|OMA1_YEAST;
LOCMI12213	0.0016057	2708	yes	sp|P50102|UBP8_YEAST;
LOCMI13781	0.00159349	2718	yes	sp|Q9V3J1|VATH_DROME;tr|M9PDK5|M9PDK5_DROME;
LOCMI10181	0.00158933	2720	yes	sp|P32322|P5CR1_HUMAN;tr|A0A024R8U9|A0A024R8U9_HUMAN;tr|E2QRB3|E2QRB3_HUMAN;tr|J3QL32|J3QL32_HUMAN;tr|Q8TBX0|Q8TBX0_HUMAN;
LOCMI14962	0.00157743	2739	yes	sp|P48439|OST3_YEAST;
LOCMI07824	0.00157465	2743	yes	sp|P27986|P85A_HUMAN;
LOCMI03296	0.00157301	2745	yes	sp|P42771|CDN2A_HUMAN;tr|K7PML8|K7PML8_HUMAN;sp|P42772|CDN2B_HUMAN;tr|K7PPU3|K7PPU3_HUMAN;
LOCMI15280	0.00156787	2752	yes	tr|O01542|O01542_CAEEL;
LOCMI16269	0.00156591	2759	yes	sp|P34227|PRX1_YEAST;
LOCMI16303	0.00156474	2760	yes	tr|M9PF72|M9PF72_DROME;tr|A4V4S5|A4V4S5_DROME;sp|Q9Y1I2|VP33A_DROME;
LOCMI03103	0.00155666	2768	yes	tr|O16369|O16369_CAEEL;
LOCMI05068	0.001549	2783	yes	sp|P41848|SSP1A_CAEEL;
LOCMI16222	0.00154376	2794	yes	sp|O17624|C13B1_CAEEL;
LOCMI08791	0.00154129	2796	yes	sp|O15379|HDAC3_HUMAN;
LOCMI16796	0.00154017	2798	yes	sp|Q93594|NCBP2_CAEEL;
LOCMI13805	0.00153149	2816	yes	tr|H2L0A9|H2L0A9_CAEEL;tr|Q7YXH1|Q7YXH1_CAEEL;
LOCMI08611	0.0015274	2825	yes	tr|A0A0B4LIP5|A0A0B4LIP5_DROME;tr|Q7K137|Q7K137_DROME;tr|A0A0B4LHY5|A0A0B4LHY5_DROME;tr|A0A0B4LHS0|A0A0B4LHS0_DROME;
LOCMI03672	0.00152139	2830	yes	tr|Q9VGM2|Q9VGM2_DROME;tr|Q8INK3|Q8INK3_DROME;tr|Q8INK2|Q8INK2_DROME;
LOCMI12963	0.00151423	2836	yes	tr|D7SFK1|D7SFK1_CAEEL;
LOCMI00111	0.0014889	2862	yes	tr|V9HW74|V9HW74_HUMAN;sp|P09936|UCHL1_HUMAN;
LOCMI09025	0.00146444	2890	yes	tr|G5ECR3|G5ECR3_CAEEL;
LOCMI14659	0.00145782	2897	yes	tr|Q7KPV0|Q7KPV0_CAEEL;tr|V6CL61|V6CL61_CAEEL;
LOCMI06740	0.00144825	2913	yes	sp|P42771|CDN2A_HUMAN;tr|K7PML8|K7PML8_HUMAN;sp|P42772|CDN2B_HUMAN;tr|K7PPU3|K7PPU3_HUMAN;
LOCMI11848	0.00143891	2923	yes	sp|P32854|PEP12_YEAST;
LOCMI01203	0.00143055	2933	yes	sp|P38181|NU170_YEAST;
LOCMI12469	0.00142515	2940	yes	tr|M9PEL7|M9PEL7_DROME;sp|Q09024|IMPL2_DROME;
LOCMI15425	0.00141411	2952	yes	tr|M9PEL7|M9PEL7_DROME;sp|Q09024|IMPL2_DROME;
LOCMI16191	0.00141409	2953	yes	tr|Q9U1R5|Q9U1R5_CAEEL;
LOCMI15145	0.00141236	2955	yes	tr|Q7K049|Q7K049_DROME;
LOCMI04189	0.00140257	2966	yes	tr|G5EEL0|G5EEL0_CAEEL;tr|Q8I4H8|Q8I4H8_CAEEL;tr|Q9U3E2|Q9U3E2_CAEEL;
LOCMI08501	0.00138843	2991	yes	tr|G5ED24|G5ED24_CAEEL;tr|Q18420|Q18420_CAEEL;
LOCMI03069	0.00138409	2994	yes	tr|O45110|O45110_CAEEL;
LOCMI15433	0.00137881	3000	yes	sp|Q9VH08|SIR6_DROME;
LOCMI14771	0.00137806	3001	yes	tr|O45936|O45936_CAEEL;
LOCMI16011	0.00137134	3019	yes	sp|Q9Y194|SGPL_CAEEL;
LOCMI10183	0.00136716	3026	yes	tr|Q18258|Q18258_CAEEL;
LOCMI15847	0.00136521	3031	yes	sp|P32366|VA0D_YEAST;
LOCMI10606	0.00134939	3052	yes	tr|G5ECC9|G5ECC9_CAEEL;
LOCMI17227	0.00133813	3067	yes	tr|O16720|O16720_CAEEL;tr|Q86B39|Q86B39_CAEEL;
LOCMI03271	0.00132416	3088	yes	sp|Q17632|RRP44_CAEEL;
LOCMI07761	0.00132373	3090	yes	sp|Q23202|SBDS_CAEEL;
LOCMI12976	0.00130709	3114	yes	sp|P32345|PP4C_YEAST;
LOCMI15820	0.00129682	3128	yes	sp|O17953|DLDH_CAEEL;
LOCMI03076	0.00127764	3152	yes	sp|Q16665|HIF1A_HUMAN;tr|D0VY79|D0VY79_HUMAN;
LOCMI08050	0.00126515	3177	yes	tr|O01869|O01869_CAEEL;
LOCMI13789	0.0012432	3204	yes	sp|P32660|ATC5_YEAST;
LOCMI01466	0.00124215	3206	yes	tr|G5EBH7|G5EBH7_CAEEL;
LOCMI05520	0.00124114	3208	yes	sp|P07992|ERCC1_HUMAN;tr|A0A024R0Q6|A0A024R0Q6_HUMAN;sp|P07903|ERCC1_MOUSE;tr|E9PUM0|E9PUM0_MOUSE;
LOCMI12160	0.00124064	3209	yes	sp|Q12387|NAA25_YEAST;
LOCMI17149	0.00123563	3217	yes	tr|D7SFK1|D7SFK1_CAEEL;
LOCMI00260	0.00123325	3219	yes	sp|P42771|CDN2A_HUMAN;tr|K7PML8|K7PML8_HUMAN;sp|P42772|CDN2B_HUMAN;tr|K7PPU3|K7PPU3_HUMAN;
LOCMI16189	0.00122508	3236	yes	sp|O17624|C13B1_CAEEL;
LOCMI10980	0.00122292	3239	yes	tr|X2JAB9|X2JAB9_DROME;sp|O46037|VINC_DROME;
LOCMI01211	0.00121247	3249	yes	sp|P97478|COQ7_MOUSE;tr|Q3TYT1|Q3TYT1_MOUSE;sp|Q99807|COQ7_HUMAN;
LOCMI16861	0.00120099	3266	yes	tr|O61360|O61360_DROME;tr|O61361|O61361_DROME;
LOCMI08518	0.00119776	3273	yes	sp|V6CIV8|DUSL_CAEEL;
LOCMI09735	0.00119663	3274	yes	sp|P60983|GMFB_HUMAN;
LOCMI16491	0.00119581	3276	yes	sp|P41828|NHR23_CAEEL;
LOCMI16575	0.00118893	3287	yes	sp|P46995|SET2_YEAST;
LOCMI05868	0.00118636	3292	yes	sp|Q18221|SET2_CAEEL;
LOCMI14144	0.00117919	3306	yes	sp|Q9D1M4|MCA3_MOUSE;sp|O43324|MCA3_HUMAN;
LOCMI01949	0.00117802	3311	yes	tr|M9MSN3|M9MSN3_DROME;tr|A0A023GPM5|A0A023GPM5_DROME;tr|M9PH20|M9PH20_DROME;sp|Q09103|DGK2_DROME;tr|M9PHG3|M9PHG3_DROME;tr|M9MS31|M9MS31_DROME;tr|X2JEJ9|X2JEJ9_DROME;tr|X2JE67|X2JE67_DROME;
LOCMI06314	0.00117493	3317	yes	sp|Q86LG1|PPK28_DROME;
LOCMI03554	0.00117021	3327	yes	sp|P42771|CDN2A_HUMAN;tr|K7PML8|K7PML8_HUMAN;sp|P42772|CDN2B_HUMAN;tr|K7PPU3|K7PPU3_HUMAN;
LOCMI16154	0.00115788	3352	yes	sp|O17624|C13B1_CAEEL;
LOCMI16275	0.00115717	3353	yes	sp|P34227|PRX1_YEAST;
LOCMI13201	0.00114498	3381	yes	tr|Q9XUS4|Q9XUS4_CAEEL;tr|Q9XUS5|Q9XUS5_CAEEL;tr|Q9XUS6|Q9XUS6_CAEEL;tr|Q86D12|Q86D12_CAEEL;tr|Q69Z13|Q69Z13_CAEEL;tr|Q8WQE5|Q8WQE5_CAEEL;
LOCMI10229	0.00113914	3394	yes	tr|D7SFK1|D7SFK1_CAEEL;
LOCMI15997	0.00113221	3412	yes	tr|Q9W0M0|Q9W0M0_DROME;
LOCMI07298	0.00112639	3424	yes	tr|V9HWF8|V9HWF8_HUMAN;sp|Q15493|RGN_HUMAN;
LOCMI07731	0.00112565	3429	yes	sp|P53624|MA1A1_DROME;tr|Q8IRL4|Q8IRL4_DROME;tr|P90787|P90787_CAEEL;
LOCMI12009	0.00112397	3433	yes	tr|Q19519|Q19519_CAEEL;
LOCMI05766	0.00112107	3441	yes	sp|Q10428|2AD1_SCHPO;
LOCMI05111	0.00111556	3450	yes	tr|G5E899|G5E899_MOUSE;tr|A0A024QYT5|A0A024QYT5_HUMAN;sp|P05121|PAI1_HUMAN;
LOCMI10698	0.0011144	3453	yes	sp|P48996|DPY27_CAEEL;
LOCMI15878	0.00111346	3456	yes	sp|O17953|DLDH_CAEEL;
LOCMI13654	0.00111257	3458	yes	tr|D7SFK1|D7SFK1_CAEEL;
LOCMI17297	0.00110856	3464	yes	sp|Q95Y80|BET1_CAEEL;
LOCMI16830	0.00110044	3481	yes	tr|Q3UZF9|Q3UZF9_MOUSE;tr|Q3UHR1|Q3UHR1_MOUSE;
LOCMI01959	0.0010927	3501	yes	tr|A0A168H9W7|A0A168H9W7_CAEEL;tr|Q76NP4|Q76NP4_CAEEL;tr|Q86S28|Q86S28_CAEEL;tr|O61907|O61907_CAEEL;
LOCMI16314	0.00108151	3522	yes	sp|P51692|STA5B_HUMAN;sp|P42229|STA5A_HUMAN;tr|A8K6I5|A8K6I5_HUMAN;tr|K7EK35|K7EK35_HUMAN;tr|Q59GY7|Q59GY7_HUMAN;
LOCMI09055	0.00107537	3535	yes	sp|Q06706|ELP1_YEAST;
LOCMI15333	0.00107238	3542	yes	sp|P06400|RB_HUMAN;tr|A0A024RDV3|A0A024RDV3_HUMAN;
LOCMI08300	0.00106752	3554	yes	sp|P07170|KAD2_YEAST;
LOCMI05019	0.00105143	3586	yes	tr|Q21084|Q21084_CAEEL;
LOCMI17304	0.00105078	3587	yes	sp|Q18212|DX39B_CAEEL;
LOCMI15179	0.00104114	3613	yes	tr|N1NV19|N1NV19_CAEEL;sp|Q18297|TRPA1_CAEEL;
LOCMI02631	0.00103675	3621	yes	sp|Q9I7I7|SIRT2_DROME;tr|A0A0B4LHF9|A0A0B4LHF9_DROME;
LOCMI01185	0.00102996	3631	yes	sp|Q12289|CRC1_YEAST;
LOCMI05902	0.00100998	3670	yes	sp|P50880|RL3_CAEEL;tr|G5ECE5|G5ECE5_CAEEL;
LOCMI12563	0.00100459	3681	yes	tr|G3X9H5|G3X9H5_MOUSE;sp|P42858|HD_HUMAN;
LOCMI12014	0.00100384	3687	yes	tr|O18195|O18195_CAEEL;
LOCMI13330	0.000998296	3693	yes	sp|P37291|GLYC_YEAST;
LOCMI02935	0.000998232	3694	yes	tr|Q20068|Q20068_CAEEL;
LOCMI10558	0.000995967	3702	yes	sp|Q13888|TF2H2_HUMAN;
LOCMI15819	0.000977723	3736	yes	tr|H9G2T4|H9G2T4_CAEEL;tr|Q21032|Q21032_CAEEL;
LOCMI13873	0.000972548	3745	yes	sp|P29144|TPP2_HUMAN;tr|Q5VZU9|Q5VZU9_HUMAN;sp|Q64514|TPP2_MOUSE;
LOCMI13806	0.000966687	3749	yes	sp|P42338|PK3CB_HUMAN;tr|B4DZI3|B4DZI3_HUMAN;tr|B4DER4|B4DER4_HUMAN;
LOCMI13246	0.000963139	3756	yes	tr|Q9VW83|Q9VW83_DROME;tr|M9PD17|M9PD17_DROME;
LOCMI12211	0.000961867	3758	yes	tr|X5MBG4|X5MBG4_CAEEL;tr|X5LQ26|X5LQ26_CAEEL;tr|G5EE55|G5EE55_CAEEL;tr|G5EDM4|G5EDM4_CAEEL;tr|X5LVA5|X5LVA5_CAEEL;tr|G5EFP7|G5EFP7_CAEEL;tr|Q27GP2|Q27GP2_CAEEL;tr|I2HAI6|I2HAI6_CAEEL;tr|I2HAG6|I2HAG6_CAEEL;tr|G5EC64|G5EC64_CAEEL;
LOCMI01648	0.000952288	3779	yes	sp|Q80Z37|TOPRS_MOUSE;
LOCMI16518	0.000948508	3785	yes	tr|D2KUA6|D2KUA6_HUMAN;sp|P37231|PPARG_HUMAN;tr|M1VPI1|M1VPI1_MOUSE;tr|Q6GU14|Q6GU14_MOUSE;sp|P37238|PPARG_MOUSE;tr|F1D8S4|F1D8S4_HUMAN;sp|Q07869|PPARA_HUMAN;tr|E9PFX5|E9PFX5_HUMAN;tr|Q4W448|Q4W448_HUMAN;
LOCMI13161	0.000940668	3802	yes	tr|V9HWF8|V9HWF8_HUMAN;sp|Q15493|RGN_HUMAN;
LOCMI13648	0.000933439	3819	yes	tr|Q3TZI5|Q3TZI5_MOUSE;sp|P43247|MSH2_MOUSE;
LOCMI07901	0.000925465	3844	yes	sp|G5ED45|HYL1_CAEEL;tr|X5LX61|X5LX61_CAEEL;tr|X5LPS5|X5LPS5_CAEEL;
LOCMI15781	0.000922926	3849	yes	sp|P38433|ACE1_CAEEL;
LOCMI08087	0.000920463	3857	yes	sp|Q96ST3|SIN3A_HUMAN;
LOCMI14893	0.000916059	3868	yes	tr|H2L0A9|H2L0A9_CAEEL;tr|Q7YXH1|Q7YXH1_CAEEL;
LOCMI02241	0.000909224	3880	yes	sp|P33298|PRS6B_YEAST;
LOCMI17070	0.000908802	3882	yes	tr|U4PRH5|U4PRH5_CAEEL;
LOCMI05378	0.000904598	3892	yes	sp|Q9U298|ACH8_CAEEL;
LOCMI07451	0.000900132	3904	yes	sp|P18900|COQ1_YEAST;
LOCMI16039	0.000896498	3914	yes	sp|Q9P7X0|DHSD_SCHPO;
LOCMI07270	0.000895707	3915	yes	tr|Q9VZX9|Q9VZX9_DROME;
LOCMI15983	0.000879289	3956	yes	sp|Q02896|YDC1_YEAST;sp|P38298|YPC1_YEAST;
LOCMI05032	0.000874998	3964	yes	sp|P27694|RFA1_HUMAN;
LOCMI11507	0.000874335	3966	yes	tr|A0A061ACP3|A0A061ACP3_CAEEL;sp|Q23541|KDM5_CAEEL;
LOCMI08842	0.000870844	3972	yes	tr|Q7KSF5|Q7KSF5_DROME;tr|Q9VEN5|Q9VEN5_DROME;
LOCMI05746	0.000870614	3973	yes	sp|Q9VCX1|RGS_DROME;tr|D5A7N8|D5A7N8_DROME;tr|Q9VCX2|Q9VCX2_DROME;tr|Q8IN00|Q8IN00_DROME;tr|A0A0B4K7N2|A0A0B4K7N2_DROME;
LOCMI10761	0.000858629	3999	yes	sp|P35354|PGH2_HUMAN;
LOCMI06848	0.000855753	4003	yes	sp|Q21215|GBLP_CAEEL;
LOCMI16391	0.000855092	4006	yes	sp|P53197|CDH1_YEAST;
LOCMI12462	0.000852227	4015	yes	sp|G5EBZ4|LE418_CAEEL;
LOCMI11582	0.000848218	4028	yes	sp|P51485|ARRB_CAEEL;
LOCMI07146	0.000847382	4031	yes	sp|P38191|MOH1_YEAST;
LOCMI16835	0.000846759	4035	yes	tr|G5ECR3|G5ECR3_CAEEL;
LOCMI07369	0.00083971	4044	yes	sp|O62431|SYQ_CAEEL;tr|D3YT95|D3YT95_CAEEL;
LOCMI17133	0.000839349	4047	yes	sp|P53909|ADE_YEAST;
LOCMI02772	0.000836433	4053	yes	tr|X5MBG4|X5MBG4_CAEEL;tr|X5LQ26|X5LQ26_CAEEL;tr|G5EE55|G5EE55_CAEEL;tr|G5EDM4|G5EDM4_CAEEL;tr|X5LVA5|X5LVA5_CAEEL;tr|G5EFP7|G5EFP7_CAEEL;tr|Q27GP2|Q27GP2_CAEEL;tr|I2HAI6|I2HAI6_CAEEL;tr|I2HAG6|I2HAG6_CAEEL;tr|G5EC64|G5EC64_CAEEL;
LOCMI01329	0.000835572	4055	yes	tr|A0A131MBC5|A0A131MBC5_CAEEL;tr|A0A131MBW2|A0A131MBW2_CAEEL;tr|A0A131MBY3|A0A131MBY3_CAEEL;tr|A0A131MBZ3|A0A131MBZ3_CAEEL;tr|A0A131MCT0|A0A131MCT0_CAEEL;tr|A7LPI2|A7LPI2_CAEEL;tr|A0A131MD98|A0A131MD98_CAEEL;tr|A0A131MBE2|A0A131MBE2_CAEEL;sp|Q94071|LIPB_CAEEL;tr|A0A131MBW4|A0A131MBW4_CAEEL;tr|A0A131MBV4|A0A131MBV4_CAEEL;tr|A0A131MDJ4|A0A131MDJ4_CAEEL;tr|A0A131MDA8|A0A131MDA8_CAEEL;tr|A0A131MDI4|…
LOCMI06478	0.000833796	4065	yes	tr|A0A0B4KFE5|A0A0B4KFE5_DROME;sp|Q04448|MTDC_DROME;
LOCMI04119	0.000827329	4085	yes	tr|Q9VCW6|Q9VCW6_DROME;
LOCMI09177	0.000824792	4090	yes	sp|P32805|FZF1_YEAST;
LOCMI12236	0.000823753	4092	yes	sp|P32745|SSR3_HUMAN;
LOCMI08556	0.000822723	4094	yes	tr|M9PBX0|M9PBX0_DROME;sp|P42003|MAD_DROME;
LOCMI13975	0.000815817	4107	yes	tr|A0A0B4KGB9|A0A0B4KGB9_DROME;sp|Q9VDW3|DMDB_DROME;sp|Q0KI50|DMDD_DROME;sp|Q7YU29|DMDE_DROME;tr|A0A0B4KHE2|A0A0B4KHE2_DROME;
LOCMI16044	0.000813618	4112	yes	tr|Q21233|Q21233_CAEEL;
LOCMI13513	0.000813328	4113	yes	sp|P48563|MON2_YEAST;
LOCMI16752	0.000810359	4120	yes	tr|Q3UZF9|Q3UZF9_MOUSE;tr|Q3UHR1|Q3UHR1_MOUSE;
LOCMI05517	0.000808525	4126	yes	tr|O17869|O17869_CAEEL;
LOCMI13876	0.000793844	4148	yes	sp|A8WFJ9|ETS4_CAEEL;
LOCMI07489	0.000778317	4187	yes	sp|Q86LG1|PPK28_DROME;
LOCMI04805	0.000778204	4188	yes	sp|P14743|NMT_YEAST;
LOCMI12038	0.000777017	4191	yes	sp|P11087|CO1A1_MOUSE;
LOCMI00224	0.000767108	4214	yes	sp|P53909|ADE_YEAST;
LOCMI12625	0.000766124	4218	yes	sp|Q18245|YC27B_CAEEL;
LOCMI02499	0.000763361	4227	yes	tr|Q7K010|Q7K010_DROME;
LOCMI07531	0.00076255	4235	yes	sp|P39702|VPS8_YEAST;
LOCMI08840	0.000761436	4240	yes	tr|Q7K010|Q7K010_DROME;
LOCMI13889	0.000751665	4272	yes	sp|P41817|CUP9_YEAST;sp|P53147|TOS8_YEAST;
LOCMI07054	0.000744941	4293	yes	sp|Q03611|CNG_CAEEL;
LOCMI16416	0.000736959	4316	yes	sp|Q01094|E2F1_HUMAN;
LOCMI07887	0.000736654	4317	yes	tr|V9HWJ1|V9HWJ1_HUMAN;sp|P48637|GSHB_HUMAN;
LOCMI15981	0.00073385	4324	yes	tr|Q23098|Q23098_CAEEL;
LOCMI06204	0.000733325	4326	yes	tr|G5ECR3|G5ECR3_CAEEL;
LOCMI16016	0.000727281	4345	yes	tr|Q8MLS2|Q8MLS2_DROME;
LOCMI16553	0.000726778	4349	yes	sp|P32805|FZF1_YEAST;
LOCMI11451	0.000723536	4357	yes	sp|P39968|VAC8_YEAST;
LOCMI11457	0.000722839	4362	yes	sp|O16785|PARV_CAEEL;
LOCMI04247	0.000719505	4375	yes	tr|Q17577|Q17577_CAEEL;
LOCMI16400	0.00071445	4393	yes	sp|P03372|ESR1_HUMAN;tr|G4XH65|G4XH65_HUMAN;tr|A8KAF4|A8KAF4_HUMAN;tr|A0A125SXW3|A0A125SXW3_HUMAN;
LOCMI14270	0.000711829	4399	yes	sp|Q19542|DYHC2_CAEEL;
LOCMI09034	0.000710789	4403	yes	sp|Q00613|HSF1_HUMAN;
LOCMI05265	0.00070816	4414	yes	sp|O94761|RECQ4_HUMAN;
LOCMI10416	0.000708077	4415	yes	sp|Q12395|DCN1_YEAST;
LOCMI07321	0.000707444	4420	yes	tr|O45781|O45781_CAEEL;
LOCMI10450	0.000701561	4431	yes	tr|H2KY90|H2KY90_CAEEL;tr|Q95ZZ6|Q95ZZ6_CAEEL;
LOCMI05788	0.000698269	4441	yes	sp|P23025|XPA_HUMAN;sp|Q64267|XPA_MOUSE;
LOCMI07558	0.000696602	4447	yes	tr|Q9VPB9|Q9VPB9_DROME;
LOCMI07245	0.000696081	4448	yes	tr|A0A0K3ARD5|A0A0K3ARD5_CAEEL;tr|A0A0K3AWQ2|A0A0K3AWQ2_CAEEL;
LOCMI05708	0.000690754	4464	yes	sp|Q12255|NYV1_YEAST;
LOCMI10881	0.000688301	4473	yes	tr|D3YT55|D3YT55_CAEEL;sp|Q20970|SYMC_CAEEL;
LOCMI14556	0.000686019	4479	yes	sp|Q09535|PCH2_CAEEL;
LOCMI04972	0.000684886	4486	yes	sp|Q24400|MLP2_DROME;tr|A4V2J1|A4V2J1_DROME;
LOCMI07368	0.000684458	4490	yes	tr|Q21436|Q21436_CAEEL;
LOCMI15009	0.000682963	4492	yes	tr|Q09408|Q09408_CAEEL;
LOCMI08715	0.000676575	4518	yes	tr|Q9N3C7|Q9N3C7_CAEEL;
LOCMI06091	0.000672665	4531	yes	tr|G5EFX8|G5EFX8_CAEEL;
LOCMI15974	0.000656943	4570	yes	sp|P38715|GRE3_YEAST;
LOCMI06778	0.000656731	4571	yes	sp|P42771|CDN2A_HUMAN;tr|K7PML8|K7PML8_HUMAN;sp|P42772|CDN2B_HUMAN;tr|K7PPU3|K7PPU3_HUMAN;
LOCMI10305	0.000653826	4581	yes	sp|P24869|CG22_YEAST;sp|P24868|CG21_YEAST;
LOCMI16253	0.000653715	4582	yes	sp|P35354|PGH2_HUMAN;
LOCMI07747	0.0006519	4592	yes	sp|P25932|ESCA_DROME;tr|H9ZJM4|H9ZJM4_DROME;
LOCMI03230	0.000650166	4603	yes	sp|P42170|RIR2_CAEEL;
LOCMI11252	0.000648978	4609	yes	tr|Q95PX7|Q95PX7_CAEEL;tr|Q95PX8|Q95PX8_CAEEL;tr|Q95PX9|Q95PX9_CAEEL;tr|Q86MP0|Q86MP0_CAEEL;
LOCMI11291	0.000624459	4667	yes	sp|P14743|NMT_YEAST;
LOCMI16582	0.00061987	4679	yes	tr|M9PFM9|M9PFM9_DROME;tr|O61362|O61362_DROME;tr|M9PCY3|M9PCY3_DROME;tr|M9PD94|M9PD94_DROME;tr|Q8MRK4|Q8MRK4_DROME;
LOCMI07381	0.000618768	4682	yes	sp|P27614|CBPS_YEAST;
LOCMI08132	0.000605952	4722	yes	sp|Q8C570|RAE1L_MOUSE;sp|P78406|RAE1L_HUMAN;
LOCMI09313	0.000593869	4774	yes	sp|Q21219|PEPT1_CAEEL;
LOCMI12056	0.000582309	4811	yes	tr|D3YT61|D3YT61_CAEEL;sp|P42573|CED3_CAEEL;
LOCMI16412	0.000581857	4816	yes	sp|O17237|MELT_CAEEL;
LOCMI16386	0.000576806	4837	yes	tr|Q95XU3|Q95XU3_CAEEL;tr|Q9N2Z7|Q9N2Z7_CAEEL;tr|V6CLY4|V6CLY4_CAEEL;tr|V6CJJ8|V6CJJ8_CAEEL;
LOCMI04835	0.000574942	4839	yes	sp|P33420|NIP80_YEAST;
LOCMI16483	0.000574166	4840	yes	sp|G5EFQ0|GCY18_CAEEL;
LOCMI09498	0.000573778	4842	yes	tr|A0A061AD13|A0A061AD13_CAEEL;tr|Q8I4B4|Q8I4B4_CAEEL;tr|B3GWC3|B3GWC3_CAEEL;tr|G5EE09|G5EE09_CAEEL;tr|Q9U1P4|Q9U1P4_CAEEL;
LOCMI12287	0.000572417	4846	yes	sp|O01901|WASC3_CAEEL;
LOCMI09994	0.000571661	4850	yes	sp|Q08230|SDHF2_YEAST;
LOCMI01267	0.000570049	4853	yes	tr|H2KYN5|H2KYN5_CAEEL;tr|O16466|O16466_CAEEL;
LOCMI14520	0.00056745	4861	yes	tr|O01879|O01879_CAEEL;
LOCMI04152	0.000566827	4866	yes	tr|A1Z991|A1Z991_DROME;
LOCMI11951	0.000562982	4879	yes	tr|H2KYB8|H2KYB8_CAEEL;tr|Q8MXG5|Q8MXG5_CAEEL;
LOCMI12004	0.000562976	4880	yes	sp|P18962|DAP2_YEAST;
LOCMI13153	0.000559114	4889	yes	sp|P22516|CHL1_YEAST;
LOCMI14103	0.000558036	4895	yes	sp|P19447|ERCC3_HUMAN;tr|G3V1S1|G3V1S1_HUMAN;tr|B3KRG2|B3KRG2_HUMAN;tr|B3KTH1|B3KTH1_HUMAN;
LOCMI10608	0.000549803	4925	yes	tr|A0A087WW63|A0A087WW63_HUMAN;tr|A0A1B0GVQ9|A0A1B0GVQ9_HUMAN;tr|B5TYJ1|B5TYJ1_HUMAN;sp|O00555|CAC1A_HUMAN;tr|Q9NS89|Q9NS89_HUMAN;
LOCMI05179	0.000544301	4945	yes	tr|D7SFK1|D7SFK1_CAEEL;
LOCMI11034	0.00054369	4950	yes	tr|Q9W0X3|Q9W0X3_DROME;tr|A0A0B4LHN1|A0A0B4LHN1_DROME;
LOCMI04759	0.00054273	4953	yes	sp|G5EGK6|DIN1_CAEEL;
LOCMI01975	0.000534553	4989	yes	sp|P53250|TWF1_YEAST;
LOCMI07268	0.000533147	4992	yes	sp|P32829|MRE11_YEAST;
LOCMI00969	0.00051369	5067	yes	sp|P24785|MLE_DROME;
LOCMI13312	0.000510089	5083	yes	sp|Q18245|YC27B_CAEEL;
LOCMI10571	0.000509354	5088	yes	sp|P25297|PHO84_YEAST;
LOCMI16281	0.000506718	5097	yes	sp|P21672|RIR3_YEAST;
LOCMI14550	0.000506087	5103	yes	tr|O16929|O16929_CAEEL;
LOCMI16192	0.00050578	5105	yes	tr|Q9U1R5|Q9U1R5_CAEEL;
LOCMI03714	0.000503047	5119	yes	tr|I2HAJ7|I2HAJ7_CAEEL;tr|Q18291|Q18291_CAEEL;tr|I2HAJ6|I2HAJ6_CAEEL;tr|A7UQ09|A7UQ09_CAEEL;
LOCMI04705	0.000500999	5127	yes	tr|Q9VZX7|Q9VZX7_DROME;
LOCMI03630	0.000500693	5129	yes	tr|Q7JY94|Q7JY94_DROME;tr|A1ZBA9|A1ZBA9_DROME;
LOCMI16019	0.000497766	5144	yes	sp|G5EC84|CGT2_CAEEL;
LOCMI14187	0.000496945	5155	yes	sp|P42837|FIG4_YEAST;
LOCMI06445	0.000494725	5165	yes	sp|P38962|TVP23_YEAST;
LOCMI10102	0.000487836	5193	yes	sp|Q06563|SYM1_YEAST;
LOCMI09127	0.00048774	5194	yes	sp|P25343|RV161_YEAST;
LOCMI09212	0.000486799	5198	yes	tr|Q6A586|Q6A586_CAEEL;
LOCMI12950	0.000476551	5234	yes	sp|O15120|PLCB_HUMAN;tr|A0A024R8I7|A0A024R8I7_HUMAN;tr|A0A024R8F9|A0A024R8F9_HUMAN;
LOCMI03395	0.000469698	5266	yes	tr|Q17577|Q17577_CAEEL;
LOCMI04421	0.000463996	5296	yes	sp|P13433|RPOM_YEAST;
LOCMI00227	0.000463134	5299	yes	sp|P32048|SYKM_YEAST;
LOCMI05812	0.000461539	5303	yes	tr|H2KYP7|H2KYP7_CAEEL;tr|Q86NC9|Q86NC9_CAEEL;tr|H2KYP8|H2KYP8_CAEEL;
LOCMI16118	0.000459709	5308	yes	sp|Q20595|CTBP1_CAEEL;
LOCMI12252	0.000454768	5335	yes	sp|Q19345|NHR25_CAEEL;
LOCMI15489	0.000453442	5338	yes	tr|Q9XUS4|Q9XUS4_CAEEL;tr|Q9XUS5|Q9XUS5_CAEEL;tr|Q9XUS6|Q9XUS6_CAEEL;tr|Q86D12|Q86D12_CAEEL;tr|Q69Z13|Q69Z13_CAEEL;tr|Q8WQE5|Q8WQE5_CAEEL;
LOCMI02937	0.000450979	5347	yes	tr|Q22623|Q22623_CAEEL;
LOCMI02875	0.000450073	5351	yes	sp|O15297|PPM1D_HUMAN;tr|A0A0S2Z4M2|A0A0S2Z4M2_HUMAN;tr|Q3TZJ9|Q3TZJ9_MOUSE;sp|Q9QZ67|PPM1D_MOUSE;tr|Q80WV2|Q80WV2_MOUSE;
LOCMI17281	0.000447034	5365	yes	sp|O01510|SMG1_CAEEL;
LOCMI05161	0.000446974	5366	yes	sp|P46499|YLX3_CAEEL;
LOCMI16158	0.000441798	5390	yes	sp|O17624|C13B1_CAEEL;
LOCMI06071	0.000439198	5397	yes	sp|P40515|FIS1_YEAST;
LOCMI15476	0.000435873	5413	yes	sp|P38326|SWC5_YEAST;
LOCMI05665	0.000433996	5421	yes	sp|Q14191|WRN_HUMAN;
LOCMI04967	0.000421798	5471	yes	sp|P27641|XRCC5_MOUSE;sp|P13010|XRCC5_HUMAN;
LOCMI16521	0.000419813	5481	yes	sp|P15923|TFE2_HUMAN;tr|X6REB3|X6REB3_HUMAN;tr|A0A0A0MRB7|A0A0A0MRB7_HUMAN;
LOCMI16510	0.000419062	5484	yes	tr|A0A0R4J0U3|A0A0R4J0U3_MOUSE;sp|O54943|PER2_MOUSE;tr|Q3TW41|Q3TW41_MOUSE;
LOCMI11997	0.000413115	5505	yes	sp|Q9H040|SPRTN_HUMAN;tr|A0A024R3U2|A0A024R3U2_HUMAN;
LOCMI17164	0.000407448	5524	yes	sp|Q9VBV3|TAKT_DROME;tr|A0A0B4LHM9|A0A0B4LHM9_DROME;
LOCMI12922	0.00040564	5533	yes	tr|Q7K4D1|Q7K4D1_DROME;
LOCMI11213	0.000405063	5536	yes	sp|P46499|YLX3_CAEEL;
LOCMI10786	0.000404267	5543	yes	sp|Q02908|ELP3_YEAST;
LOCMI05090	0.000404165	5544	yes	sp|P32805|FZF1_YEAST;
LOCMI13026	0.000399969	5566	yes	sp|Q22830|OSM1_CAEEL;
LOCMI16389	0.000395817	5590	yes	sp|P97310|MCM2_MOUSE;
LOCMI15804	0.000382436	5647	yes	tr|Q9TZ33|Q9TZ33_CAEEL;
LOCMI16756	0.000381764	5651	yes	sp|Q02336|ADA2_YEAST;
LOCMI16265	0.000377284	5673	yes	sp|P36969|GPX4_HUMAN;tr|Q6PI42|Q6PI42_HUMAN;sp|O70325|GPX4_MOUSE;tr|Q76LV0|Q76LV0_MOUSE;
LOCMI11760	0.00037586	5678	yes	sp|P38798|NMD2_YEAST;
LOCMI03024	0.000374302	5683	yes	tr|A8K4Q3|A8K4Q3_HUMAN;sp|P0DP91|ERPG3_HUMAN;
LOCMI13468	0.000374293	5684	yes	tr|V6CLN5|V6CLN5_CAEEL;tr|V6CJA9|V6CJA9_CAEEL;tr|V6CKG1|V6CKG1_CAEEL;tr|V6CLT5|V6CLT5_CAEEL;tr|V6CLS4|V6CLS4_CAEEL;
LOCMI12869	0.000371487	5697	yes	sp|Q12931|TRAP1_HUMAN;tr|A0A140VJY2|A0A140VJY2_HUMAN;tr|Q53FS6|Q53FS6_HUMAN;
LOCMI04423	0.000362619	5737	yes	sp|Q8WTM6|ARPC2_CAEEL;
LOCMI05628	0.000362028	5742	yes	tr|Q93641|Q93641_CAEEL;
LOCMI06251	0.000361021	5746	yes	sp|Q08773|ISW2_YEAST;sp|P38144|ISW1_YEAST;
LOCMI10345	0.000359878	5757	yes	sp|P38696|ARP1_YEAST;
LOCMI05718	0.000357936	5765	yes	sp|P32805|FZF1_YEAST;
LOCMI04978	0.000357642	5771	yes	sp|P39984|HAT2_YEAST;
LOCMI04521	0.000351505	5807	yes	sp|P54861|DNM1_YEAST;
LOCMI01255	0.000350291	5810	yes	sp|P46499|YLX3_CAEEL;
LOCMI01144	0.000346075	5831	yes	sp|P46499|YLX3_CAEEL;
LOCMI16149	0.000344388	5837	yes	sp|O17624|C13B1_CAEEL;
LOCMI15815	0.000340314	5850	yes	sp|P00331|ADH2_YEAST;sp|P00330|ADH1_YEAST;
LOCMI04188	0.000337262	5868	yes	sp|P39101|CAJ1_YEAST;
LOCMI13011	0.000333028	5881	yes	tr|D7SFK1|D7SFK1_CAEEL;
LOCMI14077	0.000331926	5888	yes	sp|Q9NG98|TOP3A_DROME;
LOCMI08169	0.000330938	5895	yes	tr|N1NV19|N1NV19_CAEEL;sp|Q18297|TRPA1_CAEEL;
LOCMI16258	0.000326238	5924	yes	sp|P36969|GPX4_HUMAN;tr|Q6PI42|Q6PI42_HUMAN;sp|O70325|GPX4_MOUSE;tr|Q76LV0|Q76LV0_MOUSE;
LOCMI13337	0.000326029	5927	yes	sp|P05549|AP2A_HUMAN;
LOCMI15896	0.000324693	5934	yes	sp|P46367|ALDH4_YEAST;sp|P54115|ALDH6_YEAST;
LOCMI04747	0.000323544	5942	yes	sp|P53070|MTO1_YEAST;
LOCMI09894	0.000322723	5945	yes	sp|P42771|CDN2A_HUMAN;tr|K7PML8|K7PML8_HUMAN;sp|P42772|CDN2B_HUMAN;tr|K7PPU3|K7PPU3_HUMAN;
LOCMI08798	0.000320245	5962	yes	sp|Q9P7L5|OAT_SCHPO;
LOCMI06191	0.000316293	5993	yes	sp|Q8BPB5|FBLN3_MOUSE;tr|A0A0S2Z4F1|A0A0S2Z4F1_HUMAN;sp|Q12805|FBLN3_HUMAN;tr|B2R6M6|B2R6M6_HUMAN;tr|A0A0S2Z3V1|A0A0S2Z3V1_HUMAN;
LOCMI09819	0.000312932	6009	yes	sp|P46499|YLX3_CAEEL;
LOCMI15458	0.000310607	6018	yes	tr|Q19878|Q19878_CAEEL;
LOCMI16208	0.000308094	6031	yes	sp|O17624|C13B1_CAEEL;
LOCMI07087	0.000307285	6037	yes	sp|G5ECL2|SYNJ_CAEEL;
LOCMI08263	0.000304387	6054	yes	sp|Q17963|WDR51_CAEEL;
LOCMI16813	0.000301535	6068	yes	tr|Q3UZF9|Q3UZF9_MOUSE;tr|Q3UHR1|Q3UHR1_MOUSE;
LOCMI04556	0.00030021	6074	yes	sp|P41832|BNI1_YEAST;
LOCMI10211	0.000299646	6079	yes	tr|I2HAJ7|I2HAJ7_CAEEL;tr|Q18291|Q18291_CAEEL;tr|I2HAJ6|I2HAJ6_CAEEL;tr|A7UQ09|A7UQ09_CAEEL;
LOCMI11096	0.00029573	6098	yes	tr|M9PEL7|M9PEL7_DROME;sp|Q09024|IMPL2_DROME;
LOCMI10852	0.000295185	6102	yes	tr|Q18994|Q18994_CAEEL;
LOCMI00084	0.000293361	6113	yes	sp|P69771|DID2_YEAST;
LOCMI07847	0.00029294	6116	yes	tr|B7Z2C7|B7Z2C7_HUMAN;sp|O95622|ADCY5_HUMAN;sp|P84309|ADCY5_MOUSE;tr|B3KWA8|B3KWA8_HUMAN;tr|M9PEL4|M9PEL4_DROME;tr|M9PH52|M9PH52_DROME;sp|P32870|CYA1_DROME;tr|M9NF51|M9NF51_DROME;
LOCMI13457	0.000292609	6119	yes	sp|P40692|MLH1_HUMAN;tr|A0A024R2S9|A0A024R2S9_HUMAN;tr|Q59EG3|Q59EG3_HUMAN;
LOCMI17066	0.00029201	6120	yes	sp|P34313|BUD31_CAEEL;
LOCMI13613	0.000290938	6122	yes	sp|P40367|GPI7_YEAST;
LOCMI15034	0.000286056	6148	yes	sp|P33775|PMT1_YEAST;sp|P52867|PMT5_YEAST;
LOCMI14218	0.000283745	6158	yes	sp|Q03468|ERCC6_HUMAN;tr|Q59FF6|Q59FF6_HUMAN;
LOCMI15537	0.000282675	6169	yes	sp|Q14494|NF2L1_HUMAN;tr|Q8NF22|Q8NF22_HUMAN;tr|J9JIE5|J9JIE5_HUMAN;sp|Q16236|NF2L2_HUMAN;
LOCMI07431	0.000281036	6175	yes	sp|P38798|NMD2_YEAST;
LOCMI16549	0.000279354	6186	yes	sp|Q93594|NCBP2_CAEEL;
LOCMI15711	0.000278055	6195	yes	sp|P23202|URE2_YEAST;
LOCMI05388	0.000273905	6226	yes	sp|Q99J83|ATG5_MOUSE;
LOCMI15697	0.000269167	6251	yes	sp|P41043|GSTS1_DROME;tr|A4UZL5|A4UZL5_DROME;tr|A0A0B4KFT5|A0A0B4KFT5_DROME;
LOCMI15473	0.000268962	6253	yes	sp|P07347|ARD1_YEAST;
LOCMI08790	0.000268159	6260	yes	sp|Q22712|MTMR3_CAEEL;
LOCMI15255	0.00026552	6273	yes	tr|Q9VDU7|Q9VDU7_DROME;
LOCMI05121	0.000264023	6278	yes	tr|A0A087WT22|A0A087WT22_HUMAN;tr|A0A087WXZ1|A0A087WXZ1_HUMAN;tr|A0A087X1Q1|A0A087X1Q1_HUMAN;tr|H2EHT1|H2EHT1_HUMAN;tr|K7PPA8|K7PPA8_HUMAN;sp|P04637|P53_HUMAN;sp|P02340|P53_MOUSE;tr|Q549C9|Q549C9_MOUSE;tr|Q80ZA1|Q80ZA1_MOUSE;tr|Q3UGQ1|Q3UGQ1_MOUSE;tr|Q53GA5|Q53GA5_HUMAN;tr|A0A141PNN4|A0A141PNN4_HUMAN;
LOCMI02526	0.000262121	6297	yes	tr|H2L0A9|H2L0A9_CAEEL;tr|Q7YXH1|Q7YXH1_CAEEL;
LOCMI15356	0.000258134	6329	yes	sp|P39730|IF2P_YEAST;
LOCMI07022	0.000252667	6366	yes	tr|Q94252|Q94252_CAEEL;tr|A0A0K3AUZ3|A0A0K3AUZ3_CAEEL;
LOCMI11511	0.000246737	6408	yes	sp|Q15648|MED1_HUMAN;
LOCMI17155	0.000246114	6415	yes	tr|A0A140VKD3|A0A140VKD3_HUMAN;sp|O00327|BMAL1_HUMAN;tr|B2RCL8|B2RCL8_HUMAN;tr|Q3UHZ2|Q3UHZ2_MOUSE;tr|A0A1B0GS77|A0A1B0GS77_MOUSE;sp|Q9WTL8|BMAL1_MOUSE;
LOCMI07075	0.000244243	6424	yes	sp|P16885|PLCG2_HUMAN;
LOCMI03198	0.000244239	6425	yes	sp|P33760|PEX6_YEAST;
LOCMI05641	0.000241693	6440	yes	tr|G5EBW2|G5EBW2_CAEEL;
LOCMI16363	0.000240458	6446	yes	tr|F5H1T4|F5H1T4_HUMAN;tr|J3QLU9|J3QLU9_HUMAN;tr|E7BSV0|E7BSV0_HUMAN;
LOCMI11772	0.000235347	6472	yes	sp|P18962|DAP2_YEAST;
LOCMI00600	0.00023439	6480	yes	sp|Q19722|SYNC_CAEEL;
LOCMI14123	0.0002343	6482	yes	sp|Q94517|HDAC1_DROME;
LOCMI11823	0.0002331	6491	yes	tr|G5EGF0|G5EGF0_CAEEL;
LOCMI14961	0.000231778	6503	yes	sp|Q04179|URH1_YEAST;
LOCMI07266	0.000231678	6504	yes	tr|Q7JL62|Q7JL62_CAEEL;tr|E0AHC6|E0AHC6_CAEEL;tr|Q7JL61|Q7JL61_CAEEL;tr|E0AHC3|E0AHC3_CAEEL;tr|E0AHC4|E0AHC4_CAEEL;
LOCMI11293	0.000225925	6537	yes	sp|Q18245|YC27B_CAEEL;
LOCMI16665	0.000225081	6541	yes	sp|P32805|FZF1_YEAST;
LOCMI07021	0.000224887	6543	yes	sp|Q9UEF7|KLOT_HUMAN;sp|O35082|KLOT_MOUSE;
LOCMI11366	0.000224675	6544	yes	sp|Q08777|MCH5_YEAST;
LOCMI16784	0.000222357	6561	yes	sp|P32805|FZF1_YEAST;
LOCMI14066	0.000222304	6563	yes	sp|Q23593|INX8_CAEEL;tr|Q23594|Q23594_CAEEL;
LOCMI14642	0.00021858	6584	yes	sp|P09119|CDC6_YEAST;
LOCMI11814	0.00021758	6593	yes	tr|Q94252|Q94252_CAEEL;tr|A0A0K3AUZ3|A0A0K3AUZ3_CAEEL;
LOCMI15710	0.000213148	6617	yes	sp|P23202|URE2_YEAST;
LOCMI13980	0.000212641	6621	yes	sp|P11531|DMD_MOUSE;sp|Q9VDW6|DMDA_DROME;
LOCMI07137	0.000211348	6629	yes	tr|G1K0W2|G1K0W2_CAEEL;
LOCMI16126	0.000211258	6631	yes	tr|Q9U1R5|Q9U1R5_CAEEL;
LOCMI06190	0.000209799	6641	yes	sp|Q8BPB5|FBLN3_MOUSE;tr|A0A0S2Z4F1|A0A0S2Z4F1_HUMAN;sp|Q12805|FBLN3_HUMAN;tr|B2R6M6|B2R6M6_HUMAN;tr|A0A0S2Z3V1|A0A0S2Z3V1_HUMAN;
LOCMI10500	0.000208078	6664	yes	tr|Q22768|Q22768_CAEEL;
LOCMI01412	0.000207922	6667	yes	sp|P78527|PRKDC_HUMAN;
LOCMI16329	0.000207843	6668	yes	sp|P29594|CASP2_MOUSE;
LOCMI14094	0.000205512	6683	yes	sp|P39010|AKR1_YEAST;
LOCMI16257	0.000204526	6688	yes	sp|P35354|PGH2_HUMAN;
LOCMI11420	0.000199231	6717	yes	sp|P20154|LIN11_CAEEL;
LOCMI16280	0.000198209	6725	yes	tr|A0A0B4KEP0|A0A0B4KEP0_DROME;sp|Q7K0S9|GLIS2_DROME;
LOCMI04445	0.000197731	6728	yes	sp|Q03833|GIS1_YEAST;
LOCMI04050	0.000196148	6737	yes	sp|P22543|VPS34_YEAST;
LOCMI07891	0.000194141	6750	yes	sp|G5EG38|CDC16_CAEEL;
LOCMI09934	0.000186952	6805	yes	sp|Q92889|XPF_HUMAN;tr|A0A1W1GSK9|A0A1W1GSK9_HUMAN;sp|Q9QZD4|XPF_MOUSE;tr|B4DXD8|B4DXD8_HUMAN;tr|Q3UEU6|Q3UEU6_MOUSE;
LOCMI00315	0.000185596	6816	yes	sp|P38179|ALG3_YEAST;
LOCMI14763	0.00018455	6824	yes	tr|B1GRL4|B1GRL4_CAEEL;tr|Q9UAQ3|Q9UAQ3_CAEEL;
LOCMI08415	0.000182764	6838	yes	tr|M9PEL7|M9PEL7_DROME;sp|Q09024|IMPL2_DROME;
LOCMI06285	0.000182507	6841	yes	sp|Q19825|SYRC_CAEEL;tr|Q65ZK0|Q65ZK0_CAEEL;
LOCMI05360	0.000181454	6848	yes	tr|A0A0K3ASC5|A0A0K3ASC5_CAEEL;sp|Q9N5D6|UNC62_CAEEL;
LOCMI04987	0.000179329	6862	yes	tr|Q94252|Q94252_CAEEL;tr|A0A0K3AUZ3|A0A0K3AUZ3_CAEEL;
LOCMI13343	0.000176938	6881	yes	tr|X2JAU0|X2JAU0_DROME;sp|P11584|ITBX_DROME;tr|X2JE30|X2JE30_DROME;
LOCMI07463	0.000176211	6886	yes	tr|B7ZKN7|B7ZKN7_HUMAN;sp|P54132|BLM_HUMAN;tr|H0YNU5|H0YNU5_HUMAN;
LOCMI08508	0.000175164	6891	yes	tr|A0A024R540|A0A024R540_HUMAN;sp|Q96G97|BSCL2_HUMAN;tr|A0A024R549|A0A024R549_HUMAN;
LOCMI05499	0.000172292	6917	yes	tr|Q18946|Q18946_CAEEL;
LOCMI01729	0.000169251	6940	yes	sp|P38753|HSE1_YEAST;
LOCMI16166	0.000167768	6950	yes	sp|O17624|C13B1_CAEEL;
LOCMI16237	0.00016484	6971	yes	sp|O17624|C13B1_CAEEL;
LOCMI01802	0.000163013	6985	yes	sp|P42771|CDN2A_HUMAN;tr|K7PML8|K7PML8_HUMAN;sp|P42772|CDN2B_HUMAN;tr|K7PPU3|K7PPU3_HUMAN;
LOCMI00426	0.000162346	6990	yes	tr|H2L2A8|H2L2A8_CAEEL;tr|Q19583|Q19583_CAEEL;tr|Q9U3I7|Q9U3I7_CAEEL;
LOCMI13848	0.000161026	7001	yes	tr|Q3UZF9|Q3UZF9_MOUSE;tr|Q3UHR1|Q3UHR1_MOUSE;
LOCMI15705	0.00015977	7011	yes	sp|P23202|URE2_YEAST;
LOCMI16402	0.000158816	7015	yes	tr|Q5U117|Q5U117_DROME;
LOCMI05461	0.000156965	7031	yes	sp|D0VWM8|TADBP_CAEEL;
LOCMI08303	0.000155866	7042	yes	tr|D7SFK1|D7SFK1_CAEEL;
LOCMI10850	0.00015156	7076	yes	tr|M9PG98|M9PG98_DROME;tr|Q7JUF8|Q7JUF8_DROME;
LOCMI08344	0.000149661	7091	yes	tr|Q7JX82|Q7JX82_DROME;
LOCMI15158	0.000147828	7105	yes	tr|H9TV77|H9TV77_DROME;tr|M9PBG9|M9PBG9_DROME;sp|Q24119|TRH_DROME;tr|M9PDQ7|M9PDQ7_DROME;tr|M9PDI8|M9PDI8_DROME;tr|M9PE27|M9PE27_DROME;
LOCMI17315	0.000147791	7106	yes	tr|D7SFK1|D7SFK1_CAEEL;
LOCMI16868	0.000145459	7119	yes	sp|O17624|C13B1_CAEEL;
LOCMI10834	0.000143416	7134	yes	tr|A0A061ACM4|A0A061ACM4_CAEEL;tr|H9G2V2|H9G2V2_CAEEL;tr|A0A061AKP8|A0A061AKP8_CAEEL;tr|A0A061ACM9|A0A061ACM9_CAEEL;tr|A0A061ACJ2|A0A061ACJ2_CAEEL;sp|Q23658|CAPS_CAEEL;tr|A0A061ADT8|A0A061ADT8_CAEEL;tr|A0A061ADU4|A0A061ADU4_CAEEL;tr|A0A061AKQ5|A0A061AKQ5_CAEEL;tr|H9G2V3|H9G2V3_CAEEL;tr|A0A061AJ06|A0A061AJ06_CAEEL;tr|A0A061ACJ8|A0A061ACJ8_CAEEL;tr|A0A061AJ13|A0A061AJ13_CAEEL;
LOCMI16188	0.000143226	7138	yes	sp|O17624|C13B1_CAEEL;
LOCMI09671	0.000142735	7145	yes	sp|P42771|CDN2A_HUMAN;tr|K7PML8|K7PML8_HUMAN;sp|P42772|CDN2B_HUMAN;tr|K7PPU3|K7PPU3_HUMAN;
LOCMI07485	0.000141826	7154	yes	sp|P51521|OVO_DROME;
LOCMI04912	0.000141504	7156	yes	sp|P34384|YLPD_CAEEL;
LOCMI15180	0.000139799	7175	yes	tr|N1NV19|N1NV19_CAEEL;sp|Q18297|TRPA1_CAEEL;
LOCMI16196	0.000138474	7186	yes	tr|Q9U1R5|Q9U1R5_CAEEL;
LOCMI07839	0.000138186	7188	yes	sp|Q21219|PEPT1_CAEEL;
LOCMI16463	0.000138121	7189	yes	sp|P07713|DECA_DROME;
LOCMI09564	0.000135034	7224	yes	tr|O61818|O61818_CAEEL;
LOCMI10493	0.000126083	7294	yes	tr|Q6NV63|Q6NV63_MOUSE;sp|P48754|BRCA1_MOUSE;sp|P38398|BRCA1_HUMAN;
LOCMI07723	0.000125955	7296	yes	sp|Q9VBV3|TAKT_DROME;tr|A0A0B4LHM9|A0A0B4LHM9_DROME;
LOCMI13424	0.000125254	7304	yes	tr|O45074|O45074_CAEEL;
LOCMI10999	0.000123857	7326	yes	sp|P18962|DAP2_YEAST;
LOCMI12918	0.00012011	7369	yes	tr|Q3UZF9|Q3UZF9_MOUSE;tr|Q3UHR1|Q3UHR1_MOUSE;
LOCMI05621	0.000119652	7374	yes	tr|G5EGB3|G5EGB3_CAEEL;
LOCMI16139	0.000117903	7390	yes	sp|O17624|C13B1_CAEEL;
LOCMI07487	0.000114564	7424	yes	sp|P27694|RFA1_HUMAN;
LOCMI10811	0.000114372	7427	yes	tr|O44563|O44563_CAEEL;
LOCMI11654	0.000113227	7438	yes	sp|Q22366|RIM_CAEEL;
LOCMI10936	0.000112213	7453	yes	tr|Q9BL60|Q9BL60_CAEEL;
LOCMI05878	0.000110173	7468	yes	tr|Q23528|Q23528_CAEEL;
LOCMI08701	0.000109233	7477	yes	sp|Q27394|LE653_CAEEL;
LOCMI01399	0.000106609	7500	yes	sp|G5EFF5|DAF12_CAEEL;
LOCMI08737	0.000106601	7501	yes	sp|P32447|ASF1_YEAST;
LOCMI15152	0.000105728	7510	yes	tr|N1NV19|N1NV19_CAEEL;sp|Q18297|TRPA1_CAEEL;
LOCMI12460	0.000105514	7515	yes	sp|P41832|BNI1_YEAST;
LOCMI14063	0.000104532	7527	yes	tr|G5E899|G5E899_MOUSE;tr|A0A024QYT5|A0A024QYT5_HUMAN;sp|P05121|PAI1_HUMAN;
LOCMI15490	0.000104332	7529	yes	sp|P32356|TREA_YEAST;
LOCMI00481	0.000104053	7532	yes	sp|P17119|KAR3_YEAST;
LOCMI06102	0.000102379	7549	yes	sp|P47032|PRY1_YEAST;
LOCMI16261	9.98026e-05	7589	yes	sp|P35354|PGH2_HUMAN;
LOCMI13450	9.88427e-05	7602	yes	sp|Q12001|ALG6_YEAST;
LOCMI16419	9.77836e-05	7614	yes	sp|Q9XTN2|IRS1_DROME;tr|M9PCQ8|M9PCQ8_DROME;
LOCMI06530	9.64242e-05	7629	yes	sp|P46499|YLX3_CAEEL;
LOCMI12808	9.56715e-05	7634	yes	tr|O96660|O96660_DROME;
LOCMI12270	9.54453e-05	7638	yes	tr|Q9VKC2|Q9VKC2_DROME;
LOCMI16393	9.41553e-05	7651	yes	sp|P53197|CDH1_YEAST;
LOCMI16545	9.40711e-05	7652	yes	sp|Q86GV3|GCY28_CAEEL;
LOCMI14652	9.37558e-05	7654	yes	tr|G5EDF6|G5EDF6_CAEEL;
LOCMI17173	9.35488e-05	7656	yes	sp|Q12200|NPC1_YEAST;
LOCMI02501	9.31283e-05	7664	yes	tr|A0A0K3ASC5|A0A0K3ASC5_CAEEL;sp|Q9N5D6|UNC62_CAEEL;
LOCMI16207	9.19442e-05	7686	yes	sp|O17624|C13B1_CAEEL;
LOCMI00645	8.90668e-05	7724	yes	sp|P42771|CDN2A_HUMAN;tr|K7PML8|K7PML8_HUMAN;sp|P42772|CDN2B_HUMAN;tr|K7PPU3|K7PPU3_HUMAN;
LOCMI15882	8.80442e-05	7734	yes	sp|P38715|GRE3_YEAST;
LOCMI16131	8.76304e-05	7739	yes	sp|O17624|C13B1_CAEEL;
LOCMI16199	8.69085e-05	7746	yes	tr|Q9U1R5|Q9U1R5_CAEEL;
LOCMI01239	8.68796e-05	7748	yes	sp|Q93594|NCBP2_CAEEL;
LOCMI16844	8.66513e-05	7751	yes	sp|P34529|DCR1_CAEEL;
LOCMI14244	8.45008e-05	7783	yes	sp|P34388|RT09_CAEEL;
LOCMI09590	8.39516e-05	7790	yes	sp|P27680|COQ3_YEAST;
LOCMI15852	8.24895e-05	7801	yes	tr|P90849|P90849_CAEEL;
LOCMI15712	8.17144e-05	7809	yes	sp|P23202|URE2_YEAST;
LOCMI16200	7.98598e-05	7830	yes	sp|O17624|C13B1_CAEEL;
LOCMI13206	7.94356e-05	7837	yes	sp|Q24185|HOOK_DROME;
LOCMI16586	7.88508e-05	7841	yes	sp|Q95Y80|BET1_CAEEL;
LOCMI08801	7.76109e-05	7853	yes	tr|Q18668|Q18668_CAEEL;
LOCMI11340	7.34756e-05	7904	yes	sp|Q19722|SYNC_CAEEL;
LOCMI11820	7.32337e-05	7906	yes	sp|Q9UEF7|KLOT_HUMAN;sp|O35082|KLOT_MOUSE;
LOCMI16790	7.1078e-05	7929	yes	tr|B9EHX4|B9EHX4_MOUSE;sp|Q62388|ATM_MOUSE;tr|A0A024R3C7|A0A024R3C7_HUMAN;sp|Q13315|ATM_HUMAN;
LOCMI16388	6.94315e-05	7947	yes	tr|Q9XZ56|Q9XZ56_DROME;
LOCMI15398	6.90734e-05	7949	yes	tr|H8ESD5|H8ESD5_CAEEL;tr|G5EEQ4|G5EEQ4_CAEEL;tr|H8ESD4|H8ESD4_CAEEL;tr|L8E912|L8E912_CAEEL;tr|G5EFE5|G5EFE5_CAEEL;tr|E9P897|E9P897_CAEEL;
LOCMI16197	6.7908e-05	7968	yes	sp|O17624|C13B1_CAEEL;
LOCMI16688	6.75516e-05	7972	yes	sp|P36969|GPX4_HUMAN;tr|Q6PI42|Q6PI42_HUMAN;sp|O70325|GPX4_MOUSE;tr|Q76LV0|Q76LV0_MOUSE;
LOCMI10029	6.65917e-05	7985	yes	tr|G5EC16|G5EC16_CAEEL;tr|G5EFQ8|G5EFQ8_CAEEL;
LOCMI00588	6.49759e-05	8007	yes	sp|P42771|CDN2A_HUMAN;tr|K7PML8|K7PML8_HUMAN;sp|P42772|CDN2B_HUMAN;tr|K7PPU3|K7PPU3_HUMAN;
LOCMI05293	6.43413e-05	8016	yes	sp|P38993|FET3_YEAST;
LOCMI16148	6.395e-05	8022	yes	sp|O17624|C13B1_CAEEL;
LOCMI16254	6.04381e-05	8066	yes	sp|P35354|PGH2_HUMAN;
LOCMI11816	5.96354e-05	8081	yes	tr|Q94252|Q94252_CAEEL;tr|A0A0K3AUZ3|A0A0K3AUZ3_CAEEL;
LOCMI04002	5.80669e-05	8106	yes	sp|P46499|YLX3_CAEEL;
LOCMI03743	5.54049e-05	8144	yes	sp|Q9UAY4|ASM3_CAEEL;tr|G8JY85|G8JY85_CAEEL;
LOCMI07355	5.47245e-05	8156	yes	sp|Q9VBV3|TAKT_DROME;tr|A0A0B4LHM9|A0A0B4LHM9_DROME;
LOCMI16392	5.33245e-05	8172	yes	tr|A0A0B4KI28|A0A0B4KI28_DROME;tr|Q59DT9|Q59DT9_DROME;tr|Q9VBJ2|Q9VBJ2_DROME;tr|A0A0B4KHX4|A0A0B4KHX4_DROME;tr|Q8IMS2|Q8IMS2_DROME;
LOCMI03308	5.03336e-05	8220	yes	sp|P42771|CDN2A_HUMAN;tr|K7PML8|K7PML8_HUMAN;sp|P42772|CDN2B_HUMAN;tr|K7PPU3|K7PPU3_HUMAN;
LOCMI08290	4.82189e-05	8261	yes	sp|P52892|ALAT_YEAST;
LOCMI11541	4.78379e-05	8265	yes	tr|Q9N4M0|Q9N4M0_CAEEL;
LOCMI15692	4.61855e-05	8283	yes	sp|P41043|GSTS1_DROME;tr|A4UZL5|A4UZL5_DROME;tr|A0A0B4KFT5|A0A0B4KFT5_DROME;
LOCMI05040	4.50712e-05	8309	yes	sp|P35354|PGH2_HUMAN;
LOCMI07425	4.26136e-05	8361	yes	tr|H2L0A9|H2L0A9_CAEEL;tr|Q7YXH1|Q7YXH1_CAEEL;
LOCMI03927	3.92059e-05	8425	yes	sp|P32805|FZF1_YEAST;
LOCMI14882	3.90216e-05	8434	yes	tr|Q9DBL0|Q9DBL0_MOUSE;tr|Q8BUE5|Q8BUE5_MOUSE;sp|P97718|ADA1A_MOUSE;tr|Q8BXZ4|Q8BXZ4_MOUSE;
LOCMI16433	3.77485e-05	8454	yes	tr|G5E899|G5E899_MOUSE;tr|A0A024QYT5|A0A024QYT5_HUMAN;sp|P05121|PAI1_HUMAN;
LOCMI14855	3.59172e-05	8489	yes	sp|Q9UEF7|KLOT_HUMAN;sp|O35082|KLOT_MOUSE;
LOCMI10444	3.41143e-05	8532	yes	tr|Q27493|Q27493_CAEEL;
LOCMI07572	3.3743e-05	8540	yes	tr|Q23528|Q23528_CAEEL;
LOCMI16138	3.32475e-05	8548	yes	sp|O17624|C13B1_CAEEL;
LOCMI11818	3.27034e-05	8555	yes	tr|Q94252|Q94252_CAEEL;tr|A0A0K3AUZ3|A0A0K3AUZ3_CAEEL;
LOCMI11536	3.24645e-05	8567	yes	tr|A2AH25|A2AH25_MOUSE;sp|Q5FWK3|RHG01_MOUSE;tr|Q8BQW4|Q8BQW4_MOUSE;sp|Q07960|RHG01_HUMAN;
LOCMI06184	3.24026e-05	8569	yes	sp|Q8BPB5|FBLN3_MOUSE;tr|A0A0S2Z4F1|A0A0S2Z4F1_HUMAN;sp|Q12805|FBLN3_HUMAN;tr|B2R6M6|B2R6M6_HUMAN;tr|A0A0S2Z3V1|A0A0S2Z3V1_HUMAN;
LOCMI17081	3.2223e-05	8577	yes	tr|D7SFK1|D7SFK1_CAEEL;
LOCMI12505	3.18812e-05	8590	yes	tr|D7SFK1|D7SFK1_CAEEL;
LOCMI16235	3.14865e-05	8603	yes	sp|O17624|C13B1_CAEEL;
LOCMI17487	2.92261e-05	8657	yes	sp|O97148|MTH_DROME;tr|E1JHX3|E1JHX3_DROME;
LOCMI16475	2.84302e-05	8680	yes	tr|Q3UZF9|Q3UZF9_MOUSE;tr|Q3UHR1|Q3UHR1_MOUSE;
LOCMI04692	2.83777e-05	8682	yes	sp|Q13526|PIN1_HUMAN;
LOCMI05852	2.79427e-05	8689	yes	tr|Q23528|Q23528_CAEEL;
LOCMI04006	2.71215e-05	8709	yes	sp|Q9BL19|RL17_CAEEL;
LOCMI03233	2.69871e-05	8714	yes	tr|Q23528|Q23528_CAEEL;
LOCMI05775	2.63515e-05	8727	yes	sp|P35354|PGH2_HUMAN;
LOCMI05214	2.45327e-05	8771	yes	sp|P0CX85|RL35B_YEAST;sp|P0CX84|RL35A_YEAST;
LOCMI06602	2.35518e-05	8797	yes	sp|Q95Y90|RL9_CAEEL;
LOCMI16085	2.2912e-05	8817	yes	tr|Q18095|Q18095_CAEEL;
LOCMI02104	2.24615e-05	8830	yes	sp|Q8BPB5|FBLN3_MOUSE;tr|A0A0S2Z4F1|A0A0S2Z4F1_HUMAN;sp|Q12805|FBLN3_HUMAN;tr|B2R6M6|B2R6M6_HUMAN;tr|A0A0S2Z3V1|A0A0S2Z3V1_HUMAN;
LOCMI11313	2.20814e-05	8842	yes	sp|Q04179|URH1_YEAST;
LOCMI10406	2.20146e-05	8844	yes	tr|N1NV19|N1NV19_CAEEL;sp|Q18297|TRPA1_CAEEL;
LOCMI01162	2.18577e-05	8849	yes	tr|X2JC82|X2JC82_DROME;sp|P02518|HSP27_DROME;tr|X2JGG6|X2JGG6_DROME;sp|P02517|HSP26_DROME;
LOCMI16480	2.09151e-05	8874	yes	tr|Q3UZF9|Q3UZF9_MOUSE;tr|Q3UHR1|Q3UHR1_MOUSE;
LOCMI16354	2.06803e-05	8883	yes	tr|D3YT61|D3YT61_CAEEL;sp|P42573|CED3_CAEEL;
LOCMI05261	1.87541e-05	8951	yes	sp|P48150|RS14_CAEEL;
LOCMI17054	1.71155e-05	8992	yes	sp|Q9VBV3|TAKT_DROME;tr|A0A0B4LHM9|A0A0B4LHM9_DROME;
LOCMI14722	1.66732e-05	9004	yes	tr|O61220|O61220_CAEEL;tr|A0A0K3AS26|A0A0K3AS26_CAEEL;
LOCMI13740	1.61221e-05	9021	yes	sp|Q27394|LE653_CAEEL;
LOCMI06250	1.60793e-05	9023	yes	sp|P46873|OSM3_CAEEL;
LOCMI16184	1.41247e-05	9072	yes	sp|O17624|C13B1_CAEEL;
LOCMI16576	1.01142e-05	9197	yes	sp|Q9VBV3|TAKT_DROME;tr|A0A0B4LHM9|A0A0B4LHM9_DROME;
LOCMI07397	9.34062e-06	9223	yes	sp|P40212|RL13B_YEAST;sp|Q12690|RL13A_YEAST;
LOCMI04160	9.14569e-06	9231	yes	tr|O45936|O45936_CAEEL;
LOCMI14563	9.10464e-06	9234	yes	sp|P39968|VAC8_YEAST;
LOCMI01163	9.0728e-06	9235	yes	tr|X2JC82|X2JC82_DROME;sp|P02518|HSP27_DROME;tr|X2JGG6|X2JGG6_DROME;sp|P02517|HSP26_DROME;
LOCMI16185	8.90988e-06	9242	yes	sp|O17624|C13B1_CAEEL;
LOCMI03970	8.17691e-06	9274	yes	sp|P28715|ERCC5_HUMAN;
LOCMI15954	8.15179e-06	9275	yes	sp|P38715|GRE3_YEAST;
LOCMI16190	7.0903e-06	9308	yes	sp|O17624|C13B1_CAEEL;
LOCMI16211	5.93858e-06	9355	yes	sp|O17624|C13B1_CAEEL;
LOCMI03491	4.04526e-06	9442	yes	tr|V9HWF8|V9HWF8_HUMAN;sp|Q15493|RGN_HUMAN;
LOCMI11976	3.7533e-06	9455	yes	sp|Q09306|TUB1_CAEEL;
LOCMI14857	2.70651e-06	9492	yes	sp|Q9UEF7|KLOT_HUMAN;sp|O35082|KLOT_MOUSE;
LOCMI11528	1.98474e-06	9518	yes	tr|Q9N4V9|Q9N4V9_CAEEL;tr|A0A0K3ASH0|A0A0K3ASH0_CAEEL;tr|A0A0K3AT19|A0A0K3AT19_CAEEL;tr|A0A0K3AVB7|A0A0K3AVB7_CAEEL;
LOCMI16159	1.54663e-06	9532	yes	sp|O17624|C13B1_CAEEL;
LOCMI06521	8.80904e-07	9557	yes	tr|V6CIY1|V6CIY1_CAEEL;tr|V6CLC1|V6CLC1_CAEEL;tr|V6CLF5|V6CLF5_CAEEL;tr|V6CLH2|V6CLH2_CAEEL;
LOCMI07000	2.53426e-07	9582	yes	tr|H2KYB8|H2KYB8_CAEEL;tr|Q8MXG5|Q8MXG5_CAEEL;
LOCMI08167	-3.28718e-07	9597	yes	tr|N1NV19|N1NV19_CAEEL;sp|Q18297|TRPA1_CAEEL;
LOCMI09068	-4.12238e-07	9602	yes	tr|Q86MD1|Q86MD1_CAEEL;tr|G5EF61|G5EF61_CAEEL;
LOCMI04185	-1.44093e-06	9642	yes	tr|Q3UZF9|Q3UZF9_MOUSE;tr|Q3UHR1|Q3UHR1_MOUSE;
LOCMI16469	-1.48679e-06	9646	yes	tr|Q23528|Q23528_CAEEL;
LOCMI13971	-3.26549e-06	9710	yes	sp|P32805|FZF1_YEAST;
LOCMI03616	-3.74783e-06	9731	yes	sp|P40614|MPCP_CAEEL;tr|G5ECU3|G5ECU3_CAEEL;tr|Q18390|Q18390_CAEEL;
LOCMI05010	-4.29667e-06	9753	yes	sp|P41832|BNI1_YEAST;
LOCMI07858	-4.86815e-06	9770	yes	sp|P28340|DPOD1_HUMAN;tr|A0A024R4F4|A0A024R4F4_HUMAN;tr|M0R2B7|M0R2B7_HUMAN;tr|Q308M6|Q308M6_HUMAN;tr|Q59FA0|Q59FA0_HUMAN;
LOCMI00539	-6.08061e-06	9801	yes	sp|P35189|TAF14_YEAST;
LOCMI12837	-7.05139e-06	9830	yes	tr|D3YT61|D3YT61_CAEEL;sp|P42573|CED3_CAEEL;
LOCMI14799	-7.24633e-06	9837	yes	tr|O44499|O44499_CAEEL;
LOCMI11080	-8.77583e-06	9885	yes	sp|Q23280|DAF41_CAEEL;
LOCMI16212	-9.83208e-06	9913	yes	sp|O17624|C13B1_CAEEL;
LOCMI08165	-9.97072e-06	9923	yes	tr|N1NV19|N1NV19_CAEEL;sp|Q18297|TRPA1_CAEEL;
LOCMI06175	-1.05431e-05	9944	yes	tr|X2JC82|X2JC82_DROME;sp|P02518|HSP27_DROME;tr|X2JGG6|X2JGG6_DROME;sp|P02517|HSP26_DROME;
LOCMI15689	-1.25927e-05	10002	yes	sp|P23202|URE2_YEAST;
LOCMI08168	-1.37569e-05	10033	yes	tr|N1NV19|N1NV19_CAEEL;sp|Q18297|TRPA1_CAEEL;
LOCMI03832	-1.56945e-05	10086	yes	tr|M9PBN2|M9PBN2_DROME;tr|Q8SXR1|Q8SXR1_DROME;
LOCMI16142	-1.58382e-05	10090	yes	tr|Q9U1R5|Q9U1R5_CAEEL;
LOCMI04961	-1.65503e-05	10116	yes	tr|Q0VBA8|Q0VBA8_MOUSE;sp|P06869|UROK_MOUSE;tr|A0A024QZM9|A0A024QZM9_HUMAN;sp|P00749|UROK_HUMAN;tr|B4DNJ4|B4DNJ4_HUMAN;
LOCMI11306	-1.71911e-05	10131	yes	sp|P04046|PUR1_YEAST;
LOCMI13901	-1.73968e-05	10137	yes	sp|Q9UEF7|KLOT_HUMAN;sp|O35082|KLOT_MOUSE;
LOCMI06714	-1.7762e-05	10145	yes	sp|P38316|ATG12_YEAST;
LOCMI10431	-1.81676e-05	10156	yes	sp|Q6QI06|RICTR_MOUSE;sp|Q6R327|RICTR_HUMAN;
LOCMI08912	-1.82359e-05	10159	yes	sp|Q9UEF7|KLOT_HUMAN;sp|O35082|KLOT_MOUSE;
LOCMI05954	-1.9596e-05	10184	yes	tr|G5E899|G5E899_MOUSE;tr|A0A024QYT5|A0A024QYT5_HUMAN;sp|P05121|PAI1_HUMAN;
LOCMI17053	-2.18623e-05	10249	yes	tr|Q23528|Q23528_CAEEL;
LOCMI17212	-2.2433e-05	10260	yes	sp|O02151|NHR14_CAEEL;sp|O45666|NHR49_CAEEL;tr|E5QCI8|E5QCI8_CAEEL;
LOCMI04129	-2.28277e-05	10267	yes	sp|Q9HE15|UPP2_SCHPO;
LOCMI08191	-2.62438e-05	10327	yes	sp|P42771|CDN2A_HUMAN;tr|K7PML8|K7PML8_HUMAN;sp|P42772|CDN2B_HUMAN;tr|K7PPU3|K7PPU3_HUMAN;
LOCMI02485	-2.82984e-05	10362	yes	sp|P38696|ARP1_YEAST;
LOCMI11097	-3.03685e-05	10410	yes	tr|Q94252|Q94252_CAEEL;tr|A0A0K3AUZ3|A0A0K3AUZ3_CAEEL;
LOCMI01118	-3.12573e-05	10428	yes	sp|P42771|CDN2A_HUMAN;tr|K7PML8|K7PML8_HUMAN;sp|P42772|CDN2B_HUMAN;tr|K7PPU3|K7PPU3_HUMAN;
LOCMI09239	-3.14093e-05	10431	yes	sp|P28263|UBC8_YEAST;
LOCMI00480	-3.28778e-05	10466	yes	tr|G5EBJ9|G5EBJ9_CAEEL;
LOCMI15761	-3.32296e-05	10473	yes	tr|Q9U329|Q9U329_CAEEL;
LOCMI15817	-3.33156e-05	10476	yes	sp|P38689|KPR3_YEAST;
LOCMI11812	-3.48987e-05	10510	yes	tr|Q94252|Q94252_CAEEL;tr|A0A0K3AUZ3|A0A0K3AUZ3_CAEEL;
LOCMI16213	-3.86132e-05	10586	yes	sp|O17624|C13B1_CAEEL;
LOCMI10535	-3.86439e-05	10588	yes	sp|P40312|CYB5_YEAST;
LOCMI16156	-3.93235e-05	10601	yes	sp|O17624|C13B1_CAEEL;
LOCMI16345	-4.05548e-05	10616	yes	sp|O02151|NHR14_CAEEL;sp|O45666|NHR49_CAEEL;tr|E5QCI8|E5QCI8_CAEEL;
LOCMI14125	-4.08897e-05	10619	yes	tr|G5EBJ9|G5EBJ9_CAEEL;
LOCMI15339	-4.10424e-05	10622	yes	tr|Q7KSF5|Q7KSF5_DROME;tr|Q9VEN5|Q9VEN5_DROME;
LOCMI11098	-4.10839e-05	10623	yes	tr|Q94252|Q94252_CAEEL;tr|A0A0K3AUZ3|A0A0K3AUZ3_CAEEL;
LOCMI16233	-4.19192e-05	10640	yes	sp|O17624|C13B1_CAEEL;
LOCMI16127	-4.25021e-05	10649	yes	sp|O17624|C13B1_CAEEL;
LOCMI16133	-4.29965e-05	10661	yes	sp|O17624|C13B1_CAEEL;
LOCMI03861	-4.49997e-05	10690	yes	tr|Q86MI0|Q86MI0_CAEEL;tr|Q86MH8|Q86MH8_CAEEL;
LOCMI16301	-4.77518e-05	10730	yes	tr|A0A087X0W8|A0A087X0W8_HUMAN;sp|Q04206|TF65_HUMAN;
LOCMI15844	-4.81659e-05	10740	yes	sp|G5EGH6|FAT7_CAEEL;
LOCMI07868	-5.1039e-05	10774	yes	sp|O60934|NBN_HUMAN;tr|A0A0C4DG07|A0A0C4DG07_HUMAN;
LOCMI07599	-5.1322e-05	10783	yes	tr|A0A168H2F9|A0A168H2F9_CAEEL;tr|A0A168H287|A0A168H287_CAEEL;sp|G5EFZ3|ASH2_CAEEL;tr|Q9XXH4|Q9XXH4_CAEEL;
LOCMI04865	-5.20992e-05	10794	yes	tr|G1K0W4|G1K0W4_CAEEL;tr|G1K0W3|G1K0W3_CAEEL;tr|G5ECZ8|G5ECZ8_CAEEL;tr|G5EGP5|G5EGP5_CAEEL;tr|Q09EF4|Q09EF4_CAEEL;tr|G5EC55|G5EC55_CAEEL;tr|G5EC95|G5EC95_CAEEL;tr|G5ECF9|G5ECF9_CAEEL;
LOCMI04603	-5.44359e-05	10831	yes	sp|Q18581|ACN1_CAEEL;
LOCMI13812	-5.58591e-05	10852	yes	sp|Q21929|DCXR_CAEEL;
LOCMI16146	-5.61388e-05	10857	yes	sp|O17624|C13B1_CAEEL;
LOCMI12565	-6.00621e-05	10907	yes	tr|Q93703|Q93703_CAEEL;
LOCMI11847	-6.33955e-05	10947	yes	sp|P32854|PEP12_YEAST;
LOCMI16870	-6.35005e-05	10948	yes	sp|O17624|C13B1_CAEEL;
LOCMI09550	-6.45412e-05	10968	yes	sp|P14772|BPT1_YEAST;
LOCMI00947	-6.60394e-05	10986	yes	tr|H2KYN5|H2KYN5_CAEEL;tr|O16466|O16466_CAEEL;
LOCMI16869	-6.73664e-05	11001	yes	sp|O17624|C13B1_CAEEL;
LOCMI16130	-6.82169e-05	11015	yes	sp|O17624|C13B1_CAEEL;
LOCMI13078	-6.85224e-05	11020	yes	sp|O62136|INX14_CAEEL;
LOCMI15253	-6.87807e-05	11028	yes	sp|Q17778|NUC1_CAEEL;
LOCMI07959	-6.94022e-05	11040	yes	tr|A0A168H2F9|A0A168H2F9_CAEEL;tr|A0A168H287|A0A168H287_CAEEL;sp|G5EFZ3|ASH2_CAEEL;tr|Q9XXH4|Q9XXH4_CAEEL;
LOCMI01555	-7.16648e-05	11061	yes	tr|A1Z6W5|A1Z6W5_DROME;
LOCMI07709	-7.26192e-05	11079	yes	tr|Q23528|Q23528_CAEEL;
LOCMI13407	-7.35952e-05	11091	yes	tr|N1NV19|N1NV19_CAEEL;sp|Q18297|TRPA1_CAEEL;
LOCMI08768	-7.60081e-05	11115	yes	sp|P52709|SYTC_CAEEL;tr|Q86D21|Q86D21_CAEEL;
LOCMI06526	-8.04256e-05	11160	yes	tr|I2HAJ7|I2HAJ7_CAEEL;tr|Q18291|Q18291_CAEEL;tr|I2HAJ6|I2HAJ6_CAEEL;tr|A7UQ09|A7UQ09_CAEEL;
LOCMI16477	-8.04666e-05	11162	yes	tr|Q3UZF9|Q3UZF9_MOUSE;tr|Q3UHR1|Q3UHR1_MOUSE;
LOCMI10884	-8.48301e-05	11205	yes	sp|P35354|PGH2_HUMAN;
LOCMI14119	-8.60189e-05	11215	yes	tr|Q3UZF9|Q3UZF9_MOUSE;tr|Q3UHR1|Q3UHR1_MOUSE;
LOCMI00131	-8.63564e-05	11220	yes	sp|P23638|PSA3_YEAST;
LOCMI01389	-9.05918e-05	11259	yes	sp|O43464|HTRA2_HUMAN;sp|Q9JIY5|HTRA2_MOUSE;
LOCMI09147	-9.06067e-05	11260	yes	sp|P35226|BMI1_HUMAN;
LOCMI00754	-9.27499e-05	11278	yes	tr|G5EFI9|G5EFI9_CAEEL;
LOCMI15828	-9.31213e-05	11282	yes	tr|Q20992|Q20992_CAEEL;
LOCMI05749	-9.32459e-05	11284	yes	sp|P42771|CDN2A_HUMAN;tr|K7PML8|K7PML8_HUMAN;sp|P42772|CDN2B_HUMAN;tr|K7PPU3|K7PPU3_HUMAN;
LOCMI09265	-9.36407e-05	11293	yes	tr|G5EC23|G5EC23_CAEEL;
LOCMI11619	-9.40637e-05	11297	yes	sp|P27680|COQ3_YEAST;
LOCMI05024	-9.5299e-05	11303	yes	sp|Q21049|LIPA_CAEEL;
LOCMI16259	-9.73331e-05	11329	yes	sp|P35354|PGH2_HUMAN;
LOCMI07828	-9.79154e-05	11332	yes	sp|Q9WUD1|CHIP_MOUSE;sp|Q9UNE7|CHIP_HUMAN;
LOCMI13231	-0.000103796	11376	yes	sp|P14242|PMS1_YEAST;
LOCMI16147	-0.000106408	11397	yes	sp|O17624|C13B1_CAEEL;
LOCMI16385	-0.000108881	11417	yes	sp|Q9VA37|DJ1B_DROME;sp|A1Z9J4|DJ1A_DROME;
LOCMI08266	-0.000111249	11431	yes	sp|P53853|VPS75_YEAST;
LOCMI07462	-0.000111768	11436	yes	tr|Q9VGS3|Q9VGS3_DROME;
LOCMI10077	-0.000112588	11442	yes	sp|Q17607|MCE1_CAEEL;tr|Q6A3Q2|Q6A3Q2_CAEEL;
LOCMI14438	-0.000116931	11477	yes	tr|A0A061ACM4|A0A061ACM4_CAEEL;tr|H9G2V2|H9G2V2_CAEEL;tr|A0A061AKP8|A0A061AKP8_CAEEL;tr|A0A061ACM9|A0A061ACM9_CAEEL;tr|A0A061ACJ2|A0A061ACJ2_CAEEL;sp|Q23658|CAPS_CAEEL;tr|A0A061ADT8|A0A061ADT8_CAEEL;tr|A0A061ADU4|A0A061ADU4_CAEEL;tr|A0A061AKQ5|A0A061AKQ5_CAEEL;tr|H9G2V3|H9G2V3_CAEEL;tr|A0A061AJ06|A0A061AJ06_CAEEL;tr|A0A061ACJ8|A0A061ACJ8_CAEEL;tr|A0A061AJ13|A0A061AJ13_CAEEL;
LOCMI16848	-0.000120643	11514	yes	tr|Q3UZF9|Q3UZF9_MOUSE;tr|Q3UHR1|Q3UHR1_MOUSE;
LOCMI17312	-0.000122246	11525	yes	tr|Q3UZF9|Q3UZF9_MOUSE;tr|Q3UHR1|Q3UHR1_MOUSE;
LOCMI08166	-0.000124179	11539	yes	tr|N1NV19|N1NV19_CAEEL;sp|Q18297|TRPA1_CAEEL;
LOCMI16198	-0.000127254	11559	yes	sp|O17624|C13B1_CAEEL;
LOCMI12153	-0.000128827	11567	yes	tr|Q3UZF9|Q3UZF9_MOUSE;tr|Q3UHR1|Q3UHR1_MOUSE;
LOCMI05407	-0.000129293	11570	yes	tr|F5GUC9|F5GUC9_CAEEL;tr|F5GUD0|F5GUD0_CAEEL;sp|P49809|EGL10_CAEEL;
LOCMI00138	-0.000135168	11614	yes	sp|P42771|CDN2A_HUMAN;tr|K7PML8|K7PML8_HUMAN;sp|P42772|CDN2B_HUMAN;tr|K7PPU3|K7PPU3_HUMAN;
LOCMI03159	-0.000136666	11627	yes	tr|G5ECM6|G5ECM6_CAEEL;
LOCMI09502	-0.000137592	11635	yes	sp|Q12929|EPS8_HUMAN;tr|Q3U2Z5|Q3U2Z5_MOUSE;sp|Q08509|EPS8_MOUSE;tr|B4E3T6|B4E3T6_HUMAN;tr|Q3UFL4|Q3UFL4_MOUSE;
LOCMI15532	-0.000137782	11637	yes	sp|O44952|LONM_CAEEL;
LOCMI14021	-0.000138582	11643	yes	tr|Q3UZF9|Q3UZF9_MOUSE;tr|Q3UHR1|Q3UHR1_MOUSE;
LOCMI10748	-0.00014018	11655	yes	tr|V6CJE7|V6CJE7_CAEEL;tr|V6CLW4|V6CLW4_CAEEL;tr|V6CLX2|V6CLX2_CAEEL;tr|V6CLX8|V6CLX8_CAEEL;tr|Q86MF0|Q86MF0_CAEEL;tr|V6CLS2|V6CLS2_CAEEL;tr|Q86ME9|Q86ME9_CAEEL;tr|V6CKK8|V6CKK8_CAEEL;
LOCMI16270	-0.000140378	11657	yes	sp|P35354|PGH2_HUMAN;
LOCMI16262	-0.000142904	11682	yes	sp|P35354|PGH2_HUMAN;
LOCMI10880	-0.000144102	11696	yes	sp|P34305|RHA2_CAEEL;
LOCMI17452	-0.000148454	11721	yes	sp|Q9VNB5|ORCO_DROME;
LOCMI06158	-0.000152498	11744	yes	tr|Q9VGM1|Q9VGM1_DROME;
LOCMI07953	-0.000152576	11745	yes	sp|P42771|CDN2A_HUMAN;tr|K7PML8|K7PML8_HUMAN;sp|P42772|CDN2B_HUMAN;tr|K7PPU3|K7PPU3_HUMAN;
LOCMI17336	-0.000154068	11750	yes	sp|Q11182|VPS16_CAEEL;
LOCMI14495	-0.000157394	11783	yes	sp|Q17389|CUL1_CAEEL;
LOCMI16873	-0.000159303	11792	yes	sp|O17624|C13B1_CAEEL;
LOCMI06024	-0.000160248	11798	yes	tr|M9PEL7|M9PEL7_DROME;sp|Q09024|IMPL2_DROME;
LOCMI11424	-0.000162667	11817	yes	sp|P07244|PUR2_YEAST;
LOCMI03873	-0.000163343	11821	yes	tr|Q27492|Q27492_CAEEL;
LOCMI09553	-0.00017723	11899	yes	tr|Q9TYY0|Q9TYY0_CAEEL;
LOCMI04732	-0.000177534	11901	yes	sp|Q9UAY4|ASM3_CAEEL;tr|G8JY85|G8JY85_CAEEL;
LOCMI15699	-0.000177913	11902	yes	sp|P41043|GSTS1_DROME;tr|A4UZL5|A4UZL5_DROME;tr|A0A0B4KFT5|A0A0B4KFT5_DROME;
LOCMI00244	-0.000178528	11905	yes	sp|O62136|INX14_CAEEL;
LOCMI11454	-0.000183637	11941	yes	sp|Q03897|WDR59_YEAST;
LOCMI17251	-0.000184911	11948	yes	sp|P21675|TAF1_HUMAN;
LOCMI16559	-0.000186061	11955	yes	sp|P32805|FZF1_YEAST;
LOCMI16519	-0.0001874	11962	yes	sp|Q9JJP2|P73_MOUSE;tr|Z4YK94|Z4YK94_MOUSE;tr|A0A024R4C3|A0A024R4C3_HUMAN;sp|O15350|P73_HUMAN;tr|A0A0S2Z4N5|A0A0S2Z4N5_HUMAN;sp|Q9H3D4|P63_HUMAN;sp|O88898|P63_MOUSE;tr|A0A0S2Z4N6|A0A0S2Z4N6_HUMAN;tr|A0A0C4DFW9|A0A0C4DFW9_HUMAN;tr|Q5CZX0|Q5CZX0_MOUSE;tr|Q3UVI3|Q3UVI3_MOUSE;tr|C9D7D0|C9D7D0_HUMAN;tr|A0A141PNN3|A0A141PNN3_HUMAN;tr|Q569E5|Q569E5_MOUSE;tr|B7Z8X6|B7Z8X6_HUMAN;
LOCMI03870	-0.000192582	11992	yes	sp|P42771|CDN2A_HUMAN;tr|K7PML8|K7PML8_HUMAN;sp|P42772|CDN2B_HUMAN;tr|K7PPU3|K7PPU3_HUMAN;
LOCMI05688	-0.000200501	12039	yes	sp|Q12746|PGA3_YEAST;
LOCMI12943	-0.000202455	12052	yes	sp|P41934|HM18_CAEEL;tr|Q8MPS1|Q8MPS1_CAEEL;tr|H2L052|H2L052_CAEEL;
LOCMI07013	-0.000203723	12059	yes	tr|M9PEL7|M9PEL7_DROME;sp|Q09024|IMPL2_DROME;
LOCMI03592	-0.000217343	12121	yes	tr|G5ED37|G5ED37_CAEEL;
LOCMI02855	-0.000219411	12138	yes	sp|P53942|RNH2A_YEAST;
LOCMI02403	-0.000220617	12143	yes	tr|H2L0A9|H2L0A9_CAEEL;tr|Q7YXH1|Q7YXH1_CAEEL;
LOCMI16155	-0.000223708	12156	yes	sp|O17624|C13B1_CAEEL;
LOCMI12473	-0.000224456	12160	yes	tr|A0A0K3AR90|A0A0K3AR90_CAEEL;tr|A0A0K3ATN9|A0A0K3ATN9_CAEEL;tr|A0A0K3AWL6|A0A0K3AWL6_CAEEL;tr|Q49HI3|Q49HI3_CAEEL;tr|G5EE26|G5EE26_CAEEL;tr|Q14DX2|Q14DX2_CAEEL;
LOCMI15530	-0.000227802	12170	yes	tr|A6NNK5|A6NNK5_HUMAN;sp|Q12888|TP53B_HUMAN;sp|P70399|TP53B_MOUSE;
LOCMI11374	-0.000236923	12218	yes	sp|Q02256|PVH1_YEAST;
LOCMI16165	-0.000239194	12229	yes	sp|O17624|C13B1_CAEEL;
LOCMI07500	-0.000242071	12242	yes	tr|Q9N368|Q9N368_CAEEL;tr|Q8MXS6|Q8MXS6_CAEEL;
LOCMI16193	-0.000248081	12265	yes	tr|Q9U1R5|Q9U1R5_CAEEL;
LOCMI12476	-0.000249873	12272	yes	tr|Q9N3S8|Q9N3S8_CAEEL;
LOCMI15153	-0.000263536	12323	yes	tr|N1NV19|N1NV19_CAEEL;sp|Q18297|TRPA1_CAEEL;
LOCMI05397	-0.000264244	12327	yes	sp|P22543|VPS34_YEAST;
LOCMI16547	-0.000269509	12352	yes	sp|O15516|CLOCK_HUMAN;tr|Q3ZCT4|Q3ZCT4_HUMAN;tr|Q53EU0|Q53EU0_HUMAN;tr|A0A0J9YU61|A0A0J9YU61_MOUSE;tr|Q6ZQD6|Q6ZQD6_MOUSE;sp|O08785|CLOCK_MOUSE;
LOCMI15827	-0.000274468	12384	yes	tr|Q20992|Q20992_CAEEL;
LOCMI17084	-0.000278794	12399	yes	sp|Q12200|NPC1_YEAST;
LOCMI09785	-0.000279337	12405	yes	sp|Q12084|DAS2_YEAST;
LOCMI00431	-0.00028084	12416	yes	sp|Q17963|WDR51_CAEEL;
LOCMI11535	-0.000280961	12417	yes	sp|P33893|GATB_YEAST;
LOCMI09849	-0.00028623	12437	yes	tr|M9PEL7|M9PEL7_DROME;sp|Q09024|IMPL2_DROME;
LOCMI13170	-0.000286868	12440	yes	sp|Q08484|GYP1_YEAST;
LOCMI08253	-0.000290953	12456	yes	sp|Q22431|ARI2_CAEEL;
LOCMI13604	-0.000314573	12548	yes	sp|P47040|BTN1_YEAST;
LOCMI16176	-0.000315137	12556	yes	tr|Q9U1R5|Q9U1R5_CAEEL;
LOCMI07997	-0.00032185	12586	yes	sp|P34544|MET2_CAEEL;
LOCMI06153	-0.00032445	12591	yes	tr|Q17558|Q17558_CAEEL;
LOCMI16384	-0.000325721	12602	yes	tr|G5E899|G5E899_MOUSE;tr|A0A024QYT5|A0A024QYT5_HUMAN;sp|P05121|PAI1_HUMAN;
LOCMI12917	-0.000329108	12616	yes	sp|P01119|RAS1_YEAST;sp|P01120|RAS2_YEAST;
LOCMI14679	-0.00033184	12631	yes	sp|P50947|PHO23_YEAST;
LOCMI12033	-0.000334092	12638	yes	sp|Q02643|GHRHR_HUMAN;tr|A0A090N8Y6|A0A090N8Y6_HUMAN;sp|P32082|GHRHR_MOUSE;tr|Q9HB45|Q9HB45_HUMAN;
LOCMI15368	-0.000337565	12648	yes	sp|P34385|MCCB_CAEEL;
LOCMI04657	-0.000357327	12714	yes	tr|Q9U213|Q9U213_CAEEL;
LOCMI15464	-0.000363475	12744	yes	sp|O02327|LTV1_CAEEL;
LOCMI10073	-0.000367874	12762	yes	sp|P46499|YLX3_CAEEL;
LOCMI05433	-0.000368705	12767	yes	sp|P32839|BCS1_YEAST;
LOCMI14047	-0.00037671	12794	yes	sp|P06746|DPOLB_HUMAN;
LOCMI03635	-0.000386998	12829	yes	tr|G5E899|G5E899_MOUSE;tr|A0A024QYT5|A0A024QYT5_HUMAN;sp|P05121|PAI1_HUMAN;
LOCMI04762	-0.000390282	12843	yes	tr|Q75WC0|Q75WC0_MOUSE;tr|Q3UZX3|Q3UZX3_MOUSE;tr|Q3UG70|Q3UG70_MOUSE;tr|E5KNU5|E5KNU5_HUMAN;sp|P54098|DPOG1_HUMAN;
LOCMI11066	-0.000392576	12845	yes	sp|O95985|TOP3B_HUMAN;tr|A0A024R1C2|A0A024R1C2_HUMAN;tr|A8K4N2|A8K4N2_HUMAN;tr|Q3UJF5|Q3UJF5_MOUSE;sp|Q9Z321|TOP3B_MOUSE;
LOCMI15546	-0.00039339	12850	yes	sp|P12753|RAD50_YEAST;
LOCMI08410	-0.000396004	12867	yes	sp|P32356|TREA_YEAST;
LOCMI16091	-0.000399937	12884	yes	sp|Q03161|YMY9_YEAST;
LOCMI10445	-0.000415456	12928	yes	sp|Q03829|YM39_YEAST;
LOCMI03363	-0.000425767	12967	yes	tr|Q9VVS6|Q9VVS6_DROME;tr|Q9N369|Q9N369_CAEEL;
LOCMI06867	-0.000427001	12976	yes	sp|Q09309|RBBP5_CAEEL;sp|P39706|SWD1_YEAST;
LOCMI16285	-0.000428914	12983	yes	tr|Q9W4K1|Q9W4K1_DROME;
LOCMI13715	-0.00044027	13012	yes	tr|Q17557|Q17557_CAEEL;
LOCMI12844	-0.00044336	13020	yes	sp|G5EFW7|IF122_CAEEL;
LOCMI07939	-0.000454759	13052	yes	sp|P12004|PCNA_HUMAN;
LOCMI16140	-0.000456317	13057	yes	sp|O17624|C13B1_CAEEL;
LOCMI11621	-0.000456613	13059	yes	tr|O45012|O45012_CAEEL;
LOCMI09660	-0.000467262	13089	yes	sp|P52275|TBB2_CAEEL;
LOCMI17190	-0.000467471	13090	yes	tr|Q8T874|Q8T874_CAEEL;
LOCMI17474	-0.000473373	13104	yes	sp|O17624|C13B1_CAEEL;
LOCMI04980	-0.000474291	13110	yes	tr|O18199|O18199_CAEEL;
LOCMI03946	-0.00047476	13114	yes	sp|Q12461|PTPA2_YEAST;
LOCMI07509	-0.000475768	13118	yes	sp|P39683|NPT1_YEAST;
LOCMI02732	-0.000475918	13120	yes	sp|P48526|SYIM_YEAST;
LOCMI02155	-0.000476148	13122	yes	tr|A0A168H9W7|A0A168H9W7_CAEEL;tr|Q76NP4|Q76NP4_CAEEL;tr|Q86S28|Q86S28_CAEEL;tr|O61907|O61907_CAEEL;
LOCMI15713	-0.000484564	13144	yes	sp|P23202|URE2_YEAST;
LOCMI15362	-0.000495823	13169	yes	sp|Q9Y0A1|ITPR_CAEEL;
LOCMI16738	-0.000501382	13179	yes	tr|Q9VKB3|Q9VKB3_DROME;
LOCMI15839	-0.000510222	13205	yes	sp|P46367|ALDH4_YEAST;sp|P54115|ALDH6_YEAST;
LOCMI05511	-0.000513884	13211	yes	sp|P31334|RM09_YEAST;
LOCMI13767	-0.000525732	13242	yes	tr|O45936|O45936_CAEEL;
LOCMI02054	-0.000529401	13250	yes	sp|P90794|DCA11_CAEEL;tr|C6KRL4|C6KRL4_CAEEL;tr|S6FN32|S6FN32_CAEEL;tr|S6FWQ6|S6FWQ6_CAEEL;
LOCMI16346	-0.000532576	13261	yes	tr|A4UZ51|A4UZ51_DROME;tr|E1JGY2|E1JGY2_DROME;sp|P34021|ECR_DROME;
LOCMI10347	-0.000545732	13290	yes	sp|P06169|PDC1_YEAST;
LOCMI07254	-0.000550971	13299	yes	sp|Q9VHS7|COQ2_DROME;
LOCMI17200	-0.00055108	13300	yes	sp|P01023|A2MG_HUMAN;
LOCMI16276	-0.000555391	13309	yes	sp|P34227|PRX1_YEAST;
LOCMI14072	-0.0005562	13311	yes	sp|Q03280|TOM1_YEAST;
LOCMI05686	-0.000562957	13330	yes	sp|P20226|TBP_HUMAN;tr|Q32MN7|Q32MN7_HUMAN;
LOCMI16962	-0.0005704	13347	yes	sp|O97148|MTH_DROME;tr|E1JHX3|E1JHX3_DROME;
LOCMI08819	-0.000574157	13353	yes	sp|P38789|SSF1_YEAST;
LOCMI07666	-0.000587175	13379	yes	tr|Q9N3Q9|Q9N3Q9_CAEEL;
LOCMI03033	-0.000591581	13391	yes	sp|P70313|NOS3_MOUSE;tr|Q8C5P3|Q8C5P3_MOUSE;
LOCMI14781	-0.000593608	13395	yes	tr|Q17911|Q17911_CAEEL;
LOCMI10147	-0.000605003	13419	yes	sp|P40614|MPCP_CAEEL;tr|G5ECU3|G5ECU3_CAEEL;tr|Q18390|Q18390_CAEEL;
LOCMI14093	-0.000609814	13433	yes	sp|P40350|ALG5_YEAST;
LOCMI16295	-0.000610044	13434	yes	tr|Q7PL76|Q7PL76_DROME;tr|Q8MT46|Q8MT46_DROME;
LOCMI04687	-0.000611029	13436	yes	sp|Q8T5S1|NHX2_CAEEL;
LOCMI16034	-0.000616873	13452	yes	sp|O15120|PLCB_HUMAN;tr|A0A024R8I7|A0A024R8I7_HUMAN;tr|A0A024R8F9|A0A024R8F9_HUMAN;
LOCMI13611	-0.000624611	13466	yes	tr|G5ECR3|G5ECR3_CAEEL;
LOCMI06142	-0.000646243	13504	yes	sp|Q02197|NAA35_YEAST;
LOCMI10594	-0.000648709	13510	yes	sp|P47142|VPS25_YEAST;
LOCMI04507	-0.000649782	13513	yes	tr|Q9N3D3|Q9N3D3_CAEEL;
LOCMI16163	-0.000664209	13543	yes	sp|O17624|C13B1_CAEEL;
LOCMI16157	-0.000665176	13544	yes	sp|O17624|C13B1_CAEEL;
LOCMI12910	-0.000665741	13546	yes	tr|A0A0K3AQW8|A0A0K3AQW8_CAEEL;tr|A0A0K3ATV3|A0A0K3ATV3_CAEEL;sp|Q09228|EGL27_CAEEL;tr|A0A0K3AWS4|A0A0K3AWS4_CAEEL;tr|A0A0K3AUG2|A0A0K3AUG2_CAEEL;tr|A0A0K3AQX3|A0A0K3AQX3_CAEEL;tr|A0A0K3ATV0|A0A0K3ATV0_CAEEL;tr|A0A0K3ARG1|A0A0K3ARG1_CAEEL;tr|A0A0K3AWS8|A0A0K3AWS8_CAEEL;tr|A0A0K3ATV6|A0A0K3ATV6_CAEEL;tr|A0A0K3ARG6|A0A0K3ARG6_CAEEL;tr|A0A0K3AQX8|A0A0K3AQX8_CAEEL;tr|A0A0K3AWT1|A0A0K3AWT1_CAEEL;tr|A0…
LOCMI07437	-0.000674616	13561	yes	sp|P53915|NRK1_YEAST;
LOCMI05539	-0.000675042	13563	yes	sp|P18031|PTN1_HUMAN;tr|A8K3M3|A8K3M3_HUMAN;tr|B4DSN5|B4DSN5_HUMAN;
LOCMI09822	-0.000675051	13564	yes	sp|P32805|FZF1_YEAST;
LOCMI04123	-0.00068042	13574	yes	sp|Q19584|UFD1_CAEEL;tr|Q9U3I6|Q9U3I6_CAEEL;
LOCMI05801	-0.000683963	13578	yes	sp|P53257|TPC1_YEAST;
LOCMI13081	-0.000686845	13585	yes	sp|P08047|SP1_HUMAN;
LOCMI08639	-0.000691084	13595	yes	tr|I6L9E0|I6L9E0_MOUSE;sp|P09925|SURF1_MOUSE;
LOCMI16421	-0.00069173	13597	yes	sp|Q6PFY9|CC14B_MOUSE;
LOCMI03612	-0.000692903	13602	yes	tr|Q9N584|Q9N584_CAEEL;
LOCMI08382	-0.000699183	13619	yes	tr|X2JDP4|X2JDP4_DROME;tr|Q86B55|Q86B55_DROME;tr|B7Z151|B7Z151_DROME;tr|X2JBS2|X2JBS2_DROME;tr|B7Z150|B7Z150_DROME;tr|Q8MR12|Q8MR12_DROME;
LOCMI16960	-0.000704505	13626	yes	tr|A1Z8R8|A1Z8R8_DROME;
LOCMI05043	-0.000718124	13655	yes	sp|O13805|YE08_SCHPO;
LOCMI15702	-0.000721542	13662	yes	sp|P23202|URE2_YEAST;
LOCMI12656	-0.000729918	13676	yes	sp|P34544|MET2_CAEEL;
LOCMI00282	-0.000733274	13685	yes	sp|P53197|CDH1_YEAST;
LOCMI15957	-0.000748404	13710	yes	sp|P28834|IDH1_YEAST;
LOCMI07882	-0.000750962	13719	yes	sp|Q9VBV3|TAKT_DROME;tr|A0A0B4LHM9|A0A0B4LHM9_DROME;
LOCMI09141	-0.000751391	13723	yes	sp|Q18245|YC27B_CAEEL;
LOCMI10576	-0.000758024	13735	yes	tr|Q7KSF5|Q7KSF5_DROME;tr|Q9VEN5|Q9VEN5_DROME;
LOCMI11787	-0.0007673	13744	yes	sp|P32599|FIMB_YEAST;
LOCMI15443	-0.000768066	13746	yes	sp|Q04311|VMS1_YEAST;
LOCMI01309	-0.000771378	13753	yes	sp|O75376|NCOR1_HUMAN;tr|A0A024RD47|A0A024RD47_HUMAN;tr|C9J0Q5|C9J0Q5_HUMAN;tr|C9JFD3|C9JFD3_HUMAN;sp|Q9Y618|NCOR2_HUMAN;tr|F8VQL9|F8VQL9_MOUSE;tr|C9JE98|C9JE98_HUMAN;tr|E9PY55|E9PY55_MOUSE;sp|Q9WU42|NCOR2_MOUSE;tr|E9Q9V3|E9Q9V3_MOUSE;
LOCMI16170	-0.000776618	13765	yes	sp|O17624|C13B1_CAEEL;
LOCMI07816	-0.00077799	13767	yes	sp|Q12532|RQC2_YEAST;
LOCMI13242	-0.000792416	13784	yes	sp|P46499|YLX3_CAEEL;
LOCMI03808	-0.000793024	13786	yes	tr|Q7K010|Q7K010_DROME;
LOCMI15888	-0.000806947	13807	yes	tr|Q17498|Q17498_CAEEL;
LOCMI05560	-0.000813099	13824	yes	sp|P38344|REI1_YEAST;
LOCMI08441	-0.000825323	13847	yes	sp|P38230|QOR_YEAST;
LOCMI08154	-0.000832375	13864	yes	sp|Q20748|ATAD3_CAEEL;
LOCMI07354	-0.000835095	13871	yes	sp|Q9VBV3|TAKT_DROME;tr|A0A0B4LHM9|A0A0B4LHM9_DROME;
LOCMI14234	-0.000835119	13872	yes	sp|P52491|UBC12_YEAST;
LOCMI13545	-0.000836529	13873	yes	sp|P0CX46|RL2B_YEAST;sp|P0CX45|RL2A_YEAST;
LOCMI04359	-0.000854223	13895	yes	tr|G5E899|G5E899_MOUSE;tr|A0A024QYT5|A0A024QYT5_HUMAN;sp|P05121|PAI1_HUMAN;
LOCMI11040	-0.000855455	13897	yes	tr|G5EC31|G5EC31_CAEEL;tr|Q86N72|Q86N72_CAEEL;tr|G4RZC3|G4RZC3_CAEEL;tr|Q6A593|Q6A593_CAEEL;
LOCMI15756	-0.000860985	13905	yes	tr|X5D945|X5D945_HUMAN;sp|P01112|RASH_HUMAN;sp|P22981|LET60_CAEEL;
LOCMI03965	-0.000863149	13914	yes	sp|P18074|ERCC2_HUMAN;sp|O08811|ERCC2_MOUSE;
LOCMI13549	-0.000875043	13931	yes	sp|Q17389|CUL1_CAEEL;
LOCMI16631	-0.000884895	13948	yes	sp|Q22037|ROA1_CAEEL;
LOCMI04176	-0.000886005	13950	yes	tr|Q93830|Q93830_CAEEL;
LOCMI09702	-0.000896617	13960	yes	sp|Q21955|MED15_CAEEL;
LOCMI13159	-0.000897647	13963	yes	tr|V9HWF8|V9HWF8_HUMAN;sp|Q15493|RGN_HUMAN;
LOCMI13966	-0.000900973	13972	yes	tr|Q18851|Q18851_CAEEL;
LOCMI12101	-0.000904368	13979	yes	tr|G1K0W4|G1K0W4_CAEEL;tr|G1K0W3|G1K0W3_CAEEL;tr|G5ECZ8|G5ECZ8_CAEEL;tr|G5EGP5|G5EGP5_CAEEL;tr|Q09EF4|Q09EF4_CAEEL;tr|G5EC55|G5EC55_CAEEL;tr|G5EC95|G5EC95_CAEEL;tr|G5ECF9|G5ECF9_CAEEL;
LOCMI03469	-0.00090683	13982	yes	sp|P25348|RM32_YEAST;
LOCMI16801	-0.000915884	13996	yes	sp|Q9U298|ACH8_CAEEL;
LOCMI12438	-0.000927102	14008	yes	tr|Q6FHX6|Q6FHX6_HUMAN;sp|P39748|FEN1_HUMAN;
LOCMI16169	-0.000939377	14021	yes	sp|O17624|C13B1_CAEEL;
LOCMI08455	-0.000944079	14022	yes	sp|P15891|ABP1_YEAST;
LOCMI02112	-0.000951058	14033	yes	sp|P21182|DCAM_YEAST;
LOCMI07434	-0.00095406	14037	yes	tr|G5EF37|G5EF37_CAEEL;
LOCMI11509	-0.000993475	14088	yes	tr|M9PHF4|M9PHF4_DROME;tr|Q9VX46|Q9VX46_DROME;tr|A8JV41|A8JV41_DROME;tr|Q86LG3|Q86LG3_DROME;
LOCMI15914	-0.00101818	14118	yes	tr|Q9U329|Q9U329_CAEEL;
LOCMI05744	-0.00102879	14129	yes	tr|Q8IG67|Q8IG67_CAEEL;
LOCMI01886	-0.00103273	14137	yes	tr|A0A0K3AUM4|A0A0K3AUM4_CAEEL;sp|Q09990|LIN23_CAEEL;tr|A0A0K3AWY7|A0A0K3AWY7_CAEEL;tr|A0A0K3ARM6|A0A0K3ARM6_CAEEL;
LOCMI13146	-0.00103441	14141	yes	tr|O44563|O44563_CAEEL;
LOCMI16538	-0.00104457	14151	yes	tr|Q9VAH7|Q9VAH7_DROME;
LOCMI16311	-0.00104496	14152	yes	tr|Q0E9E0|Q0E9E0_DROME;tr|A4UZB1|A4UZB1_DROME;
LOCMI15704	-0.00105917	14170	yes	sp|P23202|URE2_YEAST;
LOCMI06389	-0.00106394	14179	yes	tr|M9PEL7|M9PEL7_DROME;sp|Q09024|IMPL2_DROME;
LOCMI03668	-0.00106991	14187	yes	sp|Q8N5K1|CISD2_HUMAN;sp|Q9CQB5|CISD2_MOUSE;
LOCMI15493	-0.00107517	14196	yes	sp|P29844|BIP_DROME;tr|F3YDH0|F3YDH0_DROME;
LOCMI02232	-0.00107933	14200	yes	sp|P04803|SYWM_YEAST;
LOCMI09279	-0.00109055	14210	yes	sp|P46499|YLX3_CAEEL;
LOCMI14437	-0.00110002	14220	yes	tr|Q9XUW8|Q9XUW8_CAEEL;
LOCMI05204	-0.00110835	14232	yes	tr|Q09409|Q09409_CAEEL;
LOCMI05080	-0.00111261	14235	yes	sp|O62250|TIM16_CAEEL;
LOCMI16361	-0.00115305	14287	yes	sp|P54362|AP3D_DROME;tr|M9PHJ5|M9PHJ5_DROME;tr|M9PJM7|M9PJM7_DROME;
LOCMI02506	-0.00115591	14288	yes	tr|A0A1C3NSH2|A0A1C3NSH2_CAEEL;tr|A0A1C3NSI0|A0A1C3NSI0_CAEEL;tr|A0A1C3NSJ3|A0A1C3NSJ3_CAEEL;tr|A0A1C3NSL4|A0A1C3NSL4_CAEEL;tr|A0A1C3NSN5|A0A1C3NSN5_CAEEL;tr|G5EDN9|G5EDN9_CAEEL;sp|P27715|UNC13_CAEEL;
LOCMI10414	-0.0011639	14293	yes	tr|H2KZL6|H2KZL6_CAEEL;tr|Q8MPU1|Q8MPU1_CAEEL;
LOCMI16104	-0.00118014	14310	yes	sp|Q03330|GCN5_YEAST;
LOCMI06281	-0.00119023	14318	yes	tr|Q3UZF9|Q3UZF9_MOUSE;tr|Q3UHR1|Q3UHR1_MOUSE;
LOCMI12681	-0.00119312	14323	yes	tr|O45936|O45936_CAEEL;
LOCMI16513	-0.00121261	14343	yes	sp|Q03833|GIS1_YEAST;
LOCMI01205	-0.00122467	14359	yes	sp|P32048|SYKM_YEAST;
LOCMI10173	-0.00124208	14376	yes	sp|Q24338|ESC_DROME;
LOCMI16561	-0.00126004	14397	yes	sp|Q93594|NCBP2_CAEEL;
LOCMI05568	-0.00126101	14401	yes	sp|Q12255|NYV1_YEAST;
LOCMI10495	-0.00126688	14410	yes	tr|Q93795|Q93795_CAEEL;
LOCMI07773	-0.00127068	14414	yes	sp|Q14186|TFDP1_HUMAN;tr|A0A024RDY4|A0A024RDY4_HUMAN;
LOCMI16855	-0.00127079	14415	yes	tr|G5ED40|G5ED40_CAEEL;tr|G5EE14|G5EE14_CAEEL;
LOCMI16865	-0.00127238	14417	yes	sp|P32805|FZF1_YEAST;
LOCMI13706	-0.00128149	14426	yes	tr|Q2L6V1|Q2L6V1_CAEEL;tr|Q2L6V2|Q2L6V2_CAEEL;
LOCMI08795	-0.00130306	14450	yes	tr|Q21342|Q21342_CAEEL;
LOCMI00292	-0.0013048	14454	yes	tr|Q93592|Q93592_CAEEL;
LOCMI04526	-0.00130681	14460	yes	sp|P38316|ATG12_YEAST;
LOCMI13548	-0.00130821	14462	yes	tr|Q9Y128|Q9Y128_DROME;
LOCMI15889	-0.00131726	14467	yes	sp|P37262|SOL2_YEAST;
LOCMI15700	-0.00132531	14473	yes	sp|P41043|GSTS1_DROME;tr|A4UZL5|A4UZL5_DROME;tr|A0A0B4KFT5|A0A0B4KFT5_DROME;
LOCMI16405	-0.00133502	14479	yes	sp|P25963|IKBA_HUMAN;
LOCMI13272	-0.0013436	14487	yes	sp|P46499|YLX3_CAEEL;
LOCMI10944	-0.00135889	14498	yes	sp|Q03557|GATA_YEAST;
LOCMI02275	-0.00138595	14521	yes	sp|D0VWM8|TADBP_CAEEL;
LOCMI08617	-0.00138772	14523	yes	tr|H2KYJ5|H2KYJ5_CAEEL;
LOCMI09899	-0.00140923	14534	yes	tr|G5ECB6|G5ECB6_CAEEL;
LOCMI16194	-0.00142324	14545	yes	tr|Q9U1R5|Q9U1R5_CAEEL;
LOCMI13674	-0.00144535	14562	yes	sp|P38262|SIF2_YEAST;
LOCMI06089	-0.00145238	14570	yes	tr|Q7K010|Q7K010_DROME;
LOCMI11659	-0.00145381	14572	yes	tr|Q19278|Q19278_CAEEL;tr|Q8MNT7|Q8MNT7_CAEEL;
LOCMI15768	-0.00145878	14577	yes	sp|Q93714|IDH3A_CAEEL;
LOCMI10821	-0.00150032	14617	yes	sp|P40958|MAD2_YEAST;
LOCMI08527	-0.00151238	14624	yes	sp|P11325|SYLM_YEAST;
LOCMI10848	-0.0015396	14649	yes	tr|Q7KTX7|Q7KTX7_DROME;
LOCMI06842	-0.00156968	14668	yes	tr|Q14TF0|Q14TF0_HUMAN;sp|P48506|GSH1_HUMAN;tr|E1CEI4|E1CEI4_HUMAN;
LOCMI13733	-0.00157097	14669	yes	tr|Q7K742|Q7K742_CAEEL;tr|Q9XW00|Q9XW00_CAEEL;
LOCMI06452	-0.00158709	14681	yes	sp|Q06609|RAD51_HUMAN;sp|P25454|RAD51_YEAST;
LOCMI14071	-0.0015905	14687	yes	tr|D3YT56|D3YT56_CAEEL;
LOCMI11168	-0.00159865	14695	yes	tr|G5EDD5|G5EDD5_CAEEL;
LOCMI13561	-0.00159894	14696	yes	sp|P32657|CHD1_YEAST;
LOCMI16025	-0.00160385	14704	yes	tr|Q9XWD1|Q9XWD1_CAEEL;
LOCMI13839	-0.00164425	14734	yes	tr|G5EG59|G5EG59_CAEEL;
LOCMI12822	-0.00167487	14752	yes	tr|Q9U1N6|Q9U1N6_CAEEL;
LOCMI06770	-0.00169123	14761	yes	tr|Q9XUY2|Q9XUY2_CAEEL;tr|Q9NAH7|Q9NAH7_CAEEL;
LOCMI12680	-0.00169261	14765	yes	tr|O45936|O45936_CAEEL;
LOCMI16224	-0.00169867	14777	yes	sp|O17624|C13B1_CAEEL;
LOCMI16143	-0.00172105	14793	yes	tr|Q9U1R5|Q9U1R5_CAEEL;
LOCMI08799	-0.00172282	14794	yes	sp|Q9P7L5|OAT_SCHPO;
LOCMI05971	-0.00172467	14796	yes	sp|Q9TZ93|SPT4H_CAEEL;
LOCMI07755	-0.00175342	14812	yes	tr|G5EG59|G5EG59_CAEEL;
LOCMI13847	-0.00177134	14816	yes	tr|Q3UPN9|Q3UPN9_MOUSE;sp|P28033|CEBPB_MOUSE;sp|P17676|CEBPB_HUMAN;sp|P49715|CEBPA_HUMAN;
LOCMI03768	-0.00177159	14817	yes	sp|P48150|RS14_CAEEL;
LOCMI02625	-0.00180131	14840	yes	sp|P33201|MRT4_YEAST;
LOCMI15869	-0.0018023	14842	yes	tr|Q86NC2|Q86NC2_CAEEL;
LOCMI16026	-0.00181811	14856	yes	sp|P91079|SPTC1_CAEEL;
LOCMI16298	-0.0018251	14862	yes	sp|Q22100|THILH_CAEEL;
LOCMI01789	-0.0018348	14865	yes	sp|Q02753|RL21A_YEAST;sp|Q12672|RL21B_YEAST;
LOCMI05481	-0.00186013	14880	yes	tr|Q22743|Q22743_CAEEL;
LOCMI12442	-0.00187514	14892	yes	sp|P41544|SYS1_YEAST;
LOCMI14407	-0.00187656	14894	yes	sp|Q20496|GDIR_CAEEL;
LOCMI12262	-0.00188025	14895	yes	sp|Q00776|AP1M1_YEAST;
LOCMI04873	-0.00189251	14903	yes	sp|P32860|NFU1_YEAST;
LOCMI00835	-0.00189978	14909	yes	sp|Q13216|ERCC8_HUMAN;tr|B3KPW7|B3KPW7_HUMAN;tr|B4DGZ9|B4DGZ9_HUMAN;
LOCMI16267	-0.00191438	14917	yes	sp|P34227|PRX1_YEAST;
LOCMI06048	-0.00192112	14924	yes	sp|Q21929|DCXR_CAEEL;
LOCMI15395	-0.00192401	14927	yes	sp|Q12284|ERV2_YEAST;
LOCMI16302	-0.00193631	14934	yes	sp|Q00653|NFKB2_HUMAN;sp|P25799|NFKB1_MOUSE;tr|A0A024RDJ4|A0A024RDJ4_HUMAN;sp|P19838|NFKB1_HUMAN;
LOCMI16187	-0.00196625	14950	yes	sp|O17624|C13B1_CAEEL;
LOCMI04669	-0.00196762	14951	yes	sp|P0CX46|RL2B_YEAST;sp|P0CX45|RL2A_YEAST;
LOCMI00039	-0.0019693	14952	yes	tr|Q19685|Q19685_CAEEL;
LOCMI15979	-0.00198957	14963	yes	tr|Q17763|Q17763_CAEEL;
LOCMI13401	-0.00200281	14976	yes	tr|N1NV19|N1NV19_CAEEL;sp|Q18297|TRPA1_CAEEL;
LOCMI15055	-0.00201476	14980	yes	sp|P32356|TREA_YEAST;
LOCMI15898	-0.00203406	14991	yes	tr|Q20992|Q20992_CAEEL;
LOCMI04707	-0.00204241	14995	yes	sp|P18962|DAP2_YEAST;
LOCMI10455	-0.00204375	14997	yes	tr|D7SFK1|D7SFK1_CAEEL;
LOCMI08372	-0.00207021	15012	yes	sp|P50947|PHO23_YEAST;
LOCMI08171	-0.00208152	15016	yes	tr|N1NV19|N1NV19_CAEEL;sp|Q18297|TRPA1_CAEEL;
LOCMI15382	-0.00218363	15053	yes	sp|Q13253|NOGG_HUMAN;
LOCMI09745	-0.0021869	15054	yes	tr|G5EDD4|G5EDD4_CAEEL;
LOCMI09787	-0.00218917	15058	yes	sp|P38710|INM1_YEAST;sp|Q05533|INM2_YEAST;
LOCMI17234	-0.00220288	15064	yes	sp|Q06406|LSM6_YEAST;
LOCMI15331	-0.00222022	15071	yes	tr|A0A0S2Z4F3|A0A0S2Z4F3_HUMAN;tr|B4DR50|B4DR50_HUMAN;tr|A0A0S2Z4H1|A0A0S2Z4H1_HUMAN;sp|P50542|PEX5_HUMAN;tr|B4E0T2|B4E0T2_HUMAN;tr|A0A0S2Z480|A0A0S2Z480_HUMAN;
LOCMI12610	-0.00226491	15091	yes	tr|Q9W3N0|Q9W3N0_DROME;
LOCMI15789	-0.00228181	15100	yes	tr|Q966C7|Q966C7_CAEEL;
LOCMI15972	-0.00236334	15124	yes	sp|O45903|MECR1_CAEEL;
LOCMI11125	-0.00236779	15127	yes	tr|Q7K010|Q7K010_DROME;
LOCMI06693	-0.00238687	15133	yes	tr|G5EDD4|G5EDD4_CAEEL;
LOCMI11867	-0.00241549	15146	yes	tr|Q9BKS1|Q9BKS1_CAEEL;
LOCMI16401	-0.00242739	15150	yes	tr|O76928|O76928_DROME;
LOCMI05315	-0.00243782	15152	yes	tr|O45936|O45936_CAEEL;
LOCMI09015	-0.00245514	15157	yes	sp|Q7K566|BMCP_DROME;
LOCMI13501	-0.00246853	15160	yes	sp|Q12255|NYV1_YEAST;
LOCMI10396	-0.00247292	15161	yes	sp|P35200|UPS2_YEAST;
LOCMI15999	-0.00249737	15170	yes	sp|P19516|COX11_YEAST;
LOCMI05490	-0.00250015	15171	yes	tr|Q9VPR1|Q9VPR1_DROME;
LOCMI15925	-0.0025028	15173	yes	tr|Q20053|Q20053_CAEEL;tr|Q19126|Q19126_CAEEL;
LOCMI15748	-0.00252265	15186	yes	tr|X5D945|X5D945_HUMAN;sp|P01112|RASH_HUMAN;sp|P22981|LET60_CAEEL;
LOCMI02165	-0.00255744	15202	yes	sp|P54688|BCAT_CAEEL;
LOCMI05567	-0.00256317	15204	yes	sp|P0CX32|RS24B_YEAST;sp|P0CX31|RS24A_YEAST;
LOCMI04328	-0.00261	15218	yes	tr|Q7K049|Q7K049_DROME;
LOCMI09548	-0.00264406	15224	yes	sp|O14508|SOCS2_HUMAN;tr|A0A024RBD2|A0A024RBD2_HUMAN;sp|O35717|SOCS2_MOUSE;tr|Q548Q7|Q548Q7_MOUSE;
LOCMI04776	-0.00265149	15228	yes	tr|O45391|O45391_CAEEL;tr|K8ESE2|K8ESE2_CAEEL;sp|P55216|CGL2_CAEEL;
LOCMI12065	-0.00267668	15239	yes	sp|Q23593|INX8_CAEEL;tr|Q23594|Q23594_CAEEL;
LOCMI07579	-0.00268831	15242	yes	sp|Q08971|YP225_YEAST;
LOCMI00142	-0.00269705	15243	yes	tr|X2JC82|X2JC82_DROME;sp|P02518|HSP27_DROME;tr|X2JGG6|X2JGG6_DROME;sp|P02517|HSP26_DROME;
LOCMI09744	-0.00274479	15261	yes	tr|Q94252|Q94252_CAEEL;tr|A0A0K3AUZ3|A0A0K3AUZ3_CAEEL;
LOCMI15717	-0.00276357	15264	yes	sp|P23202|URE2_YEAST;
LOCMI15119	-0.0027787	15272	yes	sp|Q01560|NOP3_YEAST;
LOCMI15032	-0.00280765	15288	yes	sp|P11387|TOP1_HUMAN;
LOCMI13709	-0.00284891	15299	yes	sp|P60953|CDC42_HUMAN;tr|A0A024RAE6|A0A024RAE6_HUMAN;tr|A0A024RAE4|A0A024RAE4_HUMAN;
LOCMI12653	-0.00289796	15311	yes	tr|Q9TXN6|Q9TXN6_CAEEL;
LOCMI06366	-0.00294057	15325	yes	sp|P36528|RM17_YEAST;
LOCMI01913	-0.00295645	15334	yes	sp|P42771|CDN2A_HUMAN;tr|K7PML8|K7PML8_HUMAN;sp|P42772|CDN2B_HUMAN;tr|K7PPU3|K7PPU3_HUMAN;
LOCMI10295	-0.00296847	15336	yes	sp|Q08777|MCH5_YEAST;
LOCMI15746	-0.00304769	15362	yes	sp|Q06124|PTN11_HUMAN;
LOCMI10368	-0.00306866	15364	yes	sp|P29691|EF2_CAEEL;
LOCMI01469	-0.00308524	15371	yes	sp|P35997|RS27A_YEAST;sp|P38711|RS27B_YEAST;
LOCMI16195	-0.00318583	15392	yes	tr|Q9U1R5|Q9U1R5_CAEEL;
LOCMI05332	-0.00324784	15409	yes	sp|P32795|YME1_YEAST;
LOCMI01417	-0.00325203	15410	yes	sp|Q9XUV0|PBS5_CAEEL;
LOCMI11285	-0.00325341	15411	yes	tr|Q18965|Q18965_CAEEL;
LOCMI05655	-0.00341488	15434	yes	sp|Q80W54|FACE1_MOUSE;tr|B9EHY2|B9EHY2_MOUSE;sp|O75844|FACE1_HUMAN;
LOCMI08970	-0.00345951	15440	yes	sp|P35189|TAF14_YEAST;
LOCMI07085	-0.00346495	15441	yes	sp|P80210|PURA_YEAST;
LOCMI07483	-0.00346996	15443	yes	sp|P91353|RM24_CAEEL;
LOCMI16225	-0.00358924	15471	yes	sp|O17624|C13B1_CAEEL;
LOCMI11811	-0.00359347	15472	yes	tr|Q94252|Q94252_CAEEL;tr|A0A0K3AUZ3|A0A0K3AUZ3_CAEEL;
LOCMI09740	-0.00365309	15483	yes	sp|Q9NEN6|RS6_CAEEL;sp|P0CX38|RS6B_YEAST;sp|P0CX37|RS6A_YEAST;tr|I2HAF8|I2HAF8_CAEEL;tr|I2HAF9|I2HAF9_CAEEL;
LOCMI15978	-0.00366491	15487	yes	tr|G5EBJ7|G5EBJ7_CAEEL;
LOCMI15698	-0.00375044	15502	yes	sp|P41043|GSTS1_DROME;tr|A4UZL5|A4UZL5_DROME;tr|A0A0B4KFT5|A0A0B4KFT5_DROME;
LOCMI13606	-0.00378914	15505	yes	tr|K8ESC5|K8ESC5_CAEEL;tr|Q9NA30|Q9NA30_CAEEL;
LOCMI16578	-0.00395876	15528	yes	sp|Q93594|NCBP2_CAEEL;
LOCMI10369	-0.00401845	15538	yes	sp|P69771|DID2_YEAST;
LOCMI14699	-0.00403701	15541	yes	tr|B2B296|B2B296_PODAN;
LOCMI05997	-0.00405311	15544	yes	sp|P40556|YIA6_YEAST;
LOCMI03142	-0.00405786	15545	yes	sp|P32356|TREA_YEAST;
LOCMI15982	-0.00412836	15556	yes	sp|O02640|MDHM_CAEEL;
LOCMI04112	-0.00413086	15557	yes	tr|M9PI66|M9PI66_DROME;tr|Q7KUM8|Q7KUM8_DROME;tr|B5X0L2|B5X0L2_DROME;sp|P08761|MSRA_DROME;tr|M9PCL6|M9PCL6_DROME;
LOCMI03331	-0.00423917	15576	yes	sp|P38703|LAG1_YEAST;
LOCMI15989	-0.00428353	15582	yes	sp|P00890|CISY1_YEAST;sp|P08679|CISY2_YEAST;
LOCMI04323	-0.00429716	15583	yes	tr|Q20608|Q20608_CAEEL;tr|Q18540|Q18540_CAEEL;tr|O62508|O62508_CAEEL;
LOCMI14108	-0.00437027	15591	yes	tr|Q9GYK4|Q9GYK4_CAEEL;
LOCMI17354	-0.00444342	15598	yes	sp|P07900|HS90A_HUMAN;tr|K9JA46|K9JA46_HUMAN;
LOCMI12129	-0.00446805	15601	yes	sp|P55155|VIT1_CAEEL;sp|P05690|VIT2_CAEEL;tr|G8JY38|G8JY38_CAEEL;sp|P06125|VIT5_CAEEL;
LOCMI12655	-0.00448051	15602	yes	tr|Q95XR0|Q95XR0_CAEEL;
LOCMI07012	-0.00459359	15611	yes	sp|Q02753|RL21A_YEAST;sp|Q12672|RL21B_YEAST;
LOCMI15087	-0.00467187	15623	yes	tr|G5EBK3|G5EBK3_CAEEL;tr|G5EES2|G5EES2_CAEEL;
LOCMI10291	-0.00483018	15633	yes	sp|P37291|GLYC_YEAST;
LOCMI07650	-0.00495308	15642	yes	sp|Q9XUP3|EIF3K_CAEEL;
LOCMI14384	-0.00495661	15643	yes	sp|P38361|PHO89_YEAST;
LOCMI04893	-0.00525231	15668	yes	sp|Q12251|YP011_YEAST;
LOCMI07401	-0.00528248	15670	yes	tr|Q7K010|Q7K010_DROME;
LOCMI16056	-0.00539045	15677	yes	sp|P32191|GPDM_YEAST;
LOCMI12128	-0.005424	15678	yes	sp|P55155|VIT1_CAEEL;sp|P05690|VIT2_CAEEL;tr|G8JY38|G8JY38_CAEEL;sp|P06125|VIT5_CAEEL;
LOCMI08247	-0.00560082	15697	yes	sp|P23248|RS3A2_YEAST;
LOCMI00063	-0.00562099	15698	yes	tr|Q9XUS4|Q9XUS4_CAEEL;tr|Q9XUS5|Q9XUS5_CAEEL;tr|Q9XUS6|Q9XUS6_CAEEL;tr|Q86D12|Q86D12_CAEEL;tr|Q69Z13|Q69Z13_CAEEL;tr|Q8WQE5|Q8WQE5_CAEEL;
LOCMI11413	-0.00570373	15703	yes	sp|P21914|SDHB_DROME;
LOCMI16132	-0.00577774	15710	yes	sp|O17624|C13B1_CAEEL;
LOCMI13547	-0.00583897	15712	yes	sp|P20700|LMNB1_HUMAN;tr|B4DZT3|B4DZT3_HUMAN;sp|P48678|LMNA_MOUSE;sp|P02545|LMNA_HUMAN;tr|Q5TCI8|Q5TCI8_HUMAN;
LOCMI07471	-0.00586449	15713	yes	sp|Q02326|RL6A_YEAST;sp|P05739|RL6B_YEAST;
LOCMI09002	-0.00603072	15719	yes	sp|Q95XM2|PHM_CAEEL;
LOCMI15830	-0.00609882	15722	yes	tr|Q9VTU2|Q9VTU2_DROME;
LOCMI15787	-0.00609906	15723	yes	sp|Q94511|NDUS1_DROME;tr|A4V449|A4V449_DROME;
LOCMI06273	-0.00614637	15726	yes	tr|A5PEW5|A5PEW5_CAEEL;tr|O62414|O62414_CAEEL;
LOCMI16077	-0.00633507	15736	yes	sp|O61199|ODO1_CAEEL;tr|U4PC51|U4PC51_CAEEL;
LOCMI16279	-0.00636887	15738	yes	tr|X2JF59|X2JF59_DROME;sp|Q9V3P0|PRDX1_DROME;
LOCMI16175	-0.00637516	15739	yes	sp|O17624|C13B1_CAEEL;
LOCMI16094	-0.0065251	15748	yes	tr|Q23098|Q23098_CAEEL;
LOCMI03087	-0.00662104	15753	yes	sp|P14174|MIF_HUMAN;tr|I4AY87|I4AY87_HUMAN;sp|P34884|MIF_MOUSE;tr|Q545F0|Q545F0_MOUSE;
LOCMI14604	-0.00694886	15773	yes	sp|P49435|APT1_YEAST;
LOCMI15966	-0.00696284	15774	yes	sp|Q22619|NDUS8_CAEEL;
LOCMI14726	-0.00702165	15779	yes	sp|P42836|PFA3_YEAST;
LOCMI16028	-0.007038	15781	yes	sp|P28239|IPYR2_YEAST;
LOCMI11893	-0.00703935	15782	yes	sp|Q02642|NACB1_YEAST;
LOCMI05827	-0.00706881	15783	yes	tr|X2JC82|X2JC82_DROME;sp|P02518|HSP27_DROME;tr|X2JGG6|X2JGG6_DROME;sp|P02517|HSP26_DROME;
LOCMI15931	-0.00711776	15786	yes	tr|Q17880|Q17880_CAEEL;
LOCMI05500	-0.00713902	15787	yes	sp|Q64337|SQSTM_MOUSE;sp|Q13501|SQSTM_HUMAN;
LOCMI09768	-0.00721305	15789	yes	sp|Q22037|ROA1_CAEEL;
LOCMI15821	-0.00730462	15792	yes	tr|Q5U117|Q5U117_DROME;
LOCMI16124	-0.0073563	15794	yes	tr|Q27499|Q27499_CAEEL;
LOCMI13884	-0.00750104	15801	yes	sp|P18962|DAP2_YEAST;
LOCMI15858	-0.0075524	15803	yes	tr|O18236|O18236_CAEEL;
LOCMI15977	-0.00793872	15821	yes	sp|P07143|CY1_YEAST;
LOCMI13626	-0.00793992	15822	yes	sp|P0CX54|RL12B_YEAST;sp|P0CX53|RL12A_YEAST;
LOCMI13293	-0.00801388	15828	yes	sp|Q9P7L5|OAT_SCHPO;
LOCMI15833	-0.0080454	15831	yes	tr|Q9GNH8|Q9GNH8_DROME;tr|Q9W330|Q9W330_DROME;
LOCMI14933	-0.00810976	15832	yes	sp|O44827|FGT1_CAEEL;
LOCMI16023	-0.00828372	15837	yes	tr|Q23597|Q23597_CAEEL;
LOCMI07418	-0.00842838	15840	yes	tr|Q9W2S2|Q9W2S2_DROME;
LOCMI16009	-0.00844255	15841	yes	sp|P90789|NDUB7_CAEEL;
LOCMI06979	-0.00861303	15848	yes	sp|P53320|MTM1_YEAST;
LOCMI12349	-0.0090033	15862	yes	sp|Q12289|CRC1_YEAST;
LOCMI03671	-0.00911504	15864	yes	tr|Q9VGM2|Q9VGM2_DROME;tr|Q8INK3|Q8INK3_DROME;tr|Q8INK2|Q8INK2_DROME;
LOCMI16040	-0.00933943	15876	yes	sp|P17329|G3P2_CAEEL;sp|P17330|G3P3_CAEEL;
LOCMI14198	-0.0103719	15899	yes	tr|Q549J5|Q549J5_MOUSE;sp|P70406|UCP2_MOUSE;tr|A0A024R5N5|A0A024R5N5_HUMAN;sp|P55851|UCP2_HUMAN;tr|A0A0S2Z4G5|A0A0S2Z4G5_HUMAN;sp|P55916|UCP3_HUMAN;
LOCMI03547	-0.0104444	15901	yes	sp|O74847|MPC1_SCHPO;
LOCMI07717	-0.0105071	15904	yes	sp|P0CX32|RS24B_YEAST;sp|P0CX31|RS24A_YEAST;
LOCMI02777	-0.0107525	15908	yes	tr|Q7K010|Q7K010_DROME;
LOCMI16821	-0.0108985	15911	yes	tr|G5E899|G5E899_MOUSE;tr|A0A024QYT5|A0A024QYT5_HUMAN;sp|P05121|PAI1_HUMAN;
LOCMI05605	-0.0109842	15915	yes	tr|Q9VGS3|Q9VGS3_DROME;
LOCMI16251	-0.0113324	15924	yes	sp|P36969|GPX4_HUMAN;tr|Q6PI42|Q6PI42_HUMAN;sp|O70325|GPX4_MOUSE;tr|Q76LV0|Q76LV0_MOUSE;
LOCMI16274	-0.0119196	15938	yes	sp|P34227|PRX1_YEAST;
LOCMI02918	-0.012013	15941	yes	tr|V6CKR1|V6CKR1_CAEEL;sp|Q86S66|NACA_CAEEL;
LOCMI15760	-0.0122192	15948	yes	tr|Q18095|Q18095_CAEEL;
LOCMI16062	-0.0122507	15949	yes	tr|Q21817|Q21817_CAEEL;tr|O45525|O45525_CAEEL;
LOCMI00394	-0.0124187	15951	yes	sp|P48152|RS3_CAEEL;
LOCMI16707	-0.0130364	15956	yes	sp|Q22037|ROA1_CAEEL;
LOCMI16210	-0.0132336	15960	yes	sp|O17624|C13B1_CAEEL;
LOCMI10993	-0.0137565	15965	yes	sp|Q965M2|SMA10_CAEEL;
LOCMI11304	-0.014635	15978	yes	sp|Q966C6|RL7A_CAEEL;
LOCMI11142	-0.0148439	15980	yes	sp|O01802|RL7_CAEEL;
LOCMI10170	-0.0152845	15985	yes	sp|P48158|RL23_CAEEL;
LOCMI06257	-0.0157843	15991	yes	sp|P49041|RS5_CAEEL;
LOCMI12147	-0.0159921	15996	yes	sp|P0CX54|RL12B_YEAST;sp|P0CX53|RL12A_YEAST;
LOCMI10443	-0.0161489	15998	yes	sp|P00044|CYC1_YEAST;
LOCMI13033	-0.016345	16005	yes	sp|Q9VXN2|SUN_DROME;
LOCMI00489	-0.016428	16006	yes	sp|P98080|UCR1_CAEEL;
LOCMI09316	-0.016649	16008	yes	sp|P48156|RS8_CAEEL;
LOCMI16032	-0.0166502	16009	yes	tr|Q22800|Q22800_CAEEL;sp|Q93873|NDUS2_CAEEL;
LOCMI15879	-0.0171065	16013	yes	sp|P16387|ODPA_YEAST;
LOCMI16093	-0.0171866	16014	yes	tr|Q9VXK7|Q9VXK7_DROME;
LOCMI00751	-0.0172897	16015	yes	sp|P17336|CATA_DROME;
LOCMI05642	-0.0172939	16016	yes	sp|Q19877|RS23_CAEEL;
LOCMI10663	-0.0174795	16019	yes	sp|Q19826|RPAB3_CAEEL;
LOCMI15992	-0.0176149	16021	yes	sp|P55954|COX5A_CAEEL;
LOCMI03326	-0.0185642	16033	yes	tr|Q20206|Q20206_CAEEL;
LOCMI16022	-0.0186474	16035	yes	sp|Q18359|NDUA5_CAEEL;
LOCMI04171	-0.0194818	16041	yes	sp|Q9N4I4|RL10A_CAEEL;tr|Q95Y46|Q95Y46_CAEEL;sp|P0CX43|RL1A_YEAST;sp|P0CX44|RL1B_YEAST;
LOCMI03823	-0.0198833	16045	yes	sp|O02639|RL19_CAEEL;
LOCMI02690	-0.0200533	16046	yes	tr|O17218|O17218_CAEEL;
LOCMI13370	-0.0211489	16055	yes	sp|P26786|RS7A_YEAST;
LOCMI15890	-0.0228782	16064	yes	tr|Q9VAW7|Q9VAW7_DROME;
LOCMI15814	-0.0231711	16067	yes	sp|P38715|GRE3_YEAST;
LOCMI16357	-0.0238975	16072	yes	tr|X2JID2|X2JID2_DROME;sp|Q8IFW4|THIOT_DROME;sp|Q9V429|THIO2_DROME;
LOCMI15434	-0.0241422	16073	yes	sp|Q9XVP0|RS15_CAEEL;
LOCMI15959	-0.0242352	16074	yes	tr|P90849|P90849_CAEEL;
LOCMI12951	-0.024883	16076	yes	tr|G3X9W0|G3X9W0_MOUSE;sp|Q60668|HNRPD_MOUSE;tr|G5E8G0|G5E8G0_MOUSE;
LOCMI15807	-0.0263053	16080	yes	sp|Q22021|ATPK_CAEEL;
LOCMI11617	-0.0269651	16083	yes	sp|P87262|RL34A_YEAST;sp|P40525|RL34B_YEAST;
LOCMI06804	-0.0272882	16084	yes	sp|P49196|RS12_CAEEL;
LOCMI15871	-0.0274274	16086	yes	sp|P35558|PCKGC_HUMAN;sp|Q9Z2V4|PCKGC_MOUSE;
LOCMI10825	-0.0278241	16087	yes	sp|P50305|METK3_CAEEL;sp|O17680|METK1_CAEEL;sp|P10659|METK1_YEAST;
LOCMI09216	-0.0285132	16090	yes	sp|Q21230|IF2B_CAEEL;
LOCMI10146	-0.0290706	16091	yes	sp|Q9BL19|RL17_CAEEL;
LOCMI16321	-0.0318159	16102	yes	sp|P38696|ARP1_YEAST;
LOCMI16252	-0.0323517	16103	yes	tr|Q960M4|Q960M4_DROME;
LOCMI14780	-0.0339802	16108	yes	sp|Q09533|RL10_CAEEL;
LOCMI13355	-0.0341475	16109	yes	sp|P0CX56|RS18B_YEAST;sp|P0CX55|RS18A_YEAST;
LOCMI06296	-0.0346053	16111	yes	sp|P49166|RL37A_YEAST;sp|P51402|RL37B_YEAST;
LOCMI09637	-0.0350711	16113	yes	sp|P26785|RL16B_YEAST;
LOCMI09674	-0.0392339	16121	yes	sp|P49166|RL37A_YEAST;sp|P51402|RL37B_YEAST;
LOCMI10036	-0.0399006	16126	yes	sp|P05749|RL22A_YEAST;
LOCMI10600	-0.0442298	16132	yes	sp|P0CX36|RS4B_YEAST;sp|P0CX35|RS4A_YEAST;
LOCMI15965	-0.0442851	16133	yes	sp|P34455|ACON_CAEEL;
LOCMI13029	-0.0455559	16136	yes	tr|G5EF37|G5EF37_CAEEL;
LOCMI15835	-0.0467546	16138	yes	tr|O44512|O44512_CAEEL;
LOCMI10394	-0.0472762	16139	yes	sp|P0CX85|RL35B_YEAST;sp|P0CX84|RL35A_YEAST;
LOCMI09731	-0.0485777	16141	yes	tr|Q8WQA8|Q8WQA8_CAEEL;
LOCMI06222	-0.0499299	16144	yes	sp|P05743|RL26A_YEAST;
LOCMI10621	-0.0552726	16152	yes	sp|Q9U332|RL31_CAEEL;
LOCMI03777	-0.0622039	16155	yes	sp|P48962|ADT1_MOUSE;
LOCMI08528	-0.0697608	16161	yes	sp|P40212|RL13B_YEAST;sp|Q12690|RL13A_YEAST;
LOCMI06694	-0.0882179	16165	yes	sp|P05318|RLA1_YEAST;sp|P10622|RLA3_YEAST;
LOCMI15498	-0.0972916	16168	yes	sp|P08736|EF1A1_DROME;tr|C6TP87|C6TP87_DROME;
