# Supplementary material for: Aging features of the migratory locust at physiological and transcriptional levels
Source: BMC Genomics. 2021 Apr 10;22:257. doi: 10.1186/s12864-021-07585-3 (PMC8037904; doi:10.1186/s12864-021-07585-3)
Supplement: Supplementary file 5 — Additional file 5. Membership between genes and modules in different networks. [file 12864_2021_7585_MOESM5_ESM.xlsx]

## Sheet: Sheet1
Membership between genes and modules in different networks
All			Brain			Fat body			Flight muscle			Testis
GeneID	Label		GeneID	Label		GeneID	Label		GeneID	Label		GeneID	Label
LOCMI00001	brown		LOCMI00001	black		LOCMI00001	black		LOCMI00001	pink		LOCMI00001	darkred
LOCMI00005	black		LOCMI00005	blue		LOCMI00005	darkgrey		LOCMI00005	darkred		LOCMI00005	red
LOCMI00008	turquoise		LOCMI00008	blue		LOCMI00008	turquoise		LOCMI00008	turquoise		LOCMI00008	tan
LOCMI00009	yellow		LOCMI00009	lightyellow		LOCMI00009	magenta		LOCMI00009	purple		LOCMI00009	lightgreen
LOCMI00015	turquoise		LOCMI00015	yellow		LOCMI00015	red		LOCMI00015	turquoise		LOCMI00015	pink
LOCMI00016	green		LOCMI00016	grey60		LOCMI00016	green		LOCMI00016	greenyellow		LOCMI00016	brown
LOCMI00021	green		LOCMI00021	orangered4		LOCMI00021	orange		LOCMI00021	grey		LOCMI00021	blue
LOCMI00023	pink		LOCMI00023	floralwhite		LOCMI00023	red		LOCMI00023	turquoise		LOCMI00023	sienna3
LOCMI00024	blue		LOCMI00024	magenta		LOCMI00024	darkolivegreen		LOCMI00024	cyan		LOCMI00024	royalblue
LOCMI00025	green		LOCMI00025	lightyellow		LOCMI00025	pink		LOCMI00025	blue		LOCMI00025	blue
LOCMI00027	green		LOCMI00027	grey		LOCMI00027	brown		LOCMI00027	lightyellow		LOCMI00027	brown
LOCMI00039	green		LOCMI00039	white		LOCMI00039	purple		LOCMI00039	yellow		LOCMI00039	purple
LOCMI00042	brown		LOCMI00042	greenyellow		LOCMI00042	green		LOCMI00042	cyan		LOCMI00042	brown
LOCMI00053	pink		LOCMI00053	black		LOCMI00053	brown		LOCMI00053	pink		LOCMI00053	grey60
LOCMI00057	green		LOCMI00057	plum2		LOCMI00057	red		LOCMI00057	lightyellow		LOCMI00057	red
LOCMI00058	tan		LOCMI00058	purple		LOCMI00058	pink		LOCMI00058	turquoise		LOCMI00058	blue
LOCMI00063	blue		LOCMI00063	green		LOCMI00063	brown		LOCMI00063	turquoise		LOCMI00063	darkred
LOCMI00065	yellow		LOCMI00065	grey		LOCMI00065	magenta		LOCMI00065	turquoise		LOCMI00065	lightyellow
LOCMI00066	turquoise		LOCMI00066	green		LOCMI00066	yellow		LOCMI00066	pink		LOCMI00066	blue
LOCMI00069	blue		LOCMI00069	cyan		LOCMI00069	blue		LOCMI00069	green		LOCMI00069	greenyellow
LOCMI00074	pink		LOCMI00074	lightgreen		LOCMI00074	blue		LOCMI00074	turquoise		LOCMI00074	green
LOCMI00075	yellow		LOCMI00075	royalblue		LOCMI00075	grey60		LOCMI00075	pink		LOCMI00075	brown
LOCMI00077	green		LOCMI00077	turquoise		LOCMI00077	lightcyan		LOCMI00077	blue		LOCMI00077	greenyellow
LOCMI00087	yellow		LOCMI00087	pink		LOCMI00087	tan		LOCMI00087	lightyellow		LOCMI00087	black
LOCMI00091	turquoise		LOCMI00091	lightsteelblue1		LOCMI00091	steelblue		LOCMI00091	green		LOCMI00091	brown
LOCMI00099	blue		LOCMI00099	darkslateblue		LOCMI00099	brown		LOCMI00099	lightgreen		LOCMI00099	darkred
LOCMI00101	turquoise		LOCMI00101	darkred		LOCMI00101	brown		LOCMI00101	turquoise		LOCMI00101	blue
LOCMI00105	black		LOCMI00105	blue		LOCMI00105	green		LOCMI00105	pink		LOCMI00105	ivory
LOCMI00108	salmon		LOCMI00108	greenyellow		LOCMI00108	midnightblue		LOCMI00108	turquoise		LOCMI00108	turquoise
LOCMI00110	blue		LOCMI00110	lightcyan		LOCMI00110	lightcyan		LOCMI00110	turquoise		LOCMI00110	darkgrey
LOCMI00112	turquoise		LOCMI00112	black		LOCMI00112	midnightblue		LOCMI00112	blue		LOCMI00112	salmon
LOCMI00119	turquoise		LOCMI00119	turquoise		LOCMI00119	green		LOCMI00119	turquoise		LOCMI00119	purple
LOCMI00120	green		LOCMI00120	darkorange2		LOCMI00120	magenta		LOCMI00120	turquoise		LOCMI00120	orangered4
LOCMI00127	pink		LOCMI00127	blue		LOCMI00127	orange		LOCMI00127	turquoise		LOCMI00127	turquoise
LOCMI00132	green		LOCMI00132	saddlebrown		LOCMI00132	purple		LOCMI00132	yellow		LOCMI00132	green
LOCMI00136	brown		LOCMI00136	yellow		LOCMI00136	pink		LOCMI00136	skyblue		LOCMI00136	midnightblue
LOCMI00142	purple		LOCMI00142	thistle1		LOCMI00142	red		LOCMI00142	cyan		LOCMI00142	yellow
LOCMI00143	blue		LOCMI00143	turquoise		LOCMI00143	blue		LOCMI00143	turquoise		LOCMI00143	magenta
LOCMI00146	black		LOCMI00146	tan		LOCMI00146	turquoise		LOCMI00146	turquoise		LOCMI00146	blue
LOCMI00147	green		LOCMI00147	midnightblue		LOCMI00147	darkred		LOCMI00147	green		LOCMI00147	turquoise
LOCMI00150	tan		LOCMI00150	cyan		LOCMI00150	cyan		LOCMI00150	turquoise		LOCMI00150	blue
LOCMI00151	black		LOCMI00151	royalblue		LOCMI00151	white		LOCMI00151	turquoise		LOCMI00151	lightgreen
LOCMI00155	blue		LOCMI00155	brown		LOCMI00155	turquoise		LOCMI00155	black		LOCMI00155	blue
LOCMI00156	blue		LOCMI00156	turquoise		LOCMI00156	green		LOCMI00156	blue		LOCMI00156	turquoise
LOCMI00157	red		LOCMI00157	sienna3		LOCMI00157	yellow		LOCMI00157	blue		LOCMI00157	turquoise
LOCMI00161	red		LOCMI00161	blue		LOCMI00161	blue		LOCMI00161	greenyellow		LOCMI00161	magenta
LOCMI00163	turquoise		LOCMI00163	salmon		LOCMI00163	black		LOCMI00163	yellow		LOCMI00163	pink
LOCMI00170	blue		LOCMI00170	magenta		LOCMI00170	darkolivegreen		LOCMI00170	cyan		LOCMI00170	royalblue
LOCMI00179	turquoise		LOCMI00179	pink		LOCMI00179	grey60		LOCMI00179	black		LOCMI00179	salmon
LOCMI00183	blue		LOCMI00183	magenta		LOCMI00183	darkolivegreen		LOCMI00183	cyan		LOCMI00183	royalblue
LOCMI00187	red		LOCMI00187	white		LOCMI00187	turquoise		LOCMI00187	cyan		LOCMI00187	black
LOCMI00192	turquoise		LOCMI00192	tan		LOCMI00192	purple		LOCMI00192	grey		LOCMI00192	brown
LOCMI00195	blue		LOCMI00195	plum1		LOCMI00195	blue		LOCMI00195	turquoise		LOCMI00195	greenyellow
LOCMI00196	turquoise		LOCMI00196	lightyellow		LOCMI00196	turquoise		LOCMI00196	green		LOCMI00196	purple
LOCMI00197	yellow		LOCMI00197	blue		LOCMI00197	purple		LOCMI00197	turquoise		LOCMI00197	blue
LOCMI00205	turquoise		LOCMI00205	yellow		LOCMI00205	black		LOCMI00205	grey60		LOCMI00205	turquoise
LOCMI00207	turquoise		LOCMI00207	turquoise		LOCMI00207	yellow		LOCMI00207	grey		LOCMI00207	paleturquoise
LOCMI00217	green		LOCMI00217	sienna3		LOCMI00217	lightcyan		LOCMI00217	brown		LOCMI00217	blue
LOCMI00223	tan		LOCMI00223	turquoise		LOCMI00223	greenyellow		LOCMI00223	turquoise		LOCMI00223	turquoise
LOCMI00225	turquoise		LOCMI00225	skyblue3		LOCMI00225	red		LOCMI00225	brown		LOCMI00225	saddlebrown
LOCMI00228	yellow		LOCMI00228	paleturquoise		LOCMI00228	turquoise		LOCMI00228	turquoise		LOCMI00228	purple
LOCMI00230	red		LOCMI00230	turquoise		LOCMI00230	green		LOCMI00230	black		LOCMI00230	grey60
LOCMI00232	turquoise		LOCMI00232	sienna3		LOCMI00232	red		LOCMI00232	turquoise		LOCMI00232	lightcyan
LOCMI00233	blue		LOCMI00233	pink		LOCMI00233	darkmagenta		LOCMI00233	grey		LOCMI00233	magenta
LOCMI00234	turquoise		LOCMI00234	lightgreen		LOCMI00234	turquoise		LOCMI00234	pink		LOCMI00234	turquoise
LOCMI00239	turquoise		LOCMI00239	plum1		LOCMI00239	darkturquoise		LOCMI00239	grey		LOCMI00239	pink
LOCMI00245	turquoise		LOCMI00245	turquoise		LOCMI00245	grey		LOCMI00245	turquoise		LOCMI00245	blue
LOCMI00246	cyan		LOCMI00246	violet		LOCMI00246	green		LOCMI00246	turquoise		LOCMI00246	ivory
LOCMI00247	red		LOCMI00247	pink		LOCMI00247	lightyellow		LOCMI00247	blue		LOCMI00247	midnightblue
LOCMI00249	black		LOCMI00249	steelblue		LOCMI00249	yellow		LOCMI00249	blue		LOCMI00249	darkolivegreen
LOCMI00251	turquoise		LOCMI00251	cyan		LOCMI00251	pink		LOCMI00251	grey		LOCMI00251	turquoise
LOCMI00253	red		LOCMI00253	ivory		LOCMI00253	purple		LOCMI00253	lightyellow		LOCMI00253	yellow
LOCMI00255	magenta		LOCMI00255	grey		LOCMI00255	greenyellow		LOCMI00255	grey		LOCMI00255	green
LOCMI00257	turquoise		LOCMI00257	red		LOCMI00257	cyan		LOCMI00257	pink		LOCMI00257	green
LOCMI00271	blue		LOCMI00271	darkturquoise		LOCMI00271	royalblue		LOCMI00271	turquoise		LOCMI00271	purple
LOCMI00287	yellow		LOCMI00287	magenta		LOCMI00287	turquoise		LOCMI00287	yellow		LOCMI00287	blue
LOCMI00288	pink		LOCMI00288	yellowgreen		LOCMI00288	magenta		LOCMI00288	brown		LOCMI00288	skyblue
LOCMI00290	turquoise		LOCMI00290	blue		LOCMI00290	red		LOCMI00290	turquoise		LOCMI00290	pink
LOCMI00293	red		LOCMI00293	black		LOCMI00293	brown		LOCMI00293	purple		LOCMI00293	turquoise
LOCMI00297	brown		LOCMI00297	floralwhite		LOCMI00297	steelblue		LOCMI00297	pink		LOCMI00297	saddlebrown
LOCMI00301	yellow		LOCMI00301	red		LOCMI00301	red		LOCMI00301	turquoise		LOCMI00301	darkgreen
LOCMI00304	blue		LOCMI00304	magenta		LOCMI00304	darkolivegreen		LOCMI00304	cyan		LOCMI00304	royalblue
LOCMI00306	grey		LOCMI00306	lightpink4		LOCMI00306	yellow		LOCMI00306	turquoise		LOCMI00306	orangered4
LOCMI00307	turquoise		LOCMI00307	magenta		LOCMI00307	green		LOCMI00307	salmon		LOCMI00307	lightgreen
LOCMI00317	turquoise		LOCMI00317	red		LOCMI00317	lightgreen		LOCMI00317	turquoise		LOCMI00317	tan
LOCMI00323	blue		LOCMI00323	green		LOCMI00323	darkolivegreen		LOCMI00323	darkturquoise		LOCMI00323	yellow
LOCMI00324	red		LOCMI00324	darkorange		LOCMI00324	grey60		LOCMI00324	turquoise		LOCMI00324	white
LOCMI00329	turquoise		LOCMI00329	mediumpurple3		LOCMI00329	grey60		LOCMI00329	brown		LOCMI00329	blue
LOCMI00330	turquoise		LOCMI00330	darkgrey		LOCMI00330	midnightblue		LOCMI00330	blue		LOCMI00330	turquoise
LOCMI00339	salmon		LOCMI00339	tan		LOCMI00339	brown		LOCMI00339	turquoise		LOCMI00339	turquoise
LOCMI00344	turquoise		LOCMI00344	mediumpurple3		LOCMI00344	yellow		LOCMI00344	greenyellow		LOCMI00344	turquoise
LOCMI00351	midnightblue		LOCMI00351	black		LOCMI00351	brown		LOCMI00351	turquoise		LOCMI00351	blue
LOCMI00357	yellow		LOCMI00357	red		LOCMI00357	black		LOCMI00357	turquoise		LOCMI00357	brown
LOCMI00362	turquoise		LOCMI00362	darkgrey		LOCMI00362	blue		LOCMI00362	grey		LOCMI00362	turquoise
LOCMI00366	blue		LOCMI00366	blue		LOCMI00366	purple		LOCMI00366	turquoise		LOCMI00366	darkorange
LOCMI00369	brown		LOCMI00369	magenta		LOCMI00369	darkred		LOCMI00369	turquoise		LOCMI00369	orangered4
LOCMI00372	blue		LOCMI00372	cyan		LOCMI00372	brown		LOCMI00372	turquoise		LOCMI00372	mediumpurple3
LOCMI00375	turquoise		LOCMI00375	salmon		LOCMI00375	grey60		LOCMI00375	turquoise		LOCMI00375	cyan
LOCMI00376	green		LOCMI00376	darkred		LOCMI00376	purple		LOCMI00376	yellow		LOCMI00376	turquoise
LOCMI00377	turquoise		LOCMI00377	black		LOCMI00377	blue		LOCMI00377	green		LOCMI00377	turquoise
LOCMI00378	green		LOCMI00378	greenyellow		LOCMI00378	greenyellow		LOCMI00378	brown		LOCMI00378	turquoise
LOCMI00379	black		LOCMI00379	pink		LOCMI00379	greenyellow		LOCMI00379	turquoise		LOCMI00379	black
LOCMI00385	turquoise		LOCMI00385	purple		LOCMI00385	yellow		LOCMI00385	green		LOCMI00385	turquoise
LOCMI00393	brown		LOCMI00393	turquoise		LOCMI00393	orange		LOCMI00393	turquoise		LOCMI00393	lightyellow
LOCMI00394	green		LOCMI00394	blue		LOCMI00394	brown		LOCMI00394	yellow		LOCMI00394	turquoise
LOCMI00399	purple		LOCMI00399	green		LOCMI00399	brown		LOCMI00399	darkturquoise		LOCMI00399	green
LOCMI00404	blue		LOCMI00404	darkgreen		LOCMI00404	green		LOCMI00404	brown		LOCMI00404	turquoise
LOCMI00406	yellow		LOCMI00406	greenyellow		LOCMI00406	red		LOCMI00406	lightcyan		LOCMI00406	brown
LOCMI00409	green		LOCMI00409	midnightblue		LOCMI00409	purple		LOCMI00409	yellow		LOCMI00409	turquoise
LOCMI00412	brown		LOCMI00412	yellowgreen		LOCMI00412	purple		LOCMI00412	turquoise		LOCMI00412	sienna3
LOCMI00413	yellow		LOCMI00413	black		LOCMI00413	turquoise		LOCMI00413	turquoise		LOCMI00413	magenta
LOCMI00415	turquoise		LOCMI00415	orange		LOCMI00415	black		LOCMI00415	turquoise		LOCMI00415	turquoise
LOCMI00421	purple		LOCMI00421	darkmagenta		LOCMI00421	yellow		LOCMI00421	turquoise		LOCMI00421	paleturquoise
LOCMI00422	turquoise		LOCMI00422	blue		LOCMI00422	black		LOCMI00422	turquoise		LOCMI00422	turquoise
LOCMI00429	turquoise		LOCMI00429	orange		LOCMI00429	yellow		LOCMI00429	brown		LOCMI00429	darkgrey
LOCMI00433	turquoise		LOCMI00433	yellow		LOCMI00433	grey60		LOCMI00433	turquoise		LOCMI00433	grey60
LOCMI00442	yellow		LOCMI00442	ivory		LOCMI00442	lightgreen		LOCMI00442	turquoise		LOCMI00442	steelblue
LOCMI00447	brown		LOCMI00447	cyan		LOCMI00447	turquoise		LOCMI00447	yellow		LOCMI00447	darkorange
LOCMI00449	turquoise		LOCMI00449	skyblue		LOCMI00449	pink		LOCMI00449	blue		LOCMI00449	steelblue
LOCMI00460	blue		LOCMI00460	turquoise		LOCMI00460	brown		LOCMI00460	turquoise		LOCMI00460	black
LOCMI00464	turquoise		LOCMI00464	pink		LOCMI00464	skyblue		LOCMI00464	blue		LOCMI00464	pink
LOCMI00465	brown		LOCMI00465	orange		LOCMI00465	lightyellow		LOCMI00465	black		LOCMI00465	lightcyan
LOCMI00469	turquoise		LOCMI00469	pink		LOCMI00469	pink		LOCMI00469	turquoise		LOCMI00469	darkturquoise
LOCMI00470	blue		LOCMI00470	turquoise		LOCMI00470	brown		LOCMI00470	turquoise		LOCMI00470	greenyellow
LOCMI00471	salmon		LOCMI00471	brown		LOCMI00471	pink		LOCMI00471	turquoise		LOCMI00471	black
LOCMI00477	turquoise		LOCMI00477	lightyellow		LOCMI00477	green		LOCMI00477	turquoise		LOCMI00477	skyblue3
LOCMI00480	blue		LOCMI00480	thistle2		LOCMI00480	brown		LOCMI00480	grey60		LOCMI00480	midnightblue
LOCMI00489	yellow		LOCMI00489	salmon4		LOCMI00489	green		LOCMI00489	turquoise		LOCMI00489	blue
LOCMI00490	black		LOCMI00490	blue		LOCMI00490	blue		LOCMI00490	purple		LOCMI00490	lightgreen
LOCMI00491	midnightblue		LOCMI00491	saddlebrown		LOCMI00491	red		LOCMI00491	turquoise		LOCMI00491	red
LOCMI00494	turquoise		LOCMI00494	yellow		LOCMI00494	yellow		LOCMI00494	turquoise		LOCMI00494	turquoise
LOCMI00499	grey		LOCMI00499	black		LOCMI00499	purple		LOCMI00499	pink		LOCMI00499	violet
LOCMI00502	blue		LOCMI00502	brown4		LOCMI00502	darkred		LOCMI00502	red		LOCMI00502	blue
LOCMI00519	tan		LOCMI00519	violet		LOCMI00519	yellow		LOCMI00519	turquoise		LOCMI00519	blue
LOCMI00520	turquoise		LOCMI00520	orangered4		LOCMI00520	darkgreen		LOCMI00520	turquoise		LOCMI00520	pink
LOCMI00523	red		LOCMI00523	turquoise		LOCMI00523	green		LOCMI00523	black		LOCMI00523	turquoise
LOCMI00524	salmon		LOCMI00524	salmon		LOCMI00524	blue		LOCMI00524	grey		LOCMI00524	green
LOCMI00531	red		LOCMI00531	palevioletred3		LOCMI00531	greenyellow		LOCMI00531	lightcyan		LOCMI00531	lightcyan1
LOCMI00532	turquoise		LOCMI00532	plum2		LOCMI00532	white		LOCMI00532	turquoise		LOCMI00532	turquoise
LOCMI00545	pink		LOCMI00545	lightpink4		LOCMI00545	turquoise		LOCMI00545	cyan		LOCMI00545	salmon
LOCMI00556	red		LOCMI00556	red		LOCMI00556	black		LOCMI00556	blue		LOCMI00556	blue
LOCMI00561	brown		LOCMI00561	black		LOCMI00561	red		LOCMI00561	tan		LOCMI00561	turquoise
LOCMI00569	turquoise		LOCMI00569	cyan		LOCMI00569	turquoise		LOCMI00569	turquoise		LOCMI00569	darkgrey
LOCMI00571	greenyellow		LOCMI00571	salmon		LOCMI00571	lightyellow		LOCMI00571	brown		LOCMI00571	lightcyan
LOCMI00572	turquoise		LOCMI00572	red		LOCMI00572	turquoise		LOCMI00572	grey60		LOCMI00572	pink
LOCMI00576	blue		LOCMI00576	green		LOCMI00576	midnightblue		LOCMI00576	turquoise		LOCMI00576	yellow
LOCMI00578	black		LOCMI00578	skyblue3		LOCMI00578	lightgreen		LOCMI00578	turquoise		LOCMI00578	brown
LOCMI00582	green		LOCMI00582	darkgreen		LOCMI00582	midnightblue		LOCMI00582	turquoise		LOCMI00582	midnightblue
LOCMI00585	pink		LOCMI00585	thistle2		LOCMI00585	greenyellow		LOCMI00585	turquoise		LOCMI00585	red
LOCMI00586	turquoise		LOCMI00586	maroon		LOCMI00586	green		LOCMI00586	turquoise		LOCMI00586	turquoise
LOCMI00587	blue		LOCMI00587	lightcyan		LOCMI00587	darkgreen		LOCMI00587	turquoise		LOCMI00587	blue
LOCMI00590	yellow		LOCMI00590	skyblue		LOCMI00590	turquoise		LOCMI00590	red		LOCMI00590	cyan
LOCMI00609	turquoise		LOCMI00609	midnightblue		LOCMI00609	black		LOCMI00609	turquoise		LOCMI00609	yellow
LOCMI00611	blue		LOCMI00611	turquoise		LOCMI00611	green		LOCMI00611	black		LOCMI00611	grey60
LOCMI00614	green		LOCMI00614	darkgrey		LOCMI00614	darkturquoise		LOCMI00614	grey		LOCMI00614	cyan
LOCMI00634	tan		LOCMI00634	orange		LOCMI00634	saddlebrown		LOCMI00634	lightyellow		LOCMI00634	pink
LOCMI00636	turquoise		LOCMI00636	ivory		LOCMI00636	purple		LOCMI00636	magenta		LOCMI00636	royalblue
LOCMI00638	black		LOCMI00638	brown4		LOCMI00638	skyblue		LOCMI00638	brown		LOCMI00638	pink
LOCMI00641	purple		LOCMI00641	blue		LOCMI00641	pink		LOCMI00641	red		LOCMI00641	green
LOCMI00642	red		LOCMI00642	greenyellow		LOCMI00642	tan		LOCMI00642	turquoise		LOCMI00642	blue
LOCMI00645	green		LOCMI00645	lightyellow		LOCMI00645	darkturquoise		LOCMI00645	blue		LOCMI00645	brown
LOCMI00650	brown		LOCMI00650	lightgreen		LOCMI00650	magenta		LOCMI00650	tan		LOCMI00650	magenta
LOCMI00652	turquoise		LOCMI00652	turquoise		LOCMI00652	orange		LOCMI00652	brown		LOCMI00652	red
LOCMI00656	brown		LOCMI00656	lightyellow		LOCMI00656	black		LOCMI00656	turquoise		LOCMI00656	green
LOCMI00666	green		LOCMI00666	brown		LOCMI00666	magenta		LOCMI00666	green		LOCMI00666	brown
LOCMI00669	blue		LOCMI00669	magenta		LOCMI00669	darkolivegreen		LOCMI00669	cyan		LOCMI00669	royalblue
LOCMI00673	pink		LOCMI00673	darkorange		LOCMI00673	magenta		LOCMI00673	turquoise		LOCMI00673	turquoise
LOCMI00680	green		LOCMI00680	midnightblue		LOCMI00680	purple		LOCMI00680	yellow		LOCMI00680	turquoise
LOCMI00682	yellow		LOCMI00682	green		LOCMI00682	black		LOCMI00682	yellow		LOCMI00682	turquoise
LOCMI00686	grey		LOCMI00686	mediumpurple3		LOCMI00686	darkgreen		LOCMI00686	pink		LOCMI00686	black
LOCMI00689	blue		LOCMI00689	darkturquoise		LOCMI00689	turquoise		LOCMI00689	pink		LOCMI00689	turquoise
LOCMI00690	turquoise		LOCMI00690	lightyellow		LOCMI00690	darkolivegreen		LOCMI00690	turquoise		LOCMI00690	blue
LOCMI00691	magenta		LOCMI00691	blue		LOCMI00691	pink		LOCMI00691	yellow		LOCMI00691	turquoise
LOCMI00692	green		LOCMI00692	greenyellow		LOCMI00692	tan		LOCMI00692	black		LOCMI00692	blue
LOCMI00698	brown		LOCMI00698	yellow		LOCMI00698	salmon		LOCMI00698	salmon		LOCMI00698	lightcyan
LOCMI00700	red		LOCMI00700	darkslateblue		LOCMI00700	white		LOCMI00700	turquoise		LOCMI00700	green
LOCMI00706	turquoise		LOCMI00706	violet		LOCMI00706	turquoise		LOCMI00706	royalblue		LOCMI00706	turquoise
LOCMI00707	yellow		LOCMI00707	red		LOCMI00707	purple		LOCMI00707	turquoise		LOCMI00707	blue
LOCMI00708	yellow		LOCMI00708	tan		LOCMI00708	brown		LOCMI00708	turquoise		LOCMI00708	blue
LOCMI00711	blue		LOCMI00711	green		LOCMI00711	turquoise		LOCMI00711	red		LOCMI00711	black
LOCMI00717	purple		LOCMI00717	black		LOCMI00717	blue		LOCMI00717	lightgreen		LOCMI00717	black
LOCMI00734	green		LOCMI00734	brown		LOCMI00734	darkorange		LOCMI00734	midnightblue		LOCMI00734	purple
LOCMI00735	turquoise		LOCMI00735	saddlebrown		LOCMI00735	magenta		LOCMI00735	royalblue		LOCMI00735	purple
LOCMI00745	yellow		LOCMI00745	magenta		LOCMI00745	darkturquoise		LOCMI00745	turquoise		LOCMI00745	brown
LOCMI00748	red		LOCMI00748	darkturquoise		LOCMI00748	pink		LOCMI00748	midnightblue		LOCMI00748	darkorange
LOCMI00751	blue		LOCMI00751	green		LOCMI00751	lightcyan		LOCMI00751	green		LOCMI00751	darkolivegreen
LOCMI00752	turquoise		LOCMI00752	green		LOCMI00752	yellow		LOCMI00752	red		LOCMI00752	red
LOCMI00755	black		LOCMI00755	greenyellow		LOCMI00755	blue		LOCMI00755	turquoise		LOCMI00755	green
LOCMI00763	red		LOCMI00763	brown		LOCMI00763	black		LOCMI00763	lightcyan		LOCMI00763	blue
LOCMI00774	yellow		LOCMI00774	yellow		LOCMI00774	brown		LOCMI00774	turquoise		LOCMI00774	turquoise
LOCMI00777	turquoise		LOCMI00777	yellow		LOCMI00777	turquoise		LOCMI00777	green		LOCMI00777	purple
LOCMI00784	green		LOCMI00784	saddlebrown		LOCMI00784	greenyellow		LOCMI00784	brown		LOCMI00784	orangered4
LOCMI00787	purple		LOCMI00787	plum2		LOCMI00787	blue		LOCMI00787	turquoise		LOCMI00787	salmon
LOCMI00792	greenyellow		LOCMI00792	cyan		LOCMI00792	pink		LOCMI00792	turquoise		LOCMI00792	skyblue3
LOCMI00795	turquoise		LOCMI00795	darkorange		LOCMI00795	grey		LOCMI00795	pink		LOCMI00795	violet
LOCMI00797	grey		LOCMI00797	skyblue3		LOCMI00797	lightcyan		LOCMI00797	turquoise		LOCMI00797	darkgrey
LOCMI00798	brown		LOCMI00798	royalblue		LOCMI00798	black		LOCMI00798	brown		LOCMI00798	blue
LOCMI00799	turquoise		LOCMI00799	green		LOCMI00799	darkorange		LOCMI00799	turquoise		LOCMI00799	tan
LOCMI00800	turquoise		LOCMI00800	bisque4		LOCMI00800	purple		LOCMI00800	cyan		LOCMI00800	turquoise
LOCMI00801	blue		LOCMI00801	green		LOCMI00801	lightcyan		LOCMI00801	turquoise		LOCMI00801	yellow
LOCMI00803	green		LOCMI00803	lightyellow		LOCMI00803	steelblue		LOCMI00803	magenta		LOCMI00803	turquoise
LOCMI00811	yellow		LOCMI00811	blue		LOCMI00811	pink		LOCMI00811	turquoise		LOCMI00811	grey60
LOCMI00812	brown		LOCMI00812	grey60		LOCMI00812	cyan		LOCMI00812	turquoise		LOCMI00812	sienna3
LOCMI00814	green		LOCMI00814	cyan		LOCMI00814	greenyellow		LOCMI00814	brown		LOCMI00814	orangered4
LOCMI00816	turquoise		LOCMI00816	thistle1		LOCMI00816	green		LOCMI00816	blue		LOCMI00816	darkmagenta
LOCMI00821	turquoise		LOCMI00821	brown		LOCMI00821	greenyellow		LOCMI00821	turquoise		LOCMI00821	turquoise
LOCMI00823	turquoise		LOCMI00823	plum1		LOCMI00823	green		LOCMI00823	turquoise		LOCMI00823	brown
LOCMI00825	black		LOCMI00825	brown		LOCMI00825	brown		LOCMI00825	green		LOCMI00825	black
LOCMI00826	red		LOCMI00826	purple		LOCMI00826	magenta		LOCMI00826	lightgreen		LOCMI00826	brown
LOCMI00828	salmon		LOCMI00828	white		LOCMI00828	midnightblue		LOCMI00828	turquoise		LOCMI00828	pink
LOCMI00829	turquoise		LOCMI00829	paleturquoise		LOCMI00829	pink		LOCMI00829	yellow		LOCMI00829	orangered4
LOCMI00838	green		LOCMI00838	salmon		LOCMI00838	red		LOCMI00838	blue		LOCMI00838	turquoise
LOCMI00854	yellow		LOCMI00854	black		LOCMI00854	black		LOCMI00854	turquoise		LOCMI00854	black
LOCMI00857	yellow		LOCMI00857	tan		LOCMI00857	darkred		LOCMI00857	turquoise		LOCMI00857	yellow
LOCMI00858	salmon		LOCMI00858	ivory		LOCMI00858	blue		LOCMI00858	blue		LOCMI00858	royalblue
LOCMI00860	magenta		LOCMI00860	magenta		LOCMI00860	tan		LOCMI00860	turquoise		LOCMI00860	blue
LOCMI00862	turquoise		LOCMI00862	lightyellow		LOCMI00862	red		LOCMI00862	blue		LOCMI00862	pink
LOCMI00870	turquoise		LOCMI00870	steelblue		LOCMI00870	darkmagenta		LOCMI00870	cyan		LOCMI00870	magenta
LOCMI00875	red		LOCMI00875	mediumpurple3		LOCMI00875	purple		LOCMI00875	midnightblue		LOCMI00875	yellow
LOCMI00884	red		LOCMI00884	green		LOCMI00884	blue		LOCMI00884	turquoise		LOCMI00884	greenyellow
LOCMI00890	turquoise		LOCMI00890	darkturquoise		LOCMI00890	yellow		LOCMI00890	royalblue		LOCMI00890	yellowgreen
LOCMI00899	grey		LOCMI00899	cyan		LOCMI00899	lightyellow		LOCMI00899	pink		LOCMI00899	lightyellow
LOCMI00911	turquoise		LOCMI00911	darkmagenta		LOCMI00911	tan		LOCMI00911	brown		LOCMI00911	darkorange
LOCMI00914	blue		LOCMI00914	pink		LOCMI00914	yellow		LOCMI00914	lightcyan		LOCMI00914	greenyellow
LOCMI00915	purple		LOCMI00915	pink		LOCMI00915	black		LOCMI00915	greenyellow		LOCMI00915	skyblue
LOCMI00919	turquoise		LOCMI00919	mediumpurple3		LOCMI00919	magenta		LOCMI00919	turquoise		LOCMI00919	brown
LOCMI00923	pink		LOCMI00923	ivory		LOCMI00923	brown		LOCMI00923	tan		LOCMI00923	turquoise
LOCMI00926	turquoise		LOCMI00926	green		LOCMI00926	black		LOCMI00926	blue		LOCMI00926	brown
LOCMI00930	turquoise		LOCMI00930	greenyellow		LOCMI00930	green		LOCMI00930	red		LOCMI00930	turquoise
LOCMI00946	red		LOCMI00946	paleturquoise		LOCMI00946	darkturquoise		LOCMI00946	turquoise		LOCMI00946	magenta
LOCMI00958	turquoise		LOCMI00958	bisque4		LOCMI00958	purple		LOCMI00958	turquoise		LOCMI00958	brown
LOCMI00959	yellow		LOCMI00959	red		LOCMI00959	royalblue		LOCMI00959	salmon		LOCMI00959	lightcyan1
LOCMI00960	turquoise		LOCMI00960	midnightblue		LOCMI00960	salmon		LOCMI00960	lightgreen		LOCMI00960	orange
LOCMI00961	turquoise		LOCMI00961	turquoise		LOCMI00961	lightyellow		LOCMI00961	yellow		LOCMI00961	steelblue
LOCMI00968	blue		LOCMI00968	darkturquoise		LOCMI00968	blue		LOCMI00968	purple		LOCMI00968	magenta
LOCMI00974	green		LOCMI00974	pink		LOCMI00974	white		LOCMI00974	blue		LOCMI00974	green
LOCMI00979	turquoise		LOCMI00979	lightyellow		LOCMI00979	brown		LOCMI00979	grey		LOCMI00979	yellow
LOCMI00980	black		LOCMI00980	green		LOCMI00980	darkturquoise		LOCMI00980	lightcyan		LOCMI00980	turquoise
LOCMI00982	salmon		LOCMI00982	turquoise		LOCMI00982	salmon		LOCMI00982	turquoise		LOCMI00982	darkolivegreen
LOCMI00984	turquoise		LOCMI00984	cyan		LOCMI00984	greenyellow		LOCMI00984	turquoise		LOCMI00984	tan
LOCMI00985	grey		LOCMI00985	cyan		LOCMI00985	greenyellow		LOCMI00985	grey60		LOCMI00985	magenta
LOCMI00998	yellow		LOCMI00998	ivory		LOCMI00998	midnightblue		LOCMI00998	cyan		LOCMI00998	darkturquoise
LOCMI01011	turquoise		LOCMI01011	grey		LOCMI01011	white		LOCMI01011	turquoise		LOCMI01011	blue
LOCMI01014	turquoise		LOCMI01014	lightgreen		LOCMI01014	royalblue		LOCMI01014	green		LOCMI01014	darkolivegreen
LOCMI01016	turquoise		LOCMI01016	orange		LOCMI01016	yellow		LOCMI01016	turquoise		LOCMI01016	turquoise
LOCMI01020	salmon		LOCMI01020	red		LOCMI01020	tan		LOCMI01020	tan		LOCMI01020	green
LOCMI01026	turquoise		LOCMI01026	brown		LOCMI01026	yellow		LOCMI01026	midnightblue		LOCMI01026	yellow
LOCMI01036	brown		LOCMI01036	darkgrey		LOCMI01036	red		LOCMI01036	darkgrey		LOCMI01036	tan
LOCMI01039	purple		LOCMI01039	steelblue		LOCMI01039	blue		LOCMI01039	black		LOCMI01039	lightcyan1
LOCMI01041	brown		LOCMI01041	paleturquoise		LOCMI01041	salmon		LOCMI01041	lightyellow		LOCMI01041	blue
LOCMI01044	turquoise		LOCMI01044	blue		LOCMI01044	tan		LOCMI01044	tan		LOCMI01044	magenta
LOCMI01047	turquoise		LOCMI01047	darkgrey		LOCMI01047	purple		LOCMI01047	greenyellow		LOCMI01047	turquoise
LOCMI01049	turquoise		LOCMI01049	yellow		LOCMI01049	paleturquoise		LOCMI01049	white		LOCMI01049	sienna3
LOCMI01052	cyan		LOCMI01052	cyan		LOCMI01052	blue		LOCMI01052	turquoise		LOCMI01052	grey60
LOCMI01059	yellow		LOCMI01059	pink		LOCMI01059	pink		LOCMI01059	turquoise		LOCMI01059	grey60
LOCMI01060	brown		LOCMI01060	maroon		LOCMI01060	pink		LOCMI01060	turquoise		LOCMI01060	plum1
LOCMI01063	turquoise		LOCMI01063	lightcyan1		LOCMI01063	saddlebrown		LOCMI01063	yellow		LOCMI01063	brown
LOCMI01065	yellow		LOCMI01065	black		LOCMI01065	darkgrey		LOCMI01065	turquoise		LOCMI01065	grey
LOCMI01075	turquoise		LOCMI01075	cyan		LOCMI01075	lightyellow		LOCMI01075	skyblue		LOCMI01075	red
LOCMI01078	blue		LOCMI01078	plum2		LOCMI01078	turquoise		LOCMI01078	turquoise		LOCMI01078	grey
LOCMI01079	purple		LOCMI01079	red		LOCMI01079	black		LOCMI01079	turquoise		LOCMI01079	grey
LOCMI01088	blue		LOCMI01088	tan		LOCMI01088	blue		LOCMI01088	blue		LOCMI01088	blue
LOCMI01089	turquoise		LOCMI01089	brown		LOCMI01089	brown		LOCMI01089	turquoise		LOCMI01089	turquoise
LOCMI01094	turquoise		LOCMI01094	red		LOCMI01094	darkred		LOCMI01094	greenyellow		LOCMI01094	plum1
LOCMI01097	turquoise		LOCMI01097	lightyellow		LOCMI01097	royalblue		LOCMI01097	greenyellow		LOCMI01097	plum1
LOCMI01101	blue		LOCMI01101	black		LOCMI01101	blue		LOCMI01101	turquoise		LOCMI01101	magenta
LOCMI01102	turquoise		LOCMI01102	lightgreen		LOCMI01102	blue		LOCMI01102	white		LOCMI01102	paleturquoise
LOCMI01113	red		LOCMI01113	violet		LOCMI01113	pink		LOCMI01113	turquoise		LOCMI01113	black
LOCMI01116	pink		LOCMI01116	turquoise		LOCMI01116	midnightblue		LOCMI01116	turquoise		LOCMI01116	turquoise
LOCMI01119	blue		LOCMI01119	blue		LOCMI01119	grey60		LOCMI01119	turquoise		LOCMI01119	magenta
LOCMI01120	black		LOCMI01120	yellow		LOCMI01120	brown		LOCMI01120	brown		LOCMI01120	pink
LOCMI01123	cyan		LOCMI01123	black		LOCMI01123	brown		LOCMI01123	grey		LOCMI01123	lightgreen
LOCMI01125	turquoise		LOCMI01125	turquoise		LOCMI01125	turquoise		LOCMI01125	salmon		LOCMI01125	yellowgreen
LOCMI01138	black		LOCMI01138	purple		LOCMI01138	yellow		LOCMI01138	yellow		LOCMI01138	turquoise
LOCMI01142	purple		LOCMI01142	brown		LOCMI01142	magenta		LOCMI01142	blue		LOCMI01142	magenta
LOCMI01151	purple		LOCMI01151	darkmagenta		LOCMI01151	midnightblue		LOCMI01151	lightyellow		LOCMI01151	white
LOCMI01153	turquoise		LOCMI01153	black		LOCMI01153	brown		LOCMI01153	purple		LOCMI01153	magenta
LOCMI01158	brown		LOCMI01158	steelblue		LOCMI01158	skyblue		LOCMI01158	turquoise		LOCMI01158	brown
LOCMI01166	yellow		LOCMI01166	midnightblue		LOCMI01166	grey		LOCMI01166	turquoise		LOCMI01166	mediumpurple3
LOCMI01168	red		LOCMI01168	purple		LOCMI01168	darkolivegreen		LOCMI01168	turquoise		LOCMI01168	brown
LOCMI01173	blue		LOCMI01173	green		LOCMI01173	pink		LOCMI01173	purple		LOCMI01173	darkturquoise
LOCMI01178	yellow		LOCMI01178	royalblue		LOCMI01178	darkgrey		LOCMI01178	turquoise		LOCMI01178	turquoise
LOCMI01184	blue		LOCMI01184	magenta		LOCMI01184	darkolivegreen		LOCMI01184	cyan		LOCMI01184	blue
LOCMI01185	turquoise		LOCMI01185	tan		LOCMI01185	black		LOCMI01185	turquoise		LOCMI01185	darkmagenta
LOCMI01191	brown		LOCMI01191	saddlebrown		LOCMI01191	grey60		LOCMI01191	blue		LOCMI01191	lightcyan
LOCMI01194	yellow		LOCMI01194	turquoise		LOCMI01194	grey60		LOCMI01194	cyan		LOCMI01194	blue
LOCMI01200	green		LOCMI01200	ivory		LOCMI01200	magenta		LOCMI01200	blue		LOCMI01200	darkolivegreen
LOCMI01207	green		LOCMI01207	lightyellow		LOCMI01207	salmon		LOCMI01207	blue		LOCMI01207	greenyellow
LOCMI01208	brown		LOCMI01208	darkmagenta		LOCMI01208	grey60		LOCMI01208	black		LOCMI01208	green
LOCMI01210	turquoise		LOCMI01210	tan		LOCMI01210	grey		LOCMI01210	pink		LOCMI01210	orangered4
LOCMI01212	turquoise		LOCMI01212	blue		LOCMI01212	green		LOCMI01212	red		LOCMI01212	turquoise
LOCMI01214	blue		LOCMI01214	midnightblue		LOCMI01214	darkgreen		LOCMI01214	lightgreen		LOCMI01214	yellow
LOCMI01216	blue		LOCMI01216	brown		LOCMI01216	magenta		LOCMI01216	turquoise		LOCMI01216	blue
LOCMI01217	black		LOCMI01217	tan		LOCMI01217	red		LOCMI01217	lightcyan		LOCMI01217	turquoise
LOCMI01218	grey		LOCMI01218	greenyellow		LOCMI01218	purple		LOCMI01218	blue		LOCMI01218	black
LOCMI01222	turquoise		LOCMI01222	purple		LOCMI01222	lightgreen		LOCMI01222	turquoise		LOCMI01222	pink
LOCMI01227	black		LOCMI01227	purple		LOCMI01227	red		LOCMI01227	turquoise		LOCMI01227	pink
LOCMI01230	turquoise		LOCMI01230	yellow		LOCMI01230	tan		LOCMI01230	turquoise		LOCMI01230	blue
LOCMI01232	yellow		LOCMI01232	salmon		LOCMI01232	lightyellow		LOCMI01232	turquoise		LOCMI01232	orangered4
LOCMI01235	turquoise		LOCMI01235	royalblue		LOCMI01235	purple		LOCMI01235	purple		LOCMI01235	blue
LOCMI01244	black		LOCMI01244	orange		LOCMI01244	blue		LOCMI01244	royalblue		LOCMI01244	violet
LOCMI01247	black		LOCMI01247	darkgrey		LOCMI01247	tan		LOCMI01247	turquoise		LOCMI01247	lightgreen
LOCMI01248	yellow		LOCMI01248	greenyellow		LOCMI01248	darkgreen		LOCMI01248	turquoise		LOCMI01248	turquoise
LOCMI01249	green		LOCMI01249	darkred		LOCMI01249	darkred		LOCMI01249	yellow		LOCMI01249	turquoise
LOCMI01251	brown		LOCMI01251	tan		LOCMI01251	pink		LOCMI01251	turquoise		LOCMI01251	cyan
LOCMI01255	brown		LOCMI01255	white		LOCMI01255	darkgreen		LOCMI01255	turquoise		LOCMI01255	magenta
LOCMI01258	turquoise		LOCMI01258	thistle2		LOCMI01258	darkturquoise		LOCMI01258	green		LOCMI01258	pink
LOCMI01260	greenyellow		LOCMI01260	lightpink4		LOCMI01260	black		LOCMI01260	brown		LOCMI01260	yellow
LOCMI01261	blue		LOCMI01261	black		LOCMI01261	purple		LOCMI01261	salmon		LOCMI01261	yellow
LOCMI01266	red		LOCMI01266	blue		LOCMI01266	skyblue		LOCMI01266	turquoise		LOCMI01266	brown
LOCMI01269	blue		LOCMI01269	brown		LOCMI01269	blue		LOCMI01269	turquoise		LOCMI01269	yellow
LOCMI01276	green		LOCMI01276	orange		LOCMI01276	yellow		LOCMI01276	turquoise		LOCMI01276	royalblue
LOCMI01277	turquoise		LOCMI01277	lightcyan1		LOCMI01277	paleturquoise		LOCMI01277	purple		LOCMI01277	pink
LOCMI01280	yellow		LOCMI01280	magenta		LOCMI01280	green		LOCMI01280	turquoise		LOCMI01280	tan
LOCMI01283	grey		LOCMI01283	white		LOCMI01283	darkturquoise		LOCMI01283	turquoise		LOCMI01283	blue
LOCMI01286	yellow		LOCMI01286	tan		LOCMI01286	pink		LOCMI01286	pink		LOCMI01286	pink
LOCMI01293	turquoise		LOCMI01293	turquoise		LOCMI01293	grey60		LOCMI01293	red		LOCMI01293	turquoise
LOCMI01294	blue		LOCMI01294	green		LOCMI01294	greenyellow		LOCMI01294	darkturquoise		LOCMI01294	greenyellow
LOCMI01297	salmon		LOCMI01297	white		LOCMI01297	brown		LOCMI01297	turquoise		LOCMI01297	turquoise
LOCMI01299	turquoise		LOCMI01299	brown4		LOCMI01299	turquoise		LOCMI01299	turquoise		LOCMI01299	orangered4
LOCMI01301	brown		LOCMI01301	ivory		LOCMI01301	tan		LOCMI01301	cyan		LOCMI01301	yellow
LOCMI01302	turquoise		LOCMI01302	skyblue		LOCMI01302	turquoise		LOCMI01302	turquoise		LOCMI01302	steelblue
LOCMI01307	turquoise		LOCMI01307	brown		LOCMI01307	turquoise		LOCMI01307	brown		LOCMI01307	black
LOCMI01309	turquoise		LOCMI01309	saddlebrown		LOCMI01309	yellow		LOCMI01309	turquoise		LOCMI01309	blue
LOCMI01317	green		LOCMI01317	brown		LOCMI01317	blue		LOCMI01317	turquoise		LOCMI01317	orange
LOCMI01320	brown		LOCMI01320	saddlebrown		LOCMI01320	pink		LOCMI01320	turquoise		LOCMI01320	grey60
LOCMI01321	green		LOCMI01321	brown		LOCMI01321	red		LOCMI01321	lightcyan		LOCMI01321	red
LOCMI01323	yellow		LOCMI01323	yellow		LOCMI01323	darkturquoise		LOCMI01323	turquoise		LOCMI01323	magenta
LOCMI01327	magenta		LOCMI01327	grey		LOCMI01327	steelblue		LOCMI01327	darkorange		LOCMI01327	lightsteelblue1
LOCMI01332	green		LOCMI01332	magenta		LOCMI01332	violet		LOCMI01332	blue		LOCMI01332	turquoise
LOCMI01344	black		LOCMI01344	darkorange2		LOCMI01344	royalblue		LOCMI01344	turquoise		LOCMI01344	tan
LOCMI01345	green		LOCMI01345	darkorange2		LOCMI01345	royalblue		LOCMI01345	turquoise		LOCMI01345	magenta
LOCMI01353	yellow		LOCMI01353	red		LOCMI01353	turquoise		LOCMI01353	turquoise		LOCMI01353	turquoise
LOCMI01358	grey		LOCMI01358	steelblue		LOCMI01358	pink		LOCMI01358	grey		LOCMI01358	pink
LOCMI01364	red		LOCMI01364	brown4		LOCMI01364	yellow		LOCMI01364	black		LOCMI01364	turquoise
LOCMI01365	brown		LOCMI01365	green		LOCMI01365	yellow		LOCMI01365	red		LOCMI01365	midnightblue
LOCMI01366	turquoise		LOCMI01366	turquoise		LOCMI01366	grey60		LOCMI01366	purple		LOCMI01366	red
LOCMI01369	turquoise		LOCMI01369	cyan		LOCMI01369	darkorange		LOCMI01369	midnightblue		LOCMI01369	brown
LOCMI01370	red		LOCMI01370	darkgreen		LOCMI01370	salmon		LOCMI01370	green		LOCMI01370	lightcyan
LOCMI01373	turquoise		LOCMI01373	yellow		LOCMI01373	turquoise		LOCMI01373	green		LOCMI01373	pink
LOCMI01394	black		LOCMI01394	sienna3		LOCMI01394	midnightblue		LOCMI01394	turquoise		LOCMI01394	brown
LOCMI01402	green		LOCMI01402	blue		LOCMI01402	lightcyan		LOCMI01402	turquoise		LOCMI01402	green
LOCMI01403	green		LOCMI01403	yellow		LOCMI01403	darkgreen		LOCMI01403	turquoise		LOCMI01403	greenyellow
LOCMI01411	blue		LOCMI01411	bisque4		LOCMI01411	black		LOCMI01411	turquoise		LOCMI01411	turquoise
LOCMI01417	salmon		LOCMI01417	darkorange		LOCMI01417	darkorange		LOCMI01417	greenyellow		LOCMI01417	blue
LOCMI01419	yellow		LOCMI01419	white		LOCMI01419	purple		LOCMI01419	turquoise		LOCMI01419	turquoise
LOCMI01423	turquoise		LOCMI01423	black		LOCMI01423	yellow		LOCMI01423	turquoise		LOCMI01423	skyblue3
LOCMI01438	greenyellow		LOCMI01438	red		LOCMI01438	blue		LOCMI01438	turquoise		LOCMI01438	tan
LOCMI01440	blue		LOCMI01440	cyan		LOCMI01440	black		LOCMI01440	turquoise		LOCMI01440	black
LOCMI01444	yellow		LOCMI01444	salmon4		LOCMI01444	darkgrey		LOCMI01444	magenta		LOCMI01444	turquoise
LOCMI01449	green		LOCMI01449	darkgrey		LOCMI01449	salmon		LOCMI01449	blue		LOCMI01449	violet
LOCMI01452	greenyellow		LOCMI01452	mediumpurple3		LOCMI01452	blue		LOCMI01452	blue		LOCMI01452	lightyellow
LOCMI01458	black		LOCMI01458	black		LOCMI01458	violet		LOCMI01458	turquoise		LOCMI01458	orangered4
LOCMI01461	pink		LOCMI01461	paleturquoise		LOCMI01461	salmon		LOCMI01461	skyblue		LOCMI01461	brown
LOCMI01464	black		LOCMI01464	green		LOCMI01464	blue		LOCMI01464	turquoise		LOCMI01464	tan
LOCMI01476	turquoise		LOCMI01476	lightcyan		LOCMI01476	tan		LOCMI01476	pink		LOCMI01476	white
LOCMI01486	black		LOCMI01486	black		LOCMI01486	turquoise		LOCMI01486	blue		LOCMI01486	blue
LOCMI01488	turquoise		LOCMI01488	green		LOCMI01488	pink		LOCMI01488	grey60		LOCMI01488	turquoise
LOCMI01492	turquoise		LOCMI01492	lightpink4		LOCMI01492	yellow		LOCMI01492	red		LOCMI01492	turquoise
LOCMI01494	green		LOCMI01494	magenta		LOCMI01494	red		LOCMI01494	lightyellow		LOCMI01494	saddlebrown
LOCMI01496	cyan		LOCMI01496	salmon		LOCMI01496	brown		LOCMI01496	grey60		LOCMI01496	blue
LOCMI01497	yellow		LOCMI01497	blue		LOCMI01497	sienna3		LOCMI01497	turquoise		LOCMI01497	skyblue3
LOCMI01510	green		LOCMI01510	yellow		LOCMI01510	yellow		LOCMI01510	brown		LOCMI01510	turquoise
LOCMI01516	turquoise		LOCMI01516	green		LOCMI01516	skyblue		LOCMI01516	turquoise		LOCMI01516	darkgreen
LOCMI01518	purple		LOCMI01518	plum1		LOCMI01518	turquoise		LOCMI01518	turquoise		LOCMI01518	grey60
LOCMI01519	red		LOCMI01519	yellowgreen		LOCMI01519	pink		LOCMI01519	turquoise		LOCMI01519	brown
LOCMI01522	green		LOCMI01522	black		LOCMI01522	yellow		LOCMI01522	blue		LOCMI01522	blue
LOCMI01525	black		LOCMI01525	brown		LOCMI01525	black		LOCMI01525	green		LOCMI01525	red
LOCMI01530	turquoise		LOCMI01530	midnightblue		LOCMI01530	midnightblue		LOCMI01530	turquoise		LOCMI01530	turquoise
LOCMI01539	purple		LOCMI01539	turquoise		LOCMI01539	royalblue		LOCMI01539	turquoise		LOCMI01539	magenta
LOCMI01540	magenta		LOCMI01540	skyblue		LOCMI01540	turquoise		LOCMI01540	lightyellow		LOCMI01540	turquoise
LOCMI01543	brown		LOCMI01543	lightgreen		LOCMI01543	turquoise		LOCMI01543	turquoise		LOCMI01543	blue
LOCMI01550	yellow		LOCMI01550	yellowgreen		LOCMI01550	blue		LOCMI01550	turquoise		LOCMI01550	turquoise
LOCMI01552	brown		LOCMI01552	paleturquoise		LOCMI01552	green		LOCMI01552	yellow		LOCMI01552	yellow
LOCMI01554	turquoise		LOCMI01554	magenta		LOCMI01554	darkgrey		LOCMI01554	blue		LOCMI01554	blue
LOCMI01555	midnightblue		LOCMI01555	brown		LOCMI01555	red		LOCMI01555	turquoise		LOCMI01555	salmon
LOCMI01557	blue		LOCMI01557	skyblue3		LOCMI01557	brown		LOCMI01557	tan		LOCMI01557	yellow
LOCMI01562	green		LOCMI01562	darkgrey		LOCMI01562	salmon		LOCMI01562	blue		LOCMI01562	green
LOCMI01566	yellow		LOCMI01566	grey		LOCMI01566	steelblue		LOCMI01566	purple		LOCMI01566	darkturquoise
LOCMI01574	yellow		LOCMI01574	red		LOCMI01574	steelblue		LOCMI01574	turquoise		LOCMI01574	blue
LOCMI01591	turquoise		LOCMI01591	blue		LOCMI01591	darkorange		LOCMI01591	lightyellow		LOCMI01591	lightcyan1
LOCMI01594	grey		LOCMI01594	brown		LOCMI01594	tan		LOCMI01594	yellow		LOCMI01594	yellow
LOCMI01596	blue		LOCMI01596	grey60		LOCMI01596	brown		LOCMI01596	blue		LOCMI01596	blue
LOCMI01604	greenyellow		LOCMI01604	red		LOCMI01604	pink		LOCMI01604	brown		LOCMI01604	black
LOCMI01606	purple		LOCMI01606	blue		LOCMI01606	black		LOCMI01606	black		LOCMI01606	turquoise
LOCMI01612	blue		LOCMI01612	yellowgreen		LOCMI01612	brown		LOCMI01612	grey60		LOCMI01612	darkgrey
LOCMI01616	black		LOCMI01616	brown		LOCMI01616	magenta		LOCMI01616	turquoise		LOCMI01616	grey60
LOCMI01617	grey		LOCMI01617	black		LOCMI01617	purple		LOCMI01617	pink		LOCMI01617	darkgrey
LOCMI01618	cyan		LOCMI01618	brown		LOCMI01618	green		LOCMI01618	pink		LOCMI01618	brown
LOCMI01626	greenyellow		LOCMI01626	magenta		LOCMI01626	grey		LOCMI01626	darkred		LOCMI01626	turquoise
LOCMI01627	purple		LOCMI01627	grey		LOCMI01627	black		LOCMI01627	pink		LOCMI01627	paleturquoise
LOCMI01629	blue		LOCMI01629	purple		LOCMI01629	black		LOCMI01629	royalblue		LOCMI01629	blue
LOCMI01630	brown		LOCMI01630	green		LOCMI01630	grey60		LOCMI01630	brown		LOCMI01630	yellow
LOCMI01633	yellow		LOCMI01633	green		LOCMI01633	black		LOCMI01633	black		LOCMI01633	blue
LOCMI01639	turquoise		LOCMI01639	violet		LOCMI01639	red		LOCMI01639	turquoise		LOCMI01639	brown
LOCMI01640	brown		LOCMI01640	green		LOCMI01640	greenyellow		LOCMI01640	brown		LOCMI01640	royalblue
LOCMI01641	green		LOCMI01641	lightyellow		LOCMI01641	blue		LOCMI01641	tan		LOCMI01641	midnightblue
LOCMI01643	turquoise		LOCMI01643	darkred		LOCMI01643	pink		LOCMI01643	grey60		LOCMI01643	darkmagenta
LOCMI01647	blue		LOCMI01647	saddlebrown		LOCMI01647	brown		LOCMI01647	turquoise		LOCMI01647	yellow
LOCMI01650	green		LOCMI01650	maroon		LOCMI01650	salmon		LOCMI01650	darkorange		LOCMI01650	green
LOCMI01652	blue		LOCMI01652	darkorange2		LOCMI01652	blue		LOCMI01652	turquoise		LOCMI01652	green
LOCMI01653	cyan		LOCMI01653	cyan		LOCMI01653	yellow		LOCMI01653	blue		LOCMI01653	tan
LOCMI01654	turquoise		LOCMI01654	blue		LOCMI01654	midnightblue		LOCMI01654	turquoise		LOCMI01654	steelblue
LOCMI01655	brown		LOCMI01655	blue		LOCMI01655	tan		LOCMI01655	greenyellow		LOCMI01655	royalblue
LOCMI01661	green		LOCMI01661	greenyellow		LOCMI01661	magenta		LOCMI01661	turquoise		LOCMI01661	blue
LOCMI01662	pink		LOCMI01662	black		LOCMI01662	darkgrey		LOCMI01662	turquoise		LOCMI01662	yellow
LOCMI01663	green		LOCMI01663	grey		LOCMI01663	violet		LOCMI01663	blue		LOCMI01663	blue
LOCMI01664	yellow		LOCMI01664	brown		LOCMI01664	darkorange		LOCMI01664	turquoise		LOCMI01664	blue
LOCMI01671	blue		LOCMI01671	lightcyan		LOCMI01671	brown		LOCMI01671	brown		LOCMI01671	turquoise
LOCMI01674	brown		LOCMI01674	salmon		LOCMI01674	purple		LOCMI01674	purple		LOCMI01674	turquoise
LOCMI01675	turquoise		LOCMI01675	brown		LOCMI01675	pink		LOCMI01675	salmon		LOCMI01675	white
LOCMI01676	black		LOCMI01676	thistle2		LOCMI01676	turquoise		LOCMI01676	greenyellow		LOCMI01676	tan
LOCMI01680	green		LOCMI01680	brown4		LOCMI01680	magenta		LOCMI01680	blue		LOCMI01680	blue
LOCMI01683	turquoise		LOCMI01683	darkgrey		LOCMI01683	pink		LOCMI01683	turquoise		LOCMI01683	lightsteelblue1
LOCMI01689	grey		LOCMI01689	pink		LOCMI01689	paleturquoise		LOCMI01689	turquoise		LOCMI01689	magenta
LOCMI01690	turquoise		LOCMI01690	darkturquoise		LOCMI01690	yellow		LOCMI01690	midnightblue		LOCMI01690	turquoise
LOCMI01696	magenta		LOCMI01696	grey		LOCMI01696	tan		LOCMI01696	red		LOCMI01696	salmon
LOCMI01697	cyan		LOCMI01697	red		LOCMI01697	magenta		LOCMI01697	grey60		LOCMI01697	brown
LOCMI01700	red		LOCMI01700	black		LOCMI01700	blue		LOCMI01700	turquoise		LOCMI01700	red
LOCMI01705	yellow		LOCMI01705	blue		LOCMI01705	blue		LOCMI01705	magenta		LOCMI01705	greenyellow
LOCMI01706	turquoise		LOCMI01706	yellow		LOCMI01706	yellow		LOCMI01706	turquoise		LOCMI01706	turquoise
LOCMI01708	tan		LOCMI01708	steelblue		LOCMI01708	yellow		LOCMI01708	turquoise		LOCMI01708	brown
LOCMI01723	grey		LOCMI01723	blue		LOCMI01723	lightyellow		LOCMI01723	salmon		LOCMI01723	blue
LOCMI01727	yellow		LOCMI01727	lightgreen		LOCMI01727	paleturquoise		LOCMI01727	grey		LOCMI01727	darkturquoise
LOCMI01742	greenyellow		LOCMI01742	darkolivegreen		LOCMI01742	cyan		LOCMI01742	grey		LOCMI01742	lightcyan
LOCMI01745	turquoise		LOCMI01745	red		LOCMI01745	tan		LOCMI01745	brown		LOCMI01745	yellowgreen
LOCMI01749	turquoise		LOCMI01749	skyblue		LOCMI01749	purple		LOCMI01749	grey		LOCMI01749	cyan
LOCMI01750	pink		LOCMI01750	grey60		LOCMI01750	lightcyan		LOCMI01750	royalblue		LOCMI01750	grey60
LOCMI01753	pink		LOCMI01753	lightyellow		LOCMI01753	black		LOCMI01753	blue		LOCMI01753	salmon
LOCMI01756	blue		LOCMI01756	turquoise		LOCMI01756	skyblue		LOCMI01756	turquoise		LOCMI01756	turquoise
LOCMI01758	blue		LOCMI01758	darkgrey		LOCMI01758	red		LOCMI01758	blue		LOCMI01758	black
LOCMI01759	turquoise		LOCMI01759	royalblue		LOCMI01759	black		LOCMI01759	brown		LOCMI01759	cyan
LOCMI01760	turquoise		LOCMI01760	brown4		LOCMI01760	blue		LOCMI01760	magenta		LOCMI01760	turquoise
LOCMI01762	brown		LOCMI01762	cyan		LOCMI01762	midnightblue		LOCMI01762	turquoise		LOCMI01762	brown
LOCMI01765	turquoise		LOCMI01765	paleturquoise		LOCMI01765	magenta		LOCMI01765	brown		LOCMI01765	sienna3
LOCMI01774	greenyellow		LOCMI01774	plum1		LOCMI01774	green		LOCMI01774	turquoise		LOCMI01774	red
LOCMI01776	turquoise		LOCMI01776	pink		LOCMI01776	turquoise		LOCMI01776	turquoise		LOCMI01776	white
LOCMI01780	salmon		LOCMI01780	ivory		LOCMI01780	yellow		LOCMI01780	cyan		LOCMI01780	black
LOCMI01781	salmon		LOCMI01781	lightgreen		LOCMI01781	green		LOCMI01781	turquoise		LOCMI01781	turquoise
LOCMI01786	red		LOCMI01786	blue		LOCMI01786	yellow		LOCMI01786	brown		LOCMI01786	cyan
LOCMI01789	grey		LOCMI01789	brown		LOCMI01789	greenyellow		LOCMI01789	tan		LOCMI01789	tan
LOCMI01790	brown		LOCMI01790	darkgreen		LOCMI01790	turquoise		LOCMI01790	lightcyan		LOCMI01790	skyblue3
LOCMI01795	yellow		LOCMI01795	violet		LOCMI01795	grey60		LOCMI01795	cyan		LOCMI01795	black
LOCMI01798	turquoise		LOCMI01798	turquoise		LOCMI01798	pink		LOCMI01798	brown		LOCMI01798	blue
LOCMI01804	tan		LOCMI01804	brown		LOCMI01804	purple		LOCMI01804	turquoise		LOCMI01804	salmon
LOCMI01815	red		LOCMI01815	turquoise		LOCMI01815	lightyellow		LOCMI01815	white		LOCMI01815	brown
LOCMI01827	blue		LOCMI01827	blue		LOCMI01827	midnightblue		LOCMI01827	turquoise		LOCMI01827	darkmagenta
LOCMI01834	turquoise		LOCMI01834	pink		LOCMI01834	midnightblue		LOCMI01834	turquoise		LOCMI01834	magenta
LOCMI01836	tan		LOCMI01836	green		LOCMI01836	paleturquoise		LOCMI01836	turquoise		LOCMI01836	brown
LOCMI01838	turquoise		LOCMI01838	midnightblue		LOCMI01838	turquoise		LOCMI01838	grey60		LOCMI01838	brown
LOCMI01846	greenyellow		LOCMI01846	bisque4		LOCMI01846	red		LOCMI01846	midnightblue		LOCMI01846	purple
LOCMI01855	pink		LOCMI01855	navajowhite2		LOCMI01855	blue		LOCMI01855	blue		LOCMI01855	brown
LOCMI01872	turquoise		LOCMI01872	salmon		LOCMI01872	brown		LOCMI01872	black		LOCMI01872	blue
LOCMI01873	magenta		LOCMI01873	white		LOCMI01873	black		LOCMI01873	greenyellow		LOCMI01873	turquoise
LOCMI01880	red		LOCMI01880	blue		LOCMI01880	purple		LOCMI01880	midnightblue		LOCMI01880	turquoise
LOCMI01887	grey		LOCMI01887	tan		LOCMI01887	steelblue		LOCMI01887	purple		LOCMI01887	turquoise
LOCMI01893	magenta		LOCMI01893	orange		LOCMI01893	turquoise		LOCMI01893	turquoise		LOCMI01893	midnightblue
LOCMI01895	grey		LOCMI01895	yellow		LOCMI01895	salmon		LOCMI01895	brown		LOCMI01895	green
LOCMI01900	yellow		LOCMI01900	green		LOCMI01900	brown		LOCMI01900	magenta		LOCMI01900	skyblue3
LOCMI01907	blue		LOCMI01907	turquoise		LOCMI01907	lightcyan		LOCMI01907	red		LOCMI01907	brown
LOCMI01908	turquoise		LOCMI01908	yellow		LOCMI01908	black		LOCMI01908	midnightblue		LOCMI01908	paleturquoise
LOCMI01909	blue		LOCMI01909	magenta		LOCMI01909	lightcyan		LOCMI01909	darkgreen		LOCMI01909	yellow
LOCMI01912	turquoise		LOCMI01912	grey60		LOCMI01912	pink		LOCMI01912	orange		LOCMI01912	midnightblue
LOCMI01913	red		LOCMI01913	greenyellow		LOCMI01913	lightcyan		LOCMI01913	grey60		LOCMI01913	green
LOCMI01914	yellow		LOCMI01914	grey60		LOCMI01914	skyblue		LOCMI01914	red		LOCMI01914	midnightblue
LOCMI01932	turquoise		LOCMI01932	lightpink4		LOCMI01932	greenyellow		LOCMI01932	lightyellow		LOCMI01932	orangered4
LOCMI01935	brown		LOCMI01935	salmon4		LOCMI01935	cyan		LOCMI01935	pink		LOCMI01935	magenta
LOCMI01936	turquoise		LOCMI01936	skyblue3		LOCMI01936	brown		LOCMI01936	black		LOCMI01936	purple
LOCMI01941	turquoise		LOCMI01941	yellow		LOCMI01941	turquoise		LOCMI01941	black		LOCMI01941	plum1
LOCMI01944	black		LOCMI01944	thistle1		LOCMI01944	purple		LOCMI01944	midnightblue		LOCMI01944	darkmagenta
LOCMI01947	purple		LOCMI01947	blue		LOCMI01947	pink		LOCMI01947	lightcyan		LOCMI01947	purple
LOCMI01948	blue		LOCMI01948	blue		LOCMI01948	blue		LOCMI01948	brown		LOCMI01948	darkred
LOCMI01949	magenta		LOCMI01949	orange		LOCMI01949	royalblue		LOCMI01949	red		LOCMI01949	orangered4
LOCMI01950	brown		LOCMI01950	plum1		LOCMI01950	red		LOCMI01950	green		LOCMI01950	yellow
LOCMI01958	pink		LOCMI01958	paleturquoise		LOCMI01958	salmon		LOCMI01958	tan		LOCMI01958	greenyellow
LOCMI01970	turquoise		LOCMI01970	cyan		LOCMI01970	magenta		LOCMI01970	turquoise		LOCMI01970	steelblue
LOCMI01975	turquoise		LOCMI01975	darkgrey		LOCMI01975	red		LOCMI01975	turquoise		LOCMI01975	darkred
LOCMI01977	purple		LOCMI01977	palevioletred3		LOCMI01977	yellow		LOCMI01977	greenyellow		LOCMI01977	turquoise
LOCMI01979	turquoise		LOCMI01979	grey		LOCMI01979	turquoise		LOCMI01979	red		LOCMI01979	blue
LOCMI01980	turquoise		LOCMI01980	salmon		LOCMI01980	yellow		LOCMI01980	turquoise		LOCMI01980	brown
LOCMI01989	blue		LOCMI01989	royalblue		LOCMI01989	purple		LOCMI01989	turquoise		LOCMI01989	ivory
LOCMI01991	black		LOCMI01991	pink		LOCMI01991	brown		LOCMI01991	turquoise		LOCMI01991	yellowgreen
LOCMI01993	pink		LOCMI01993	lightgreen		LOCMI01993	violet		LOCMI01993	turquoise		LOCMI01993	turquoise
LOCMI01996	blue		LOCMI01996	salmon		LOCMI01996	magenta		LOCMI01996	grey		LOCMI01996	brown
LOCMI01997	cyan		LOCMI01997	greenyellow		LOCMI01997	violet		LOCMI01997	turquoise		LOCMI01997	yellow
LOCMI02004	green		LOCMI02004	brown		LOCMI02004	purple		LOCMI02004	blue		LOCMI02004	orange
LOCMI02006	turquoise		LOCMI02006	darkorange2		LOCMI02006	darkgreen		LOCMI02006	grey60		LOCMI02006	brown
LOCMI02010	grey		LOCMI02010	royalblue		LOCMI02010	paleturquoise		LOCMI02010	turquoise		LOCMI02010	blue
LOCMI02015	blue		LOCMI02015	bisque4		LOCMI02015	blue		LOCMI02015	green		LOCMI02015	yellow
LOCMI02025	yellow		LOCMI02025	pink		LOCMI02025	greenyellow		LOCMI02025	magenta		LOCMI02025	lightcyan
LOCMI02032	green		LOCMI02032	pink		LOCMI02032	red		LOCMI02032	blue		LOCMI02032	greenyellow
LOCMI02036	salmon		LOCMI02036	greenyellow		LOCMI02036	green		LOCMI02036	turquoise		LOCMI02036	lightsteelblue1
LOCMI02038	turquoise		LOCMI02038	blue		LOCMI02038	magenta		LOCMI02038	grey60		LOCMI02038	turquoise
LOCMI02040	brown		LOCMI02040	violet		LOCMI02040	pink		LOCMI02040	red		LOCMI02040	lightgreen
LOCMI02041	cyan		LOCMI02041	palevioletred3		LOCMI02041	green		LOCMI02041	orange		LOCMI02041	yellow
LOCMI02042	salmon		LOCMI02042	purple		LOCMI02042	cyan		LOCMI02042	turquoise		LOCMI02042	blue
LOCMI02045	yellow		LOCMI02045	pink		LOCMI02045	magenta		LOCMI02045	darkgreen		LOCMI02045	turquoise
LOCMI02046	brown		LOCMI02046	steelblue		LOCMI02046	magenta		LOCMI02046	turquoise		LOCMI02046	tan
LOCMI02050	red		LOCMI02050	lightgreen		LOCMI02050	magenta		LOCMI02050	turquoise		LOCMI02050	yellow
LOCMI02051	midnightblue		LOCMI02051	cyan		LOCMI02051	magenta		LOCMI02051	turquoise		LOCMI02051	yellow
LOCMI02056	turquoise		LOCMI02056	black		LOCMI02056	darkgreen		LOCMI02056	black		LOCMI02056	lightyellow
LOCMI02068	red		LOCMI02068	midnightblue		LOCMI02068	turquoise		LOCMI02068	yellow		LOCMI02068	skyblue
LOCMI02072	blue		LOCMI02072	green		LOCMI02072	blue		LOCMI02072	brown		LOCMI02072	lightgreen
LOCMI02075	blue		LOCMI02075	red		LOCMI02075	blue		LOCMI02075	black		LOCMI02075	royalblue
LOCMI02078	turquoise		LOCMI02078	lightcyan		LOCMI02078	grey		LOCMI02078	green		LOCMI02078	ivory
LOCMI02081	black		LOCMI02081	lightcyan		LOCMI02081	purple		LOCMI02081	turquoise		LOCMI02081	lightsteelblue1
LOCMI02082	turquoise		LOCMI02082	brown		LOCMI02082	midnightblue		LOCMI02082	yellow		LOCMI02082	brown
LOCMI02091	turquoise		LOCMI02091	darkmagenta		LOCMI02091	blue		LOCMI02091	brown		LOCMI02091	pink
LOCMI02094	black		LOCMI02094	black		LOCMI02094	pink		LOCMI02094	turquoise		LOCMI02094	black
LOCMI02097	brown		LOCMI02097	purple		LOCMI02097	blue		LOCMI02097	red		LOCMI02097	turquoise
LOCMI02103	blue		LOCMI02103	green		LOCMI02103	yellow		LOCMI02103	turquoise		LOCMI02103	white
LOCMI02111	turquoise		LOCMI02111	skyblue3		LOCMI02111	lightyellow		LOCMI02111	turquoise		LOCMI02111	midnightblue
LOCMI02114	turquoise		LOCMI02114	yellow		LOCMI02114	turquoise		LOCMI02114	grey		LOCMI02114	brown
LOCMI02118	brown		LOCMI02118	cyan		LOCMI02118	red		LOCMI02118	turquoise		LOCMI02118	blue
LOCMI02121	green		LOCMI02121	darkred		LOCMI02121	darkred		LOCMI02121	yellow		LOCMI02121	skyblue
LOCMI02122	grey		LOCMI02122	grey60		LOCMI02122	red		LOCMI02122	salmon		LOCMI02122	black
LOCMI02124	brown		LOCMI02124	brown4		LOCMI02124	cyan		LOCMI02124	yellow		LOCMI02124	brown
LOCMI02126	yellow		LOCMI02126	lightcyan		LOCMI02126	turquoise		LOCMI02126	turquoise		LOCMI02126	darkolivegreen
LOCMI02127	turquoise		LOCMI02127	yellow		LOCMI02127	darkgreen		LOCMI02127	cyan		LOCMI02127	pink
LOCMI02129	turquoise		LOCMI02129	grey60		LOCMI02129	purple		LOCMI02129	turquoise		LOCMI02129	yellow
LOCMI02138	yellow		LOCMI02138	skyblue		LOCMI02138	turquoise		LOCMI02138	red		LOCMI02138	magenta
LOCMI02148	turquoise		LOCMI02148	red		LOCMI02148	brown		LOCMI02148	grey60		LOCMI02148	cyan
LOCMI02150	green		LOCMI02150	midnightblue		LOCMI02150	yellow		LOCMI02150	magenta		LOCMI02150	yellow
LOCMI02151	green		LOCMI02151	midnightblue		LOCMI02151	yellow		LOCMI02151	magenta		LOCMI02151	yellow
LOCMI02152	salmon		LOCMI02152	green		LOCMI02152	darkolivegreen		LOCMI02152	pink		LOCMI02152	brown
LOCMI02160	green		LOCMI02160	salmon4		LOCMI02160	cyan		LOCMI02160	turquoise		LOCMI02160	green
LOCMI02165	blue		LOCMI02165	brown		LOCMI02165	yellow		LOCMI02165	turquoise		LOCMI02165	red
LOCMI02166	turquoise		LOCMI02166	lightgreen		LOCMI02166	tan		LOCMI02166	turquoise		LOCMI02166	turquoise
LOCMI02169	brown		LOCMI02169	brown		LOCMI02169	lightyellow		LOCMI02169	turquoise		LOCMI02169	green
LOCMI02170	yellow		LOCMI02170	red		LOCMI02170	turquoise		LOCMI02170	turquoise		LOCMI02170	salmon
LOCMI02180	turquoise		LOCMI02180	brown		LOCMI02180	royalblue		LOCMI02180	blue		LOCMI02180	turquoise
LOCMI02184	turquoise		LOCMI02184	orange		LOCMI02184	blue		LOCMI02184	blue		LOCMI02184	lightgreen
LOCMI02202	turquoise		LOCMI02202	grey		LOCMI02202	yellow		LOCMI02202	white		LOCMI02202	yellow
LOCMI02207	blue		LOCMI02207	skyblue		LOCMI02207	yellow		LOCMI02207	blue		LOCMI02207	brown
LOCMI02211	blue		LOCMI02211	turquoise		LOCMI02211	green		LOCMI02211	turquoise		LOCMI02211	magenta
LOCMI02214	black		LOCMI02214	skyblue		LOCMI02214	yellow		LOCMI02214	green		LOCMI02214	red
LOCMI02225	blue		LOCMI02225	red		LOCMI02225	midnightblue		LOCMI02225	pink		LOCMI02225	salmon
LOCMI02233	red		LOCMI02233	darkred		LOCMI02233	green		LOCMI02233	turquoise		LOCMI02233	black
LOCMI02237	turquoise		LOCMI02237	turquoise		LOCMI02237	turquoise		LOCMI02237	lightgreen		LOCMI02237	turquoise
LOCMI02239	green		LOCMI02239	magenta		LOCMI02239	saddlebrown		LOCMI02239	red		LOCMI02239	darkturquoise
LOCMI02241	salmon		LOCMI02241	grey60		LOCMI02241	white		LOCMI02241	brown		LOCMI02241	lightcyan1
LOCMI02242	midnightblue		LOCMI02242	brown		LOCMI02242	brown		LOCMI02242	turquoise		LOCMI02242	blue
LOCMI02244	turquoise		LOCMI02244	royalblue		LOCMI02244	darkturquoise		LOCMI02244	brown		LOCMI02244	turquoise
LOCMI02246	green		LOCMI02246	magenta		LOCMI02246	turquoise		LOCMI02246	tan		LOCMI02246	brown
LOCMI02248	brown		LOCMI02248	green		LOCMI02248	orange		LOCMI02248	turquoise		LOCMI02248	turquoise
LOCMI02266	yellow		LOCMI02266	salmon		LOCMI02266	darkgrey		LOCMI02266	red		LOCMI02266	darkgreen
LOCMI02271	blue		LOCMI02271	turquoise		LOCMI02271	royalblue		LOCMI02271	turquoise		LOCMI02271	turquoise
LOCMI02282	turquoise		LOCMI02282	darkslateblue		LOCMI02282	black		LOCMI02282	turquoise		LOCMI02282	magenta
LOCMI02285	magenta		LOCMI02285	darkorange		LOCMI02285	greenyellow		LOCMI02285	darkred		LOCMI02285	turquoise
LOCMI02287	blue		LOCMI02287	floralwhite		LOCMI02287	brown		LOCMI02287	turquoise		LOCMI02287	blue
LOCMI02291	turquoise		LOCMI02291	blue		LOCMI02291	tan		LOCMI02291	grey		LOCMI02291	darkturquoise
LOCMI02293	turquoise		LOCMI02293	darkorange		LOCMI02293	grey60		LOCMI02293	turquoise		LOCMI02293	brown
LOCMI02307	turquoise		LOCMI02307	blue		LOCMI02307	magenta		LOCMI02307	red		LOCMI02307	turquoise
LOCMI02308	pink		LOCMI02308	turquoise		LOCMI02308	midnightblue		LOCMI02308	pink		LOCMI02308	black
LOCMI02320	turquoise		LOCMI02320	floralwhite		LOCMI02320	yellow		LOCMI02320	darkgrey		LOCMI02320	purple
LOCMI02321	brown		LOCMI02321	lightsteelblue1		LOCMI02321	blue		LOCMI02321	red		LOCMI02321	blue
LOCMI02326	turquoise		LOCMI02326	blue		LOCMI02326	blue		LOCMI02326	lightyellow		LOCMI02326	purple
LOCMI02328	magenta		LOCMI02328	black		LOCMI02328	tan		LOCMI02328	red		LOCMI02328	skyblue3
LOCMI02332	blue		LOCMI02332	ivory		LOCMI02332	red		LOCMI02332	turquoise		LOCMI02332	turquoise
LOCMI02345	blue		LOCMI02345	green		LOCMI02345	grey60		LOCMI02345	yellow		LOCMI02345	purple
LOCMI02349	greenyellow		LOCMI02349	turquoise		LOCMI02349	yellow		LOCMI02349	magenta		LOCMI02349	cyan
LOCMI02350	greenyellow		LOCMI02350	turquoise		LOCMI02350	yellow		LOCMI02350	magenta		LOCMI02350	cyan
LOCMI02357	blue		LOCMI02357	green		LOCMI02357	cyan		LOCMI02357	turquoise		LOCMI02357	yellow
LOCMI02361	turquoise		LOCMI02361	palevioletred3		LOCMI02361	greenyellow		LOCMI02361	grey		LOCMI02361	turquoise
LOCMI02365	tan		LOCMI02365	floralwhite		LOCMI02365	purple		LOCMI02365	blue		LOCMI02365	tan
LOCMI02367	blue		LOCMI02367	brown		LOCMI02367	yellow		LOCMI02367	lightyellow		LOCMI02367	lightgreen
LOCMI02370	green		LOCMI02370	skyblue		LOCMI02370	pink		LOCMI02370	blue		LOCMI02370	turquoise
LOCMI02378	blue		LOCMI02378	green		LOCMI02378	black		LOCMI02378	turquoise		LOCMI02378	turquoise
LOCMI02379	grey		LOCMI02379	yellowgreen		LOCMI02379	pink		LOCMI02379	lightyellow		LOCMI02379	orange
LOCMI02388	turquoise		LOCMI02388	darkgreen		LOCMI02388	black		LOCMI02388	yellow		LOCMI02388	tan
LOCMI02389	turquoise		LOCMI02389	darkturquoise		LOCMI02389	black		LOCMI02389	brown		LOCMI02389	blue
LOCMI02393	red		LOCMI02393	blue		LOCMI02393	darkred		LOCMI02393	lightcyan		LOCMI02393	magenta
LOCMI02394	red		LOCMI02394	blue		LOCMI02394	blue		LOCMI02394	turquoise		LOCMI02394	lightgreen
LOCMI02396	turquoise		LOCMI02396	brown		LOCMI02396	red		LOCMI02396	lightcyan		LOCMI02396	blue
LOCMI02397	brown		LOCMI02397	lightyellow		LOCMI02397	cyan		LOCMI02397	darkturquoise		LOCMI02397	tan
LOCMI02400	grey		LOCMI02400	blue		LOCMI02400	black		LOCMI02400	orange		LOCMI02400	yellowgreen
LOCMI02401	turquoise		LOCMI02401	yellow		LOCMI02401	turquoise		LOCMI02401	green		LOCMI02401	brown
LOCMI02402	brown		LOCMI02402	green		LOCMI02402	lightyellow		LOCMI02402	salmon		LOCMI02402	lightcyan
LOCMI02403	blue		LOCMI02403	darkturquoise		LOCMI02403	cyan		LOCMI02403	white		LOCMI02403	red
LOCMI02406	pink		LOCMI02406	violet		LOCMI02406	grey60		LOCMI02406	darkred		LOCMI02406	brown
LOCMI02412	green		LOCMI02412	white		LOCMI02412	magenta		LOCMI02412	turquoise		LOCMI02412	blue
LOCMI02414	green		LOCMI02414	white		LOCMI02414	red		LOCMI02414	blue		LOCMI02414	brown
LOCMI02419	salmon		LOCMI02419	darkgrey		LOCMI02419	black		LOCMI02419	turquoise		LOCMI02419	turquoise
LOCMI02421	red		LOCMI02421	darkolivegreen		LOCMI02421	pink		LOCMI02421	pink		LOCMI02421	black
LOCMI02422	turquoise		LOCMI02422	mediumpurple3		LOCMI02422	red		LOCMI02422	brown		LOCMI02422	tan
LOCMI02438	grey		LOCMI02438	magenta		LOCMI02438	darkorange		LOCMI02438	turquoise		LOCMI02438	orangered4
LOCMI02447	blue		LOCMI02447	ivory		LOCMI02447	lightcyan		LOCMI02447	turquoise		LOCMI02447	brown
LOCMI02448	tan		LOCMI02448	lightyellow		LOCMI02448	grey60		LOCMI02448	blue		LOCMI02448	brown
LOCMI02450	turquoise		LOCMI02450	purple		LOCMI02450	greenyellow		LOCMI02450	green		LOCMI02450	brown
LOCMI02453	blue		LOCMI02453	darkmagenta		LOCMI02453	grey60		LOCMI02453	turquoise		LOCMI02453	turquoise
LOCMI02454	grey		LOCMI02454	darkorange		LOCMI02454	grey60		LOCMI02454	salmon		LOCMI02454	turquoise
LOCMI02457	brown		LOCMI02457	brown		LOCMI02457	black		LOCMI02457	turquoise		LOCMI02457	darkgrey
LOCMI02459	green		LOCMI02459	darkgrey		LOCMI02459	red		LOCMI02459	darkgreen		LOCMI02459	blue
LOCMI02461	blue		LOCMI02461	green		LOCMI02461	magenta		LOCMI02461	turquoise		LOCMI02461	lightcyan
LOCMI02471	pink		LOCMI02471	paleturquoise		LOCMI02471	salmon		LOCMI02471	turquoise		LOCMI02471	greenyellow
LOCMI02474	magenta		LOCMI02474	mediumpurple3		LOCMI02474	black		LOCMI02474	brown		LOCMI02474	brown
LOCMI02479	pink		LOCMI02479	blue		LOCMI02479	brown		LOCMI02479	blue		LOCMI02479	darkolivegreen
LOCMI02480	turquoise		LOCMI02480	brown		LOCMI02480	tan		LOCMI02480	turquoise		LOCMI02480	brown
LOCMI02483	red		LOCMI02483	green		LOCMI02483	green		LOCMI02483	lightyellow		LOCMI02483	grey
LOCMI02488	brown		LOCMI02488	skyblue3		LOCMI02488	brown		LOCMI02488	turquoise		LOCMI02488	pink
LOCMI02490	yellow		LOCMI02490	sienna3		LOCMI02490	lightyellow		LOCMI02490	turquoise		LOCMI02490	lightcyan1
LOCMI02492	tan		LOCMI02492	salmon		LOCMI02492	grey60		LOCMI02492	greenyellow		LOCMI02492	skyblue3
LOCMI02499	turquoise		LOCMI02499	magenta		LOCMI02499	greenyellow		LOCMI02499	pink		LOCMI02499	lightcyan
LOCMI02500	turquoise		LOCMI02500	brown		LOCMI02500	darkturquoise		LOCMI02500	grey		LOCMI02500	turquoise
LOCMI02503	cyan		LOCMI02503	darkgrey		LOCMI02503	blue		LOCMI02503	turquoise		LOCMI02503	magenta
LOCMI02506	red		LOCMI02506	brown		LOCMI02506	greenyellow		LOCMI02506	red		LOCMI02506	blue
LOCMI02514	blue		LOCMI02514	darkolivegreen		LOCMI02514	pink		LOCMI02514	grey60		LOCMI02514	blue
LOCMI02515	green		LOCMI02515	magenta		LOCMI02515	turquoise		LOCMI02515	brown		LOCMI02515	black
LOCMI02517	turquoise		LOCMI02517	plum2		LOCMI02517	blue		LOCMI02517	turquoise		LOCMI02517	pink
LOCMI02522	blue		LOCMI02522	turquoise		LOCMI02522	yellow		LOCMI02522	grey		LOCMI02522	violet
LOCMI02535	yellow		LOCMI02535	green		LOCMI02535	salmon		LOCMI02535	tan		LOCMI02535	blue
LOCMI02539	turquoise		LOCMI02539	yellow		LOCMI02539	black		LOCMI02539	turquoise		LOCMI02539	skyblue3
LOCMI02540	turquoise		LOCMI02540	green		LOCMI02540	yellow		LOCMI02540	grey		LOCMI02540	turquoise
LOCMI02544	brown		LOCMI02544	yellow		LOCMI02544	brown		LOCMI02544	purple		LOCMI02544	mediumpurple3
LOCMI02546	red		LOCMI02546	skyblue		LOCMI02546	grey		LOCMI02546	grey		LOCMI02546	brown
LOCMI02547	magenta		LOCMI02547	midnightblue		LOCMI02547	pink		LOCMI02547	red		LOCMI02547	turquoise
LOCMI02549	grey		LOCMI02549	grey60		LOCMI02549	tan		LOCMI02549	turquoise		LOCMI02549	magenta
LOCMI02550	brown		LOCMI02550	red		LOCMI02550	darkorange		LOCMI02550	turquoise		LOCMI02550	darkturquoise
LOCMI02552	blue		LOCMI02552	turquoise		LOCMI02552	turquoise		LOCMI02552	royalblue		LOCMI02552	cyan
LOCMI02553	cyan		LOCMI02553	grey60		LOCMI02553	brown		LOCMI02553	greenyellow		LOCMI02553	grey60
LOCMI02554	red		LOCMI02554	skyblue		LOCMI02554	lightyellow		LOCMI02554	greenyellow		LOCMI02554	purple
LOCMI02555	turquoise		LOCMI02555	brown4		LOCMI02555	steelblue		LOCMI02555	white		LOCMI02555	grey
LOCMI02557	turquoise		LOCMI02557	darkgrey		LOCMI02557	purple		LOCMI02557	grey		LOCMI02557	plum1
LOCMI02561	yellow		LOCMI02561	magenta		LOCMI02561	yellow		LOCMI02561	turquoise		LOCMI02561	grey60
LOCMI02563	green		LOCMI02563	sienna3		LOCMI02563	blue		LOCMI02563	red		LOCMI02563	darkturquoise
LOCMI02564	blue		LOCMI02564	darkgrey		LOCMI02564	black		LOCMI02564	grey		LOCMI02564	lightcyan
LOCMI02568	turquoise		LOCMI02568	yellow		LOCMI02568	yellow		LOCMI02568	purple		LOCMI02568	turquoise
LOCMI02569	black		LOCMI02569	cyan		LOCMI02569	brown		LOCMI02569	black		LOCMI02569	yellowgreen
LOCMI02572	red		LOCMI02572	paleturquoise		LOCMI02572	sienna3		LOCMI02572	blue		LOCMI02572	turquoise
LOCMI02573	greenyellow		LOCMI02573	turquoise		LOCMI02573	pink		LOCMI02573	turquoise		LOCMI02573	cyan
LOCMI02581	turquoise		LOCMI02581	darkmagenta		LOCMI02581	yellow		LOCMI02581	yellow		LOCMI02581	yellow
LOCMI02582	blue		LOCMI02582	white		LOCMI02582	brown		LOCMI02582	yellow		LOCMI02582	green
LOCMI02593	green		LOCMI02593	greenyellow		LOCMI02593	salmon		LOCMI02593	darkorange		LOCMI02593	violet
LOCMI02594	brown		LOCMI02594	lightcyan1		LOCMI02594	blue		LOCMI02594	darkgrey		LOCMI02594	turquoise
LOCMI02597	pink		LOCMI02597	brown		LOCMI02597	salmon		LOCMI02597	turquoise		LOCMI02597	blue
LOCMI02598	black		LOCMI02598	darkred		LOCMI02598	red		LOCMI02598	brown		LOCMI02598	brown
LOCMI02602	brown		LOCMI02602	lightyellow		LOCMI02602	magenta		LOCMI02602	royalblue		LOCMI02602	skyblue
LOCMI02604	turquoise		LOCMI02604	yellowgreen		LOCMI02604	yellow		LOCMI02604	green		LOCMI02604	purple
LOCMI02608	green		LOCMI02608	salmon		LOCMI02608	lightgreen		LOCMI02608	lightyellow		LOCMI02608	lightcyan
LOCMI02609	blue		LOCMI02609	darkturquoise		LOCMI02609	yellow		LOCMI02609	white		LOCMI02609	yellow
LOCMI02613	green		LOCMI02613	lightgreen		LOCMI02613	turquoise		LOCMI02613	black		LOCMI02613	red
LOCMI02619	turquoise		LOCMI02619	magenta		LOCMI02619	salmon		LOCMI02619	blue		LOCMI02619	blue
LOCMI02625	brown		LOCMI02625	blue		LOCMI02625	turquoise		LOCMI02625	turquoise		LOCMI02625	magenta
LOCMI02632	red		LOCMI02632	greenyellow		LOCMI02632	midnightblue		LOCMI02632	blue		LOCMI02632	blue
LOCMI02635	black		LOCMI02635	skyblue3		LOCMI02635	purple		LOCMI02635	grey		LOCMI02635	turquoise
LOCMI02638	black		LOCMI02638	cyan		LOCMI02638	greenyellow		LOCMI02638	grey		LOCMI02638	darkred
LOCMI02645	yellow		LOCMI02645	purple		LOCMI02645	turquoise		LOCMI02645	grey60		LOCMI02645	brown
LOCMI02653	brown		LOCMI02653	lightgreen		LOCMI02653	white		LOCMI02653	black		LOCMI02653	green
LOCMI02664	brown		LOCMI02664	darkgrey		LOCMI02664	saddlebrown		LOCMI02664	red		LOCMI02664	blue
LOCMI02665	blue		LOCMI02665	salmon4		LOCMI02665	darkturquoise		LOCMI02665	greenyellow		LOCMI02665	black
LOCMI02673	turquoise		LOCMI02673	darkgrey		LOCMI02673	tan		LOCMI02673	black		LOCMI02673	black
LOCMI02676	brown		LOCMI02676	midnightblue		LOCMI02676	purple		LOCMI02676	darkgreen		LOCMI02676	blue
LOCMI02680	black		LOCMI02680	lightcyan		LOCMI02680	purple		LOCMI02680	turquoise		LOCMI02680	turquoise
LOCMI02690	green		LOCMI02690	midnightblue		LOCMI02690	tan		LOCMI02690	yellow		LOCMI02690	turquoise
LOCMI02692	brown		LOCMI02692	red		LOCMI02692	purple		LOCMI02692	turquoise		LOCMI02692	blue
LOCMI02694	turquoise		LOCMI02694	blue		LOCMI02694	salmon		LOCMI02694	darkorange		LOCMI02694	turquoise
LOCMI02696	black		LOCMI02696	brown		LOCMI02696	brown		LOCMI02696	turquoise		LOCMI02696	turquoise
LOCMI02700	red		LOCMI02700	darkmagenta		LOCMI02700	greenyellow		LOCMI02700	turquoise		LOCMI02700	blue
LOCMI02710	turquoise		LOCMI02710	red		LOCMI02710	turquoise		LOCMI02710	orange		LOCMI02710	turquoise
LOCMI02718	yellow		LOCMI02718	red		LOCMI02718	turquoise		LOCMI02718	grey		LOCMI02718	darkgreen
LOCMI02720	turquoise		LOCMI02720	white		LOCMI02720	midnightblue		LOCMI02720	turquoise		LOCMI02720	yellow
LOCMI02729	brown		LOCMI02729	tan		LOCMI02729	yellow		LOCMI02729	green		LOCMI02729	brown
LOCMI02733	turquoise		LOCMI02733	brown		LOCMI02733	brown		LOCMI02733	turquoise		LOCMI02733	black
LOCMI02734	red		LOCMI02734	black		LOCMI02734	midnightblue		LOCMI02734	purple		LOCMI02734	brown
LOCMI02743	blue		LOCMI02743	cyan		LOCMI02743	steelblue		LOCMI02743	turquoise		LOCMI02743	brown
LOCMI02750	brown		LOCMI02750	green		LOCMI02750	greenyellow		LOCMI02750	pink		LOCMI02750	turquoise
LOCMI02752	green		LOCMI02752	greenyellow		LOCMI02752	red		LOCMI02752	blue		LOCMI02752	pink
LOCMI02753	green		LOCMI02753	darkorange		LOCMI02753	tan		LOCMI02753	turquoise		LOCMI02753	tan
LOCMI02754	brown		LOCMI02754	tan		LOCMI02754	magenta		LOCMI02754	blue		LOCMI02754	purple
LOCMI02755	cyan		LOCMI02755	brown		LOCMI02755	purple		LOCMI02755	green		LOCMI02755	lightsteelblue1
LOCMI02758	turquoise		LOCMI02758	lightcyan		LOCMI02758	blue		LOCMI02758	greenyellow		LOCMI02758	pink
LOCMI02765	green		LOCMI02765	steelblue		LOCMI02765	lightcyan		LOCMI02765	brown		LOCMI02765	white
LOCMI02766	pink		LOCMI02766	black		LOCMI02766	black		LOCMI02766	turquoise		LOCMI02766	brown
LOCMI02768	turquoise		LOCMI02768	yellow		LOCMI02768	black		LOCMI02768	green		LOCMI02768	brown
LOCMI02769	blue		LOCMI02769	lightgreen		LOCMI02769	blue		LOCMI02769	turquoise		LOCMI02769	red
LOCMI02772	green		LOCMI02772	blue		LOCMI02772	yellow		LOCMI02772	turquoise		LOCMI02772	royalblue
LOCMI02777	blue		LOCMI02777	turquoise		LOCMI02777	brown		LOCMI02777	turquoise		LOCMI02777	greenyellow
LOCMI02781	brown		LOCMI02781	turquoise		LOCMI02781	darkgrey		LOCMI02781	darkturquoise		LOCMI02781	turquoise
LOCMI02788	blue		LOCMI02788	darkturquoise		LOCMI02788	green		LOCMI02788	turquoise		LOCMI02788	turquoise
LOCMI02793	black		LOCMI02793	lightyellow		LOCMI02793	magenta		LOCMI02793	lightgreen		LOCMI02793	darkgrey
LOCMI02796	blue		LOCMI02796	pink		LOCMI02796	red		LOCMI02796	lightcyan		LOCMI02796	brown
LOCMI02807	green		LOCMI02807	greenyellow		LOCMI02807	saddlebrown		LOCMI02807	turquoise		LOCMI02807	blue
LOCMI02810	yellow		LOCMI02810	salmon		LOCMI02810	turquoise		LOCMI02810	red		LOCMI02810	royalblue
LOCMI02815	red		LOCMI02815	royalblue		LOCMI02815	turquoise		LOCMI02815	grey		LOCMI02815	violet
LOCMI02818	turquoise		LOCMI02818	steelblue		LOCMI02818	midnightblue		LOCMI02818	turquoise		LOCMI02818	pink
LOCMI02821	turquoise		LOCMI02821	lightcyan1		LOCMI02821	pink		LOCMI02821	black		LOCMI02821	brown
LOCMI02824	blue		LOCMI02824	pink		LOCMI02824	red		LOCMI02824	turquoise		LOCMI02824	black
LOCMI02829	black		LOCMI02829	darkturquoise		LOCMI02829	paleturquoise		LOCMI02829	yellow		LOCMI02829	cyan
LOCMI02833	cyan		LOCMI02833	grey60		LOCMI02833	brown		LOCMI02833	salmon		LOCMI02833	green
LOCMI02836	red		LOCMI02836	blue		LOCMI02836	cyan		LOCMI02836	turquoise		LOCMI02836	brown
LOCMI02839	salmon		LOCMI02839	steelblue		LOCMI02839	green		LOCMI02839	grey		LOCMI02839	orange
LOCMI02844	turquoise		LOCMI02844	green		LOCMI02844	black		LOCMI02844	turquoise		LOCMI02844	turquoise
LOCMI02853	magenta		LOCMI02853	green		LOCMI02853	darkmagenta		LOCMI02853	blue		LOCMI02853	royalblue
LOCMI02856	green		LOCMI02856	grey60		LOCMI02856	blue		LOCMI02856	brown		LOCMI02856	midnightblue
LOCMI02857	green		LOCMI02857	ivory		LOCMI02857	turquoise		LOCMI02857	midnightblue		LOCMI02857	darkorange
LOCMI02859	green		LOCMI02859	grey60		LOCMI02859	red		LOCMI02859	lightcyan		LOCMI02859	cyan
LOCMI02860	turquoise		LOCMI02860	cyan		LOCMI02860	turquoise		LOCMI02860	darkred		LOCMI02860	royalblue
LOCMI02861	green		LOCMI02861	midnightblue		LOCMI02861	darkgreen		LOCMI02861	turquoise		LOCMI02861	blue
LOCMI02862	brown		LOCMI02862	brown		LOCMI02862	lightyellow		LOCMI02862	darkorange		LOCMI02862	black
LOCMI02863	cyan		LOCMI02863	purple		LOCMI02863	blue		LOCMI02863	black		LOCMI02863	red
LOCMI02865	turquoise		LOCMI02865	yellowgreen		LOCMI02865	turquoise		LOCMI02865	brown		LOCMI02865	lightyellow
LOCMI02867	green		LOCMI02867	palevioletred3		LOCMI02867	turquoise		LOCMI02867	blue		LOCMI02867	violet
LOCMI02870	green		LOCMI02870	brown		LOCMI02870	cyan		LOCMI02870	turquoise		LOCMI02870	paleturquoise
LOCMI02872	yellow		LOCMI02872	cyan		LOCMI02872	turquoise		LOCMI02872	turquoise		LOCMI02872	paleturquoise
LOCMI02879	turquoise		LOCMI02879	white		LOCMI02879	orange		LOCMI02879	turquoise		LOCMI02879	brown
LOCMI02889	brown		LOCMI02889	orange		LOCMI02889	lightyellow		LOCMI02889	turquoise		LOCMI02889	brown
LOCMI02892	yellow		LOCMI02892	yellow		LOCMI02892	darkorange		LOCMI02892	turquoise		LOCMI02892	blue
LOCMI02895	blue		LOCMI02895	lightcyan		LOCMI02895	blue		LOCMI02895	red		LOCMI02895	yellow
LOCMI02896	black		LOCMI02896	lightgreen		LOCMI02896	greenyellow		LOCMI02896	tan		LOCMI02896	turquoise
LOCMI02900	blue		LOCMI02900	darkolivegreen		LOCMI02900	red		LOCMI02900	cyan		LOCMI02900	turquoise
LOCMI02901	magenta		LOCMI02901	lightcyan1		LOCMI02901	red		LOCMI02901	salmon		LOCMI02901	turquoise
LOCMI02902	salmon		LOCMI02902	mediumpurple3		LOCMI02902	lightyellow		LOCMI02902	yellow		LOCMI02902	lightsteelblue1
LOCMI02907	blue		LOCMI02907	darkslateblue		LOCMI02907	blue		LOCMI02907	yellow		LOCMI02907	red
LOCMI02908	black		LOCMI02908	magenta		LOCMI02908	yellow		LOCMI02908	turquoise		LOCMI02908	black
LOCMI02916	purple		LOCMI02916	skyblue		LOCMI02916	tan		LOCMI02916	blue		LOCMI02916	brown
LOCMI02918	green		LOCMI02918	palevioletred3		LOCMI02918	green		LOCMI02918	yellow		LOCMI02918	red
LOCMI02919	blue		LOCMI02919	royalblue		LOCMI02919	midnightblue		LOCMI02919	turquoise		LOCMI02919	greenyellow
LOCMI02927	turquoise		LOCMI02927	salmon		LOCMI02927	brown		LOCMI02927	brown		LOCMI02927	midnightblue
LOCMI02930	blue		LOCMI02930	midnightblue		LOCMI02930	magenta		LOCMI02930	turquoise		LOCMI02930	yellow
LOCMI02933	turquoise		LOCMI02933	yellow		LOCMI02933	turquoise		LOCMI02933	green		LOCMI02933	black
LOCMI02938	green		LOCMI02938	lightcyan		LOCMI02938	yellow		LOCMI02938	turquoise		LOCMI02938	sienna3
LOCMI02939	turquoise		LOCMI02939	darkorange		LOCMI02939	midnightblue		LOCMI02939	purple		LOCMI02939	paleturquoise
LOCMI02941	turquoise		LOCMI02941	cyan		LOCMI02941	magenta		LOCMI02941	brown		LOCMI02941	yellow
LOCMI02942	turquoise		LOCMI02942	cyan		LOCMI02942	cyan		LOCMI02942	brown		LOCMI02942	yellow
LOCMI02945	green		LOCMI02945	white		LOCMI02945	purple		LOCMI02945	turquoise		LOCMI02945	brown
LOCMI02947	greenyellow		LOCMI02947	yellowgreen		LOCMI02947	salmon		LOCMI02947	turquoise		LOCMI02947	ivory
LOCMI02948	turquoise		LOCMI02948	turquoise		LOCMI02948	turquoise		LOCMI02948	greenyellow		LOCMI02948	turquoise
LOCMI02949	brown		LOCMI02949	blue		LOCMI02949	blue		LOCMI02949	turquoise		LOCMI02949	brown
LOCMI02952	salmon		LOCMI02952	purple		LOCMI02952	grey60		LOCMI02952	turquoise		LOCMI02952	turquoise
LOCMI02953	brown		LOCMI02953	blue		LOCMI02953	red		LOCMI02953	pink		LOCMI02953	purple
LOCMI02957	turquoise		LOCMI02957	midnightblue		LOCMI02957	pink		LOCMI02957	red		LOCMI02957	pink
LOCMI02958	blue		LOCMI02958	lightcyan		LOCMI02958	red		LOCMI02958	tan		LOCMI02958	yellow
LOCMI02961	yellow		LOCMI02961	darkgreen		LOCMI02961	turquoise		LOCMI02961	lightyellow		LOCMI02961	brown
LOCMI02962	cyan		LOCMI02962	darkgrey		LOCMI02962	brown		LOCMI02962	tan		LOCMI02962	greenyellow
LOCMI02964	yellow		LOCMI02964	grey		LOCMI02964	white		LOCMI02964	yellow		LOCMI02964	green
LOCMI02965	cyan		LOCMI02965	green		LOCMI02965	white		LOCMI02965	yellow		LOCMI02965	brown
LOCMI02986	brown		LOCMI02986	cyan		LOCMI02986	turquoise		LOCMI02986	cyan		LOCMI02986	blue
LOCMI02994	cyan		LOCMI02994	blue		LOCMI02994	salmon		LOCMI02994	royalblue		LOCMI02994	green
LOCMI02997	yellow		LOCMI02997	saddlebrown		LOCMI02997	magenta		LOCMI02997	darkred		LOCMI02997	black
LOCMI02998	yellow		LOCMI02998	darkmagenta		LOCMI02998	turquoise		LOCMI02998	turquoise		LOCMI02998	tan
LOCMI02999	turquoise		LOCMI02999	turquoise		LOCMI02999	turquoise		LOCMI02999	turquoise		LOCMI02999	pink
LOCMI03011	brown		LOCMI03011	floralwhite		LOCMI03011	blue		LOCMI03011	grey		LOCMI03011	tan
LOCMI03019	grey		LOCMI03019	skyblue		LOCMI03019	greenyellow		LOCMI03019	grey		LOCMI03019	purple
LOCMI03021	blue		LOCMI03021	turquoise		LOCMI03021	brown		LOCMI03021	turquoise		LOCMI03021	darkorange
LOCMI03024	cyan		LOCMI03024	blue		LOCMI03024	sienna3		LOCMI03024	purple		LOCMI03024	white
LOCMI03027	green		LOCMI03027	darkturquoise		LOCMI03027	tan		LOCMI03027	brown		LOCMI03027	darkolivegreen
LOCMI03033	red		LOCMI03033	brown		LOCMI03033	red		LOCMI03033	blue		LOCMI03033	blue
LOCMI03034	turquoise		LOCMI03034	plum1		LOCMI03034	pink		LOCMI03034	grey		LOCMI03034	brown
LOCMI03036	turquoise		LOCMI03036	darkturquoise		LOCMI03036	black		LOCMI03036	green		LOCMI03036	lightyellow
LOCMI03039	turquoise		LOCMI03039	green		LOCMI03039	yellow		LOCMI03039	brown		LOCMI03039	purple
LOCMI03046	green		LOCMI03046	purple		LOCMI03046	lightgreen		LOCMI03046	turquoise		LOCMI03046	green
LOCMI03049	turquoise		LOCMI03049	thistle2		LOCMI03049	lightyellow		LOCMI03049	greenyellow		LOCMI03049	white
LOCMI03051	red		LOCMI03051	turquoise		LOCMI03051	magenta		LOCMI03051	yellow		LOCMI03051	darkgreen
LOCMI03053	turquoise		LOCMI03053	skyblue3		LOCMI03053	blue		LOCMI03053	blue		LOCMI03053	plum1
LOCMI03056	blue		LOCMI03056	salmon		LOCMI03056	blue		LOCMI03056	yellow		LOCMI03056	skyblue
LOCMI03058	turquoise		LOCMI03058	white		LOCMI03058	greenyellow		LOCMI03058	pink		LOCMI03058	midnightblue
LOCMI03062	brown		LOCMI03062	brown		LOCMI03062	purple		LOCMI03062	turquoise		LOCMI03062	red
LOCMI03067	brown		LOCMI03067	lightsteelblue1		LOCMI03067	cyan		LOCMI03067	turquoise		LOCMI03067	brown
LOCMI03070	brown		LOCMI03070	darkturquoise		LOCMI03070	lightgreen		LOCMI03070	turquoise		LOCMI03070	black
LOCMI03072	magenta		LOCMI03072	tan		LOCMI03072	blue		LOCMI03072	turquoise		LOCMI03072	turquoise
LOCMI03073	turquoise		LOCMI03073	blue		LOCMI03073	black		LOCMI03073	brown		LOCMI03073	brown
LOCMI03074	red		LOCMI03074	turquoise		LOCMI03074	lightcyan		LOCMI03074	tan		LOCMI03074	darkred
LOCMI03079	turquoise		LOCMI03079	cyan		LOCMI03079	red		LOCMI03079	blue		LOCMI03079	grey
LOCMI03087	turquoise		LOCMI03087	brown		LOCMI03087	greenyellow		LOCMI03087	turquoise		LOCMI03087	salmon
LOCMI03088	pink		LOCMI03088	grey60		LOCMI03088	greenyellow		LOCMI03088	tan		LOCMI03088	yellow
LOCMI03089	black		LOCMI03089	blue		LOCMI03089	purple		LOCMI03089	green		LOCMI03089	salmon
LOCMI03090	turquoise		LOCMI03090	maroon		LOCMI03090	yellow		LOCMI03090	magenta		LOCMI03090	darkgreen
LOCMI03096	turquoise		LOCMI03096	mediumpurple3		LOCMI03096	greenyellow		LOCMI03096	yellow		LOCMI03096	turquoise
LOCMI03109	yellow		LOCMI03109	purple		LOCMI03109	brown		LOCMI03109	brown		LOCMI03109	turquoise
LOCMI03110	turquoise		LOCMI03110	darkred		LOCMI03110	turquoise		LOCMI03110	green		LOCMI03110	brown
LOCMI03111	yellow		LOCMI03111	turquoise		LOCMI03111	grey60		LOCMI03111	turquoise		LOCMI03111	green
LOCMI03114	yellow		LOCMI03114	turquoise		LOCMI03114	darkturquoise		LOCMI03114	pink		LOCMI03114	steelblue
LOCMI03116	yellow		LOCMI03116	lightgreen		LOCMI03116	black		LOCMI03116	grey60		LOCMI03116	yellow
LOCMI03118	turquoise		LOCMI03118	royalblue		LOCMI03118	cyan		LOCMI03118	turquoise		LOCMI03118	steelblue
LOCMI03119	brown		LOCMI03119	blue		LOCMI03119	pink		LOCMI03119	turquoise		LOCMI03119	blue
LOCMI03123	turquoise		LOCMI03123	violet		LOCMI03123	green		LOCMI03123	turquoise		LOCMI03123	pink
LOCMI03124	green		LOCMI03124	red		LOCMI03124	pink		LOCMI03124	turquoise		LOCMI03124	turquoise
LOCMI03125	brown		LOCMI03125	tan		LOCMI03125	greenyellow		LOCMI03125	black		LOCMI03125	brown
LOCMI03126	black		LOCMI03126	cyan		LOCMI03126	pink		LOCMI03126	grey		LOCMI03126	green
LOCMI03127	green		LOCMI03127	greenyellow		LOCMI03127	red		LOCMI03127	turquoise		LOCMI03127	royalblue
LOCMI03131	blue		LOCMI03131	orange		LOCMI03131	green		LOCMI03131	turquoise		LOCMI03131	green
LOCMI03133	green		LOCMI03133	blue		LOCMI03133	magenta		LOCMI03133	blue		LOCMI03133	blue
LOCMI03135	tan		LOCMI03135	bisque4		LOCMI03135	paleturquoise		LOCMI03135	turquoise		LOCMI03135	turquoise
LOCMI03142	turquoise		LOCMI03142	yellow		LOCMI03142	turquoise		LOCMI03142	green		LOCMI03142	purple
LOCMI03146	green		LOCMI03146	midnightblue		LOCMI03146	darkred		LOCMI03146	yellow		LOCMI03146	turquoise
LOCMI03147	cyan		LOCMI03147	steelblue		LOCMI03147	royalblue		LOCMI03147	pink		LOCMI03147	ivory
LOCMI03148	turquoise		LOCMI03148	black		LOCMI03148	turquoise		LOCMI03148	brown		LOCMI03148	turquoise
LOCMI03149	brown		LOCMI03149	royalblue		LOCMI03149	salmon		LOCMI03149	lightgreen		LOCMI03149	lightcyan
LOCMI03151	brown		LOCMI03151	darkred		LOCMI03151	orange		LOCMI03151	lightgreen		LOCMI03151	blue
LOCMI03152	brown		LOCMI03152	red		LOCMI03152	greenyellow		LOCMI03152	turquoise		LOCMI03152	magenta
LOCMI03153	purple		LOCMI03153	orange		LOCMI03153	magenta		LOCMI03153	turquoise		LOCMI03153	mediumpurple3
LOCMI03157	green		LOCMI03157	brown		LOCMI03157	yellow		LOCMI03157	blue		LOCMI03157	green
LOCMI03160	turquoise		LOCMI03160	lightcyan		LOCMI03160	red		LOCMI03160	turquoise		LOCMI03160	turquoise
LOCMI03166	brown		LOCMI03166	lightgreen		LOCMI03166	lightgreen		LOCMI03166	turquoise		LOCMI03166	turquoise
LOCMI03172	green		LOCMI03172	red		LOCMI03172	turquoise		LOCMI03172	turquoise		LOCMI03172	purple
LOCMI03175	blue		LOCMI03175	darkgreen		LOCMI03175	tan		LOCMI03175	turquoise		LOCMI03175	lightsteelblue1
LOCMI03176	blue		LOCMI03176	white		LOCMI03176	lightyellow		LOCMI03176	cyan		LOCMI03176	blue
LOCMI03178	magenta		LOCMI03178	grey60		LOCMI03178	cyan		LOCMI03178	pink		LOCMI03178	red
LOCMI03179	cyan		LOCMI03179	greenyellow		LOCMI03179	purple		LOCMI03179	midnightblue		LOCMI03179	yellow
LOCMI03183	green		LOCMI03183	steelblue		LOCMI03183	darkturquoise		LOCMI03183	blue		LOCMI03183	magenta
LOCMI03185	turquoise		LOCMI03185	purple		LOCMI03185	yellow		LOCMI03185	pink		LOCMI03185	turquoise
LOCMI03189	turquoise		LOCMI03189	orange		LOCMI03189	pink		LOCMI03189	green		LOCMI03189	turquoise
LOCMI03192	turquoise		LOCMI03192	floralwhite		LOCMI03192	greenyellow		LOCMI03192	green		LOCMI03192	tan
LOCMI03200	black		LOCMI03200	violet		LOCMI03200	midnightblue		LOCMI03200	turquoise		LOCMI03200	darkgrey
LOCMI03208	yellow		LOCMI03208	ivory		LOCMI03208	salmon		LOCMI03208	turquoise		LOCMI03208	paleturquoise
LOCMI03218	grey		LOCMI03218	darkorange2		LOCMI03218	magenta		LOCMI03218	turquoise		LOCMI03218	blue
LOCMI03219	cyan		LOCMI03219	salmon		LOCMI03219	blue		LOCMI03219	turquoise		LOCMI03219	turquoise
LOCMI03220	purple		LOCMI03220	yellowgreen		LOCMI03220	grey60		LOCMI03220	turquoise		LOCMI03220	turquoise
LOCMI03222	brown		LOCMI03222	lightsteelblue1		LOCMI03222	lightcyan		LOCMI03222	turquoise		LOCMI03222	brown
LOCMI03224	blue		LOCMI03224	lightcyan1		LOCMI03224	yellow		LOCMI03224	darkred		LOCMI03224	black
LOCMI03228	yellow		LOCMI03228	purple		LOCMI03228	red		LOCMI03228	turquoise		LOCMI03228	grey60
LOCMI03229	brown		LOCMI03229	turquoise		LOCMI03229	pink		LOCMI03229	yellow		LOCMI03229	royalblue
LOCMI03230	turquoise		LOCMI03230	turquoise		LOCMI03230	yellow		LOCMI03230	salmon		LOCMI03230	turquoise
LOCMI03236	turquoise		LOCMI03236	darkgreen		LOCMI03236	white		LOCMI03236	lightgreen		LOCMI03236	skyblue
LOCMI03240	black		LOCMI03240	magenta		LOCMI03240	lightyellow		LOCMI03240	turquoise		LOCMI03240	yellow
LOCMI03243	green		LOCMI03243	pink		LOCMI03243	greenyellow		LOCMI03243	yellow		LOCMI03243	salmon
LOCMI03246	magenta		LOCMI03246	blue		LOCMI03246	lightyellow		LOCMI03246	grey		LOCMI03246	darkred
LOCMI03247	pink		LOCMI03247	violet		LOCMI03247	green		LOCMI03247	salmon		LOCMI03247	brown
LOCMI03250	green		LOCMI03250	royalblue		LOCMI03250	red		LOCMI03250	green		LOCMI03250	black
LOCMI03256	blue		LOCMI03256	darkmagenta		LOCMI03256	brown		LOCMI03256	turquoise		LOCMI03256	black
LOCMI03259	turquoise		LOCMI03259	orangered4		LOCMI03259	black		LOCMI03259	purple		LOCMI03259	turquoise
LOCMI03262	cyan		LOCMI03262	lightgreen		LOCMI03262	blue		LOCMI03262	blue		LOCMI03262	magenta
LOCMI03264	yellow		LOCMI03264	red		LOCMI03264	turquoise		LOCMI03264	darkturquoise		LOCMI03264	brown
LOCMI03266	green		LOCMI03266	darkturquoise		LOCMI03266	pink		LOCMI03266	turquoise		LOCMI03266	lightgreen
LOCMI03273	turquoise		LOCMI03273	yellow		LOCMI03273	greenyellow		LOCMI03273	darkorange		LOCMI03273	brown
LOCMI03277	black		LOCMI03277	purple		LOCMI03277	pink		LOCMI03277	grey		LOCMI03277	brown
LOCMI03278	turquoise		LOCMI03278	red		LOCMI03278	pink		LOCMI03278	turquoise		LOCMI03278	green
LOCMI03281	black		LOCMI03281	brown		LOCMI03281	yellow		LOCMI03281	brown		LOCMI03281	red
LOCMI03285	black		LOCMI03285	paleturquoise		LOCMI03285	grey60		LOCMI03285	pink		LOCMI03285	red
LOCMI03288	black		LOCMI03288	black		LOCMI03288	brown		LOCMI03288	grey		LOCMI03288	brown
LOCMI03293	blue		LOCMI03293	black		LOCMI03293	purple		LOCMI03293	yellow		LOCMI03293	grey60
LOCMI03300	blue		LOCMI03300	plum2		LOCMI03300	yellow		LOCMI03300	turquoise		LOCMI03300	greenyellow
LOCMI03301	brown		LOCMI03301	salmon		LOCMI03301	lightgreen		LOCMI03301	magenta		LOCMI03301	tan
LOCMI03302	black		LOCMI03302	blue		LOCMI03302	turquoise		LOCMI03302	darkred		LOCMI03302	darkorange
LOCMI03303	turquoise		LOCMI03303	grey60		LOCMI03303	yellow		LOCMI03303	grey		LOCMI03303	darkorange
LOCMI03307	turquoise		LOCMI03307	orange		LOCMI03307	darkturquoise		LOCMI03307	turquoise		LOCMI03307	green
LOCMI03314	blue		LOCMI03314	green		LOCMI03314	red		LOCMI03314	blue		LOCMI03314	steelblue
LOCMI03316	brown		LOCMI03316	lightgreen		LOCMI03316	blue		LOCMI03316	black		LOCMI03316	lightgreen
LOCMI03322	green		LOCMI03322	brown		LOCMI03322	yellow		LOCMI03322	turquoise		LOCMI03322	violet
LOCMI03326	red		LOCMI03326	lightgreen		LOCMI03326	turquoise		LOCMI03326	yellow		LOCMI03326	skyblue
LOCMI03329	green		LOCMI03329	greenyellow		LOCMI03329	red		LOCMI03329	blue		LOCMI03329	blue
LOCMI03331	green		LOCMI03331	darkred		LOCMI03331	blue		LOCMI03331	turquoise		LOCMI03331	magenta
LOCMI03332	turquoise		LOCMI03332	maroon		LOCMI03332	brown		LOCMI03332	turquoise		LOCMI03332	brown
LOCMI03336	green		LOCMI03336	brown		LOCMI03336	steelblue		LOCMI03336	turquoise		LOCMI03336	yellow
LOCMI03339	red		LOCMI03339	turquoise		LOCMI03339	orange		LOCMI03339	lightcyan		LOCMI03339	magenta
LOCMI03343	blue		LOCMI03343	pink		LOCMI03343	magenta		LOCMI03343	green		LOCMI03343	yellow
LOCMI03349	turquoise		LOCMI03349	grey60		LOCMI03349	red		LOCMI03349	lightgreen		LOCMI03349	turquoise
LOCMI03350	yellow		LOCMI03350	lightsteelblue1		LOCMI03350	brown		LOCMI03350	brown		LOCMI03350	blue
LOCMI03355	pink		LOCMI03355	lightpink4		LOCMI03355	green		LOCMI03355	turquoise		LOCMI03355	saddlebrown
LOCMI03356	yellow		LOCMI03356	skyblue3		LOCMI03356	cyan		LOCMI03356	turquoise		LOCMI03356	lightgreen
LOCMI03359	pink		LOCMI03359	green		LOCMI03359	black		LOCMI03359	blue		LOCMI03359	blue
LOCMI03361	magenta		LOCMI03361	grey60		LOCMI03361	lightgreen		LOCMI03361	blue		LOCMI03361	brown
LOCMI03364	tan		LOCMI03364	lightyellow		LOCMI03364	yellow		LOCMI03364	turquoise		LOCMI03364	turquoise
LOCMI03365	turquoise		LOCMI03365	darkorange		LOCMI03365	pink		LOCMI03365	red		LOCMI03365	turquoise
LOCMI03372	blue		LOCMI03372	turquoise		LOCMI03372	tan		LOCMI03372	blue		LOCMI03372	brown
LOCMI03378	blue		LOCMI03378	skyblue3		LOCMI03378	blue		LOCMI03378	turquoise		LOCMI03378	skyblue
LOCMI03387	red		LOCMI03387	grey60		LOCMI03387	blue		LOCMI03387	lightyellow		LOCMI03387	magenta
LOCMI03391	yellow		LOCMI03391	darkolivegreen		LOCMI03391	darkturquoise		LOCMI03391	turquoise		LOCMI03391	greenyellow
LOCMI03397	red		LOCMI03397	mediumpurple3		LOCMI03397	pink		LOCMI03397	grey		LOCMI03397	purple
LOCMI03401	green		LOCMI03401	mediumpurple3		LOCMI03401	lightyellow		LOCMI03401	salmon		LOCMI03401	turquoise
LOCMI03406	blue		LOCMI03406	yellow		LOCMI03406	greenyellow		LOCMI03406	midnightblue		LOCMI03406	tan
LOCMI03407	blue		LOCMI03407	blue		LOCMI03407	darkgreen		LOCMI03407	turquoise		LOCMI03407	green
LOCMI03408	yellow		LOCMI03408	blue		LOCMI03408	brown		LOCMI03408	turquoise		LOCMI03408	purple
LOCMI03415	pink		LOCMI03415	darkgreen		LOCMI03415	red		LOCMI03415	turquoise		LOCMI03415	orangered4
LOCMI03419	turquoise		LOCMI03419	green		LOCMI03419	magenta		LOCMI03419	turquoise		LOCMI03419	white
LOCMI03420	grey		LOCMI03420	sienna3		LOCMI03420	red		LOCMI03420	blue		LOCMI03420	blue
LOCMI03422	brown		LOCMI03422	white		LOCMI03422	greenyellow		LOCMI03422	turquoise		LOCMI03422	green
LOCMI03425	turquoise		LOCMI03425	blue		LOCMI03425	red		LOCMI03425	greenyellow		LOCMI03425	lightyellow
LOCMI03427	salmon		LOCMI03427	green		LOCMI03427	violet		LOCMI03427	grey60		LOCMI03427	turquoise
LOCMI03436	turquoise		LOCMI03436	skyblue		LOCMI03436	red		LOCMI03436	lightcyan		LOCMI03436	blue
LOCMI03437	red		LOCMI03437	greenyellow		LOCMI03437	yellow		LOCMI03437	white		LOCMI03437	yellow
LOCMI03438	magenta		LOCMI03438	black		LOCMI03438	magenta		LOCMI03438	turquoise		LOCMI03438	green
LOCMI03443	yellow		LOCMI03443	tan		LOCMI03443	black		LOCMI03443	turquoise		LOCMI03443	brown
LOCMI03444	turquoise		LOCMI03444	yellow		LOCMI03444	turquoise		LOCMI03444	darkgreen		LOCMI03444	lightyellow
LOCMI03448	purple		LOCMI03448	floralwhite		LOCMI03448	yellow		LOCMI03448	blue		LOCMI03448	lightsteelblue1
LOCMI03449	turquoise		LOCMI03449	midnightblue		LOCMI03449	darkorange		LOCMI03449	royalblue		LOCMI03449	brown
LOCMI03450	turquoise		LOCMI03450	darkmagenta		LOCMI03450	red		LOCMI03450	blue		LOCMI03450	lightgreen
LOCMI03456	turquoise		LOCMI03456	steelblue		LOCMI03456	magenta		LOCMI03456	royalblue		LOCMI03456	lightcyan1
LOCMI03458	turquoise		LOCMI03458	black		LOCMI03458	orange		LOCMI03458	turquoise		LOCMI03458	purple
LOCMI03459	yellow		LOCMI03459	yellow		LOCMI03459	darkred		LOCMI03459	red		LOCMI03459	turquoise
LOCMI03460	red		LOCMI03460	green		LOCMI03460	white		LOCMI03460	purple		LOCMI03460	purple
LOCMI03467	blue		LOCMI03467	brown		LOCMI03467	brown		LOCMI03467	turquoise		LOCMI03467	blue
LOCMI03470	turquoise		LOCMI03470	mediumpurple3		LOCMI03470	tan		LOCMI03470	greenyellow		LOCMI03470	brown
LOCMI03475	black		LOCMI03475	grey60		LOCMI03475	blue		LOCMI03475	brown		LOCMI03475	blue
LOCMI03477	red		LOCMI03477	red		LOCMI03477	turquoise		LOCMI03477	turquoise		LOCMI03477	brown
LOCMI03479	red		LOCMI03479	royalblue		LOCMI03479	blue		LOCMI03479	turquoise		LOCMI03479	salmon
LOCMI03484	midnightblue		LOCMI03484	bisque4		LOCMI03484	purple		LOCMI03484	turquoise		LOCMI03484	yellowgreen
LOCMI03485	turquoise		LOCMI03485	pink		LOCMI03485	green		LOCMI03485	turquoise		LOCMI03485	brown
LOCMI03486	blue		LOCMI03486	turquoise		LOCMI03486	pink		LOCMI03486	turquoise		LOCMI03486	green
LOCMI03487	brown		LOCMI03487	cyan		LOCMI03487	brown		LOCMI03487	turquoise		LOCMI03487	brown
LOCMI03492	grey		LOCMI03492	steelblue		LOCMI03492	pink		LOCMI03492	turquoise		LOCMI03492	red
LOCMI03493	green		LOCMI03493	black		LOCMI03493	red		LOCMI03493	midnightblue		LOCMI03493	lightgreen
LOCMI03499	turquoise		LOCMI03499	lightcyan		LOCMI03499	magenta		LOCMI03499	turquoise		LOCMI03499	brown
LOCMI03500	red		LOCMI03500	yellow		LOCMI03500	darkorange		LOCMI03500	turquoise		LOCMI03500	salmon
LOCMI03502	turquoise		LOCMI03502	brown		LOCMI03502	turquoise		LOCMI03502	turquoise		LOCMI03502	turquoise
LOCMI03503	turquoise		LOCMI03503	brown4		LOCMI03503	turquoise		LOCMI03503	turquoise		LOCMI03503	yellowgreen
LOCMI03508	turquoise		LOCMI03508	yellow		LOCMI03508	turquoise		LOCMI03508	green		LOCMI03508	purple
LOCMI03517	yellow		LOCMI03517	red		LOCMI03517	lightyellow		LOCMI03517	turquoise		LOCMI03517	brown
LOCMI03520	turquoise		LOCMI03520	green		LOCMI03520	black		LOCMI03520	yellow		LOCMI03520	lightyellow
LOCMI03524	turquoise		LOCMI03524	turquoise		LOCMI03524	magenta		LOCMI03524	skyblue		LOCMI03524	brown
LOCMI03527	greenyellow		LOCMI03527	lightcyan1		LOCMI03527	yellow		LOCMI03527	turquoise		LOCMI03527	sienna3
LOCMI03534	green		LOCMI03534	lightyellow		LOCMI03534	blue		LOCMI03534	blue		LOCMI03534	purple
LOCMI03536	blue		LOCMI03536	blue		LOCMI03536	blue		LOCMI03536	turquoise		LOCMI03536	magenta
LOCMI03539	salmon		LOCMI03539	yellow		LOCMI03539	pink		LOCMI03539	blue		LOCMI03539	darkgrey
LOCMI03541	yellow		LOCMI03541	violet		LOCMI03541	brown		LOCMI03541	magenta		LOCMI03541	blue
LOCMI03543	green		LOCMI03543	salmon		LOCMI03543	brown		LOCMI03543	blue		LOCMI03543	blue
LOCMI03547	yellow		LOCMI03547	darkolivegreen		LOCMI03547	salmon		LOCMI03547	turquoise		LOCMI03547	brown
LOCMI03552	blue		LOCMI03552	skyblue3		LOCMI03552	violet		LOCMI03552	turquoise		LOCMI03552	blue
LOCMI03554	blue		LOCMI03554	white		LOCMI03554	lightgreen		LOCMI03554	royalblue		LOCMI03554	cyan
LOCMI03562	yellow		LOCMI03562	violet		LOCMI03562	salmon		LOCMI03562	turquoise		LOCMI03562	darkorange
LOCMI03563	yellow		LOCMI03563	red		LOCMI03563	darkgreen		LOCMI03563	turquoise		LOCMI03563	brown
LOCMI03570	green		LOCMI03570	royalblue		LOCMI03570	darkolivegreen		LOCMI03570	black		LOCMI03570	blue
LOCMI03572	turquoise		LOCMI03572	saddlebrown		LOCMI03572	lightcyan		LOCMI03572	lightgreen		LOCMI03572	violet
LOCMI03581	red		LOCMI03581	turquoise		LOCMI03581	blue		LOCMI03581	turquoise		LOCMI03581	magenta
LOCMI03587	greenyellow		LOCMI03587	ivory		LOCMI03587	darkred		LOCMI03587	brown		LOCMI03587	paleturquoise
LOCMI03589	brown		LOCMI03589	darkolivegreen		LOCMI03589	cyan		LOCMI03589	yellow		LOCMI03589	lightcyan
LOCMI03595	turquoise		LOCMI03595	magenta		LOCMI03595	turquoise		LOCMI03595	turquoise		LOCMI03595	purple
LOCMI03598	blue		LOCMI03598	steelblue		LOCMI03598	pink		LOCMI03598	turquoise		LOCMI03598	turquoise
LOCMI03607	red		LOCMI03607	red		LOCMI03607	midnightblue		LOCMI03607	turquoise		LOCMI03607	brown
LOCMI03614	green		LOCMI03614	paleturquoise		LOCMI03614	magenta		LOCMI03614	grey		LOCMI03614	green
LOCMI03618	turquoise		LOCMI03618	blue		LOCMI03618	black		LOCMI03618	salmon		LOCMI03618	brown
LOCMI03620	brown		LOCMI03620	darkgrey		LOCMI03620	cyan		LOCMI03620	royalblue		LOCMI03620	green
LOCMI03621	blue		LOCMI03621	purple		LOCMI03621	lightgreen		LOCMI03621	brown		LOCMI03621	blue
LOCMI03622	black		LOCMI03622	pink		LOCMI03622	black		LOCMI03622	midnightblue		LOCMI03622	midnightblue
LOCMI03625	blue		LOCMI03625	turquoise		LOCMI03625	royalblue		LOCMI03625	pink		LOCMI03625	saddlebrown
LOCMI03626	pink		LOCMI03626	tan		LOCMI03626	grey60		LOCMI03626	turquoise		LOCMI03626	orangered4
LOCMI03627	brown		LOCMI03627	darkred		LOCMI03627	pink		LOCMI03627	lightyellow		LOCMI03627	darkturquoise
LOCMI03632	purple		LOCMI03632	palevioletred3		LOCMI03632	brown		LOCMI03632	blue		LOCMI03632	blue
LOCMI03639	turquoise		LOCMI03639	orange		LOCMI03639	brown		LOCMI03639	turquoise		LOCMI03639	turquoise
LOCMI03647	blue		LOCMI03647	black		LOCMI03647	green		LOCMI03647	turquoise		LOCMI03647	grey60
LOCMI03648	blue		LOCMI03648	sienna3		LOCMI03648	green		LOCMI03648	yellow		LOCMI03648	red
LOCMI03653	green		LOCMI03653	plum1		LOCMI03653	brown		LOCMI03653	blue		LOCMI03653	brown
LOCMI03663	green		LOCMI03663	orange		LOCMI03663	red		LOCMI03663	blue		LOCMI03663	blue
LOCMI03668	black		LOCMI03668	skyblue		LOCMI03668	blue		LOCMI03668	turquoise		LOCMI03668	purple
LOCMI03669	green		LOCMI03669	red		LOCMI03669	greenyellow		LOCMI03669	yellow		LOCMI03669	brown
LOCMI03670	magenta		LOCMI03670	grey60		LOCMI03670	yellow		LOCMI03670	darkgreen		LOCMI03670	brown
LOCMI03671	pink		LOCMI03671	red		LOCMI03671	yellow		LOCMI03671	blue		LOCMI03671	turquoise
LOCMI03672	turquoise		LOCMI03672	tan		LOCMI03672	midnightblue		LOCMI03672	brown		LOCMI03672	yellow
LOCMI03674	turquoise		LOCMI03674	paleturquoise		LOCMI03674	grey60		LOCMI03674	red		LOCMI03674	blue
LOCMI03678	turquoise		LOCMI03678	yellow		LOCMI03678	tan		LOCMI03678	magenta		LOCMI03678	brown
LOCMI03685	red		LOCMI03685	salmon		LOCMI03685	green		LOCMI03685	turquoise		LOCMI03685	cyan
LOCMI03688	brown		LOCMI03688	grey		LOCMI03688	salmon		LOCMI03688	magenta		LOCMI03688	tan
LOCMI03690	red		LOCMI03690	turquoise		LOCMI03690	brown		LOCMI03690	turquoise		LOCMI03690	magenta
LOCMI03692	blue		LOCMI03692	midnightblue		LOCMI03692	blue		LOCMI03692	turquoise		LOCMI03692	green
LOCMI03694	brown		LOCMI03694	yellow		LOCMI03694	greenyellow		LOCMI03694	cyan		LOCMI03694	blue
LOCMI03696	yellow		LOCMI03696	skyblue3		LOCMI03696	black		LOCMI03696	black		LOCMI03696	blue
LOCMI03708	black		LOCMI03708	lightcyan		LOCMI03708	salmon		LOCMI03708	turquoise		LOCMI03708	red
LOCMI03713	turquoise		LOCMI03713	grey60		LOCMI03713	white		LOCMI03713	brown		LOCMI03713	turquoise
LOCMI03716	salmon		LOCMI03716	blue		LOCMI03716	blue		LOCMI03716	green		LOCMI03716	blue
LOCMI03727	blue		LOCMI03727	palevioletred3		LOCMI03727	brown		LOCMI03727	turquoise		LOCMI03727	red
LOCMI03739	turquoise		LOCMI03739	saddlebrown		LOCMI03739	red		LOCMI03739	red		LOCMI03739	midnightblue
LOCMI03750	turquoise		LOCMI03750	white		LOCMI03750	yellow		LOCMI03750	blue		LOCMI03750	turquoise
LOCMI03752	yellow		LOCMI03752	green		LOCMI03752	pink		LOCMI03752	turquoise		LOCMI03752	lightsteelblue1
LOCMI03757	turquoise		LOCMI03757	green		LOCMI03757	darkred		LOCMI03757	lightcyan		LOCMI03757	blue
LOCMI03758	pink		LOCMI03758	yellow		LOCMI03758	turquoise		LOCMI03758	grey60		LOCMI03758	salmon
LOCMI03761	red		LOCMI03761	green		LOCMI03761	purple		LOCMI03761	green		LOCMI03761	yellow
LOCMI03768	salmon		LOCMI03768	midnightblue		LOCMI03768	darkred		LOCMI03768	yellow		LOCMI03768	salmon
LOCMI03770	green		LOCMI03770	lightyellow		LOCMI03770	red		LOCMI03770	blue		LOCMI03770	turquoise
LOCMI03772	midnightblue		LOCMI03772	darkslateblue		LOCMI03772	greenyellow		LOCMI03772	brown		LOCMI03772	blue
LOCMI03775	yellow		LOCMI03775	blue		LOCMI03775	pink		LOCMI03775	turquoise		LOCMI03775	tan
LOCMI03776	magenta		LOCMI03776	red		LOCMI03776	brown		LOCMI03776	turquoise		LOCMI03776	blue
LOCMI03777	blue		LOCMI03777	darkred		LOCMI03777	brown		LOCMI03777	red		LOCMI03777	turquoise
LOCMI03778	turquoise		LOCMI03778	orangered4		LOCMI03778	orange		LOCMI03778	red		LOCMI03778	plum1
LOCMI03785	brown		LOCMI03785	turquoise		LOCMI03785	salmon		LOCMI03785	blue		LOCMI03785	darkturquoise
LOCMI03786	cyan		LOCMI03786	brown		LOCMI03786	tan		LOCMI03786	red		LOCMI03786	turquoise
LOCMI03796	turquoise		LOCMI03796	turquoise		LOCMI03796	black		LOCMI03796	cyan		LOCMI03796	blue
LOCMI03798	turquoise		LOCMI03798	turquoise		LOCMI03798	midnightblue		LOCMI03798	darkturquoise		LOCMI03798	turquoise
LOCMI03801	turquoise		LOCMI03801	purple		LOCMI03801	salmon		LOCMI03801	yellow		LOCMI03801	turquoise
LOCMI03803	blue		LOCMI03803	skyblue3		LOCMI03803	black		LOCMI03803	turquoise		LOCMI03803	black
LOCMI03815	magenta		LOCMI03815	navajowhite2		LOCMI03815	darkgreen		LOCMI03815	red		LOCMI03815	lightcyan
LOCMI03820	blue		LOCMI03820	green		LOCMI03820	grey		LOCMI03820	turquoise		LOCMI03820	greenyellow
LOCMI03823	red		LOCMI03823	tan		LOCMI03823	darkgreen		LOCMI03823	brown		LOCMI03823	sienna3
LOCMI03828	turquoise		LOCMI03828	turquoise		LOCMI03828	black		LOCMI03828	brown		LOCMI03828	green
LOCMI03831	turquoise		LOCMI03831	royalblue		LOCMI03831	red		LOCMI03831	pink		LOCMI03831	darkred
LOCMI03833	turquoise		LOCMI03833	orange		LOCMI03833	greenyellow		LOCMI03833	grey		LOCMI03833	turquoise
LOCMI03841	pink		LOCMI03841	yellow		LOCMI03841	darkgreen		LOCMI03841	midnightblue		LOCMI03841	green
LOCMI03848	pink		LOCMI03848	black		LOCMI03848	darkorange		LOCMI03848	orange		LOCMI03848	turquoise
LOCMI03849	yellow		LOCMI03849	red		LOCMI03849	turquoise		LOCMI03849	turquoise		LOCMI03849	brown
LOCMI03850	yellow		LOCMI03850	salmon		LOCMI03850	royalblue		LOCMI03850	cyan		LOCMI03850	turquoise
LOCMI03855	pink		LOCMI03855	yellow		LOCMI03855	brown		LOCMI03855	skyblue		LOCMI03855	ivory
LOCMI03861	greenyellow		LOCMI03861	yellow		LOCMI03861	salmon		LOCMI03861	blue		LOCMI03861	blue
LOCMI03862	purple		LOCMI03862	turquoise		LOCMI03862	blue		LOCMI03862	turquoise		LOCMI03862	turquoise
LOCMI03863	brown		LOCMI03863	lightpink4		LOCMI03863	darkmagenta		LOCMI03863	black		LOCMI03863	green
LOCMI03865	turquoise		LOCMI03865	yellow		LOCMI03865	turquoise		LOCMI03865	yellow		LOCMI03865	purple
LOCMI03868	magenta		LOCMI03868	royalblue		LOCMI03868	lightgreen		LOCMI03868	cyan		LOCMI03868	green
LOCMI03870	turquoise		LOCMI03870	salmon		LOCMI03870	greenyellow		LOCMI03870	royalblue		LOCMI03870	blue
LOCMI03872	turquoise		LOCMI03872	tan		LOCMI03872	cyan		LOCMI03872	turquoise		LOCMI03872	brown
LOCMI03874	purple		LOCMI03874	plum1		LOCMI03874	blue		LOCMI03874	turquoise		LOCMI03874	blue
LOCMI03875	yellow		LOCMI03875	blue		LOCMI03875	turquoise		LOCMI03875	grey60		LOCMI03875	cyan
LOCMI03877	blue		LOCMI03877	orangered4		LOCMI03877	yellow		LOCMI03877	midnightblue		LOCMI03877	red
LOCMI03880	blue		LOCMI03880	white		LOCMI03880	blue		LOCMI03880	turquoise		LOCMI03880	green
LOCMI03881	green		LOCMI03881	pink		LOCMI03881	lightgreen		LOCMI03881	blue		LOCMI03881	red
LOCMI03882	turquoise		LOCMI03882	turquoise		LOCMI03882	turquoise		LOCMI03882	green		LOCMI03882	blue
LOCMI03886	turquoise		LOCMI03886	yellow		LOCMI03886	purple		LOCMI03886	turquoise		LOCMI03886	turquoise
LOCMI03895	blue		LOCMI03895	paleturquoise		LOCMI03895	royalblue		LOCMI03895	grey		LOCMI03895	magenta
LOCMI03896	cyan		LOCMI03896	paleturquoise		LOCMI03896	brown		LOCMI03896	royalblue		LOCMI03896	salmon
LOCMI03900	turquoise		LOCMI03900	navajowhite2		LOCMI03900	black		LOCMI03900	turquoise		LOCMI03900	blue
LOCMI03905	black		LOCMI03905	floralwhite		LOCMI03905	yellow		LOCMI03905	turquoise		LOCMI03905	brown
LOCMI03908	green		LOCMI03908	orange		LOCMI03908	turquoise		LOCMI03908	blue		LOCMI03908	orangered4
LOCMI03909	yellow		LOCMI03909	tan		LOCMI03909	white		LOCMI03909	turquoise		LOCMI03909	blue
LOCMI03918	turquoise		LOCMI03918	black		LOCMI03918	greenyellow		LOCMI03918	turquoise		LOCMI03918	magenta
LOCMI03926	blue		LOCMI03926	yellow		LOCMI03926	blue		LOCMI03926	turquoise		LOCMI03926	black
LOCMI03928	turquoise		LOCMI03928	thistle1		LOCMI03928	brown		LOCMI03928	tan		LOCMI03928	brown
LOCMI03929	turquoise		LOCMI03929	turquoise		LOCMI03929	salmon		LOCMI03929	blue		LOCMI03929	ivory
LOCMI03930	pink		LOCMI03930	ivory		LOCMI03930	turquoise		LOCMI03930	magenta		LOCMI03930	darkgreen
LOCMI03931	turquoise		LOCMI03931	blue		LOCMI03931	turquoise		LOCMI03931	turquoise		LOCMI03931	turquoise
LOCMI03938	green		LOCMI03938	royalblue		LOCMI03938	salmon		LOCMI03938	blue		LOCMI03938	blue
LOCMI03939	tan		LOCMI03939	tan		LOCMI03939	yellow		LOCMI03939	turquoise		LOCMI03939	darkgrey
LOCMI03941	grey		LOCMI03941	cyan		LOCMI03941	red		LOCMI03941	turquoise		LOCMI03941	blue
LOCMI03943	yellow		LOCMI03943	red		LOCMI03943	turquoise		LOCMI03943	magenta		LOCMI03943	brown
LOCMI03946	turquoise		LOCMI03946	ivory		LOCMI03946	yellow		LOCMI03946	yellow		LOCMI03946	purple
LOCMI03949	red		LOCMI03949	magenta		LOCMI03949	yellow		LOCMI03949	turquoise		LOCMI03949	salmon
LOCMI03953	yellow		LOCMI03953	white		LOCMI03953	black		LOCMI03953	turquoise		LOCMI03953	orange
LOCMI03956	turquoise		LOCMI03956	tan		LOCMI03956	black		LOCMI03956	turquoise		LOCMI03956	turquoise
LOCMI03966	blue		LOCMI03966	orangered4		LOCMI03966	yellow		LOCMI03966	midnightblue		LOCMI03966	yellow
LOCMI03968	blue		LOCMI03968	brown		LOCMI03968	magenta		LOCMI03968	turquoise		LOCMI03968	yellow
LOCMI03982	green		LOCMI03982	salmon4		LOCMI03982	green		LOCMI03982	turquoise		LOCMI03982	cyan
LOCMI03983	blue		LOCMI03983	saddlebrown		LOCMI03983	brown		LOCMI03983	turquoise		LOCMI03983	blue
LOCMI03984	brown		LOCMI03984	yellowgreen		LOCMI03984	grey60		LOCMI03984	pink		LOCMI03984	steelblue
LOCMI03985	blue		LOCMI03985	blue		LOCMI03985	blue		LOCMI03985	turquoise		LOCMI03985	green
LOCMI03986	grey		LOCMI03986	brown		LOCMI03986	tan		LOCMI03986	turquoise		LOCMI03986	yellow
LOCMI03990	red		LOCMI03990	violet		LOCMI03990	black		LOCMI03990	darkgreen		LOCMI03990	yellow
LOCMI03996	brown		LOCMI03996	thistle1		LOCMI03996	brown		LOCMI03996	turquoise		LOCMI03996	red
LOCMI04002	green		LOCMI04002	darkolivegreen		LOCMI04002	lightyellow		LOCMI04002	blue		LOCMI04002	blue
LOCMI04004	black		LOCMI04004	violet		LOCMI04004	black		LOCMI04004	turquoise		LOCMI04004	black
LOCMI04008	yellow		LOCMI04008	darkturquoise		LOCMI04008	blue		LOCMI04008	turquoise		LOCMI04008	darkturquoise
LOCMI04011	brown		LOCMI04011	blue		LOCMI04011	magenta		LOCMI04011	turquoise		LOCMI04011	turquoise
LOCMI04012	brown		LOCMI04012	brown		LOCMI04012	brown		LOCMI04012	turquoise		LOCMI04012	turquoise
LOCMI04027	turquoise		LOCMI04027	orange		LOCMI04027	black		LOCMI04027	yellow		LOCMI04027	turquoise
LOCMI04028	turquoise		LOCMI04028	grey		LOCMI04028	midnightblue		LOCMI04028	yellow		LOCMI04028	salmon
LOCMI04030	green		LOCMI04030	skyblue3		LOCMI04030	red		LOCMI04030	salmon		LOCMI04030	blue
LOCMI04035	turquoise		LOCMI04035	pink		LOCMI04035	midnightblue		LOCMI04035	turquoise		LOCMI04035	tan
LOCMI04040	cyan		LOCMI04040	lightsteelblue1		LOCMI04040	blue		LOCMI04040	brown		LOCMI04040	turquoise
LOCMI04054	turquoise		LOCMI04054	yellow		LOCMI04054	turquoise		LOCMI04054	green		LOCMI04054	blue
LOCMI04059	pink		LOCMI04059	thistle2		LOCMI04059	turquoise		LOCMI04059	magenta		LOCMI04059	plum1
LOCMI04061	turquoise		LOCMI04061	lightyellow		LOCMI04061	brown		LOCMI04061	orange		LOCMI04061	turquoise
LOCMI04071	blue		LOCMI04071	turquoise		LOCMI04071	yellow		LOCMI04071	turquoise		LOCMI04071	greenyellow
LOCMI04072	red		LOCMI04072	blue		LOCMI04072	blue		LOCMI04072	turquoise		LOCMI04072	greenyellow
LOCMI04075	blue		LOCMI04075	bisque4		LOCMI04075	lightgreen		LOCMI04075	darkred		LOCMI04075	royalblue
LOCMI04079	turquoise		LOCMI04079	lightyellow		LOCMI04079	blue		LOCMI04079	darkgrey		LOCMI04079	darkgreen
LOCMI04081	green		LOCMI04081	orange		LOCMI04081	green		LOCMI04081	tan		LOCMI04081	brown
LOCMI04083	turquoise		LOCMI04083	darkturquoise		LOCMI04083	grey60		LOCMI04083	grey		LOCMI04083	green
LOCMI04088	midnightblue		LOCMI04088	brown		LOCMI04088	brown		LOCMI04088	turquoise		LOCMI04088	turquoise
LOCMI04091	black		LOCMI04091	grey		LOCMI04091	brown		LOCMI04091	greenyellow		LOCMI04091	turquoise
LOCMI04093	turquoise		LOCMI04093	turquoise		LOCMI04093	black		LOCMI04093	grey		LOCMI04093	cyan
LOCMI04095	blue		LOCMI04095	darkolivegreen		LOCMI04095	tan		LOCMI04095	turquoise		LOCMI04095	blue
LOCMI04096	green		LOCMI04096	green		LOCMI04096	tan		LOCMI04096	grey		LOCMI04096	magenta
LOCMI04100	turquoise		LOCMI04100	magenta		LOCMI04100	white		LOCMI04100	turquoise		LOCMI04100	brown
LOCMI04102	blue		LOCMI04102	brown		LOCMI04102	brown		LOCMI04102	turquoise		LOCMI04102	red
LOCMI04104	red		LOCMI04104	turquoise		LOCMI04104	cyan		LOCMI04104	magenta		LOCMI04104	greenyellow
LOCMI04106	tan		LOCMI04106	turquoise		LOCMI04106	brown		LOCMI04106	turquoise		LOCMI04106	pink
LOCMI04112	blue		LOCMI04112	blue		LOCMI04112	pink		LOCMI04112	lightcyan		LOCMI04112	brown
LOCMI04113	greenyellow		LOCMI04113	greenyellow		LOCMI04113	darkturquoise		LOCMI04113	darkturquoise		LOCMI04113	brown
LOCMI04116	turquoise		LOCMI04116	yellow		LOCMI04116	turquoise		LOCMI04116	green		LOCMI04116	brown
LOCMI04120	blue		LOCMI04120	darkmagenta		LOCMI04120	black		LOCMI04120	turquoise		LOCMI04120	blue
LOCMI04121	turquoise		LOCMI04121	darkslateblue		LOCMI04121	red		LOCMI04121	turquoise		LOCMI04121	turquoise
LOCMI04126	grey		LOCMI04126	brown		LOCMI04126	yellow		LOCMI04126	turquoise		LOCMI04126	blue
LOCMI04127	blue		LOCMI04127	turquoise		LOCMI04127	brown		LOCMI04127	turquoise		LOCMI04127	lightgreen
LOCMI04128	turquoise		LOCMI04128	brown		LOCMI04128	yellow		LOCMI04128	grey		LOCMI04128	blue
LOCMI04133	magenta		LOCMI04133	saddlebrown		LOCMI04133	cyan		LOCMI04133	grey		LOCMI04133	darkturquoise
LOCMI04144	pink		LOCMI04144	bisque4		LOCMI04144	turquoise		LOCMI04144	turquoise		LOCMI04144	green
LOCMI04146	magenta		LOCMI04146	salmon		LOCMI04146	red		LOCMI04146	turquoise		LOCMI04146	darkorange
LOCMI04148	yellow		LOCMI04148	blue		LOCMI04148	cyan		LOCMI04148	turquoise		LOCMI04148	grey
LOCMI04154	turquoise		LOCMI04154	skyblue		LOCMI04154	paleturquoise		LOCMI04154	turquoise		LOCMI04154	pink
LOCMI04157	purple		LOCMI04157	yellow		LOCMI04157	purple		LOCMI04157	magenta		LOCMI04157	blue
LOCMI04161	blue		LOCMI04161	skyblue		LOCMI04161	sienna3		LOCMI04161	turquoise		LOCMI04161	lightcyan1
LOCMI04163	yellow		LOCMI04163	red		LOCMI04163	turquoise		LOCMI04163	turquoise		LOCMI04163	turquoise
LOCMI04164	blue		LOCMI04164	blue		LOCMI04164	yellow		LOCMI04164	blue		LOCMI04164	magenta
LOCMI04165	red		LOCMI04165	midnightblue		LOCMI04165	darkgrey		LOCMI04165	turquoise		LOCMI04165	turquoise
LOCMI04167	cyan		LOCMI04167	mediumpurple3		LOCMI04167	black		LOCMI04167	greenyellow		LOCMI04167	cyan
LOCMI04171	green		LOCMI04171	lightgreen		LOCMI04171	purple		LOCMI04171	yellow		LOCMI04171	yellow
LOCMI04173	purple		LOCMI04173	yellowgreen		LOCMI04173	green		LOCMI04173	black		LOCMI04173	pink
LOCMI04174	blue		LOCMI04174	salmon		LOCMI04174	green		LOCMI04174	turquoise		LOCMI04174	brown
LOCMI04178	pink		LOCMI04178	grey		LOCMI04178	red		LOCMI04178	green		LOCMI04178	turquoise
LOCMI04183	turquoise		LOCMI04183	navajowhite2		LOCMI04183	pink		LOCMI04183	brown		LOCMI04183	brown
LOCMI04186	greenyellow		LOCMI04186	black		LOCMI04186	greenyellow		LOCMI04186	turquoise		LOCMI04186	ivory
LOCMI04197	black		LOCMI04197	green		LOCMI04197	blue		LOCMI04197	brown		LOCMI04197	brown
LOCMI04209	black		LOCMI04209	saddlebrown		LOCMI04209	salmon		LOCMI04209	black		LOCMI04209	plum1
LOCMI04213	red		LOCMI04213	lightcyan		LOCMI04213	purple		LOCMI04213	brown		LOCMI04213	turquoise
LOCMI04217	turquoise		LOCMI04217	turquoise		LOCMI04217	turquoise		LOCMI04217	grey		LOCMI04217	pink
LOCMI04219	blue		LOCMI04219	purple		LOCMI04219	darkred		LOCMI04219	red		LOCMI04219	turquoise
LOCMI04220	pink		LOCMI04220	greenyellow		LOCMI04220	turquoise		LOCMI04220	turquoise		LOCMI04220	lightcyan
LOCMI04221	green		LOCMI04221	thistle1		LOCMI04221	black		LOCMI04221	brown		LOCMI04221	yellow
LOCMI04222	turquoise		LOCMI04222	tan		LOCMI04222	yellow		LOCMI04222	turquoise		LOCMI04222	sienna3
LOCMI04227	magenta		LOCMI04227	lightyellow		LOCMI04227	orange		LOCMI04227	black		LOCMI04227	turquoise
LOCMI04235	turquoise		LOCMI04235	royalblue		LOCMI04235	black		LOCMI04235	midnightblue		LOCMI04235	blue
LOCMI04240	turquoise		LOCMI04240	brown4		LOCMI04240	blue		LOCMI04240	turquoise		LOCMI04240	purple
LOCMI04247	purple		LOCMI04247	mediumpurple3		LOCMI04247	brown		LOCMI04247	brown		LOCMI04247	pink
LOCMI04249	red		LOCMI04249	turquoise		LOCMI04249	green		LOCMI04249	black		LOCMI04249	blue
LOCMI04253	green		LOCMI04253	violet		LOCMI04253	orange		LOCMI04253	darkturquoise		LOCMI04253	brown
LOCMI04254	green		LOCMI04254	grey		LOCMI04254	turquoise		LOCMI04254	purple		LOCMI04254	turquoise
LOCMI04255	red		LOCMI04255	thistle1		LOCMI04255	midnightblue		LOCMI04255	brown		LOCMI04255	brown
LOCMI04262	blue		LOCMI04262	turquoise		LOCMI04262	midnightblue		LOCMI04262	turquoise		LOCMI04262	red
LOCMI04269	turquoise		LOCMI04269	steelblue		LOCMI04269	blue		LOCMI04269	brown		LOCMI04269	turquoise
LOCMI04275	green		LOCMI04275	blue		LOCMI04275	lightcyan		LOCMI04275	turquoise		LOCMI04275	blue
LOCMI04280	yellow		LOCMI04280	lightgreen		LOCMI04280	pink		LOCMI04280	grey60		LOCMI04280	green
LOCMI04282	brown		LOCMI04282	palevioletred3		LOCMI04282	cyan		LOCMI04282	lightyellow		LOCMI04282	darkgrey
LOCMI04294	turquoise		LOCMI04294	darkmagenta		LOCMI04294	black		LOCMI04294	turquoise		LOCMI04294	grey60
LOCMI04297	magenta		LOCMI04297	turquoise		LOCMI04297	grey		LOCMI04297	tan		LOCMI04297	brown
LOCMI04298	yellow		LOCMI04298	red		LOCMI04298	blue		LOCMI04298	orange		LOCMI04298	blue
LOCMI04308	magenta		LOCMI04308	lightpink4		LOCMI04308	brown		LOCMI04308	turquoise		LOCMI04308	black
LOCMI04313	turquoise		LOCMI04313	brown		LOCMI04313	cyan		LOCMI04313	brown		LOCMI04313	brown
LOCMI04318	brown		LOCMI04318	darkred		LOCMI04318	black		LOCMI04318	turquoise		LOCMI04318	black
LOCMI04320	blue		LOCMI04320	turquoise		LOCMI04320	saddlebrown		LOCMI04320	grey		LOCMI04320	blue
LOCMI04321	greenyellow		LOCMI04321	black		LOCMI04321	cyan		LOCMI04321	orange		LOCMI04321	darkgreen
LOCMI04323	green		LOCMI04323	lightyellow		LOCMI04323	red		LOCMI04323	blue		LOCMI04323	blue
LOCMI04324	grey		LOCMI04324	tan		LOCMI04324	black		LOCMI04324	tan		LOCMI04324	darkorange
LOCMI04328	magenta		LOCMI04328	darkorange		LOCMI04328	turquoise		LOCMI04328	turquoise		LOCMI04328	brown
LOCMI04331	turquoise		LOCMI04331	darkgreen		LOCMI04331	black		LOCMI04331	lightcyan		LOCMI04331	blue
LOCMI04338	grey		LOCMI04338	midnightblue		LOCMI04338	greenyellow		LOCMI04338	green		LOCMI04338	royalblue
LOCMI04339	green		LOCMI04339	greenyellow		LOCMI04339	yellow		LOCMI04339	turquoise		LOCMI04339	grey60
LOCMI04349	brown		LOCMI04349	plum1		LOCMI04349	turquoise		LOCMI04349	grey60		LOCMI04349	sienna3
LOCMI04352	green		LOCMI04352	turquoise		LOCMI04352	tan		LOCMI04352	turquoise		LOCMI04352	cyan
LOCMI04353	magenta		LOCMI04353	ivory		LOCMI04353	salmon		LOCMI04353	cyan		LOCMI04353	black
LOCMI04355	blue		LOCMI04355	royalblue		LOCMI04355	green		LOCMI04355	yellow		LOCMI04355	white
LOCMI04356	blue		LOCMI04356	blue		LOCMI04356	darkturquoise		LOCMI04356	red		LOCMI04356	yellow
LOCMI04358	yellow		LOCMI04358	brown		LOCMI04358	salmon		LOCMI04358	blue		LOCMI04358	cyan
LOCMI04359	grey		LOCMI04359	brown		LOCMI04359	salmon		LOCMI04359	turquoise		LOCMI04359	green
LOCMI04360	brown		LOCMI04360	blue		LOCMI04360	midnightblue		LOCMI04360	salmon		LOCMI04360	lightsteelblue1
LOCMI04361	turquoise		LOCMI04361	paleturquoise		LOCMI04361	turquoise		LOCMI04361	grey		LOCMI04361	purple
LOCMI04363	pink		LOCMI04363	blue		LOCMI04363	lightcyan		LOCMI04363	cyan		LOCMI04363	darkolivegreen
LOCMI04365	brown		LOCMI04365	thistle1		LOCMI04365	yellow		LOCMI04365	brown		LOCMI04365	pink
LOCMI04366	purple		LOCMI04366	orange		LOCMI04366	lightgreen		LOCMI04366	turquoise		LOCMI04366	white
LOCMI04371	turquoise		LOCMI04371	thistle2		LOCMI04371	salmon		LOCMI04371	tan		LOCMI04371	black
LOCMI04373	green		LOCMI04373	brown		LOCMI04373	red		LOCMI04373	lightyellow		LOCMI04373	red
LOCMI04375	grey		LOCMI04375	thistle2		LOCMI04375	darkgrey		LOCMI04375	darkred		LOCMI04375	black
LOCMI04378	yellow		LOCMI04378	blue		LOCMI04378	salmon		LOCMI04378	darkgrey		LOCMI04378	green
LOCMI04380	yellow		LOCMI04380	plum2		LOCMI04380	turquoise		LOCMI04380	skyblue		LOCMI04380	blue
LOCMI04381	blue		LOCMI04381	salmon		LOCMI04381	brown		LOCMI04381	blue		LOCMI04381	blue
LOCMI04382	purple		LOCMI04382	black		LOCMI04382	brown		LOCMI04382	turquoise		LOCMI04382	cyan
LOCMI04388	turquoise		LOCMI04388	palevioletred3		LOCMI04388	brown		LOCMI04388	magenta		LOCMI04388	turquoise
LOCMI04391	green		LOCMI04391	thistle1		LOCMI04391	darkturquoise		LOCMI04391	tan		LOCMI04391	grey
LOCMI04397	blue		LOCMI04397	brown		LOCMI04397	turquoise		LOCMI04397	darkred		LOCMI04397	lightgreen
LOCMI04399	magenta		LOCMI04399	midnightblue		LOCMI04399	turquoise		LOCMI04399	green		LOCMI04399	pink
LOCMI04400	blue		LOCMI04400	turquoise		LOCMI04400	yellow		LOCMI04400	blue		LOCMI04400	brown
LOCMI04401	blue		LOCMI04401	turquoise		LOCMI04401	yellow		LOCMI04401	lightgreen		LOCMI04401	black
LOCMI04402	blue		LOCMI04402	turquoise		LOCMI04402	cyan		LOCMI04402	turquoise		LOCMI04402	brown
LOCMI04403	midnightblue		LOCMI04403	brown		LOCMI04403	red		LOCMI04403	blue		LOCMI04403	yellow
LOCMI04409	turquoise		LOCMI04409	brown		LOCMI04409	yellow		LOCMI04409	brown		LOCMI04409	paleturquoise
LOCMI04413	grey		LOCMI04413	grey		LOCMI04413	midnightblue		LOCMI04413	brown		LOCMI04413	darkorange
LOCMI04416	greenyellow		LOCMI04416	steelblue		LOCMI04416	darkred		LOCMI04416	lightcyan		LOCMI04416	red
LOCMI04417	turquoise		LOCMI04417	lightyellow		LOCMI04417	red		LOCMI04417	black		LOCMI04417	darkgrey
LOCMI04424	black		LOCMI04424	greenyellow		LOCMI04424	magenta		LOCMI04424	blue		LOCMI04424	turquoise
LOCMI04429	turquoise		LOCMI04429	greenyellow		LOCMI04429	tan		LOCMI04429	pink		LOCMI04429	blue
LOCMI04436	yellow		LOCMI04436	blue		LOCMI04436	brown		LOCMI04436	turquoise		LOCMI04436	turquoise
LOCMI04442	blue		LOCMI04442	green		LOCMI04442	turquoise		LOCMI04442	turquoise		LOCMI04442	blue
LOCMI04449	turquoise		LOCMI04449	orange		LOCMI04449	brown		LOCMI04449	turquoise		LOCMI04449	tan
LOCMI04458	brown		LOCMI04458	turquoise		LOCMI04458	yellow		LOCMI04458	white		LOCMI04458	blue
LOCMI04459	blue		LOCMI04459	darkgrey		LOCMI04459	darkmagenta		LOCMI04459	darkgreen		LOCMI04459	violet
LOCMI04464	turquoise		LOCMI04464	darkolivegreen		LOCMI04464	tan		LOCMI04464	grey		LOCMI04464	salmon
LOCMI04469	turquoise		LOCMI04469	orange		LOCMI04469	white		LOCMI04469	turquoise		LOCMI04469	brown
LOCMI04472	yellow		LOCMI04472	bisque4		LOCMI04472	red		LOCMI04472	turquoise		LOCMI04472	grey
LOCMI04473	turquoise		LOCMI04473	lightgreen		LOCMI04473	greenyellow		LOCMI04473	turquoise		LOCMI04473	turquoise
LOCMI04474	turquoise		LOCMI04474	darkred		LOCMI04474	cyan		LOCMI04474	darkgrey		LOCMI04474	turquoise
LOCMI04483	midnightblue		LOCMI04483	saddlebrown		LOCMI04483	magenta		LOCMI04483	brown		LOCMI04483	blue
LOCMI04484	blue		LOCMI04484	turquoise		LOCMI04484	blue		LOCMI04484	turquoise		LOCMI04484	magenta
LOCMI04486	turquoise		LOCMI04486	orangered4		LOCMI04486	turquoise		LOCMI04486	midnightblue		LOCMI04486	yellowgreen
LOCMI04491	blue		LOCMI04491	pink		LOCMI04491	red		LOCMI04491	cyan		LOCMI04491	royalblue
LOCMI04494	brown		LOCMI04494	turquoise		LOCMI04494	lightcyan		LOCMI04494	turquoise		LOCMI04494	lightcyan
LOCMI04497	turquoise		LOCMI04497	magenta		LOCMI04497	midnightblue		LOCMI04497	pink		LOCMI04497	brown
LOCMI04498	yellow		LOCMI04498	magenta		LOCMI04498	red		LOCMI04498	turquoise		LOCMI04498	brown
LOCMI04504	red		LOCMI04504	blue		LOCMI04504	blue		LOCMI04504	turquoise		LOCMI04504	lightgreen
LOCMI04509	black		LOCMI04509	darkslateblue		LOCMI04509	darkorange		LOCMI04509	lightgreen		LOCMI04509	black
LOCMI04514	turquoise		LOCMI04514	red		LOCMI04514	purple		LOCMI04514	blue		LOCMI04514	blue
LOCMI04518	brown		LOCMI04518	thistle1		LOCMI04518	greenyellow		LOCMI04518	cyan		LOCMI04518	green
LOCMI04519	blue		LOCMI04519	black		LOCMI04519	darkmagenta		LOCMI04519	turquoise		LOCMI04519	darkred
LOCMI04524	turquoise		LOCMI04524	magenta		LOCMI04524	red		LOCMI04524	turquoise		LOCMI04524	cyan
LOCMI04526	turquoise		LOCMI04526	ivory		LOCMI04526	lightcyan		LOCMI04526	orange		LOCMI04526	midnightblue
LOCMI04534	tan		LOCMI04534	black		LOCMI04534	red		LOCMI04534	turquoise		LOCMI04534	turquoise
LOCMI04535	yellow		LOCMI04535	tan		LOCMI04535	cyan		LOCMI04535	turquoise		LOCMI04535	pink
LOCMI04537	brown		LOCMI04537	ivory		LOCMI04537	grey60		LOCMI04537	turquoise		LOCMI04537	orangered4
LOCMI04539	green		LOCMI04539	lightyellow		LOCMI04539	paleturquoise		LOCMI04539	blue		LOCMI04539	blue
LOCMI04541	purple		LOCMI04541	purple		LOCMI04541	black		LOCMI04541	turquoise		LOCMI04541	brown
LOCMI04547	green		LOCMI04547	skyblue		LOCMI04547	darkred		LOCMI04547	brown		LOCMI04547	brown
LOCMI04549	green		LOCMI04549	darkorange		LOCMI04549	blue		LOCMI04549	yellow		LOCMI04549	turquoise
LOCMI04554	green		LOCMI04554	tan		LOCMI04554	black		LOCMI04554	grey		LOCMI04554	skyblue3
LOCMI04561	yellow		LOCMI04561	skyblue		LOCMI04561	greenyellow		LOCMI04561	turquoise		LOCMI04561	brown
LOCMI04567	green		LOCMI04567	greenyellow		LOCMI04567	darkred		LOCMI04567	brown		LOCMI04567	turquoise
LOCMI04577	green		LOCMI04577	purple		LOCMI04577	blue		LOCMI04577	royalblue		LOCMI04577	blue
LOCMI04582	turquoise		LOCMI04582	magenta		LOCMI04582	lightyellow		LOCMI04582	pink		LOCMI04582	skyblue
LOCMI04583	blue		LOCMI04583	turquoise		LOCMI04583	turquoise		LOCMI04583	grey60		LOCMI04583	purple
LOCMI04586	turquoise		LOCMI04586	tan		LOCMI04586	turquoise		LOCMI04586	yellow		LOCMI04586	brown
LOCMI04587	blue		LOCMI04587	thistle1		LOCMI04587	red		LOCMI04587	red		LOCMI04587	brown
LOCMI04588	turquoise		LOCMI04588	plum1		LOCMI04588	magenta		LOCMI04588	turquoise		LOCMI04588	turquoise
LOCMI04589	yellow		LOCMI04589	darkred		LOCMI04589	saddlebrown		LOCMI04589	turquoise		LOCMI04589	turquoise
LOCMI04590	blue		LOCMI04590	plum1		LOCMI04590	green		LOCMI04590	turquoise		LOCMI04590	black
LOCMI04597	tan		LOCMI04597	yellow		LOCMI04597	yellow		LOCMI04597	turquoise		LOCMI04597	turquoise
LOCMI04598	turquoise		LOCMI04598	red		LOCMI04598	yellow		LOCMI04598	magenta		LOCMI04598	sienna3
LOCMI04600	turquoise		LOCMI04600	plum1		LOCMI04600	blue		LOCMI04600	turquoise		LOCMI04600	yellow
LOCMI04601	blue		LOCMI04601	turquoise		LOCMI04601	blue		LOCMI04601	turquoise		LOCMI04601	darkred
LOCMI04608	black		LOCMI04608	pink		LOCMI04608	black		LOCMI04608	turquoise		LOCMI04608	turquoise
LOCMI04613	yellow		LOCMI04613	blue		LOCMI04613	blue		LOCMI04613	turquoise		LOCMI04613	greenyellow
LOCMI04614	grey		LOCMI04614	palevioletred3		LOCMI04614	red		LOCMI04614	pink		LOCMI04614	darkred
LOCMI04616	green		LOCMI04616	blue		LOCMI04616	salmon		LOCMI04616	green		LOCMI04616	tan
LOCMI04617	turquoise		LOCMI04617	darkgreen		LOCMI04617	yellow		LOCMI04617	turquoise		LOCMI04617	turquoise
LOCMI04621	turquoise		LOCMI04621	maroon		LOCMI04621	greenyellow		LOCMI04621	red		LOCMI04621	turquoise
LOCMI04624	green		LOCMI04624	saddlebrown		LOCMI04624	pink		LOCMI04624	turquoise		LOCMI04624	turquoise
LOCMI04628	red		LOCMI04628	turquoise		LOCMI04628	greenyellow		LOCMI04628	turquoise		LOCMI04628	brown
LOCMI04632	turquoise		LOCMI04632	violet		LOCMI04632	tan		LOCMI04632	red		LOCMI04632	sienna3
LOCMI04634	grey		LOCMI04634	lightcyan		LOCMI04634	lightyellow		LOCMI04634	black		LOCMI04634	red
LOCMI04637	tan		LOCMI04637	lightsteelblue1		LOCMI04637	turquoise		LOCMI04637	darkgrey		LOCMI04637	skyblue
LOCMI04642	greenyellow		LOCMI04642	tan		LOCMI04642	pink		LOCMI04642	blue		LOCMI04642	darkred
LOCMI04644	pink		LOCMI04644	blue		LOCMI04644	lightgreen		LOCMI04644	turquoise		LOCMI04644	sienna3
LOCMI04652	grey		LOCMI04652	grey		LOCMI04652	blue		LOCMI04652	brown		LOCMI04652	greenyellow
LOCMI04662	greenyellow		LOCMI04662	pink		LOCMI04662	yellow		LOCMI04662	red		LOCMI04662	black
LOCMI04663	turquoise		LOCMI04663	darkturquoise		LOCMI04663	turquoise		LOCMI04663	turquoise		LOCMI04663	turquoise
LOCMI04665	turquoise		LOCMI04665	lightcyan		LOCMI04665	pink		LOCMI04665	yellow		LOCMI04665	salmon
LOCMI04666	turquoise		LOCMI04666	yellow		LOCMI04666	turquoise		LOCMI04666	green		LOCMI04666	greenyellow
LOCMI04670	green		LOCMI04670	salmon		LOCMI04670	yellow		LOCMI04670	magenta		LOCMI04670	brown
LOCMI04684	salmon		LOCMI04684	paleturquoise		LOCMI04684	purple		LOCMI04684	turquoise		LOCMI04684	blue
LOCMI04687	pink		LOCMI04687	red		LOCMI04687	tan		LOCMI04687	greenyellow		LOCMI04687	blue
LOCMI04693	blue		LOCMI04693	blue		LOCMI04693	blue		LOCMI04693	turquoise		LOCMI04693	turquoise
LOCMI04696	midnightblue		LOCMI04696	grey60		LOCMI04696	black		LOCMI04696	turquoise		LOCMI04696	brown
LOCMI04697	blue		LOCMI04697	green		LOCMI04697	greenyellow		LOCMI04697	grey60		LOCMI04697	darkolivegreen
LOCMI04704	magenta		LOCMI04704	turquoise		LOCMI04704	skyblue		LOCMI04704	yellow		LOCMI04704	turquoise
LOCMI04707	blue		LOCMI04707	green		LOCMI04707	green		LOCMI04707	midnightblue		LOCMI04707	yellow
LOCMI04708	black		LOCMI04708	brown		LOCMI04708	cyan		LOCMI04708	lightyellow		LOCMI04708	mediumpurple3
LOCMI04712	turquoise		LOCMI04712	darkred		LOCMI04712	yellow		LOCMI04712	pink		LOCMI04712	darkgreen
LOCMI04716	brown		LOCMI04716	red		LOCMI04716	brown		LOCMI04716	turquoise		LOCMI04716	orange
LOCMI04718	green		LOCMI04718	yellow		LOCMI04718	red		LOCMI04718	turquoise		LOCMI04718	black
LOCMI04719	turquoise		LOCMI04719	yellow		LOCMI04719	black		LOCMI04719	turquoise		LOCMI04719	turquoise
LOCMI04730	turquoise		LOCMI04730	floralwhite		LOCMI04730	salmon		LOCMI04730	salmon		LOCMI04730	white
LOCMI04739	greenyellow		LOCMI04739	purple		LOCMI04739	turquoise		LOCMI04739	red		LOCMI04739	blue
LOCMI04740	green		LOCMI04740	yellowgreen		LOCMI04740	magenta		LOCMI04740	turquoise		LOCMI04740	blue
LOCMI04741	grey		LOCMI04741	brown		LOCMI04741	tan		LOCMI04741	lightcyan		LOCMI04741	magenta
LOCMI04745	magenta		LOCMI04745	darkolivegreen		LOCMI04745	blue		LOCMI04745	darkgreen		LOCMI04745	violet
LOCMI04751	yellow		LOCMI04751	red		LOCMI04751	turquoise		LOCMI04751	magenta		LOCMI04751	red
LOCMI04752	yellow		LOCMI04752	magenta		LOCMI04752	turquoise		LOCMI04752	turquoise		LOCMI04752	lightcyan1
LOCMI04757	pink		LOCMI04757	grey60		LOCMI04757	greenyellow		LOCMI04757	darkgreen		LOCMI04757	greenyellow
LOCMI04763	turquoise		LOCMI04763	magenta		LOCMI04763	greenyellow		LOCMI04763	turquoise		LOCMI04763	turquoise
LOCMI04765	yellow		LOCMI04765	yellow		LOCMI04765	red		LOCMI04765	pink		LOCMI04765	brown
LOCMI04766	black		LOCMI04766	darkgrey		LOCMI04766	black		LOCMI04766	cyan		LOCMI04766	brown
LOCMI04770	green		LOCMI04770	black		LOCMI04770	purple		LOCMI04770	turquoise		LOCMI04770	blue
LOCMI04772	turquoise		LOCMI04772	turquoise		LOCMI04772	tan		LOCMI04772	turquoise		LOCMI04772	blue
LOCMI04776	blue		LOCMI04776	turquoise		LOCMI04776	green		LOCMI04776	black		LOCMI04776	blue
LOCMI04783	turquoise		LOCMI04783	plum2		LOCMI04783	turquoise		LOCMI04783	yellow		LOCMI04783	turquoise
LOCMI04789	brown		LOCMI04789	green		LOCMI04789	lightcyan		LOCMI04789	blue		LOCMI04789	blue
LOCMI04790	red		LOCMI04790	darkorange2		LOCMI04790	blue		LOCMI04790	turquoise		LOCMI04790	magenta
LOCMI04792	turquoise		LOCMI04792	blue		LOCMI04792	turquoise		LOCMI04792	pink		LOCMI04792	turquoise
LOCMI04793	midnightblue		LOCMI04793	red		LOCMI04793	darkorange		LOCMI04793	royalblue		LOCMI04793	darkgrey
LOCMI04794	green		LOCMI04794	lightcyan1		LOCMI04794	brown		LOCMI04794	turquoise		LOCMI04794	pink
LOCMI04795	turquoise		LOCMI04795	red		LOCMI04795	magenta		LOCMI04795	magenta		LOCMI04795	turquoise
LOCMI04803	tan		LOCMI04803	yellowgreen		LOCMI04803	darkgrey		LOCMI04803	turquoise		LOCMI04803	grey60
LOCMI04805	turquoise		LOCMI04805	yellow		LOCMI04805	darkred		LOCMI04805	turquoise		LOCMI04805	pink
LOCMI04810	pink		LOCMI04810	purple		LOCMI04810	cyan		LOCMI04810	green		LOCMI04810	grey60
LOCMI04815	tan		LOCMI04815	plum2		LOCMI04815	black		LOCMI04815	tan		LOCMI04815	plum1
LOCMI04819	yellow		LOCMI04819	darkorange2		LOCMI04819	blue		LOCMI04819	magenta		LOCMI04819	white
LOCMI04821	cyan		LOCMI04821	brown		LOCMI04821	green		LOCMI04821	red		LOCMI04821	greenyellow
LOCMI04822	cyan		LOCMI04822	darkslateblue		LOCMI04822	blue		LOCMI04822	turquoise		LOCMI04822	cyan
LOCMI04828	blue		LOCMI04828	lightyellow		LOCMI04828	purple		LOCMI04828	turquoise		LOCMI04828	blue
LOCMI04831	green		LOCMI04831	violet		LOCMI04831	blue		LOCMI04831	blue		LOCMI04831	yellow
LOCMI04832	red		LOCMI04832	blue		LOCMI04832	brown		LOCMI04832	turquoise		LOCMI04832	blue
LOCMI04833	black		LOCMI04833	black		LOCMI04833	yellow		LOCMI04833	darkgrey		LOCMI04833	turquoise
LOCMI04834	brown		LOCMI04834	magenta		LOCMI04834	darkgrey		LOCMI04834	grey		LOCMI04834	midnightblue
LOCMI04836	black		LOCMI04836	tan		LOCMI04836	purple		LOCMI04836	orange		LOCMI04836	violet
LOCMI04840	tan		LOCMI04840	darkgreen		LOCMI04840	skyblue		LOCMI04840	turquoise		LOCMI04840	midnightblue
LOCMI04844	blue		LOCMI04844	blue		LOCMI04844	white		LOCMI04844	turquoise		LOCMI04844	green
LOCMI04851	yellow		LOCMI04851	grey60		LOCMI04851	red		LOCMI04851	turquoise		LOCMI04851	turquoise
LOCMI04853	turquoise		LOCMI04853	yellow		LOCMI04853	black		LOCMI04853	red		LOCMI04853	purple
LOCMI04856	pink		LOCMI04856	purple		LOCMI04856	royalblue		LOCMI04856	purple		LOCMI04856	blue
LOCMI04858	turquoise		LOCMI04858	yellow		LOCMI04858	pink		LOCMI04858	cyan		LOCMI04858	brown
LOCMI04859	midnightblue		LOCMI04859	darkmagenta		LOCMI04859	magenta		LOCMI04859	brown		LOCMI04859	brown
LOCMI04860	midnightblue		LOCMI04860	brown		LOCMI04860	magenta		LOCMI04860	brown		LOCMI04860	orange
LOCMI04862	turquoise		LOCMI04862	steelblue		LOCMI04862	blue		LOCMI04862	turquoise		LOCMI04862	lightsteelblue1
LOCMI04863	green		LOCMI04863	midnightblue		LOCMI04863	black		LOCMI04863	lightyellow		LOCMI04863	turquoise
LOCMI04865	blue		LOCMI04865	darkturquoise		LOCMI04865	blue		LOCMI04865	greenyellow		LOCMI04865	orange
LOCMI04866	turquoise		LOCMI04866	turquoise		LOCMI04866	greenyellow		LOCMI04866	turquoise		LOCMI04866	brown
LOCMI04867	red		LOCMI04867	lightcyan1		LOCMI04867	purple		LOCMI04867	turquoise		LOCMI04867	lightgreen
LOCMI04868	red		LOCMI04868	black		LOCMI04868	green		LOCMI04868	turquoise		LOCMI04868	ivory
LOCMI04871	turquoise		LOCMI04871	yellow		LOCMI04871	turquoise		LOCMI04871	green		LOCMI04871	steelblue
LOCMI04880	brown		LOCMI04880	navajowhite2		LOCMI04880	turquoise		LOCMI04880	midnightblue		LOCMI04880	paleturquoise
LOCMI04881	turquoise		LOCMI04881	greenyellow		LOCMI04881	tan		LOCMI04881	green		LOCMI04881	lightyellow
LOCMI04889	tan		LOCMI04889	brown		LOCMI04889	red		LOCMI04889	green		LOCMI04889	brown
LOCMI04891	brown		LOCMI04891	blue		LOCMI04891	red		LOCMI04891	turquoise		LOCMI04891	brown
LOCMI04894	cyan		LOCMI04894	salmon		LOCMI04894	salmon		LOCMI04894	turquoise		LOCMI04894	yellow
LOCMI04895	magenta		LOCMI04895	salmon		LOCMI04895	salmon		LOCMI04895	darkgrey		LOCMI04895	brown
LOCMI04897	green		LOCMI04897	red		LOCMI04897	yellow		LOCMI04897	brown		LOCMI04897	magenta
LOCMI04905	turquoise		LOCMI04905	yellow		LOCMI04905	turquoise		LOCMI04905	green		LOCMI04905	brown
LOCMI04907	blue		LOCMI04907	turquoise		LOCMI04907	brown		LOCMI04907	blue		LOCMI04907	turquoise
LOCMI04909	blue		LOCMI04909	lightcyan		LOCMI04909	blue		LOCMI04909	brown		LOCMI04909	yellow
LOCMI04910	brown		LOCMI04910	darkorange2		LOCMI04910	purple		LOCMI04910	yellow		LOCMI04910	brown
LOCMI04911	turquoise		LOCMI04911	navajowhite2		LOCMI04911	salmon		LOCMI04911	blue		LOCMI04911	purple
LOCMI04915	brown		LOCMI04915	ivory		LOCMI04915	turquoise		LOCMI04915	purple		LOCMI04915	brown
LOCMI04927	turquoise		LOCMI04927	greenyellow		LOCMI04927	red		LOCMI04927	darkred		LOCMI04927	orange
LOCMI04928	turquoise		LOCMI04928	darkgreen		LOCMI04928	darkmagenta		LOCMI04928	lightcyan		LOCMI04928	turquoise
LOCMI04929	turquoise		LOCMI04929	brown		LOCMI04929	brown		LOCMI04929	turquoise		LOCMI04929	turquoise
LOCMI04931	red		LOCMI04931	darkgreen		LOCMI04931	salmon		LOCMI04931	turquoise		LOCMI04931	turquoise
LOCMI04935	yellow		LOCMI04935	cyan		LOCMI04935	salmon		LOCMI04935	grey		LOCMI04935	green
LOCMI04937	turquoise		LOCMI04937	palevioletred3		LOCMI04937	pink		LOCMI04937	turquoise		LOCMI04937	turquoise
LOCMI04939	yellow		LOCMI04939	orange		LOCMI04939	magenta		LOCMI04939	turquoise		LOCMI04939	turquoise
LOCMI04943	turquoise		LOCMI04943	tan		LOCMI04943	blue		LOCMI04943	turquoise		LOCMI04943	cyan
LOCMI04955	red		LOCMI04955	tan		LOCMI04955	yellow		LOCMI04955	lightgreen		LOCMI04955	darkorange
LOCMI04960	green		LOCMI04960	bisque4		LOCMI04960	cyan		LOCMI04960	yellow		LOCMI04960	salmon
LOCMI04963	turquoise		LOCMI04963	orangered4		LOCMI04963	turquoise		LOCMI04963	turquoise		LOCMI04963	plum1
LOCMI04964	turquoise		LOCMI04964	thistle1		LOCMI04964	saddlebrown		LOCMI04964	red		LOCMI04964	blue
LOCMI04966	pink		LOCMI04966	lightgreen		LOCMI04966	blue		LOCMI04966	turquoise		LOCMI04966	turquoise
LOCMI04977	turquoise		LOCMI04977	yellow		LOCMI04977	turquoise		LOCMI04977	brown		LOCMI04977	brown
LOCMI04979	green		LOCMI04979	brown4		LOCMI04979	red		LOCMI04979	red		LOCMI04979	yellow
LOCMI04989	black		LOCMI04989	blue		LOCMI04989	steelblue		LOCMI04989	turquoise		LOCMI04989	blue
LOCMI04992	turquoise		LOCMI04992	yellow		LOCMI04992	black		LOCMI04992	green		LOCMI04992	brown
LOCMI04996	brown		LOCMI04996	grey60		LOCMI04996	magenta		LOCMI04996	white		LOCMI04996	salmon
LOCMI05005	turquoise		LOCMI05005	darkturquoise		LOCMI05005	royalblue		LOCMI05005	grey60		LOCMI05005	black
LOCMI05006	tan		LOCMI05006	pink		LOCMI05006	green		LOCMI05006	turquoise		LOCMI05006	purple
LOCMI05010	turquoise		LOCMI05010	white		LOCMI05010	yellow		LOCMI05010	blue		LOCMI05010	blue
LOCMI05011	turquoise		LOCMI05011	yellow		LOCMI05011	yellow		LOCMI05011	turquoise		LOCMI05011	yellow
LOCMI05018	magenta		LOCMI05018	tan		LOCMI05018	turquoise		LOCMI05018	turquoise		LOCMI05018	grey
LOCMI05019	purple		LOCMI05019	salmon		LOCMI05019	green		LOCMI05019	red		LOCMI05019	cyan
LOCMI05024	brown		LOCMI05024	mediumpurple3		LOCMI05024	magenta		LOCMI05024	turquoise		LOCMI05024	turquoise
LOCMI05027	brown		LOCMI05027	paleturquoise		LOCMI05027	turquoise		LOCMI05027	blue		LOCMI05027	magenta
LOCMI05033	blue		LOCMI05033	turquoise		LOCMI05033	brown		LOCMI05033	turquoise		LOCMI05033	lightgreen
LOCMI05036	yellow		LOCMI05036	mediumpurple3		LOCMI05036	magenta		LOCMI05036	pink		LOCMI05036	green
LOCMI05051	purple		LOCMI05051	paleturquoise		LOCMI05051	midnightblue		LOCMI05051	turquoise		LOCMI05051	turquoise
LOCMI05055	salmon		LOCMI05055	darkred		LOCMI05055	tan		LOCMI05055	turquoise		LOCMI05055	cyan
LOCMI05062	brown		LOCMI05062	greenyellow		LOCMI05062	darkgreen		LOCMI05062	brown		LOCMI05062	lightcyan
LOCMI05065	yellow		LOCMI05065	red		LOCMI05065	turquoise		LOCMI05065	yellow		LOCMI05065	brown
LOCMI05072	blue		LOCMI05072	darkorange		LOCMI05072	greenyellow		LOCMI05072	turquoise		LOCMI05072	darkolivegreen
LOCMI05080	yellow		LOCMI05080	ivory		LOCMI05080	grey		LOCMI05080	darkturquoise		LOCMI05080	lightyellow
LOCMI05083	brown		LOCMI05083	grey60		LOCMI05083	pink		LOCMI05083	turquoise		LOCMI05083	blue
LOCMI05085	purple		LOCMI05085	turquoise		LOCMI05085	blue		LOCMI05085	magenta		LOCMI05085	red
LOCMI05090	turquoise		LOCMI05090	darkturquoise		LOCMI05090	tan		LOCMI05090	turquoise		LOCMI05090	darkgrey
LOCMI05093	brown		LOCMI05093	darkgreen		LOCMI05093	purple		LOCMI05093	darkred		LOCMI05093	blue
LOCMI05097	turquoise		LOCMI05097	blue		LOCMI05097	turquoise		LOCMI05097	turquoise		LOCMI05097	magenta
LOCMI05098	green		LOCMI05098	brown		LOCMI05098	red		LOCMI05098	salmon		LOCMI05098	mediumpurple3
LOCMI05099	purple		LOCMI05099	orangered4		LOCMI05099	yellow		LOCMI05099	black		LOCMI05099	brown
LOCMI05100	blue		LOCMI05100	orangered4		LOCMI05100	red		LOCMI05100	black		LOCMI05100	blue
LOCMI05101	turquoise		LOCMI05101	yellow		LOCMI05101	turquoise		LOCMI05101	green		LOCMI05101	brown
LOCMI05103	brown		LOCMI05103	plum1		LOCMI05103	greenyellow		LOCMI05103	green		LOCMI05103	turquoise
LOCMI05105	red		LOCMI05105	yellow		LOCMI05105	turquoise		LOCMI05105	greenyellow		LOCMI05105	blue
LOCMI05106	turquoise		LOCMI05106	yellow		LOCMI05106	turquoise		LOCMI05106	turquoise		LOCMI05106	turquoise
LOCMI05113	turquoise		LOCMI05113	orange		LOCMI05113	salmon		LOCMI05113	pink		LOCMI05113	plum1
LOCMI05118	pink		LOCMI05118	skyblue3		LOCMI05118	turquoise		LOCMI05118	turquoise		LOCMI05118	mediumpurple3
LOCMI05123	turquoise		LOCMI05123	darkturquoise		LOCMI05123	turquoise		LOCMI05123	green		LOCMI05123	brown
LOCMI05124	turquoise		LOCMI05124	brown4		LOCMI05124	turquoise		LOCMI05124	green		LOCMI05124	brown
LOCMI05126	yellow		LOCMI05126	red		LOCMI05126	turquoise		LOCMI05126	magenta		LOCMI05126	sienna3
LOCMI05132	yellow		LOCMI05132	red		LOCMI05132	turquoise		LOCMI05132	turquoise		LOCMI05132	darkred
LOCMI05135	turquoise		LOCMI05135	royalblue		LOCMI05135	blue		LOCMI05135	turquoise		LOCMI05135	cyan
LOCMI05137	red		LOCMI05137	darkgreen		LOCMI05137	greenyellow		LOCMI05137	skyblue		LOCMI05137	royalblue
LOCMI05138	green		LOCMI05138	steelblue		LOCMI05138	darkturquoise		LOCMI05138	brown		LOCMI05138	tan
LOCMI05141	blue		LOCMI05141	white		LOCMI05141	greenyellow		LOCMI05141	pink		LOCMI05141	lightcyan1
LOCMI05146	brown		LOCMI05146	plum1		LOCMI05146	blue		LOCMI05146	brown		LOCMI05146	magenta
LOCMI05150	blue		LOCMI05150	turquoise		LOCMI05150	darkgreen		LOCMI05150	brown		LOCMI05150	magenta
LOCMI05151	turquoise		LOCMI05151	blue		LOCMI05151	black		LOCMI05151	brown		LOCMI05151	turquoise
LOCMI05165	grey		LOCMI05165	maroon		LOCMI05165	darkmagenta		LOCMI05165	pink		LOCMI05165	blue
LOCMI05166	turquoise		LOCMI05166	blue		LOCMI05166	sienna3		LOCMI05166	greenyellow		LOCMI05166	mediumpurple3
LOCMI05170	blue		LOCMI05170	darkgrey		LOCMI05170	blue		LOCMI05170	lightgreen		LOCMI05170	turquoise
LOCMI05182	purple		LOCMI05182	darkred		LOCMI05182	green		LOCMI05182	turquoise		LOCMI05182	blue
LOCMI05185	magenta		LOCMI05185	black		LOCMI05185	brown		LOCMI05185	turquoise		LOCMI05185	blue
LOCMI05188	turquoise		LOCMI05188	magenta		LOCMI05188	turquoise		LOCMI05188	magenta		LOCMI05188	turquoise
LOCMI05189	tan		LOCMI05189	brown		LOCMI05189	yellow		LOCMI05189	turquoise		LOCMI05189	purple
LOCMI05195	green		LOCMI05195	floralwhite		LOCMI05195	darkred		LOCMI05195	turquoise		LOCMI05195	brown
LOCMI05205	pink		LOCMI05205	black		LOCMI05205	darkturquoise		LOCMI05205	turquoise		LOCMI05205	blue
LOCMI05206	cyan		LOCMI05206	darkgrey		LOCMI05206	blue		LOCMI05206	turquoise		LOCMI05206	purple
LOCMI05207	blue		LOCMI05207	cyan		LOCMI05207	brown		LOCMI05207	turquoise		LOCMI05207	black
LOCMI05210	blue		LOCMI05210	lightcyan		LOCMI05210	greenyellow		LOCMI05210	purple		LOCMI05210	darkturquoise
LOCMI05217	greenyellow		LOCMI05217	greenyellow		LOCMI05217	salmon		LOCMI05217	turquoise		LOCMI05217	brown
LOCMI05224	brown		LOCMI05224	white		LOCMI05224	darkolivegreen		LOCMI05224	brown		LOCMI05224	skyblue3
LOCMI05235	green		LOCMI05235	skyblue		LOCMI05235	saddlebrown		LOCMI05235	blue		LOCMI05235	blue
LOCMI05237	midnightblue		LOCMI05237	greenyellow		LOCMI05237	brown		LOCMI05237	turquoise		LOCMI05237	blue
LOCMI05238	blue		LOCMI05238	yellow		LOCMI05238	brown		LOCMI05238	brown		LOCMI05238	brown
LOCMI05239	grey		LOCMI05239	brown		LOCMI05239	brown		LOCMI05239	turquoise		LOCMI05239	salmon
LOCMI05240	grey		LOCMI05240	maroon		LOCMI05240	brown		LOCMI05240	turquoise		LOCMI05240	blue
LOCMI05241	magenta		LOCMI05241	floralwhite		LOCMI05241	darkred		LOCMI05241	turquoise		LOCMI05241	salmon
LOCMI05246	blue		LOCMI05246	turquoise		LOCMI05246	royalblue		LOCMI05246	turquoise		LOCMI05246	saddlebrown
LOCMI05249	turquoise		LOCMI05249	darkturquoise		LOCMI05249	midnightblue		LOCMI05249	blue		LOCMI05249	pink
LOCMI05250	salmon		LOCMI05250	green		LOCMI05250	blue		LOCMI05250	darkgrey		LOCMI05250	brown
LOCMI05252	pink		LOCMI05252	darkmagenta		LOCMI05252	lightcyan		LOCMI05252	brown		LOCMI05252	blue
LOCMI05254	blue		LOCMI05254	darkorange2		LOCMI05254	blue		LOCMI05254	turquoise		LOCMI05254	red
LOCMI05256	turquoise		LOCMI05256	royalblue		LOCMI05256	salmon		LOCMI05256	tan		LOCMI05256	skyblue
LOCMI05258	blue		LOCMI05258	orangered4		LOCMI05258	black		LOCMI05258	turquoise		LOCMI05258	brown
LOCMI05262	brown		LOCMI05262	turquoise		LOCMI05262	darkred		LOCMI05262	blue		LOCMI05262	lightcyan1
LOCMI05263	blue		LOCMI05263	brown		LOCMI05263	purple		LOCMI05263	blue		LOCMI05263	yellow
LOCMI05264	blue		LOCMI05264	green		LOCMI05264	yellow		LOCMI05264	tan		LOCMI05264	grey60
LOCMI05266	black		LOCMI05266	plum2		LOCMI05266	grey		LOCMI05266	turquoise		LOCMI05266	darkturquoise
LOCMI05267	purple		LOCMI05267	turquoise		LOCMI05267	magenta		LOCMI05267	grey		LOCMI05267	yellowgreen
LOCMI05268	yellow		LOCMI05268	darkgreen		LOCMI05268	greenyellow		LOCMI05268	skyblue		LOCMI05268	midnightblue
LOCMI05269	turquoise		LOCMI05269	darkgreen		LOCMI05269	black		LOCMI05269	skyblue		LOCMI05269	midnightblue
LOCMI05274	blue		LOCMI05274	blue		LOCMI05274	cyan		LOCMI05274	midnightblue		LOCMI05274	greenyellow
LOCMI05276	blue		LOCMI05276	plum2		LOCMI05276	cyan		LOCMI05276	midnightblue		LOCMI05276	greenyellow
LOCMI05280	turquoise		LOCMI05280	green		LOCMI05280	yellow		LOCMI05280	grey60		LOCMI05280	blue
LOCMI05281	red		LOCMI05281	yellow		LOCMI05281	pink		LOCMI05281	lightgreen		LOCMI05281	darkturquoise
LOCMI05284	turquoise		LOCMI05284	black		LOCMI05284	black		LOCMI05284	greenyellow		LOCMI05284	blue
LOCMI05288	black		LOCMI05288	blue		LOCMI05288	lightgreen		LOCMI05288	turquoise		LOCMI05288	darkred
LOCMI05290	blue		LOCMI05290	lightpink4		LOCMI05290	darkolivegreen		LOCMI05290	grey60		LOCMI05290	salmon
LOCMI05292	brown		LOCMI05292	tan		LOCMI05292	brown		LOCMI05292	tan		LOCMI05292	royalblue
LOCMI05293	black		LOCMI05293	blue		LOCMI05293	darkgreen		LOCMI05293	brown		LOCMI05293	red
LOCMI05294	blue		LOCMI05294	blue		LOCMI05294	tan		LOCMI05294	cyan		LOCMI05294	yellow
LOCMI05296	green		LOCMI05296	navajowhite2		LOCMI05296	pink		LOCMI05296	turquoise		LOCMI05296	blue
LOCMI05298	turquoise		LOCMI05298	tan		LOCMI05298	sienna3		LOCMI05298	darkturquoise		LOCMI05298	green
LOCMI05301	turquoise		LOCMI05301	yellowgreen		LOCMI05301	green		LOCMI05301	turquoise		LOCMI05301	darkgreen
LOCMI05305	blue		LOCMI05305	magenta		LOCMI05305	cyan		LOCMI05305	turquoise		LOCMI05305	yellow
LOCMI05312	brown		LOCMI05312	steelblue		LOCMI05312	greenyellow		LOCMI05312	turquoise		LOCMI05312	blue
LOCMI05314	greenyellow		LOCMI05314	green		LOCMI05314	blue		LOCMI05314	blue		LOCMI05314	red
LOCMI05315	pink		LOCMI05315	blue		LOCMI05315	grey		LOCMI05315	blue		LOCMI05315	yellow
LOCMI05316	black		LOCMI05316	cyan		LOCMI05316	salmon		LOCMI05316	turquoise		LOCMI05316	lightcyan
LOCMI05331	brown		LOCMI05331	purple		LOCMI05331	red		LOCMI05331	brown		LOCMI05331	blue
LOCMI05332	turquoise		LOCMI05332	bisque4		LOCMI05332	turquoise		LOCMI05332	lightyellow		LOCMI05332	purple
LOCMI05333	black		LOCMI05333	orange		LOCMI05333	yellow		LOCMI05333	turquoise		LOCMI05333	orange
LOCMI05338	turquoise		LOCMI05338	violet		LOCMI05338	salmon		LOCMI05338	lightcyan		LOCMI05338	turquoise
LOCMI05339	brown		LOCMI05339	lightgreen		LOCMI05339	cyan		LOCMI05339	orange		LOCMI05339	green
LOCMI05340	brown		LOCMI05340	lightgreen		LOCMI05340	green		LOCMI05340	pink		LOCMI05340	green
LOCMI05349	turquoise		LOCMI05349	cyan		LOCMI05349	salmon		LOCMI05349	green		LOCMI05349	brown
LOCMI05354	brown		LOCMI05354	yellow		LOCMI05354	darkgrey		LOCMI05354	turquoise		LOCMI05354	yellow
LOCMI05368	yellow		LOCMI05368	brown4		LOCMI05368	black		LOCMI05368	turquoise		LOCMI05368	purple
LOCMI05369	turquoise		LOCMI05369	blue		LOCMI05369	turquoise		LOCMI05369	green		LOCMI05369	black
LOCMI05371	brown		LOCMI05371	thistle1		LOCMI05371	pink		LOCMI05371	turquoise		LOCMI05371	grey60
LOCMI05373	green		LOCMI05373	grey		LOCMI05373	steelblue		LOCMI05373	yellow		LOCMI05373	red
LOCMI05374	green		LOCMI05374	steelblue		LOCMI05374	darkturquoise		LOCMI05374	pink		LOCMI05374	sienna3
LOCMI05375	blue		LOCMI05375	plum2		LOCMI05375	orange		LOCMI05375	turquoise		LOCMI05375	white
LOCMI05379	turquoise		LOCMI05379	green		LOCMI05379	blue		LOCMI05379	turquoise		LOCMI05379	turquoise
LOCMI05381	blue		LOCMI05381	blue		LOCMI05381	green		LOCMI05381	turquoise		LOCMI05381	pink
LOCMI05382	brown		LOCMI05382	navajowhite2		LOCMI05382	magenta		LOCMI05382	turquoise		LOCMI05382	green
LOCMI05398	turquoise		LOCMI05398	darkslateblue		LOCMI05398	turquoise		LOCMI05398	turquoise		LOCMI05398	lightyellow
LOCMI05399	yellow		LOCMI05399	turquoise		LOCMI05399	blue		LOCMI05399	turquoise		LOCMI05399	darkturquoise
LOCMI05404	turquoise		LOCMI05404	grey60		LOCMI05404	blue		LOCMI05404	turquoise		LOCMI05404	brown
LOCMI05405	turquoise		LOCMI05405	tan		LOCMI05405	yellow		LOCMI05405	brown		LOCMI05405	sienna3
LOCMI05409	turquoise		LOCMI05409	steelblue		LOCMI05409	magenta		LOCMI05409	magenta		LOCMI05409	orange
LOCMI05410	turquoise		LOCMI05410	navajowhite2		LOCMI05410	yellow		LOCMI05410	royalblue		LOCMI05410	blue
LOCMI05416	turquoise		LOCMI05416	darkolivegreen		LOCMI05416	cyan		LOCMI05416	cyan		LOCMI05416	turquoise
LOCMI05418	brown		LOCMI05418	darkslateblue		LOCMI05418	grey60		LOCMI05418	turquoise		LOCMI05418	skyblue
LOCMI05420	turquoise		LOCMI05420	brown4		LOCMI05420	green		LOCMI05420	darkred		LOCMI05420	orangered4
LOCMI05430	tan		LOCMI05430	darkgrey		LOCMI05430	brown		LOCMI05430	lightgreen		LOCMI05430	turquoise
LOCMI05432	blue		LOCMI05432	blue		LOCMI05432	lightyellow		LOCMI05432	tan		LOCMI05432	turquoise
LOCMI05436	brown		LOCMI05436	purple		LOCMI05436	darkturquoise		LOCMI05436	greenyellow		LOCMI05436	brown
LOCMI05439	purple		LOCMI05439	red		LOCMI05439	violet		LOCMI05439	turquoise		LOCMI05439	ivory
LOCMI05440	turquoise		LOCMI05440	brown		LOCMI05440	red		LOCMI05440	yellow		LOCMI05440	blue
LOCMI05448	red		LOCMI05448	ivory		LOCMI05448	red		LOCMI05448	red		LOCMI05448	brown
LOCMI05452	green		LOCMI05452	magenta		LOCMI05452	greenyellow		LOCMI05452	green		LOCMI05452	tan
LOCMI05460	yellow		LOCMI05460	paleturquoise		LOCMI05460	turquoise		LOCMI05460	brown		LOCMI05460	brown
LOCMI05465	blue		LOCMI05465	lightyellow		LOCMI05465	turquoise		LOCMI05465	turquoise		LOCMI05465	yellow
LOCMI05470	turquoise		LOCMI05470	paleturquoise		LOCMI05470	green		LOCMI05470	royalblue		LOCMI05470	turquoise
LOCMI05472	brown		LOCMI05472	skyblue		LOCMI05472	red		LOCMI05472	blue		LOCMI05472	lightgreen
LOCMI05474	yellow		LOCMI05474	yellow		LOCMI05474	darkgreen		LOCMI05474	turquoise		LOCMI05474	green
LOCMI05484	blue		LOCMI05484	purple		LOCMI05484	black		LOCMI05484	royalblue		LOCMI05484	turquoise
LOCMI05485	red		LOCMI05485	orangered4		LOCMI05485	pink		LOCMI05485	turquoise		LOCMI05485	darkgrey
LOCMI05498	turquoise		LOCMI05498	royalblue		LOCMI05498	greenyellow		LOCMI05498	grey		LOCMI05498	darkgreen
LOCMI05500	turquoise		LOCMI05500	salmon4		LOCMI05500	red		LOCMI05500	tan		LOCMI05500	turquoise
LOCMI05501	brown		LOCMI05501	grey60		LOCMI05501	paleturquoise		LOCMI05501	blue		LOCMI05501	red
LOCMI05502	turquoise		LOCMI05502	darkmagenta		LOCMI05502	magenta		LOCMI05502	turquoise		LOCMI05502	red
LOCMI05507	red		LOCMI05507	lightcyan		LOCMI05507	black		LOCMI05507	skyblue		LOCMI05507	pink
LOCMI05518	red		LOCMI05518	darkmagenta		LOCMI05518	grey60		LOCMI05518	turquoise		LOCMI05518	yellow
LOCMI05519	brown		LOCMI05519	blue		LOCMI05519	greenyellow		LOCMI05519	salmon		LOCMI05519	darkturquoise
LOCMI05525	blue		LOCMI05525	skyblue3		LOCMI05525	yellow		LOCMI05525	brown		LOCMI05525	yellow
LOCMI05533	turquoise		LOCMI05533	white		LOCMI05533	orange		LOCMI05533	turquoise		LOCMI05533	turquoise
LOCMI05536	black		LOCMI05536	brown		LOCMI05536	yellow		LOCMI05536	brown		LOCMI05536	red
LOCMI05545	grey		LOCMI05545	grey		LOCMI05545	black		LOCMI05545	tan		LOCMI05545	blue
LOCMI05547	turquoise		LOCMI05547	lightcyan		LOCMI05547	greenyellow		LOCMI05547	purple		LOCMI05547	lightyellow
LOCMI05549	yellow		LOCMI05549	pink		LOCMI05549	greenyellow		LOCMI05549	magenta		LOCMI05549	purple
LOCMI05551	yellow		LOCMI05551	salmon		LOCMI05551	pink		LOCMI05551	turquoise		LOCMI05551	turquoise
LOCMI05572	turquoise		LOCMI05572	magenta		LOCMI05572	brown		LOCMI05572	lightyellow		LOCMI05572	brown
LOCMI05580	red		LOCMI05580	green		LOCMI05580	yellow		LOCMI05580	turquoise		LOCMI05580	pink
LOCMI05581	red		LOCMI05581	orange		LOCMI05581	yellow		LOCMI05581	turquoise		LOCMI05581	pink
LOCMI05582	turquoise		LOCMI05582	darkgreen		LOCMI05582	black		LOCMI05582	cyan		LOCMI05582	lightyellow
LOCMI05583	turquoise		LOCMI05583	darkgreen		LOCMI05583	brown		LOCMI05583	greenyellow		LOCMI05583	mediumpurple3
LOCMI05587	brown		LOCMI05587	darkturquoise		LOCMI05587	green		LOCMI05587	turquoise		LOCMI05587	greenyellow
LOCMI05589	turquoise		LOCMI05589	plum2		LOCMI05589	turquoise		LOCMI05589	white		LOCMI05589	turquoise
LOCMI05590	green		LOCMI05590	red		LOCMI05590	skyblue		LOCMI05590	turquoise		LOCMI05590	yellow
LOCMI05595	red		LOCMI05595	lightyellow		LOCMI05595	grey60		LOCMI05595	brown		LOCMI05595	blue
LOCMI05600	blue		LOCMI05600	lightcyan1		LOCMI05600	brown		LOCMI05600	black		LOCMI05600	darkmagenta
LOCMI05601	black		LOCMI05601	lightgreen		LOCMI05601	pink		LOCMI05601	blue		LOCMI05601	darkturquoise
LOCMI05603	tan		LOCMI05603	red		LOCMI05603	grey60		LOCMI05603	turquoise		LOCMI05603	purple
LOCMI05604	turquoise		LOCMI05604	darkturquoise		LOCMI05604	red		LOCMI05604	turquoise		LOCMI05604	lightcyan
LOCMI05605	tan		LOCMI05605	floralwhite		LOCMI05605	royalblue		LOCMI05605	turquoise		LOCMI05605	darkgreen
LOCMI05609	turquoise		LOCMI05609	tan		LOCMI05609	turquoise		LOCMI05609	pink		LOCMI05609	brown
LOCMI05610	turquoise		LOCMI05610	tan		LOCMI05610	green		LOCMI05610	turquoise		LOCMI05610	darkmagenta
LOCMI05611	blue		LOCMI05611	sienna3		LOCMI05611	black		LOCMI05611	black		LOCMI05611	darkred
LOCMI05613	turquoise		LOCMI05613	blue		LOCMI05613	tan		LOCMI05613	cyan		LOCMI05613	turquoise
LOCMI05620	blue		LOCMI05620	green		LOCMI05620	purple		LOCMI05620	turquoise		LOCMI05620	greenyellow
LOCMI05622	purple		LOCMI05622	lightcyan1		LOCMI05622	brown		LOCMI05622	black		LOCMI05622	turquoise
LOCMI05623	green		LOCMI05623	darkorange		LOCMI05623	brown		LOCMI05623	black		LOCMI05623	blue
LOCMI05624	turquoise		LOCMI05624	black		LOCMI05624	tan		LOCMI05624	turquoise		LOCMI05624	plum1
LOCMI05625	turquoise		LOCMI05625	darkgrey		LOCMI05625	black		LOCMI05625	midnightblue		LOCMI05625	purple
LOCMI05632	salmon		LOCMI05632	darkturquoise		LOCMI05632	blue		LOCMI05632	lightcyan		LOCMI05632	pink
LOCMI05637	yellow		LOCMI05637	thistle1		LOCMI05637	lightgreen		LOCMI05637	turquoise		LOCMI05637	brown
LOCMI05642	green		LOCMI05642	turquoise		LOCMI05642	steelblue		LOCMI05642	yellow		LOCMI05642	turquoise
LOCMI05646	brown		LOCMI05646	blue		LOCMI05646	lightgreen		LOCMI05646	cyan		LOCMI05646	black
LOCMI05647	turquoise		LOCMI05647	blue		LOCMI05647	blue		LOCMI05647	turquoise		LOCMI05647	turquoise
LOCMI05649	pink		LOCMI05649	cyan		LOCMI05649	lightyellow		LOCMI05649	brown		LOCMI05649	blue
LOCMI05654	purple		LOCMI05654	darkolivegreen		LOCMI05654	tan		LOCMI05654	skyblue		LOCMI05654	brown
LOCMI05655	greenyellow		LOCMI05655	brown4		LOCMI05655	grey		LOCMI05655	turquoise		LOCMI05655	blue
LOCMI05658	purple		LOCMI05658	lightgreen		LOCMI05658	magenta		LOCMI05658	black		LOCMI05658	red
LOCMI05661	black		LOCMI05661	lightcyan		LOCMI05661	purple		LOCMI05661	lightyellow		LOCMI05661	cyan
LOCMI05663	turquoise		LOCMI05663	brown		LOCMI05663	royalblue		LOCMI05663	turquoise		LOCMI05663	yellow
LOCMI05666	turquoise		LOCMI05666	red		LOCMI05666	midnightblue		LOCMI05666	lightgreen		LOCMI05666	lightcyan
LOCMI05667	brown		LOCMI05667	blue		LOCMI05667	magenta		LOCMI05667	red		LOCMI05667	yellowgreen
LOCMI05670	brown		LOCMI05670	lightgreen		LOCMI05670	pink		LOCMI05670	black		LOCMI05670	turquoise
LOCMI05683	yellow		LOCMI05683	grey60		LOCMI05683	turquoise		LOCMI05683	turquoise		LOCMI05683	mediumpurple3
LOCMI05685	tan		LOCMI05685	lightyellow		LOCMI05685	magenta		LOCMI05685	yellow		LOCMI05685	turquoise
LOCMI05687	turquoise		LOCMI05687	purple		LOCMI05687	salmon		LOCMI05687	brown		LOCMI05687	pink
LOCMI05689	turquoise		LOCMI05689	orange		LOCMI05689	pink		LOCMI05689	brown		LOCMI05689	darkgreen
LOCMI05691	black		LOCMI05691	black		LOCMI05691	purple		LOCMI05691	turquoise		LOCMI05691	blue
LOCMI05695	magenta		LOCMI05695	violet		LOCMI05695	darkorange		LOCMI05695	turquoise		LOCMI05695	turquoise
LOCMI05698	yellow		LOCMI05698	red		LOCMI05698	turquoise		LOCMI05698	turquoise		LOCMI05698	darkmagenta
LOCMI05700	blue		LOCMI05700	turquoise		LOCMI05700	midnightblue		LOCMI05700	turquoise		LOCMI05700	darkturquoise
LOCMI05701	blue		LOCMI05701	brown		LOCMI05701	magenta		LOCMI05701	tan		LOCMI05701	yellow
LOCMI05702	blue		LOCMI05702	bisque4		LOCMI05702	magenta		LOCMI05702	red		LOCMI05702	yellow
LOCMI05703	blue		LOCMI05703	brown		LOCMI05703	magenta		LOCMI05703	tan		LOCMI05703	yellow
LOCMI05704	magenta		LOCMI05704	saddlebrown		LOCMI05704	darkgreen		LOCMI05704	cyan		LOCMI05704	blue
LOCMI05711	turquoise		LOCMI05711	turquoise		LOCMI05711	grey		LOCMI05711	magenta		LOCMI05711	darkmagenta
LOCMI05713	turquoise		LOCMI05713	tan		LOCMI05713	lightyellow		LOCMI05713	turquoise		LOCMI05713	turquoise
LOCMI05717	turquoise		LOCMI05717	midnightblue		LOCMI05717	red		LOCMI05717	magenta		LOCMI05717	turquoise
LOCMI05720	brown		LOCMI05720	lightgreen		LOCMI05720	yellow		LOCMI05720	green		LOCMI05720	black
LOCMI05721	turquoise		LOCMI05721	brown		LOCMI05721	magenta		LOCMI05721	blue		LOCMI05721	black
LOCMI05723	brown		LOCMI05723	navajowhite2		LOCMI05723	darkgreen		LOCMI05723	darkred		LOCMI05723	saddlebrown
LOCMI05728	purple		LOCMI05728	turquoise		LOCMI05728	darkgrey		LOCMI05728	black		LOCMI05728	turquoise
LOCMI05731	tan		LOCMI05731	pink		LOCMI05731	darkred		LOCMI05731	brown		LOCMI05731	brown
LOCMI05732	green		LOCMI05732	turquoise		LOCMI05732	yellow		LOCMI05732	brown		LOCMI05732	yellow
LOCMI05736	brown		LOCMI05736	turquoise		LOCMI05736	tan		LOCMI05736	purple		LOCMI05736	salmon
LOCMI05738	yellow		LOCMI05738	red		LOCMI05738	salmon		LOCMI05738	turquoise		LOCMI05738	blue
LOCMI05746	brown		LOCMI05746	brown		LOCMI05746	blue		LOCMI05746	turquoise		LOCMI05746	blue
LOCMI05747	blue		LOCMI05747	green		LOCMI05747	turquoise		LOCMI05747	purple		LOCMI05747	plum1
LOCMI05749	greenyellow		LOCMI05749	magenta		LOCMI05749	cyan		LOCMI05749	turquoise		LOCMI05749	tan
LOCMI05753	brown		LOCMI05753	thistle2		LOCMI05753	brown		LOCMI05753	turquoise		LOCMI05753	blue
LOCMI05758	tan		LOCMI05758	tan		LOCMI05758	darkolivegreen		LOCMI05758	turquoise		LOCMI05758	brown
LOCMI05759	turquoise		LOCMI05759	cyan		LOCMI05759	red		LOCMI05759	turquoise		LOCMI05759	brown
LOCMI05769	grey		LOCMI05769	skyblue3		LOCMI05769	red		LOCMI05769	turquoise		LOCMI05769	blue
LOCMI05777	turquoise		LOCMI05777	yellow		LOCMI05777	turquoise		LOCMI05777	green		LOCMI05777	lightyellow
LOCMI05782	green		LOCMI05782	brown		LOCMI05782	red		LOCMI05782	blue		LOCMI05782	blue
LOCMI05787	brown		LOCMI05787	brown		LOCMI05787	yellow		LOCMI05787	green		LOCMI05787	red
LOCMI05790	green		LOCMI05790	lightpink4		LOCMI05790	skyblue		LOCMI05790	turquoise		LOCMI05790	brown
LOCMI05791	tan		LOCMI05791	salmon		LOCMI05791	green		LOCMI05791	turquoise		LOCMI05791	turquoise
LOCMI05793	tan		LOCMI05793	yellowgreen		LOCMI05793	lightcyan		LOCMI05793	pink		LOCMI05793	saddlebrown
LOCMI05795	pink		LOCMI05795	black		LOCMI05795	turquoise		LOCMI05795	brown		LOCMI05795	violet
LOCMI05798	turquoise		LOCMI05798	red		LOCMI05798	tan		LOCMI05798	brown		LOCMI05798	red
LOCMI05800	turquoise		LOCMI05800	magenta		LOCMI05800	greenyellow		LOCMI05800	salmon		LOCMI05800	brown
LOCMI05803	turquoise		LOCMI05803	sienna3		LOCMI05803	darkturquoise		LOCMI05803	salmon		LOCMI05803	plum1
LOCMI05806	magenta		LOCMI05806	brown		LOCMI05806	brown		LOCMI05806	turquoise		LOCMI05806	red
LOCMI05807	yellow		LOCMI05807	brown		LOCMI05807	black		LOCMI05807	grey60		LOCMI05807	turquoise
LOCMI05809	green		LOCMI05809	darkorange		LOCMI05809	red		LOCMI05809	blue		LOCMI05809	blue
LOCMI05812	blue		LOCMI05812	brown		LOCMI05812	magenta		LOCMI05812	greenyellow		LOCMI05812	darkgrey
LOCMI05814	brown		LOCMI05814	violet		LOCMI05814	magenta		LOCMI05814	darkgreen		LOCMI05814	lightyellow
LOCMI05816	blue		LOCMI05816	green		LOCMI05816	pink		LOCMI05816	green		LOCMI05816	greenyellow
LOCMI05821	turquoise		LOCMI05821	greenyellow		LOCMI05821	black		LOCMI05821	grey		LOCMI05821	turquoise
LOCMI05822	turquoise		LOCMI05822	cyan		LOCMI05822	turquoise		LOCMI05822	brown		LOCMI05822	turquoise
LOCMI05827	yellow		LOCMI05827	red		LOCMI05827	turquoise		LOCMI05827	black		LOCMI05827	black
LOCMI05833	blue		LOCMI05833	lightcyan		LOCMI05833	tan		LOCMI05833	turquoise		LOCMI05833	yellow
LOCMI05836	yellow		LOCMI05836	saddlebrown		LOCMI05836	magenta		LOCMI05836	purple		LOCMI05836	blue
LOCMI05838	brown		LOCMI05838	pink		LOCMI05838	red		LOCMI05838	blue		LOCMI05838	black
LOCMI05839	brown		LOCMI05839	darkmagenta		LOCMI05839	red		LOCMI05839	blue		LOCMI05839	black
LOCMI05847	green		LOCMI05847	salmon4		LOCMI05847	red		LOCMI05847	darkgrey		LOCMI05847	brown
LOCMI05849	yellow		LOCMI05849	tan		LOCMI05849	midnightblue		LOCMI05849	turquoise		LOCMI05849	brown
LOCMI05852	magenta		LOCMI05852	pink		LOCMI05852	darkgreen		LOCMI05852	blue		LOCMI05852	brown
LOCMI05860	blue		LOCMI05860	turquoise		LOCMI05860	brown		LOCMI05860	turquoise		LOCMI05860	darkturquoise
LOCMI05862	turquoise		LOCMI05862	grey		LOCMI05862	lightgreen		LOCMI05862	blue		LOCMI05862	blue
LOCMI05874	yellow		LOCMI05874	tan		LOCMI05874	yellow		LOCMI05874	turquoise		LOCMI05874	turquoise
LOCMI05876	grey		LOCMI05876	cyan		LOCMI05876	violet		LOCMI05876	green		LOCMI05876	red
LOCMI05877	grey		LOCMI05877	skyblue3		LOCMI05877	brown		LOCMI05877	brown		LOCMI05877	skyblue
LOCMI05879	pink		LOCMI05879	midnightblue		LOCMI05879	yellow		LOCMI05879	turquoise		LOCMI05879	turquoise
LOCMI05884	blue		LOCMI05884	turquoise		LOCMI05884	blue		LOCMI05884	turquoise		LOCMI05884	red
LOCMI05885	blue		LOCMI05885	skyblue		LOCMI05885	purple		LOCMI05885	turquoise		LOCMI05885	lightgreen
LOCMI05889	blue		LOCMI05889	brown		LOCMI05889	blue		LOCMI05889	turquoise		LOCMI05889	blue
LOCMI05891	red		LOCMI05891	cyan		LOCMI05891	magenta		LOCMI05891	turquoise		LOCMI05891	yellow
LOCMI05893	brown		LOCMI05893	blue		LOCMI05893	yellow		LOCMI05893	blue		LOCMI05893	greenyellow
LOCMI05902	green		LOCMI05902	darkred		LOCMI05902	purple		LOCMI05902	yellow		LOCMI05902	white
LOCMI05908	blue		LOCMI05908	turquoise		LOCMI05908	blue		LOCMI05908	turquoise		LOCMI05908	brown
LOCMI05912	green		LOCMI05912	darkmagenta		LOCMI05912	midnightblue		LOCMI05912	brown		LOCMI05912	brown
LOCMI05913	brown		LOCMI05913	violet		LOCMI05913	orange		LOCMI05913	royalblue		LOCMI05913	orange
LOCMI05915	red		LOCMI05915	turquoise		LOCMI05915	brown		LOCMI05915	turquoise		LOCMI05915	grey60
LOCMI05925	turquoise		LOCMI05925	thistle2		LOCMI05925	turquoise		LOCMI05925	turquoise		LOCMI05925	purple
LOCMI05931	green		LOCMI05931	darkred		LOCMI05931	purple		LOCMI05931	red		LOCMI05931	tan
LOCMI05932	turquoise		LOCMI05932	darkgrey		LOCMI05932	blue		LOCMI05932	turquoise		LOCMI05932	turquoise
LOCMI05934	midnightblue		LOCMI05934	grey60		LOCMI05934	yellow		LOCMI05934	turquoise		LOCMI05934	turquoise
LOCMI05937	black		LOCMI05937	mediumpurple3		LOCMI05937	darkgrey		LOCMI05937	darkred		LOCMI05937	royalblue
LOCMI05941	blue		LOCMI05941	blue		LOCMI05941	blue		LOCMI05941	turquoise		LOCMI05941	green
LOCMI05942	blue		LOCMI05942	orangered4		LOCMI05942	darkgrey		LOCMI05942	darkturquoise		LOCMI05942	darkgrey
LOCMI05944	purple		LOCMI05944	saddlebrown		LOCMI05944	turquoise		LOCMI05944	brown		LOCMI05944	turquoise
LOCMI05946	brown		LOCMI05946	salmon		LOCMI05946	turquoise		LOCMI05946	turquoise		LOCMI05946	blue
LOCMI05948	turquoise		LOCMI05948	red		LOCMI05948	turquoise		LOCMI05948	turquoise		LOCMI05948	turquoise
LOCMI05949	brown		LOCMI05949	salmon		LOCMI05949	greenyellow		LOCMI05949	brown		LOCMI05949	yellowgreen
LOCMI05952	turquoise		LOCMI05952	orange		LOCMI05952	paleturquoise		LOCMI05952	royalblue		LOCMI05952	orange
LOCMI05961	blue		LOCMI05961	cyan		LOCMI05961	pink		LOCMI05961	tan		LOCMI05961	blue
LOCMI05962	turquoise		LOCMI05962	thistle1		LOCMI05962	midnightblue		LOCMI05962	purple		LOCMI05962	turquoise
LOCMI05966	blue		LOCMI05966	darkgrey		LOCMI05966	lightyellow		LOCMI05966	salmon		LOCMI05966	saddlebrown
LOCMI05971	salmon		LOCMI05971	lightsteelblue1		LOCMI05971	darkgrey		LOCMI05971	turquoise		LOCMI05971	brown
LOCMI05972	salmon		LOCMI05972	floralwhite		LOCMI05972	violet		LOCMI05972	black		LOCMI05972	blue
LOCMI05984	midnightblue		LOCMI05984	blue		LOCMI05984	yellow		LOCMI05984	grey		LOCMI05984	turquoise
LOCMI05985	turquoise		LOCMI05985	lightcyan1		LOCMI05985	steelblue		LOCMI05985	turquoise		LOCMI05985	brown
LOCMI05991	turquoise		LOCMI05991	plum1		LOCMI05991	steelblue		LOCMI05991	darkturquoise		LOCMI05991	cyan
LOCMI05992	turquoise		LOCMI05992	black		LOCMI05992	steelblue		LOCMI05992	lightyellow		LOCMI05992	cyan
LOCMI05996	turquoise		LOCMI05996	thistle1		LOCMI05996	darkturquoise		LOCMI05996	grey		LOCMI05996	turquoise
LOCMI05997	yellow		LOCMI05997	saddlebrown		LOCMI05997	purple		LOCMI05997	purple		LOCMI05997	brown
LOCMI05998	brown		LOCMI05998	darkgrey		LOCMI05998	blue		LOCMI05998	grey		LOCMI05998	blue
LOCMI05999	turquoise		LOCMI05999	lightcyan		LOCMI05999	brown		LOCMI05999	yellow		LOCMI05999	steelblue
LOCMI06000	salmon		LOCMI06000	navajowhite2		LOCMI06000	saddlebrown		LOCMI06000	turquoise		LOCMI06000	blue
LOCMI06001	brown		LOCMI06001	darkmagenta		LOCMI06001	blue		LOCMI06001	blue		LOCMI06001	blue
LOCMI06005	turquoise		LOCMI06005	orangered4		LOCMI06005	turquoise		LOCMI06005	blue		LOCMI06005	brown
LOCMI06013	blue		LOCMI06013	turquoise		LOCMI06013	lightcyan		LOCMI06013	lightcyan		LOCMI06013	grey60
LOCMI06016	tan		LOCMI06016	yellowgreen		LOCMI06016	brown		LOCMI06016	turquoise		LOCMI06016	brown
LOCMI06024	yellow		LOCMI06024	blue		LOCMI06024	turquoise		LOCMI06024	magenta		LOCMI06024	green
LOCMI06026	turquoise		LOCMI06026	tan		LOCMI06026	turquoise		LOCMI06026	green		LOCMI06026	brown
LOCMI06028	turquoise		LOCMI06028	darkred		LOCMI06028	pink		LOCMI06028	turquoise		LOCMI06028	turquoise
LOCMI06029	magenta		LOCMI06029	lightcyan		LOCMI06029	red		LOCMI06029	midnightblue		LOCMI06029	turquoise
LOCMI06034	cyan		LOCMI06034	blue		LOCMI06034	blue		LOCMI06034	grey		LOCMI06034	green
LOCMI06039	black		LOCMI06039	lightyellow		LOCMI06039	brown		LOCMI06039	magenta		LOCMI06039	turquoise
LOCMI06040	brown		LOCMI06040	lightsteelblue1		LOCMI06040	darkorange		LOCMI06040	lightgreen		LOCMI06040	turquoise
LOCMI06044	turquoise		LOCMI06044	cyan		LOCMI06044	black		LOCMI06044	turquoise		LOCMI06044	turquoise
LOCMI06048	blue		LOCMI06048	royalblue		LOCMI06048	green		LOCMI06048	darkred		LOCMI06048	brown
LOCMI06052	brown		LOCMI06052	darkgrey		LOCMI06052	blue		LOCMI06052	turquoise		LOCMI06052	blue
LOCMI06057	yellow		LOCMI06057	salmon4		LOCMI06057	white		LOCMI06057	greenyellow		LOCMI06057	turquoise
LOCMI06060	blue		LOCMI06060	skyblue3		LOCMI06060	violet		LOCMI06060	turquoise		LOCMI06060	red
LOCMI06063	brown		LOCMI06063	steelblue		LOCMI06063	pink		LOCMI06063	turquoise		LOCMI06063	orangered4
LOCMI06064	turquoise		LOCMI06064	thistle2		LOCMI06064	darkorange		LOCMI06064	royalblue		LOCMI06064	turquoise
LOCMI06065	turquoise		LOCMI06065	pink		LOCMI06065	turquoise		LOCMI06065	turquoise		LOCMI06065	turquoise
LOCMI06066	turquoise		LOCMI06066	lightcyan		LOCMI06066	purple		LOCMI06066	lightyellow		LOCMI06066	blue
LOCMI06069	yellow		LOCMI06069	pink		LOCMI06069	darkgrey		LOCMI06069	grey		LOCMI06069	turquoise
LOCMI06071	greenyellow		LOCMI06071	orange		LOCMI06071	orange		LOCMI06071	black		LOCMI06071	turquoise
LOCMI06081	magenta		LOCMI06081	mediumpurple3		LOCMI06081	skyblue		LOCMI06081	darkturquoise		LOCMI06081	brown
LOCMI06082	turquoise		LOCMI06082	lightgreen		LOCMI06082	green		LOCMI06082	turquoise		LOCMI06082	lightyellow
LOCMI06085	red		LOCMI06085	orange		LOCMI06085	blue		LOCMI06085	darkred		LOCMI06085	steelblue
LOCMI06088	turquoise		LOCMI06088	black		LOCMI06088	black		LOCMI06088	tan		LOCMI06088	darkmagenta
LOCMI06093	pink		LOCMI06093	green		LOCMI06093	brown		LOCMI06093	blue		LOCMI06093	darkmagenta
LOCMI06096	turquoise		LOCMI06096	greenyellow		LOCMI06096	purple		LOCMI06096	darkorange		LOCMI06096	blue
LOCMI06097	black		LOCMI06097	darkorange		LOCMI06097	midnightblue		LOCMI06097	turquoise		LOCMI06097	green
LOCMI06098	green		LOCMI06098	lightyellow		LOCMI06098	turquoise		LOCMI06098	darkorange		LOCMI06098	blue
LOCMI06103	pink		LOCMI06103	brown		LOCMI06103	tan		LOCMI06103	turquoise		LOCMI06103	brown
LOCMI06109	turquoise		LOCMI06109	plum2		LOCMI06109	yellow		LOCMI06109	yellow		LOCMI06109	blue
LOCMI06115	black		LOCMI06115	cyan		LOCMI06115	turquoise		LOCMI06115	green		LOCMI06115	magenta
LOCMI06117	blue		LOCMI06117	brown		LOCMI06117	blue		LOCMI06117	pink		LOCMI06117	ivory
LOCMI06121	turquoise		LOCMI06121	turquoise		LOCMI06121	greenyellow		LOCMI06121	turquoise		LOCMI06121	turquoise
LOCMI06130	brown		LOCMI06130	sienna3		LOCMI06130	greenyellow		LOCMI06130	pink		LOCMI06130	brown
LOCMI06131	greenyellow		LOCMI06131	orange		LOCMI06131	royalblue		LOCMI06131	brown		LOCMI06131	blue
LOCMI06132	blue		LOCMI06132	turquoise		LOCMI06132	brown		LOCMI06132	darkgreen		LOCMI06132	magenta
LOCMI06133	blue		LOCMI06133	darkgrey		LOCMI06133	black		LOCMI06133	turquoise		LOCMI06133	blue
LOCMI06135	blue		LOCMI06135	white		LOCMI06135	green		LOCMI06135	salmon		LOCMI06135	darkturquoise
LOCMI06141	turquoise		LOCMI06141	yellowgreen		LOCMI06141	grey		LOCMI06141	turquoise		LOCMI06141	turquoise
LOCMI06145	green		LOCMI06145	lightyellow		LOCMI06145	orange		LOCMI06145	yellow		LOCMI06145	brown
LOCMI06146	midnightblue		LOCMI06146	tan		LOCMI06146	lightgreen		LOCMI06146	brown		LOCMI06146	steelblue
LOCMI06147	midnightblue		LOCMI06147	darkorange2		LOCMI06147	turquoise		LOCMI06147	brown		LOCMI06147	darkgrey
LOCMI06154	green		LOCMI06154	pink		LOCMI06154	pink		LOCMI06154	blue		LOCMI06154	sienna3
LOCMI06155	green		LOCMI06155	pink		LOCMI06155	saddlebrown		LOCMI06155	blue		LOCMI06155	grey60
LOCMI06158	grey		LOCMI06158	brown		LOCMI06158	tan		LOCMI06158	lightgreen		LOCMI06158	yellow
LOCMI06165	green		LOCMI06165	sienna3		LOCMI06165	red		LOCMI06165	lightcyan		LOCMI06165	red
LOCMI06167	black		LOCMI06167	green		LOCMI06167	purple		LOCMI06167	turquoise		LOCMI06167	red
LOCMI06171	black		LOCMI06171	skyblue		LOCMI06171	cyan		LOCMI06171	greenyellow		LOCMI06171	tan
LOCMI06174	turquoise		LOCMI06174	green		LOCMI06174	magenta		LOCMI06174	blue		LOCMI06174	orange
LOCMI06183	black		LOCMI06183	lightgreen		LOCMI06183	green		LOCMI06183	black		LOCMI06183	paleturquoise
LOCMI06192	turquoise		LOCMI06192	lightcyan		LOCMI06192	pink		LOCMI06192	purple		LOCMI06192	turquoise
LOCMI06195	red		LOCMI06195	midnightblue		LOCMI06195	green		LOCMI06195	red		LOCMI06195	turquoise
LOCMI06200	pink		LOCMI06200	plum2		LOCMI06200	greenyellow		LOCMI06200	turquoise		LOCMI06200	magenta
LOCMI06201	turquoise		LOCMI06201	blue		LOCMI06201	red		LOCMI06201	blue		LOCMI06201	blue
LOCMI06203	turquoise		LOCMI06203	lightyellow		LOCMI06203	darkgreen		LOCMI06203	turquoise		LOCMI06203	brown
LOCMI06215	blue		LOCMI06215	brown		LOCMI06215	blue		LOCMI06215	turquoise		LOCMI06215	yellowgreen
LOCMI06222	red		LOCMI06222	bisque4		LOCMI06222	brown		LOCMI06222	yellow		LOCMI06222	turquoise
LOCMI06225	tan		LOCMI06225	green		LOCMI06225	darkorange		LOCMI06225	turquoise		LOCMI06225	turquoise
LOCMI06230	magenta		LOCMI06230	turquoise		LOCMI06230	green		LOCMI06230	turquoise		LOCMI06230	brown
LOCMI06239	yellow		LOCMI06239	purple		LOCMI06239	yellow		LOCMI06239	magenta		LOCMI06239	brown
LOCMI06240	brown		LOCMI06240	black		LOCMI06240	salmon		LOCMI06240	purple		LOCMI06240	steelblue
LOCMI06245	red		LOCMI06245	blue		LOCMI06245	blue		LOCMI06245	midnightblue		LOCMI06245	yellowgreen
LOCMI06247	brown		LOCMI06247	purple		LOCMI06247	brown		LOCMI06247	blue		LOCMI06247	cyan
LOCMI06254	brown		LOCMI06254	magenta		LOCMI06254	yellow		LOCMI06254	brown		LOCMI06254	turquoise
LOCMI06257	green		LOCMI06257	lightcyan		LOCMI06257	lightyellow		LOCMI06257	lightgreen		LOCMI06257	darkolivegreen
LOCMI06259	turquoise		LOCMI06259	pink		LOCMI06259	lightyellow		LOCMI06259	turquoise		LOCMI06259	brown
LOCMI06264	blue		LOCMI06264	turquoise		LOCMI06264	blue		LOCMI06264	turquoise		LOCMI06264	turquoise
LOCMI06265	black		LOCMI06265	red		LOCMI06265	purple		LOCMI06265	pink		LOCMI06265	blue
LOCMI06270	tan		LOCMI06270	salmon		LOCMI06270	magenta		LOCMI06270	blue		LOCMI06270	yellow
LOCMI06272	grey		LOCMI06272	blue		LOCMI06272	red		LOCMI06272	turquoise		LOCMI06272	blue
LOCMI06273	brown		LOCMI06273	black		LOCMI06273	blue		LOCMI06273	turquoise		LOCMI06273	blue
LOCMI06280	purple		LOCMI06280	brown		LOCMI06280	magenta		LOCMI06280	turquoise		LOCMI06280	turquoise
LOCMI06281	brown		LOCMI06281	plum2		LOCMI06281	greenyellow		LOCMI06281	green		LOCMI06281	lightcyan
LOCMI06283	turquoise		LOCMI06283	turquoise		LOCMI06283	darkmagenta		LOCMI06283	lightyellow		LOCMI06283	black
LOCMI06294	yellow		LOCMI06294	black		LOCMI06294	brown		LOCMI06294	darkorange		LOCMI06294	lightgreen
LOCMI06296	red		LOCMI06296	red		LOCMI06296	red		LOCMI06296	lightyellow		LOCMI06296	blue
LOCMI06301	grey		LOCMI06301	brown		LOCMI06301	greenyellow		LOCMI06301	magenta		LOCMI06301	blue
LOCMI06305	red		LOCMI06305	lightcyan		LOCMI06305	red		LOCMI06305	lightcyan		LOCMI06305	red
LOCMI06308	turquoise		LOCMI06308	plum1		LOCMI06308	magenta		LOCMI06308	yellow		LOCMI06308	blue
LOCMI06310	turquoise		LOCMI06310	lightsteelblue1		LOCMI06310	brown		LOCMI06310	turquoise		LOCMI06310	skyblue
LOCMI06312	blue		LOCMI06312	lightcyan		LOCMI06312	midnightblue		LOCMI06312	grey		LOCMI06312	black
LOCMI06314	brown		LOCMI06314	cyan		LOCMI06314	turquoise		LOCMI06314	pink		LOCMI06314	darkgreen
LOCMI06315	brown		LOCMI06315	thistle2		LOCMI06315	green		LOCMI06315	turquoise		LOCMI06315	turquoise
LOCMI06322	green		LOCMI06322	lightgreen		LOCMI06322	purple		LOCMI06322	yellow		LOCMI06322	mediumpurple3
LOCMI06323	turquoise		LOCMI06323	orangered4		LOCMI06323	grey		LOCMI06323	turquoise		LOCMI06323	brown
LOCMI06324	red		LOCMI06324	brown4		LOCMI06324	midnightblue		LOCMI06324	blue		LOCMI06324	skyblue
LOCMI06328	yellow		LOCMI06328	lightgreen		LOCMI06328	darkgreen		LOCMI06328	brown		LOCMI06328	pink
LOCMI06330	green		LOCMI06330	salmon		LOCMI06330	blue		LOCMI06330	turquoise		LOCMI06330	greenyellow
LOCMI06339	brown		LOCMI06339	thistle1		LOCMI06339	turquoise		LOCMI06339	yellow		LOCMI06339	white
LOCMI06344	turquoise		LOCMI06344	plum1		LOCMI06344	greenyellow		LOCMI06344	turquoise		LOCMI06344	turquoise
LOCMI06346	blue		LOCMI06346	midnightblue		LOCMI06346	turquoise		LOCMI06346	salmon		LOCMI06346	black
LOCMI06347	yellow		LOCMI06347	turquoise		LOCMI06347	grey60		LOCMI06347	turquoise		LOCMI06347	tan
LOCMI06354	cyan		LOCMI06354	darkorange		LOCMI06354	cyan		LOCMI06354	turquoise		LOCMI06354	blue
LOCMI06356	turquoise		LOCMI06356	red		LOCMI06356	tan		LOCMI06356	turquoise		LOCMI06356	red
LOCMI06357	green		LOCMI06357	maroon		LOCMI06357	blue		LOCMI06357	blue		LOCMI06357	pink
LOCMI06358	yellow		LOCMI06358	red		LOCMI06358	brown		LOCMI06358	darkgrey		LOCMI06358	lightyellow
LOCMI06359	turquoise		LOCMI06359	yellow		LOCMI06359	turquoise		LOCMI06359	green		LOCMI06359	lightyellow
LOCMI06360	turquoise		LOCMI06360	yellow		LOCMI06360	turquoise		LOCMI06360	green		LOCMI06360	purple
LOCMI06364	brown		LOCMI06364	turquoise		LOCMI06364	red		LOCMI06364	turquoise		LOCMI06364	blue
LOCMI06366	yellow		LOCMI06366	darkslateblue		LOCMI06366	red		LOCMI06366	turquoise		LOCMI06366	darkgreen
LOCMI06369	turquoise		LOCMI06369	floralwhite		LOCMI06369	brown		LOCMI06369	turquoise		LOCMI06369	purple
LOCMI06370	yellow		LOCMI06370	plum1		LOCMI06370	pink		LOCMI06370	turquoise		LOCMI06370	turquoise
LOCMI06371	turquoise		LOCMI06371	skyblue3		LOCMI06371	darkorange		LOCMI06371	brown		LOCMI06371	turquoise
LOCMI06378	turquoise		LOCMI06378	tan		LOCMI06378	magenta		LOCMI06378	yellow		LOCMI06378	yellow
LOCMI06383	turquoise		LOCMI06383	midnightblue		LOCMI06383	purple		LOCMI06383	grey60		LOCMI06383	turquoise
LOCMI06385	cyan		LOCMI06385	blue		LOCMI06385	blue		LOCMI06385	brown		LOCMI06385	green
LOCMI06387	magenta		LOCMI06387	ivory		LOCMI06387	turquoise		LOCMI06387	black		LOCMI06387	turquoise
LOCMI06391	blue		LOCMI06391	darkorange2		LOCMI06391	blue		LOCMI06391	green		LOCMI06391	magenta
LOCMI06405	turquoise		LOCMI06405	lightyellow		LOCMI06405	yellow		LOCMI06405	lightgreen		LOCMI06405	plum1
LOCMI06406	yellow		LOCMI06406	purple		LOCMI06406	blue		LOCMI06406	turquoise		LOCMI06406	blue
LOCMI06407	brown		LOCMI06407	greenyellow		LOCMI06407	turquoise		LOCMI06407	turquoise		LOCMI06407	darkgreen
LOCMI06410	red		LOCMI06410	purple		LOCMI06410	tan		LOCMI06410	turquoise		LOCMI06410	darkorange
LOCMI06415	turquoise		LOCMI06415	blue		LOCMI06415	pink		LOCMI06415	tan		LOCMI06415	brown
LOCMI06420	tan		LOCMI06420	yellow		LOCMI06420	lightcyan		LOCMI06420	grey		LOCMI06420	darkgreen
LOCMI06421	turquoise		LOCMI06421	green		LOCMI06421	purple		LOCMI06421	brown		LOCMI06421	salmon
LOCMI06423	turquoise		LOCMI06423	navajowhite2		LOCMI06423	turquoise		LOCMI06423	turquoise		LOCMI06423	orange
LOCMI06424	brown		LOCMI06424	black		LOCMI06424	blue		LOCMI06424	grey60		LOCMI06424	brown
LOCMI06427	purple		LOCMI06427	steelblue		LOCMI06427	greenyellow		LOCMI06427	turquoise		LOCMI06427	royalblue
LOCMI06431	blue		LOCMI06431	turquoise		LOCMI06431	lightcyan		LOCMI06431	turquoise		LOCMI06431	grey60
LOCMI06436	brown		LOCMI06436	plum1		LOCMI06436	lightgreen		LOCMI06436	turquoise		LOCMI06436	green
LOCMI06437	turquoise		LOCMI06437	tan		LOCMI06437	turquoise		LOCMI06437	darkred		LOCMI06437	purple
LOCMI06439	turquoise		LOCMI06439	blue		LOCMI06439	yellow		LOCMI06439	brown		LOCMI06439	yellow
LOCMI06440	blue		LOCMI06440	lightgreen		LOCMI06440	midnightblue		LOCMI06440	turquoise		LOCMI06440	darkred
LOCMI06449	yellow		LOCMI06449	tan		LOCMI06449	brown		LOCMI06449	blue		LOCMI06449	brown
LOCMI06451	turquoise		LOCMI06451	turquoise		LOCMI06451	grey60		LOCMI06451	darkorange		LOCMI06451	pink
LOCMI06452	turquoise		LOCMI06452	yellow		LOCMI06452	yellow		LOCMI06452	midnightblue		LOCMI06452	red
LOCMI06455	tan		LOCMI06455	turquoise		LOCMI06455	magenta		LOCMI06455	yellow		LOCMI06455	blue
LOCMI06457	pink		LOCMI06457	red		LOCMI06457	cyan		LOCMI06457	cyan		LOCMI06457	turquoise
LOCMI06458	turquoise		LOCMI06458	blue		LOCMI06458	orange		LOCMI06458	turquoise		LOCMI06458	pink
LOCMI06462	yellow		LOCMI06462	blue		LOCMI06462	green		LOCMI06462	darkturquoise		LOCMI06462	turquoise
LOCMI06463	yellow		LOCMI06463	magenta		LOCMI06463	tan		LOCMI06463	red		LOCMI06463	brown
LOCMI06467	brown		LOCMI06467	skyblue		LOCMI06467	yellow		LOCMI06467	turquoise		LOCMI06467	skyblue3
LOCMI06471	brown		LOCMI06471	skyblue		LOCMI06471	brown		LOCMI06471	blue		LOCMI06471	turquoise
LOCMI06473	greenyellow		LOCMI06473	turquoise		LOCMI06473	lightyellow		LOCMI06473	turquoise		LOCMI06473	brown
LOCMI06474	midnightblue		LOCMI06474	pink		LOCMI06474	midnightblue		LOCMI06474	turquoise		LOCMI06474	blue
LOCMI06483	yellow		LOCMI06483	red		LOCMI06483	red		LOCMI06483	purple		LOCMI06483	tan
LOCMI06484	turquoise		LOCMI06484	grey60		LOCMI06484	brown		LOCMI06484	grey		LOCMI06484	orangered4
LOCMI06488	turquoise		LOCMI06488	cyan		LOCMI06488	red		LOCMI06488	turquoise		LOCMI06488	royalblue
LOCMI06498	pink		LOCMI06498	tan		LOCMI06498	turquoise		LOCMI06498	blue		LOCMI06498	brown
LOCMI06506	turquoise		LOCMI06506	black		LOCMI06506	turquoise		LOCMI06506	turquoise		LOCMI06506	magenta
LOCMI06507	turquoise		LOCMI06507	salmon		LOCMI06507	yellow		LOCMI06507	brown		LOCMI06507	cyan
LOCMI06511	red		LOCMI06511	plum1		LOCMI06511	darkorange		LOCMI06511	blue		LOCMI06511	brown
LOCMI06515	yellow		LOCMI06515	red		LOCMI06515	turquoise		LOCMI06515	turquoise		LOCMI06515	brown
LOCMI06516	pink		LOCMI06516	pink		LOCMI06516	midnightblue		LOCMI06516	turquoise		LOCMI06516	black
LOCMI06518	yellow		LOCMI06518	magenta		LOCMI06518	pink		LOCMI06518	grey60		LOCMI06518	tan
LOCMI06522	salmon		LOCMI06522	green		LOCMI06522	purple		LOCMI06522	turquoise		LOCMI06522	cyan
LOCMI06530	green		LOCMI06530	yellow		LOCMI06530	cyan		LOCMI06530	turquoise		LOCMI06530	plum1
LOCMI06533	turquoise		LOCMI06533	darkorange		LOCMI06533	grey		LOCMI06533	turquoise		LOCMI06533	red
LOCMI06534	magenta		LOCMI06534	darkgreen		LOCMI06534	brown		LOCMI06534	yellow		LOCMI06534	grey
LOCMI06543	blue		LOCMI06543	green		LOCMI06543	yellow		LOCMI06543	turquoise		LOCMI06543	darkmagenta
LOCMI06546	brown		LOCMI06546	purple		LOCMI06546	darkred		LOCMI06546	turquoise		LOCMI06546	royalblue
LOCMI06557	blue		LOCMI06557	lightcyan		LOCMI06557	lightcyan		LOCMI06557	yellow		LOCMI06557	darkolivegreen
LOCMI06562	green		LOCMI06562	yellowgreen		LOCMI06562	pink		LOCMI06562	brown		LOCMI06562	midnightblue
LOCMI06563	green		LOCMI06563	ivory		LOCMI06563	darkgrey		LOCMI06563	brown		LOCMI06563	cyan
LOCMI06567	turquoise		LOCMI06567	lightcyan		LOCMI06567	red		LOCMI06567	turquoise		LOCMI06567	turquoise
LOCMI06568	turquoise		LOCMI06568	darkturquoise		LOCMI06568	darkorange		LOCMI06568	turquoise		LOCMI06568	darkred
LOCMI06569	yellow		LOCMI06569	magenta		LOCMI06569	grey		LOCMI06569	turquoise		LOCMI06569	tan
LOCMI06570	tan		LOCMI06570	magenta		LOCMI06570	turquoise		LOCMI06570	yellow		LOCMI06570	darkgreen
LOCMI06571	tan		LOCMI06571	blue		LOCMI06571	steelblue		LOCMI06571	black		LOCMI06571	turquoise
LOCMI06574	brown		LOCMI06574	thistle1		LOCMI06574	pink		LOCMI06574	turquoise		LOCMI06574	red
LOCMI06576	brown		LOCMI06576	darkred		LOCMI06576	darkturquoise		LOCMI06576	lightyellow		LOCMI06576	greenyellow
LOCMI06577	turquoise		LOCMI06577	green		LOCMI06577	midnightblue		LOCMI06577	turquoise		LOCMI06577	paleturquoise
LOCMI06584	yellow		LOCMI06584	darkmagenta		LOCMI06584	purple		LOCMI06584	turquoise		LOCMI06584	brown
LOCMI06586	yellow		LOCMI06586	darkturquoise		LOCMI06586	midnightblue		LOCMI06586	darkred		LOCMI06586	white
LOCMI06590	turquoise		LOCMI06590	royalblue		LOCMI06590	cyan		LOCMI06590	salmon		LOCMI06590	turquoise
LOCMI06594	brown		LOCMI06594	darkgreen		LOCMI06594	tan		LOCMI06594	grey		LOCMI06594	red
LOCMI06597	magenta		LOCMI06597	grey60		LOCMI06597	turquoise		LOCMI06597	purple		LOCMI06597	brown
LOCMI06598	turquoise		LOCMI06598	maroon		LOCMI06598	midnightblue		LOCMI06598	purple		LOCMI06598	brown
LOCMI06599	brown		LOCMI06599	darkorange		LOCMI06599	lightgreen		LOCMI06599	darkturquoise		LOCMI06599	brown
LOCMI06603	turquoise		LOCMI06603	skyblue		LOCMI06603	orange		LOCMI06603	black		LOCMI06603	blue
LOCMI06604	pink		LOCMI06604	black		LOCMI06604	turquoise		LOCMI06604	black		LOCMI06604	greenyellow
LOCMI06607	red		LOCMI06607	purple		LOCMI06607	darkred		LOCMI06607	royalblue		LOCMI06607	turquoise
LOCMI06609	yellow		LOCMI06609	brown		LOCMI06609	turquoise		LOCMI06609	cyan		LOCMI06609	lightcyan
LOCMI06611	black		LOCMI06611	green		LOCMI06611	brown		LOCMI06611	darkturquoise		LOCMI06611	lightcyan
LOCMI06619	turquoise		LOCMI06619	brown		LOCMI06619	purple		LOCMI06619	lightgreen		LOCMI06619	turquoise
LOCMI06622	pink		LOCMI06622	violet		LOCMI06622	blue		LOCMI06622	salmon		LOCMI06622	red
LOCMI06627	turquoise		LOCMI06627	darkorange		LOCMI06627	pink		LOCMI06627	brown		LOCMI06627	turquoise
LOCMI06628	turquoise		LOCMI06628	darkorange		LOCMI06628	green		LOCMI06628	grey		LOCMI06628	turquoise
LOCMI06631	black		LOCMI06631	steelblue		LOCMI06631	cyan		LOCMI06631	green		LOCMI06631	brown
LOCMI06633	turquoise		LOCMI06633	saddlebrown		LOCMI06633	turquoise		LOCMI06633	darkturquoise		LOCMI06633	cyan
LOCMI06637	turquoise		LOCMI06637	violet		LOCMI06637	black		LOCMI06637	yellow		LOCMI06637	turquoise
LOCMI06642	blue		LOCMI06642	white		LOCMI06642	darkgreen		LOCMI06642	turquoise		LOCMI06642	yellow
LOCMI06643	purple		LOCMI06643	darkred		LOCMI06643	orange		LOCMI06643	turquoise		LOCMI06643	turquoise
LOCMI06644	green		LOCMI06644	darkred		LOCMI06644	blue		LOCMI06644	royalblue		LOCMI06644	green
LOCMI06647	blue		LOCMI06647	cyan		LOCMI06647	lightgreen		LOCMI06647	brown		LOCMI06647	skyblue
LOCMI06654	turquoise		LOCMI06654	lightyellow		LOCMI06654	yellow		LOCMI06654	turquoise		LOCMI06654	turquoise
LOCMI06662	yellow		LOCMI06662	red		LOCMI06662	orange		LOCMI06662	turquoise		LOCMI06662	paleturquoise
LOCMI06665	turquoise		LOCMI06665	blue		LOCMI06665	turquoise		LOCMI06665	turquoise		LOCMI06665	brown
LOCMI06666	turquoise		LOCMI06666	saddlebrown		LOCMI06666	darkgreen		LOCMI06666	turquoise		LOCMI06666	green
LOCMI06667	turquoise		LOCMI06667	darkslateblue		LOCMI06667	black		LOCMI06667	magenta		LOCMI06667	skyblue
LOCMI06668	green		LOCMI06668	brown		LOCMI06668	blue		LOCMI06668	grey		LOCMI06668	blue
LOCMI06671	green		LOCMI06671	darkmagenta		LOCMI06671	red		LOCMI06671	turquoise		LOCMI06671	cyan
LOCMI06672	red		LOCMI06672	plum1		LOCMI06672	blue		LOCMI06672	turquoise		LOCMI06672	red
LOCMI06675	turquoise		LOCMI06675	royalblue		LOCMI06675	cyan		LOCMI06675	magenta		LOCMI06675	turquoise
LOCMI06677	blue		LOCMI06677	darkturquoise		LOCMI06677	lightgreen		LOCMI06677	turquoise		LOCMI06677	black
LOCMI06678	greenyellow		LOCMI06678	ivory		LOCMI06678	greenyellow		LOCMI06678	turquoise		LOCMI06678	mediumpurple3
LOCMI06680	pink		LOCMI06680	midnightblue		LOCMI06680	greenyellow		LOCMI06680	grey60		LOCMI06680	tan
LOCMI06681	turquoise		LOCMI06681	white		LOCMI06681	blue		LOCMI06681	lightcyan		LOCMI06681	turquoise
LOCMI06684	salmon		LOCMI06684	brown4		LOCMI06684	green		LOCMI06684	tan		LOCMI06684	tan
LOCMI06686	turquoise		LOCMI06686	darkorange2		LOCMI06686	yellow		LOCMI06686	lightcyan		LOCMI06686	purple
LOCMI06690	brown		LOCMI06690	orange		LOCMI06690	pink		LOCMI06690	turquoise		LOCMI06690	darkolivegreen
LOCMI06693	turquoise		LOCMI06693	lightsteelblue1		LOCMI06693	orange		LOCMI06693	black		LOCMI06693	blue
LOCMI06694	green		LOCMI06694	midnightblue		LOCMI06694	darkred		LOCMI06694	red		LOCMI06694	mediumpurple3
LOCMI06701	blue		LOCMI06701	cyan		LOCMI06701	pink		LOCMI06701	turquoise		LOCMI06701	brown
LOCMI06703	green		LOCMI06703	blue		LOCMI06703	lightcyan		LOCMI06703	red		LOCMI06703	blue
LOCMI06716	purple		LOCMI06716	darkslateblue		LOCMI06716	darkorange		LOCMI06716	black		LOCMI06716	turquoise
LOCMI06717	salmon		LOCMI06717	blue		LOCMI06717	turquoise		LOCMI06717	yellow		LOCMI06717	lightcyan
LOCMI06720	black		LOCMI06720	black		LOCMI06720	red		LOCMI06720	turquoise		LOCMI06720	blue
LOCMI06722	green		LOCMI06722	darkgrey		LOCMI06722	turquoise		LOCMI06722	brown		LOCMI06722	turquoise
LOCMI06724	green		LOCMI06724	blue		LOCMI06724	royalblue		LOCMI06724	greenyellow		LOCMI06724	tan
LOCMI06725	blue		LOCMI06725	skyblue		LOCMI06725	pink		LOCMI06725	turquoise		LOCMI06725	magenta
LOCMI06726	blue		LOCMI06726	lightsteelblue1		LOCMI06726	pink		LOCMI06726	purple		LOCMI06726	brown
LOCMI06731	yellow		LOCMI06731	brown		LOCMI06731	grey		LOCMI06731	turquoise		LOCMI06731	lightsteelblue1
LOCMI06732	brown		LOCMI06732	darkred		LOCMI06732	magenta		LOCMI06732	blue		LOCMI06732	paleturquoise
LOCMI06733	turquoise		LOCMI06733	darkorange		LOCMI06733	darkolivegreen		LOCMI06733	turquoise		LOCMI06733	pink
LOCMI06735	black		LOCMI06735	violet		LOCMI06735	brown		LOCMI06735	turquoise		LOCMI06735	blue
LOCMI06738	purple		LOCMI06738	floralwhite		LOCMI06738	red		LOCMI06738	grey		LOCMI06738	blue
LOCMI06740	turquoise		LOCMI06740	red		LOCMI06740	salmon		LOCMI06740	green		LOCMI06740	orange
LOCMI06741	red		LOCMI06741	violet		LOCMI06741	white		LOCMI06741	blue		LOCMI06741	brown
LOCMI06742	greenyellow		LOCMI06742	brown		LOCMI06742	blue		LOCMI06742	turquoise		LOCMI06742	paleturquoise
LOCMI06750	blue		LOCMI06750	turquoise		LOCMI06750	salmon		LOCMI06750	turquoise		LOCMI06750	green
LOCMI06751	red		LOCMI06751	turquoise		LOCMI06751	paleturquoise		LOCMI06751	turquoise		LOCMI06751	greenyellow
LOCMI06756	blue		LOCMI06756	green		LOCMI06756	magenta		LOCMI06756	turquoise		LOCMI06756	turquoise
LOCMI06759	brown		LOCMI06759	greenyellow		LOCMI06759	tan		LOCMI06759	brown		LOCMI06759	lightcyan
LOCMI06762	turquoise		LOCMI06762	darkolivegreen		LOCMI06762	black		LOCMI06762	yellow		LOCMI06762	green
LOCMI06767	yellow		LOCMI06767	cyan		LOCMI06767	darkturquoise		LOCMI06767	turquoise		LOCMI06767	turquoise
LOCMI06770	greenyellow		LOCMI06770	white		LOCMI06770	turquoise		LOCMI06770	darkorange		LOCMI06770	orangered4
LOCMI06771	yellow		LOCMI06771	tan		LOCMI06771	magenta		LOCMI06771	turquoise		LOCMI06771	midnightblue
LOCMI06773	yellow		LOCMI06773	brown		LOCMI06773	greenyellow		LOCMI06773	turquoise		LOCMI06773	salmon
LOCMI06775	tan		LOCMI06775	cyan		LOCMI06775	cyan		LOCMI06775	lightyellow		LOCMI06775	yellow
LOCMI06778	blue		LOCMI06778	pink		LOCMI06778	turquoise		LOCMI06778	blue		LOCMI06778	green
LOCMI06780	brown		LOCMI06780	darkorange		LOCMI06780	tan		LOCMI06780	grey		LOCMI06780	brown
LOCMI06781	grey		LOCMI06781	brown		LOCMI06781	tan		LOCMI06781	lightyellow		LOCMI06781	red
LOCMI06782	green		LOCMI06782	darkorange		LOCMI06782	tan		LOCMI06782	grey		LOCMI06782	lightsteelblue1
LOCMI06783	brown		LOCMI06783	yellow		LOCMI06783	lightyellow		LOCMI06783	blue		LOCMI06783	brown
LOCMI06787	brown		LOCMI06787	turquoise		LOCMI06787	violet		LOCMI06787	turquoise		LOCMI06787	brown
LOCMI06794	turquoise		LOCMI06794	grey60		LOCMI06794	brown		LOCMI06794	turquoise		LOCMI06794	brown
LOCMI06795	turquoise		LOCMI06795	lightyellow		LOCMI06795	lightcyan		LOCMI06795	blue		LOCMI06795	darkgrey
LOCMI06796	turquoise		LOCMI06796	royalblue		LOCMI06796	magenta		LOCMI06796	turquoise		LOCMI06796	brown
LOCMI06804	red		LOCMI06804	green		LOCMI06804	purple		LOCMI06804	yellow		LOCMI06804	yellowgreen
LOCMI06806	yellow		LOCMI06806	brown4		LOCMI06806	skyblue		LOCMI06806	red		LOCMI06806	brown
LOCMI06807	salmon		LOCMI06807	darkgrey		LOCMI06807	blue		LOCMI06807	darkturquoise		LOCMI06807	brown
LOCMI06809	turquoise		LOCMI06809	turquoise		LOCMI06809	grey60		LOCMI06809	turquoise		LOCMI06809	turquoise
LOCMI06812	turquoise		LOCMI06812	saddlebrown		LOCMI06812	paleturquoise		LOCMI06812	grey		LOCMI06812	cyan
LOCMI06815	black		LOCMI06815	lightsteelblue1		LOCMI06815	greenyellow		LOCMI06815	pink		LOCMI06815	darkolivegreen
LOCMI06822	magenta		LOCMI06822	lightcyan		LOCMI06822	greenyellow		LOCMI06822	turquoise		LOCMI06822	yellow
LOCMI06823	black		LOCMI06823	darkgrey		LOCMI06823	yellow		LOCMI06823	turquoise		LOCMI06823	turquoise
LOCMI06826	magenta		LOCMI06826	cyan		LOCMI06826	pink		LOCMI06826	turquoise		LOCMI06826	brown
LOCMI06830	turquoise		LOCMI06830	brown		LOCMI06830	white		LOCMI06830	brown		LOCMI06830	purple
LOCMI06834	blue		LOCMI06834	brown		LOCMI06834	green		LOCMI06834	turquoise		LOCMI06834	turquoise
LOCMI06836	turquoise		LOCMI06836	paleturquoise		LOCMI06836	steelblue		LOCMI06836	greenyellow		LOCMI06836	turquoise
LOCMI06843	turquoise		LOCMI06843	turquoise		LOCMI06843	orange		LOCMI06843	yellow		LOCMI06843	brown
LOCMI06848	turquoise		LOCMI06848	darkgrey		LOCMI06848	turquoise		LOCMI06848	black		LOCMI06848	cyan
LOCMI06849	cyan		LOCMI06849	navajowhite2		LOCMI06849	brown		LOCMI06849	blue		LOCMI06849	grey60
LOCMI06850	black		LOCMI06850	darkgreen		LOCMI06850	purple		LOCMI06850	magenta		LOCMI06850	blue
LOCMI06851	brown		LOCMI06851	violet		LOCMI06851	red		LOCMI06851	turquoise		LOCMI06851	midnightblue
LOCMI06852	magenta		LOCMI06852	cyan		LOCMI06852	red		LOCMI06852	grey60		LOCMI06852	lightgreen
LOCMI06853	magenta		LOCMI06853	mediumpurple3		LOCMI06853	lightcyan		LOCMI06853	greenyellow		LOCMI06853	darkorange
LOCMI06854	tan		LOCMI06854	floralwhite		LOCMI06854	brown		LOCMI06854	red		LOCMI06854	cyan
LOCMI06856	blue		LOCMI06856	yellow		LOCMI06856	pink		LOCMI06856	grey60		LOCMI06856	violet
LOCMI06857	green		LOCMI06857	brown		LOCMI06857	red		LOCMI06857	lightcyan		LOCMI06857	royalblue
LOCMI06862	blue		LOCMI06862	turquoise		LOCMI06862	white		LOCMI06862	pink		LOCMI06862	yellow
LOCMI06863	pink		LOCMI06863	midnightblue		LOCMI06863	turquoise		LOCMI06863	turquoise		LOCMI06863	black
LOCMI06864	grey		LOCMI06864	darkturquoise		LOCMI06864	royalblue		LOCMI06864	turquoise		LOCMI06864	blue
LOCMI06868	yellow		LOCMI06868	palevioletred3		LOCMI06868	brown		LOCMI06868	greenyellow		LOCMI06868	mediumpurple3
LOCMI06876	yellow		LOCMI06876	pink		LOCMI06876	saddlebrown		LOCMI06876	magenta		LOCMI06876	greenyellow
LOCMI06877	yellow		LOCMI06877	greenyellow		LOCMI06877	salmon		LOCMI06877	darkorange		LOCMI06877	violet
LOCMI06878	green		LOCMI06878	bisque4		LOCMI06878	darkred		LOCMI06878	yellow		LOCMI06878	turquoise
LOCMI06879	blue		LOCMI06879	turquoise		LOCMI06879	salmon		LOCMI06879	turquoise		LOCMI06879	darkgreen
LOCMI06880	magenta		LOCMI06880	red		LOCMI06880	brown		LOCMI06880	turquoise		LOCMI06880	lightcyan
LOCMI06890	yellow		LOCMI06890	grey		LOCMI06890	green		LOCMI06890	turquoise		LOCMI06890	orange
LOCMI06896	turquoise		LOCMI06896	yellow		LOCMI06896	black		LOCMI06896	royalblue		LOCMI06896	pink
LOCMI06897	turquoise		LOCMI06897	black		LOCMI06897	turquoise		LOCMI06897	blue		LOCMI06897	white
LOCMI06898	green		LOCMI06898	red		LOCMI06898	turquoise		LOCMI06898	turquoise		LOCMI06898	lightcyan1
LOCMI06900	turquoise		LOCMI06900	orange		LOCMI06900	turquoise		LOCMI06900	purple		LOCMI06900	blue
LOCMI06901	turquoise		LOCMI06901	palevioletred3		LOCMI06901	red		LOCMI06901	brown		LOCMI06901	pink
LOCMI06903	greenyellow		LOCMI06903	turquoise		LOCMI06903	yellow		LOCMI06903	turquoise		LOCMI06903	darkgreen
LOCMI06906	turquoise		LOCMI06906	red		LOCMI06906	blue		LOCMI06906	greenyellow		LOCMI06906	paleturquoise
LOCMI06907	blue		LOCMI06907	darkred		LOCMI06907	cyan		LOCMI06907	grey		LOCMI06907	brown
LOCMI06908	blue		LOCMI06908	green		LOCMI06908	magenta		LOCMI06908	turquoise		LOCMI06908	blue
LOCMI06919	turquoise		LOCMI06919	darkgreen		LOCMI06919	green		LOCMI06919	turquoise		LOCMI06919	red
LOCMI06920	turquoise		LOCMI06920	lightcyan1		LOCMI06920	turquoise		LOCMI06920	turquoise		LOCMI06920	plum1
LOCMI06932	turquoise		LOCMI06932	pink		LOCMI06932	blue		LOCMI06932	turquoise		LOCMI06932	blue
LOCMI06941	blue		LOCMI06941	black		LOCMI06941	yellow		LOCMI06941	magenta		LOCMI06941	greenyellow
LOCMI06942	blue		LOCMI06942	brown		LOCMI06942	pink		LOCMI06942	green		LOCMI06942	skyblue3
LOCMI06943	blue		LOCMI06943	brown		LOCMI06943	midnightblue		LOCMI06943	green		LOCMI06943	skyblue3
LOCMI06948	turquoise		LOCMI06948	plum2		LOCMI06948	pink		LOCMI06948	darkred		LOCMI06948	blue
LOCMI06954	turquoise		LOCMI06954	greenyellow		LOCMI06954	red		LOCMI06954	orange		LOCMI06954	lightcyan1
LOCMI06957	brown		LOCMI06957	black		LOCMI06957	cyan		LOCMI06957	pink		LOCMI06957	green
LOCMI06958	salmon		LOCMI06958	navajowhite2		LOCMI06958	pink		LOCMI06958	black		LOCMI06958	brown
LOCMI06960	turquoise		LOCMI06960	salmon		LOCMI06960	lightcyan		LOCMI06960	green		LOCMI06960	turquoise
LOCMI06961	tan		LOCMI06961	green		LOCMI06961	greenyellow		LOCMI06961	red		LOCMI06961	lightgreen
LOCMI06964	brown		LOCMI06964	midnightblue		LOCMI06964	grey60		LOCMI06964	blue		LOCMI06964	blue
LOCMI06969	red		LOCMI06969	green		LOCMI06969	cyan		LOCMI06969	turquoise		LOCMI06969	darkgrey
LOCMI06970	brown		LOCMI06970	purple		LOCMI06970	blue		LOCMI06970	black		LOCMI06970	blue
LOCMI06974	green		LOCMI06974	brown		LOCMI06974	yellow		LOCMI06974	turquoise		LOCMI06974	red
LOCMI06976	red		LOCMI06976	darkolivegreen		LOCMI06976	lightgreen		LOCMI06976	midnightblue		LOCMI06976	salmon
LOCMI06979	turquoise		LOCMI06979	maroon		LOCMI06979	blue		LOCMI06979	turquoise		LOCMI06979	brown
LOCMI06981	turquoise		LOCMI06981	sienna3		LOCMI06981	royalblue		LOCMI06981	purple		LOCMI06981	brown
LOCMI06989	brown		LOCMI06989	violet		LOCMI06989	tan		LOCMI06989	turquoise		LOCMI06989	green
LOCMI06993	brown		LOCMI06993	black		LOCMI06993	cyan		LOCMI06993	darkred		LOCMI06993	turquoise
LOCMI06995	green		LOCMI06995	darkolivegreen		LOCMI06995	blue		LOCMI06995	turquoise		LOCMI06995	grey60
LOCMI06996	blue		LOCMI06996	yellow		LOCMI06996	magenta		LOCMI06996	turquoise		LOCMI06996	blue
LOCMI06997	yellow		LOCMI06997	salmon4		LOCMI06997	brown		LOCMI06997	turquoise		LOCMI06997	magenta
LOCMI06999	blue		LOCMI06999	brown		LOCMI06999	magenta		LOCMI06999	turquoise		LOCMI06999	skyblue3
LOCMI07002	green		LOCMI07002	pink		LOCMI07002	blue		LOCMI07002	grey		LOCMI07002	blue
LOCMI07007	turquoise		LOCMI07007	orange		LOCMI07007	brown		LOCMI07007	blue		LOCMI07007	blue
LOCMI07012	red		LOCMI07012	darkred		LOCMI07012	darkred		LOCMI07012	yellow		LOCMI07012	blue
LOCMI07014	turquoise		LOCMI07014	paleturquoise		LOCMI07014	black		LOCMI07014	turquoise		LOCMI07014	turquoise
LOCMI07015	blue		LOCMI07015	turquoise		LOCMI07015	brown		LOCMI07015	turquoise		LOCMI07015	green
LOCMI07018	turquoise		LOCMI07018	turquoise		LOCMI07018	grey60		LOCMI07018	turquoise		LOCMI07018	brown
LOCMI07019	turquoise		LOCMI07019	grey60		LOCMI07019	black		LOCMI07019	salmon		LOCMI07019	turquoise
LOCMI07020	blue		LOCMI07020	turquoise		LOCMI07020	brown		LOCMI07020	black		LOCMI07020	brown
LOCMI07025	brown		LOCMI07025	saddlebrown		LOCMI07025	red		LOCMI07025	salmon		LOCMI07025	ivory
LOCMI07026	turquoise		LOCMI07026	lightgreen		LOCMI07026	red		LOCMI07026	salmon		LOCMI07026	salmon
LOCMI07029	turquoise		LOCMI07029	darkturquoise		LOCMI07029	greenyellow		LOCMI07029	cyan		LOCMI07029	brown
LOCMI07030	yellow		LOCMI07030	magenta		LOCMI07030	tan		LOCMI07030	turquoise		LOCMI07030	tan
LOCMI07032	brown		LOCMI07032	lightcyan		LOCMI07032	pink		LOCMI07032	green		LOCMI07032	magenta
LOCMI07037	turquoise		LOCMI07037	yellow		LOCMI07037	darkred		LOCMI07037	yellow		LOCMI07037	violet
LOCMI07041	turquoise		LOCMI07041	paleturquoise		LOCMI07041	turquoise		LOCMI07041	pink		LOCMI07041	purple
LOCMI07044	brown		LOCMI07044	royalblue		LOCMI07044	turquoise		LOCMI07044	turquoise		LOCMI07044	yellowgreen
LOCMI07046	brown		LOCMI07046	red		LOCMI07046	darkgreen		LOCMI07046	cyan		LOCMI07046	darkolivegreen
LOCMI07057	yellow		LOCMI07057	yellow		LOCMI07057	pink		LOCMI07057	green		LOCMI07057	turquoise
LOCMI07063	pink		LOCMI07063	purple		LOCMI07063	brown		LOCMI07063	turquoise		LOCMI07063	brown
LOCMI07064	cyan		LOCMI07064	magenta		LOCMI07064	salmon		LOCMI07064	blue		LOCMI07064	lightcyan
LOCMI07065	purple		LOCMI07065	plum2		LOCMI07065	lightgreen		LOCMI07065	greenyellow		LOCMI07065	turquoise
LOCMI07066	brown		LOCMI07066	blue		LOCMI07066	lightgreen		LOCMI07066	blue		LOCMI07066	brown
LOCMI07067	turquoise		LOCMI07067	brown		LOCMI07067	black		LOCMI07067	turquoise		LOCMI07067	lightyellow
LOCMI07068	turquoise		LOCMI07068	turquoise		LOCMI07068	pink		LOCMI07068	turquoise		LOCMI07068	turquoise
LOCMI07080	brown		LOCMI07080	purple		LOCMI07080	salmon		LOCMI07080	darkturquoise		LOCMI07080	blue
LOCMI07081	brown		LOCMI07081	midnightblue		LOCMI07081	greenyellow		LOCMI07081	yellow		LOCMI07081	white
LOCMI07085	yellow		LOCMI07085	brown		LOCMI07085	turquoise		LOCMI07085	red		LOCMI07085	greenyellow
LOCMI07086	green		LOCMI07086	pink		LOCMI07086	red		LOCMI07086	blue		LOCMI07086	brown
LOCMI07089	purple		LOCMI07089	lightpink4		LOCMI07089	darkturquoise		LOCMI07089	black		LOCMI07089	orange
LOCMI07092	turquoise		LOCMI07092	purple		LOCMI07092	darkorange		LOCMI07092	turquoise		LOCMI07092	turquoise
LOCMI07093	black		LOCMI07093	midnightblue		LOCMI07093	lightcyan		LOCMI07093	turquoise		LOCMI07093	turquoise
LOCMI07095	turquoise		LOCMI07095	grey60		LOCMI07095	yellow		LOCMI07095	cyan		LOCMI07095	turquoise
LOCMI07097	turquoise		LOCMI07097	lightgreen		LOCMI07097	black		LOCMI07097	yellow		LOCMI07097	pink
LOCMI07102	red		LOCMI07102	turquoise		LOCMI07102	turquoise		LOCMI07102	turquoise		LOCMI07102	steelblue
LOCMI07104	blue		LOCMI07104	lightcyan1		LOCMI07104	green		LOCMI07104	yellow		LOCMI07104	blue
LOCMI07108	blue		LOCMI07108	grey		LOCMI07108	brown		LOCMI07108	turquoise		LOCMI07108	green
LOCMI07111	turquoise		LOCMI07111	skyblue		LOCMI07111	royalblue		LOCMI07111	darkgrey		LOCMI07111	violet
LOCMI07113	brown		LOCMI07113	lightgreen		LOCMI07113	red		LOCMI07113	turquoise		LOCMI07113	black
LOCMI07115	yellow		LOCMI07115	red		LOCMI07115	turquoise		LOCMI07115	turquoise		LOCMI07115	darkgreen
LOCMI07118	blue		LOCMI07118	yellow		LOCMI07118	yellow		LOCMI07118	lightyellow		LOCMI07118	turquoise
LOCMI07119	turquoise		LOCMI07119	brown4		LOCMI07119	brown		LOCMI07119	darkorange		LOCMI07119	red
LOCMI07121	brown		LOCMI07121	magenta		LOCMI07121	sienna3		LOCMI07121	cyan		LOCMI07121	midnightblue
LOCMI07126	turquoise		LOCMI07126	skyblue		LOCMI07126	pink		LOCMI07126	turquoise		LOCMI07126	brown
LOCMI07132	turquoise		LOCMI07132	lightyellow		LOCMI07132	pink		LOCMI07132	salmon		LOCMI07132	pink
LOCMI07135	brown		LOCMI07135	yellowgreen		LOCMI07135	purple		LOCMI07135	turquoise		LOCMI07135	blue
LOCMI07137	yellow		LOCMI07137	red		LOCMI07137	greenyellow		LOCMI07137	turquoise		LOCMI07137	darkturquoise
LOCMI07149	blue		LOCMI07149	brown		LOCMI07149	lightgreen		LOCMI07149	turquoise		LOCMI07149	royalblue
LOCMI07157	green		LOCMI07157	yellow		LOCMI07157	saddlebrown		LOCMI07157	yellow		LOCMI07157	lightcyan
LOCMI07159	yellow		LOCMI07159	grey		LOCMI07159	yellow		LOCMI07159	darkgreen		LOCMI07159	purple
LOCMI07160	brown		LOCMI07160	paleturquoise		LOCMI07160	brown		LOCMI07160	turquoise		LOCMI07160	saddlebrown
LOCMI07162	magenta		LOCMI07162	white		LOCMI07162	magenta		LOCMI07162	cyan		LOCMI07162	salmon
LOCMI07166	turquoise		LOCMI07166	royalblue		LOCMI07166	green		LOCMI07166	black		LOCMI07166	turquoise
LOCMI07172	brown		LOCMI07172	darkturquoise		LOCMI07172	magenta		LOCMI07172	turquoise		LOCMI07172	blue
LOCMI07174	brown		LOCMI07174	greenyellow		LOCMI07174	greenyellow		LOCMI07174	lightcyan		LOCMI07174	darkolivegreen
LOCMI07182	purple		LOCMI07182	turquoise		LOCMI07182	grey60		LOCMI07182	lightcyan		LOCMI07182	darkorange
LOCMI07191	grey		LOCMI07191	darkturquoise		LOCMI07191	pink		LOCMI07191	tan		LOCMI07191	green
LOCMI07197	red		LOCMI07197	blue		LOCMI07197	blue		LOCMI07197	purple		LOCMI07197	magenta
LOCMI07198	green		LOCMI07198	red		LOCMI07198	red		LOCMI07198	turquoise		LOCMI07198	orangered4
LOCMI07209	pink		LOCMI07209	pink		LOCMI07209	turquoise		LOCMI07209	purple		LOCMI07209	red
LOCMI07210	black		LOCMI07210	sienna3		LOCMI07210	blue		LOCMI07210	turquoise		LOCMI07210	pink
LOCMI07217	turquoise		LOCMI07217	orangered4		LOCMI07217	blue		LOCMI07217	turquoise		LOCMI07217	violet
LOCMI07218	turquoise		LOCMI07218	violet		LOCMI07218	blue		LOCMI07218	purple		LOCMI07218	turquoise
LOCMI07225	pink		LOCMI07225	green		LOCMI07225	darkorange		LOCMI07225	lightgreen		LOCMI07225	blue
LOCMI07226	turquoise		LOCMI07226	bisque4		LOCMI07226	saddlebrown		LOCMI07226	blue		LOCMI07226	paleturquoise
LOCMI07227	grey		LOCMI07227	blue		LOCMI07227	turquoise		LOCMI07227	pink		LOCMI07227	mediumpurple3
LOCMI07240	turquoise		LOCMI07240	grey		LOCMI07240	blue		LOCMI07240	turquoise		LOCMI07240	turquoise
LOCMI07241	grey		LOCMI07241	blue		LOCMI07241	brown		LOCMI07241	turquoise		LOCMI07241	magenta
LOCMI07246	turquoise		LOCMI07246	yellow		LOCMI07246	blue		LOCMI07246	lightyellow		LOCMI07246	turquoise
LOCMI07248	red		LOCMI07248	darkolivegreen		LOCMI07248	greenyellow		LOCMI07248	midnightblue		LOCMI07248	greenyellow
LOCMI07263	turquoise		LOCMI07263	black		LOCMI07263	saddlebrown		LOCMI07263	greenyellow		LOCMI07263	darkmagenta
LOCMI07265	blue		LOCMI07265	violet		LOCMI07265	green		LOCMI07265	black		LOCMI07265	orange
LOCMI07266	brown		LOCMI07266	pink		LOCMI07266	brown		LOCMI07266	green		LOCMI07266	greenyellow
LOCMI07271	turquoise		LOCMI07271	brown		LOCMI07271	lightcyan		LOCMI07271	yellow		LOCMI07271	purple
LOCMI07289	brown		LOCMI07289	turquoise		LOCMI07289	blue		LOCMI07289	turquoise		LOCMI07289	plum1
LOCMI07295	green		LOCMI07295	navajowhite2		LOCMI07295	lightgreen		LOCMI07295	black		LOCMI07295	magenta
LOCMI07297	black		LOCMI07297	darkslateblue		LOCMI07297	darkgrey		LOCMI07297	turquoise		LOCMI07297	darkorange
LOCMI07298	red		LOCMI07298	darkorange2		LOCMI07298	greenyellow		LOCMI07298	turquoise		LOCMI07298	brown
LOCMI07300	green		LOCMI07300	floralwhite		LOCMI07300	black		LOCMI07300	yellow		LOCMI07300	turquoise
LOCMI07302	yellow		LOCMI07302	lightyellow		LOCMI07302	midnightblue		LOCMI07302	turquoise		LOCMI07302	turquoise
LOCMI07305	blue		LOCMI07305	magenta		LOCMI07305	lightgreen		LOCMI07305	darkorange		LOCMI07305	skyblue
LOCMI07307	tan		LOCMI07307	lightcyan1		LOCMI07307	steelblue		LOCMI07307	turquoise		LOCMI07307	darkgreen
LOCMI07311	turquoise		LOCMI07311	cyan		LOCMI07311	turquoise		LOCMI07311	turquoise		LOCMI07311	lightcyan
LOCMI07318	midnightblue		LOCMI07318	skyblue3		LOCMI07318	black		LOCMI07318	turquoise		LOCMI07318	darkred
LOCMI07319	turquoise		LOCMI07319	turquoise		LOCMI07319	yellow		LOCMI07319	turquoise		LOCMI07319	darkmagenta
LOCMI07321	brown		LOCMI07321	salmon		LOCMI07321	turquoise		LOCMI07321	yellow		LOCMI07321	brown
LOCMI07323	blue		LOCMI07323	brown		LOCMI07323	brown		LOCMI07323	turquoise		LOCMI07323	red
LOCMI07327	blue		LOCMI07327	sienna3		LOCMI07327	magenta		LOCMI07327	blue		LOCMI07327	yellow
LOCMI07329	green		LOCMI07329	darkgreen		LOCMI07329	turquoise		LOCMI07329	turquoise		LOCMI07329	darkorange
LOCMI07332	purple		LOCMI07332	lightsteelblue1		LOCMI07332	black		LOCMI07332	turquoise		LOCMI07332	cyan
LOCMI07336	greenyellow		LOCMI07336	grey		LOCMI07336	turquoise		LOCMI07336	turquoise		LOCMI07336	blue
LOCMI07344	turquoise		LOCMI07344	thistle2		LOCMI07344	midnightblue		LOCMI07344	turquoise		LOCMI07344	turquoise
LOCMI07347	blue		LOCMI07347	blue		LOCMI07347	yellow		LOCMI07347	brown		LOCMI07347	turquoise
LOCMI07350	turquoise		LOCMI07350	salmon		LOCMI07350	greenyellow		LOCMI07350	turquoise		LOCMI07350	turquoise
LOCMI07352	turquoise		LOCMI07352	grey60		LOCMI07352	midnightblue		LOCMI07352	brown		LOCMI07352	blue
LOCMI07354	yellow		LOCMI07354	magenta		LOCMI07354	red		LOCMI07354	purple		LOCMI07354	brown
LOCMI07363	red		LOCMI07363	mediumpurple3		LOCMI07363	steelblue		LOCMI07363	black		LOCMI07363	magenta
LOCMI07364	turquoise		LOCMI07364	lightcyan		LOCMI07364	turquoise		LOCMI07364	magenta		LOCMI07364	lightyellow
LOCMI07366	turquoise		LOCMI07366	lightyellow		LOCMI07366	pink		LOCMI07366	turquoise		LOCMI07366	turquoise
LOCMI07367	turquoise		LOCMI07367	lightyellow		LOCMI07367	greenyellow		LOCMI07367	black		LOCMI07367	purple
LOCMI07371	turquoise		LOCMI07371	red		LOCMI07371	sienna3		LOCMI07371	blue		LOCMI07371	white
LOCMI07376	turquoise		LOCMI07376	skyblue		LOCMI07376	green		LOCMI07376	turquoise		LOCMI07376	steelblue
LOCMI07377	yellow		LOCMI07377	black		LOCMI07377	turquoise		LOCMI07377	turquoise		LOCMI07377	magenta
LOCMI07378	brown		LOCMI07378	maroon		LOCMI07378	red		LOCMI07378	turquoise		LOCMI07378	brown
LOCMI07379	green		LOCMI07379	pink		LOCMI07379	paleturquoise		LOCMI07379	blue		LOCMI07379	brown
LOCMI07382	red		LOCMI07382	green		LOCMI07382	cyan		LOCMI07382	red		LOCMI07382	green
LOCMI07383	black		LOCMI07383	magenta		LOCMI07383	brown		LOCMI07383	turquoise		LOCMI07383	steelblue
LOCMI07385	green		LOCMI07385	red		LOCMI07385	darkgreen		LOCMI07385	brown		LOCMI07385	black
[truncated: 2,855 more rows]
