# Supplementary material for: Aging features of the migratory locust at physiological and transcriptional levels
Source: BMC Genomics. 2021 Apr 10;22:257. doi: 10.1186/s12864-021-07585-3 (PMC8037904; doi:10.1186/s12864-021-07585-3)
Supplement: Supplementary file 6 — Additional file 6. Eigenvalues of modules in different networks. [file 12864_2021_7585_MOESM6_ESM.xlsx]

## Sheet: Sheet1
	Eigenvalues of modules in different networks
	All																		Brain
	MEred	MEgreen	MEmidnightblue	MEtan	MEgreenyellow	MEyellow	MEpurple	MEblue	MEcyan	MEblack	MEturquoise	MEmagenta	MEpink	MEbrown	MEsalmon	MEgrey			MEyellow	MElightsteelblue1	MEnavajowhite2	MEblue	MEplum1	MEsienna3	MEblack	MEfloralwhite	MElightgreen	MEroyalblue	MEmaroon	MEdarkorange2	MEturquoise	MEdarkslateblue	MEgrey60	MEtan	MEsteelblue	MEdarkorange	MEsalmon	MEwhite	MEmidnightblue	MEpaleturquoise	MEviolet	MEdarkolivegreen	MEmediumpurple3	MEgreenyellow	MEpink	MEorangered4	MEthistle2	MEgreen	MElightcyan
Brain14D-1	-0.156098	-0.105385	-0.114334	-0.127457	0.0936483	-0.0742833	-0.146858	-0.0980346	0.0314056	0.0554383	-0.0914172	0.226425	0.245188	0.280087	0.233491	-0.0105497		Brain14D-1	0.165625	0.706489	0.596895	-0.0723393	0.121255	-0.236053	-0.0757902	0.192043	0.29893	-0.107284	0.228623	-0.0913529	-0.216697	0.44195	0.179949	-0.0195726	-0.121726	0.499716	0.31432	0.0998901	0.485973	0.613271	0.444093	-0.371611	-0.165522	-0.249135	-0.326418	-0.18421	-0.445289	-0.300689	-0.0701463
Brain14D-2	-0.139734	-0.0959151	-0.11243	-0.123645	0.0770353	-0.0733439	-0.133759	-0.0958157	0.0267196	0.0427446	-0.0918826	0.212844	0.217381	0.25899	0.214985	-0.0507853		Brain14D-2	0.0766139	-0.0259084	0.105693	-0.0703861	-0.150006	-0.179001	0.432801	0.1679	0.149964	0.0227925	-0.335128	-0.0972665	-0.125064	0.258753	0.0396914	0.92629	-0.144939	0.0929648	0.0189958	0.210539	0.299331	0.18718	0.400538	-0.133075	0.0112424	-0.074675	-0.0394028	0.0321609	0.308443	-0.248081	-0.107032
Brain14D-3	-0.142395	-0.0839939	-0.104518	-0.131542	0.0888086	-0.0681534	-0.140355	-0.0912942	0.0191888	0.03716	-0.0927958	0.228998	0.222184	0.255305	0.210269	-0.0143376		Brain14D-3	0.288004	-0.0808313	0.328406	-0.0405595	0.661568	0.622928	0.310197	0.334997	0.0850341	-0.136197	0.165071	-0.0806466	-0.213759	-0.224949	0.0386988	-0.17817	-0.117151	0.047036	-0.367456	-0.209618	0.0320329	0.143505	-0.0753565	-0.308019	-0.121551	0.0371077	0.189408	-0.288131	-0.151682	-0.224011	-0.0567897
Brain14D-4	-0.118957	-0.0842319	-0.109485	-0.12754	0.0765849	-0.0713547	-0.117925	-0.0771949	0.0633259	0.0271943	-0.0959675	0.215759	0.20602	0.249087	0.200128	-0.0511707		Brain14D-4	0.0790312	0.3265	0.385465	0.93702	0.398134	0.34355	0.522495	0.515464	0.233328	-0.0965677	0.29149	0.506604	0.394952	0.221564	0.187319	-0.123505	-0.0714235	-0.463908	-0.232178	0.203384	-0.361765	-0.0456665	-0.14584	-0.154067	-0.0717887	0.0739051	0.143491	0.174349	-0.0466639	0.213837	-0.0110364
Brain21D-1	-0.125443	-0.0939102	-0.100225	-0.126921	0.0789892	-0.0763711	-0.129625	-0.0872808	0.0304122	0.0521074	-0.0919234	0.206545	0.222241	0.248001	0.209851	-0.0312568		Brain21D-1	0.0764972	-0.101442	-0.261811	0.0149966	-0.196715	-0.034838	0.063807	0.066463	0.284491	0.14654	0.525633	0.401411	0.298896	0.323888	0.256181	-0.0467531	0.102622	-0.0610383	0.387572	0.398843	0.279703	0.159346	0.265278	-0.152996	0.0348539	-0.107825	-0.0669262	-0.151187	-0.111058	0.041556	-0.130939
Brain21D-2	-0.131812	-0.0957254	-0.100573	-0.121148	0.0726032	-0.0746377	-0.132633	-0.0867229	0.0388967	0.0568444	-0.0906509	0.211553	0.228708	0.253541	0.211138	-0.0201251		Brain21D-2	-0.461262	0.0832562	-0.144611	-0.0295372	0.100171	0.265537	-0.0964477	0.0808283	0.326858	0.0566897	-0.266505	0.170968	0.136503	0.0333703	0.0592082	0.0208851	0.877882	0.214519	0.527489	0.352929	0.129149	0.256243	0.350813	0.137114	-0.145913	-0.0273312	-0.214788	-0.0643917	-0.0642507	-0.0507098	-0.132219
Brain21D-3	-0.133439	-0.0914862	-0.105547	-0.119278	0.0842199	-0.0735834	-0.141199	-0.0927851	0.0311928	0.0444947	-0.0911868	0.205115	0.206141	0.254611	0.21802	-0.0275842		Brain21D-3	0.243963	0.0396728	0.0394627	-0.0883959	-0.0730623	0.222284	-0.201507	0.143152	0.0920608	0.717683	0.15779	0.150505	-0.0568266	-0.062957	-0.0325445	-0.0929184	-0.0735811	-0.447347	0.176453	-0.103976	0.23558	-0.299133	-0.222803	-0.013027	-0.118494	-0.0858692	0.154236	-0.364964	-0.234181	-0.148386	-0.22613
Brain21D-4	-0.126686	-0.0833235	-0.105031	-0.137528	0.0708439	-0.074202	-0.128222	-0.0787794	0.0200558	0.0348896	-0.0941195	0.197181	0.198105	0.231914	0.194016	-0.02776		Brain21D-4	-0.459837	0.196027	-0.216731	-0.0452717	0.0355142	-0.18195	0.139677	-0.206171	0.0339739	0.362367	0.20624	0.291887	0.507983	0.0918291	0.267599	-0.146848	0.135011	0.299289	-0.0117732	-0.276198	-0.375372	-0.0228352	0.0928536	0.655263	0.933098	0.0486039	0.35778	-0.0832414	-0.228393	0.453956	-0.0177244
Brain28D-1	-0.128795	-0.0863945	-0.0988732	-0.122615	0.0758124	-0.0749881	-0.127209	-0.0812768	0.00795612	0.0343138	-0.0902096	0.193626	0.186675	0.225258	0.189674	0.00471554		Brain28D-1	0.175111	-0.258989	-0.183906	-0.0964617	-0.383009	0.00239276	-0.0735726	-0.224498	-0.379659	-0.0723696	-0.0569389	-0.189104	0.230053	0.119497	0.169473	-0.0987662	0.0345371	-0.105922	-0.164073	-0.180602	-0.42989	-0.455464	-0.260867	-0.0874458	-0.170498	-0.0926007	0.17049	0.491951	-0.0955996	0.67264	0.938049
Brain28D-2	-0.136206	-0.0772092	-0.0881991	-0.136032	0.069938	-0.0746713	-0.128118	-0.0961057	-0.0105691	0.0374503	-0.0894136	0.193716	0.202341	0.225138	0.191651	-0.0204962		Brain28D-2	0.260983	-0.320996	-0.393725	-0.138267	0.0114772	-0.194474	-0.255369	-0.383519	-0.17688	-0.203759	-0.180961	-0.28739	-0.255905	-0.277203	-0.805709	0.0498062	-0.210191	0.0973036	-0.400893	-0.499912	-0.0215194	-0.374495	-0.173801	0.492319	-0.069343	0.878318	0.483981	0.645816	0.612376	-0.0796337	-0.0201086
Brain28D-3	-0.148471	-0.0970157	-0.0910792	-0.11705	0.0874373	-0.0741731	-0.161502	-0.100285	-0.000118313	0.0426946	-0.0909326	0.222856	0.216998	0.264805	0.203662	0.0347		Brain28D-3	0.0860644	-0.261816	-0.219046	-0.217283	-0.147618	-0.402995	-0.383885	-0.185503	-0.428208	-0.39129	-0.335054	-0.416871	-0.388577	-0.462199	-0.329959	-0.0845218	-0.132551	0.18682	0.00554146	0.324167	-0.0173989	0.0293	-0.200181	-0.0616745	-0.106595	-0.347203	-0.484646	-0.147237	0.0414917	-0.221579	-0.0760292
Brain28D-4	-0.14096	-0.0891863	-0.0694551	-0.120663	0.0704736	-0.0756047	-0.145794	-0.0912579	-0.00133989	0.0317376	-0.0934815	0.21328	0.201566	0.23163	0.192558	0.0453284		Brain28D-4	-0.530793	-0.301963	-0.036092	-0.153514	-0.377709	-0.227379	-0.382405	-0.501156	-0.519892	-0.298605	-0.40026	-0.358744	-0.311559	-0.463543	-0.0299064	-0.205925	-0.27849	-0.359433	-0.253998	-0.319448	-0.255823	-0.191251	-0.474728	-0.00278033	-0.00949002	-0.053295	-0.367204	-0.0609148	0.414806	-0.108899	-0.0898936
Fat body14D-1	0.235802	-0.0232829	-0.00546053	-0.138758	-0.143446	-0.0683338	0.281571	0.292701	0.32876	-0.102423	-0.0737115	-0.149951	0.0588772	-0.0973453	-0.0216778	-0.0712632
Fat body14D-2	0.203483	-0.026267	0.00353541	-0.132451	-0.112152	-0.0642278	0.279557	0.291609	0.299819	-0.102866	-0.0772927	-0.132494	0.058305	-0.0877826	-0.025141	-0.100276
Fat body14D-3	0.186664	-0.0239771	-0.0193634	-0.150747	-0.123878	-0.0776874	0.257222	0.237702	0.278338	-0.0723176	-0.0798274	-0.128432	0.0498213	-0.0992647	-0.0289322	-0.0775847
Fat body21D-1	0.201274	-0.0399236	-0.0318084	-0.129203	-0.128669	-0.0757738	0.261639	0.266779	0.321243	-0.0961002	-0.0761584	-0.122918	0.0645227	-0.100365	-0.0121577	-0.175798
Fat body21D-2	0.190536	-0.039637	0.0215258	-0.153607	-0.124342	-0.0803756	0.246103	0.287052	0.328937	-0.0713011	-0.0809148	-0.128015	0.0703691	-0.0991844	-0.000502266	-0.0911531
Fat body21D-3	0.188431	-0.0405406	0.0210276	-0.158512	-0.117583	-0.08157	0.255774	0.288869	0.301073	-0.0890441	-0.083761	-0.128186	0.0759533	-0.0962624	0.0141108	-0.0573318
Fat body21D-4	0.201169	-0.0334593	0.0262636	-0.143711	-0.118394	-0.0811647	0.227999	0.293672	0.263756	-0.0858368	-0.0860544	-0.122735	0.0614763	-0.0983672	-0.0211799	-0.015507
Fat body28D-1	0.147965	-0.0300286	0.0728659	-0.141525	-0.117062	-0.0815036	0.190143	0.26145	0.132682	-0.0793621	-0.0827236	-0.128745	0.0442733	-0.0933604	-0.0158858	0.133704
Fat body28D-2	0.117351	-0.0437059	0.130719	-0.193756	-0.107967	-0.0905377	0.174032	0.201484	0.0885493	-0.0540259	-0.0855287	-0.141308	0.0213787	-0.0933633	0.00936802	0.422732
Fat body28D-3	0.12895	-0.0377719	0.117322	-0.178592	-0.113718	-0.0859128	0.172586	0.193914	0.0387735	-0.0498881	-0.0780343	-0.12626	0.0250004	-0.0913397	-0.0223595	0.450797
Fat body28D-4	0.142778	-0.0107866	0.204473	-0.149008	-0.117473	-0.0818092	0.166821	0.233711	0.0662924	-0.0671821	-0.0853202	-0.129362	0.0435694	-0.0938847	-0.0074901	0.592732
Flight muscle14D-1	0.101667	0.126269	0.00756184	0.27593	0.249283	0.371933	-0.124983	-0.0510683	-0.120045	-0.178803	-0.0788491	0.0887151	-0.0960043	-0.0839562	-0.191694	-0.200634
Flight muscle14D-2	0.124251	0.184243	0.0488316	0.246832	0.26582	0.354229	-0.143473	-0.0421039	-0.124724	-0.232571	-0.0832328	0.087309	-0.110602	-0.0892167	-0.209066	-0.117292
Flight muscle14D-3	0.113832	0.182999	0.0247909	0.244683	0.253749	0.368764	-0.120387	-0.0530592	-0.117973	-0.206775	-0.0801906	0.0702865	-0.102847	-0.0901201	-0.214029	-0.110483
Flight muscle14D-4	0.142863	0.179387	0.0272105	0.245405	0.2539	0.350441	-0.100128	-0.0365885	-0.124195	-0.207263	-0.0802758	0.0516692	-0.108405	-0.0928276	-0.229514	-0.112179
Flight muscle21D-1	0.164068	0.285602	0.0879056	0.25876	0.192266	0.313903	-0.100455	-0.0406824	-0.131542	-0.201807	-0.0772351	0.0410218	-0.132147	-0.093483	-0.249676	-0.0656865
Flight muscle21D-2	0.125753	0.167143	0.0119836	0.195042	0.187302	0.23471	-0.0715507	-0.0387179	-0.113275	-0.179185	-0.0788812	-0.00344452	-0.109197	-0.0967479	-0.222179	-0.0789465
Flight muscle21D-3	0.114495	0.303036	0.256177	0.161836	0.167981	0.163501	-0.130433	-0.0508583	-0.127887	-0.173709	-0.0846405	0.0665331	-0.114856	-0.0880578	-0.209468	0.0163394
Flight muscle21D-4	0.0911635	0.214572	0.136422	0.129729	0.139197	0.151112	-0.0943538	-0.0440256	-0.11866	-0.142831	-0.0825789	0.0470954	-0.0839913	-0.0825548	-0.137048	-0.018559
Flight muscle28D-1	0.104173	0.268336	0.372127	0.122625	0.144189	0.106711	-0.111679	-0.0451813	-0.13941	-0.148531	-0.084943	0.0347393	-0.11001	-0.0929297	-0.173541	0.113154
Flight muscle28D-2	0.103741	0.252545	0.35056	0.130564	0.12463	0.103276	-0.114988	-0.0461503	-0.129088	-0.143798	-0.0798579	0.0286355	-0.112418	-0.0932788	-0.176101	0.0719466
Flight muscle28D-3	0.0997551	0.372591	0.366485	0.154677	0.16403	0.135022	-0.1269	-0.0501964	-0.134768	-0.155295	-0.0846087	0.0515388	-0.114241	-0.0810653	-0.193387	0.147084
Flight muscle28D-4	0.125376	0.296542	0.372116	0.146899	0.134804	0.115651	-0.130369	-0.0490069	-0.134237	-0.147325	-0.0789641	0.0387101	-0.115822	-0.0895193	-0.183371	0.0788177
Testis14D-1	-0.160915	-0.130827	-0.140672	0.09253	-0.172733	-0.0826946	0.0600719	-0.114982	-0.0984794	0.245829	0.292724	-0.151721	-0.153733	-0.0704143	0.00499793	-0.066813
Testis14D-2	-0.151679	-0.121592	-0.126467	0.0929487	-0.168154	-0.0835796	0.0488781	-0.105739	-0.0880337	0.216783	0.258345	-0.153407	-0.158241	-0.0712748	0.00770819	-0.050544
Testis14D-3	-0.127868	-0.11154	-0.118606	0.0532828	-0.152295	-0.0853441	0.0568869	-0.087552	-0.0767069	0.179909	0.218931	-0.137959	-0.140896	-0.073659	0.006287	-0.0944572
Testis14D-4	-0.154241	-0.118935	-0.126189	0.0752415	-0.173911	-0.0836349	0.0287372	-0.107051	-0.108223	0.221819	0.259781	-0.137245	-0.157067	-0.0688893	0.00104606	-0.0692803
Testis21D-1	-0.146671	-0.119255	-0.128457	0.0813747	-0.151172	-0.0804445	0.0460265	-0.105062	-0.0933751	0.217506	0.272832	-0.145959	-0.158195	-0.0708971	-0.000692223	-0.0309358
Testis21D-2	-0.140772	-0.116648	-0.120829	0.100122	-0.162796	-0.0817529	0.0517734	-0.104349	-0.0976939	0.223629	0.278308	-0.150094	-0.16322	-0.0741789	-0.00511164	-0.069861
Testis21D-3	-0.148383	-0.116132	-0.12054	0.0891109	-0.155426	-0.0819945	0.0336741	-0.103807	-0.0914682	0.214064	0.272652	-0.143235	-0.160331	-0.0681042	-0.00395062	-0.0656106
Testis21D-4	-0.148963	-0.122439	-0.129531	0.0885043	-0.158891	-0.08404	0.0430979	-0.106085	-0.100882	0.219441	0.260795	-0.143264	-0.154888	-0.0704879	0.0094482	-0.050471
Testis28D-1	-0.145337	-0.117174	-0.115729	0.0664228	-0.15242	-0.0862052	0.0339908	-0.0962653	-0.0962611	0.204086	0.237611	-0.136039	-0.15015	-0.0713748	0.0112431	-0.0513008
Testis28D-2	-0.125363	-0.106758	-0.0944596	0.0363397	-0.140145	-0.0880957	0.0266214	-0.0838217	-0.1068	0.167106	0.196158	-0.124739	-0.140098	-0.0736992	-0.00106139	-0.0219533
Testis28D-3	-0.147181	-0.113238	-0.102212	0.0688327	-0.155926	-0.0839361	0.0278156	-0.106702	-0.119402	0.197447	0.242551	-0.140779	-0.154821	-0.0722433	-0.000276818	-0.0128515
Testis28D-4	-0.129171	-0.105567	-0.0798285	0.0235959	-0.154994	-0.0932681	0.0318783	-0.103054	-0.112217	0.183551	0.176878	-0.127861	-0.124918	-0.0688682	0.0218398	0.018787
[truncated: 138 more columns]
