# Supplementary material for: Aging features of the migratory locust at physiological and transcriptional levels
Source: BMC Genomics. 2021 Apr 10;22:257. doi: 10.1186/s12864-021-07585-3 (PMC8037904; doi:10.1186/s12864-021-07585-3)
Supplement: Supplementary file 7 — Additional file 7. Hub genes in each network. [file 12864_2021_7585_MOESM7_ESM.xlsx]

## Sheet: Sheet1
Hub genes in each network
	All	Brain	Fat body	Flight muscle	Testis
1	LOCMI11879	LOCMI15833	LOCMI16418	LOCMI15967	LOCMI14134
2	LOCMI15020	LOCMI09844	LOCMI15060	LOCMI15885	LOCMI10820
3	LOCMI16102	LOCMI12992	LOCMI04484	LOCMI15917	LOCMI07869
4	LOCMI14226	LOCMI03690	LOCMI02863	LOCMI15790	LOCMI07481
5	LOCMI06901	LOCMI13895	LOCMI06406	LOCMI10443	LOCMI11970
6	LOCMI12830	LOCMI15923	LOCMI13339	LOCMI15966	LOCMI13895
7	LOCMI07933	LOCMI09570	LOCMI03983	LOCMI08784	LOCMI15833
8	LOCMI10939	LOCMI06280	LOCMI06308	LOCMI15861	LOCMI15782
9	LOCMI09507	LOCMI15880	LOCMI15483	LOCMI13151	LOCMI16455
10	LOCMI11970	LOCMI07559	LOCMI16245	LOCMI16277	LOCMI00415
11	LOCMI13097	LOCMI09996	LOCMI13343	LOCMI16093	LOCMI16397
12	LOCMI11326	LOCMI05263	LOCMI14050	LOCMI15884	LOCMI13781
13	LOCMI09532	LOCMI05787	LOCMI06471	LOCMI15982	LOCMI11072
14	LOCMI12812	LOCMI16791	LOCMI13442	LOCMI15857	LOCMI16733
15	LOCMI06044	LOCMI16126	LOCMI12216	LOCMI15838	LOCMI09802
16	LOCMI12926	LOCMI15486	LOCMI10068	LOCMI15869	LOCMI14050
17	LOCMI07671	LOCMI16821	LOCMI15857	LOCMI16037	LOCMI10031
18	LOCMI12074	LOCMI05246	LOCMI08091	LOCMI16039	LOCMI12893
19	LOCMI10358	LOCMI04249	LOCMI12753	LOCMI15927	LOCMI12216
20	LOCMI07093	LOCMI10800	LOCMI07662	LOCMI16459	LOCMI03983
21	LOCMI16332	LOCMI06857	LOCMI14224	LOCMI15952	LOCMI13742
22	LOCMI12778	LOCMI04484	LOCMI14437	LOCMI16023	LOCMI10735
23	LOCMI08242	LOCMI15985	LOCMI08511	LOCMI11961	LOCMI13863
24	LOCMI06627	LOCMI05098	LOCMI06001	LOCMI11177	LOCMI04298
25	LOCMI10541	LOCMI05806	LOCMI03331	LOCMI15834	LOCMI17240
26	LOCMI14318	LOCMI11971	LOCMI07464	LOCMI16032	LOCMI08308
27	LOCMI04730	LOCMI09942	LOCMI08840	LOCMI15807	LOCMI16762
28	LOCMI00245	LOCMI13847	LOCMI08203	LOCMI05474	LOCMI04608
29	LOCMI01217	LOCMI03021	LOCMI15830	LOCMI09995	LOCMI06996
30	LOCMI12152	LOCMI12133	LOCMI11262	LOCMI10288	LOCMI09548
31	LOCMI15226	LOCMI15912	LOCMI16954	LOCMI11176	LOCMI05889
32	LOCMI08687	LOCMI16443	LOCMI17252	LOCMI10667	LOCMI05533
33	LOCMI11067	LOCMI09548	LOCMI08995	LOCMI16078	LOCMI14764
34	LOCMI01979	LOCMI16020	LOCMI16523	LOCMI15992	LOCMI11743
35	LOCMI07226	LOCMI14142	LOCMI08367	LOCMI03135	LOCMI00838
36	LOCMI14154	LOCMI04373	LOCMI12950	LOCMI16072	LOCMI10039
37	LOCMI16793	LOCMI16153	LOCMI14693	LOCMI16040	LOCMI02948
38	LOCMI02638	LOCMI12473	LOCMI16501	LOCMI15973	LOCMI08066
39	LOCMI06836	LOCMI08228	LOCMI13441	LOCMI15957	LOCMI03663
40	LOCMI08043	LOCMI01594	LOCMI11742	LOCMI15958	LOCMI09383
41	LOCMI05687	LOCMI03985	LOCMI13340	LOCMI15977	LOCMI11944
42	LOCMI06028	LOCMI09694	LOCMI13434	LOCMI15892	LOCMI12340
43	LOCMI02604	LOCMI09110	LOCMI02733	LOCMI15931	LOCMI16279
44	LOCMI06637	LOCMI12477	LOCMI10306	LOCMI00357	LOCMI02514
45	LOCMI04617	LOCMI05860	LOCMI15717	LOCMI16086	LOCMI08092
46	LOCMI10054	LOCMI17040	LOCMI06672	LOCMI15911	LOCMI15938
47	LOCMI06848	LOCMI16955	LOCMI16349	LOCMI15786	LOCMI13343
48	LOCMI11144	LOCMI14004	LOCMI05667	LOCMI16006	LOCMI08193
49	LOCMI09268	LOCMI17298	LOCMI06997	LOCMI15910	LOCMI06627
50	LOCMI04121	LOCMI10536	LOCMI07414	LOCMI15985	LOCMI06733
51	LOCMI04805	LOCMI04601	LOCMI08957	LOCMI09092	LOCMI10721
52	LOCMI09385	LOCMI06431	LOCMI00489	LOCMI15812	LOCMI12812
53	LOCMI17289	LOCMI15483	LOCMI16821	LOCMI14630	LOCMI12091
54	LOCMI11003	LOCMI13440	LOCMI08104	LOCMI16418	LOCMI06039
55	LOCMI01258	LOCMI06158	LOCMI05746	LOCMI06996	LOCMI00205
56	LOCMI06628	LOCMI01089	LOCMI08482	LOCMI15914	LOCMI14222
57	LOCMI10670	LOCMI02242	LOCMI02962	LOCMI09793	LOCMI04388
58	LOCMI16820	LOCMI11973	LOCMI10820	LOCMI15760	LOCMI04027
59	LOCMI14440	LOCMI10052	LOCMI03581	LOCMI08496	LOCMI05484
60	LOCMI13453	LOCMI11110	LOCMI04794	LOCMI16076	LOCMI15020
61	LOCMI09431	LOCMI16245	LOCMI15098	LOCMI07462	LOCMI03467
62	LOCMI09195	LOCMI00230	LOCMI04381	LOCMI15787	LOCMI16623
63	LOCMI02237	LOCMI16298	LOCMI15851	LOCMI15921	LOCMI04106
64	LOCMI06383	LOCMI10647	LOCMI12477	LOCMI13094	LOCMI10670
65	LOCMI01222	LOCMI15819	LOCMI14752	LOCMI15513	LOCMI13350
66	LOCMI13894	LOCMI16179	LOCMI03072	LOCMI13612	LOCMI07811
67	LOCMI04963	LOCMI09089	LOCMI14225	LOCMI14004	LOCMI10802
68	LOCMI14390	LOCMI07025	LOCMI08337	LOCMI13309	LOCMI06064
69	LOCMI01063	LOCMI15376	LOCMI00161	LOCMI07479	LOCMI06908
70	LOCMI06183	LOCMI10278	LOCMI10536	LOCMI15846	LOCMI16040
71	LOCMI02568	LOCMI10719	LOCMI13487	LOCMI15897	LOCMI16344
72	LOCMI11948	LOCMI12909	LOCMI11878	LOCMI16081	LOCMI16302
73	LOCMI16785	LOCMI00161	LOCMI15794	LOCMI15899	LOCMI06272
74	LOCMI00205	LOCMI03062	LOCMI16344	LOCMI05006	LOCMI14413
75	LOCMI10297	LOCMI15855	LOCMI16333	LOCMI11413	LOCMI09996
76	LOCMI00520	LOCMI15978	LOCMI14723	LOCMI11311	LOCMI16051
77	LOCMI07068	LOCMI12941	LOCMI10501	LOCMI12349	LOCMI06028
78	LOCMI16055	LOCMI04403	LOCMI01052	LOCMI15959	LOCMI06836
79	LOCMI07506	LOCMI05254	LOCMI16381	LOCMI09272	LOCMI15210
80	LOCMI03259	LOCMI09103	LOCMI08917	LOCMI11556	LOCMI17273
81	LOCMI15012	LOCMI08176	LOCMI06385	LOCMI15980	LOCMI03148
82	LOCMI13751	LOCMI02777	LOCMI14142	LOCMI05399	LOCMI06693
83	LOCMI10735	LOCMI08203	LOCMI14844	LOCMI13875	LOCMI12999
84	LOCMI06681	LOCMI12713	LOCMI01557	LOCMI12924	LOCMI00673
85	LOCMI07271	LOCMI16436	LOCMI03862	LOCMI03021	LOCMI15376
86	LOCMI15522	LOCMI05536	LOCMI09996	LOCMI16062	LOCMI07914
87	LOCMI05533	LOCMI00825	LOCMI00858	LOCMI12182	LOCMI02453
88	LOCMI13009	LOCMI14933	LOCMI04862	LOCMI16009	LOCMI15087
89	LOCMI11191	LOCMI06013	LOCMI15923	LOCMI15990	LOCMI15952
90	LOCMI00163	LOCMI05915	LOCMI02755	LOCMI08477	LOCMI02594
91	LOCMI07976	LOCMI09313	LOCMI04684	LOCMI08774	LOCMI07523
92	LOCMI00344	LOCMI14840	LOCMI11894	LOCMI15779	LOCMI10218
93	LOCMI03189	LOCMI16672	LOCMI08176	LOCMI12244	LOCMI14999
94	LOCMI17218	LOCMI10344	LOCMI08123	LOCMI07980	LOCMI09420
95	LOCMI10402	LOCMI16540	LOCMI01123	LOCMI14530	LOCMI08145
96	LOCMI07658	LOCMI14275	LOCMI07893	LOCMI09047	LOCMI16055
97	LOCMI02999	LOCMI11242	LOCMI13864	LOCMI12120	LOCMI01492
98	LOCMI07350	LOCMI07910	LOCMI16047	LOCMI15806	LOCMI03777
99	LOCMI08974	LOCMI16418	LOCMI10147	LOCMI10276	LOCMI07007
100	LOCMI02865	LOCMI03986	LOCMI06449	LOCMI00489	LOCMI09507
101	LOCMI13539	LOCMI05812	LOCMI10894	LOCMI15058	LOCMI08016
102	LOCMI06458	LOCMI06057	LOCMI17108	LOCMI04012	LOCMI11276
103	LOCMI12468	LOCMI03647	LOCMI16832	LOCMI11506	LOCMI15910
104	LOCMI08534	LOCMI11369	LOCMI05889	LOCMI00228	LOCMI03770
105	LOCMI09039	LOCMI09905	LOCMI12961	LOCMI09251	LOCMI08337
106	LOCMI09062	LOCMI03157	LOCMI10617	LOCMI15919	LOCMI07831
107	LOCMI06733	LOCMI14370	LOCMI11743	LOCMI01178	LOCMI14209
108	LOCMI08561	LOCMI06751	LOCMI12830	LOCMI05849	LOCMI01258
109	LOCMI05962	LOCMI08516	LOCMI01616	LOCMI10488	LOCMI16501
110	LOCMI03148	LOCMI00666	LOCMI13097	LOCMI13150	LOCMI15060
111	LOCMI03142	LOCMI10609	LOCMI15691	LOCMI14629	LOCMI09337
112	LOCMI09875	LOCMI10894	LOCMI03062	LOCMI00745	LOCMI03757
113	LOCMI05301	LOCMI13776	LOCMI15938	LOCMI16012	LOCMI05728
114	LOCMI16492	LOCMI14204	LOCMI06310	LOCMI16022	LOCMI15863
115	LOCMI12646	LOCMI12823	LOCMI05267	LOCMI06406	LOCMI02506
116	LOCMI16317	LOCMI15507	LOCMI14384	LOCMI09931	LOCMI10014
117	LOCMI06451	LOCMI01444	LOCMI10037	LOCMI16084	LOCMI05010
118	LOCMI06360	LOCMI04776	LOCMI13496	LOCMI01280	LOCMI12836
119	LOCMI04719	LOCMI05500	LOCMI14108	LOCMI00301	LOCMI16820
120	LOCMI09331	LOCMI12207	LOCMI11072	LOCMI10429	LOCMI14384
121	LOCMI09969	LOCMI16302	LOCMI15914	LOCMI01065	LOCMI07350
122	LOCMI14837	LOCMI13862	LOCMI10966	LOCMI08854	LOCMI09922
123	LOCMI15780	LOCMI15814	LOCMI04106	LOCMI06643	LOCMI06474
124	LOCMI09091	LOCMI15789	LOCMI04102	LOCMI10622	LOCMI11144
125	LOCMI14217	LOCMI02165	LOCMI03378	LOCMI15514	LOCMI16368
126	LOCMI07527	LOCMI05807	LOCMI15836	LOCMI13201	LOCMI01047
127	LOCMI16533	LOCMI06543	LOCMI15957	LOCMI12515	LOCMI15211
128	LOCMI08658	LOCMI15014	LOCMI15189	LOCMI03900	LOCMI02957
129	LOCMI11164	LOCMI05908	LOCMI06807	LOCMI13542	LOCMI02619
130	LOCMI15601	LOCMI12035	LOCMI07289	LOCMI15251	LOCMI14317
131	LOCMI11359	LOCMI09993	LOCMI15890	LOCMI11366	LOCMI16700
132	LOCMI00494	LOCMI15981	LOCMI15880	LOCMI15835	LOCMI01993
133	LOCMI14409	LOCMI17035	LOCMI05908	LOCMI15995	LOCMI16074
134	LOCMI04235	LOCMI00751	LOCMI00351	LOCMI02166	LOCMI11178
135	LOCMI00821	LOCMI14104	LOCMI09695	LOCMI16957	LOCMI11742
136	LOCMI04361	LOCMI13102	LOCMI06273	LOCMI12945	LOCMI13487
137	LOCMI08908	LOCMI08973	LOCMI09844	LOCMI13249	LOCMI10101
138	LOCMI10974	LOCMI03581	LOCMI10802	LOCMI01216	LOCMI11756
139	LOCMI09736	LOCMI10918	LOCMI12198	LOCMI15979	LOCMI07980
140	LOCMI14110	LOCMI14201	LOCMI06534	LOCMI00271	LOCMI14407
141	LOCMI03508	LOCMI00143	LOCMI16405	LOCMI05884	LOCMI13786
142	LOCMI00234	LOCMI15494	LOCMI08483	LOCMI03862	LOCMI00520
143	LOCMI09146	LOCMI02211	LOCMI13357	LOCMI01652	LOCMI09234
144	LOCMI08587	LOCMI16167	LOCMI15833	LOCMI15900	LOCMI06370
145	LOCMI12284	LOCMI15589	LOCMI00825	LOCMI13033	LOCMI06932
146	LOCMI10491	LOCMI09569	LOCMI15026	LOCMI05518	LOCMI05249
147	LOCMI05113	LOCMI15705	LOCMI11552	LOCMI14899	LOCMI15226
148	LOCMI14224	LOCMI14844	LOCMI16733	LOCMI15768	LOCMI10181
149	LOCMI12575	LOCMI03983	LOCMI09653	LOCMI15880	LOCMI00915
150	LOCMI13110	LOCMI14327	LOCMI13720	LOCMI08765	LOCMI07829
151	LOCMI07861	LOCMI09541	LOCMI07824	LOCMI08851	LOCMI06201
152	LOCMI14225	LOCMI05889	LOCMI16279	LOCMI06065	LOCMI05717
153	LOCMI09169	LOCMI09414	LOCMI10369	LOCMI16024	LOCMI00239
154	LOCMI10973	LOCMI07694	LOCMI09744	LOCMI13022	LOCMI12358
155	LOCMI05589	LOCMI16520	LOCMI11276	LOCMI10068	LOCMI12188
156	LOCMI14049	LOCMI08619	LOCMI12302	LOCMI16821	LOCMI05252
157	LOCMI10525	LOCMI14045	LOCMI17040	LOCMI16048	LOCMI00930
158	LOCMI10039	LOCMI06322	LOCMI17203	LOCMI09414	LOCMI06044
159	LOCMI07132	LOCMI07553	LOCMI13334	LOCMI16008	LOCMI11304
160	LOCMI15842	LOCMI01647	LOCMI16963	LOCMI16520	LOCMI14390
161	LOCMI08655	LOCMI13567	LOCMI10721	LOCMI15895	LOCMI11986
162	LOCMI07580	LOCMI15632	LOCMI06322	LOCMI02242	LOCMI05667
163	LOCMI14838	LOCMI10294	LOCMI08550	LOCMI15994	LOCMI03378
164	LOCMI03833	LOCMI11965	LOCMI04213	LOCMI09682	LOCMI05296
165	LOCMI08145	LOCMI09532	LOCMI15099	LOCMI04144	LOCMI08974
166	LOCMI12094	LOCMI04844	LOCMI03467	LOCMI08927	LOCMI10147
167	LOCMI15167	LOCMI10846	LOCMI05085	LOCMI16321	LOCMI07462
168	LOCMI08827	LOCMI14720	LOCMI13365	LOCMI08657	LOCMI12515
169	LOCMI14959	LOCMI13335	LOCMI16435	LOCMI09905	LOCMI03552
170	LOCMI05777	LOCMI02653	LOCMI06066	LOCMI16960	LOCMI15925
171	LOCMI08824	LOCMI00470	LOCMI04247	LOCMI02118	LOCMI12022
172	LOCMI12966	LOCMI16064	LOCMI09020	LOCMI15971	LOCMI11948
173	LOCMI15823	LOCMI10162	LOCMI06462	LOCMI05806	LOCMI16332
174	LOCMI03185	LOCMI11889	LOCMI16063	LOCMI01993	LOCMI11336
175	LOCMI04240	LOCMI15851	LOCMI05033	LOCMI10522	LOCMI15375
176	LOCMI13941	LOCMI04741	LOCMI16053	LOCMI15830	LOCMI03259
177	LOCMI09438	LOCMI00884	LOCMI12594	LOCMI15989	LOCMI05240
178	LOCMI01492	LOCMI08624	LOCMI05502	LOCMI11035	LOCMI12121
179	LOCMI13063	LOCMI09638	LOCMI10455	LOCMI08459	LOCMI17624
180	LOCMI10948	LOCMI13596	LOCMI03332	LOCMI03485	LOCMI10580
181	LOCMI17178	LOCMI16737	LOCMI03690	LOCMI16737	LOCMI00821
182	LOCMI12369	LOCMI03968	LOCMI03727	LOCMI03775	LOCMI14723
183	LOCMI12647	LOCMI16691	LOCMI15376	LOCMI16044	LOCMI14508
184	LOCMI11336	LOCMI09561	LOCMI06324	LOCMI10627	LOCMI09021
185	LOCMI12967	LOCMI15714	LOCMI10846	LOCMI16074	LOCMI07932
186	LOCMI08066	LOCMI09635	LOCMI10749	LOCMI15188	LOCMI07014
187	LOCMI07218	LOCMI15907	LOCMI14948	LOCMI10270	LOCMI14383
188	LOCMI06533	LOCMI07113	LOCMI09548	LOCMI07844	LOCMI06603
189	LOCMI10941	LOCMI01321	LOCMI06039	LOCMI15775	LOCMI16069
190	LOCMI12648	LOCMI15569	LOCMI15907	LOCMI09993	LOCMI12550
191	LOCMI10788	LOCMI15805	LOCMI01394	LOCMI15803	LOCMI16075
192	LOCMI00251	LOCMI07289	LOCMI16788	LOCMI16387	LOCMI14411
193	LOCMI07869	LOCMI09530	LOCMI12628	LOCMI06642	LOCMI13181
194	LOCMI16455	LOCMI13623	LOCMI12318	LOCMI05368	LOCMI04794
195	LOCMI07126	LOCMI12218	LOCMI15858	LOCMI15795	LOCMI03349
196	LOCMI16700	LOCMI17143	LOCMI13488	LOCMI04851	LOCMI16006
197	LOCMI09246	LOCMI09626	LOCMI15952	LOCMI09649	LOCMI04095
198	LOCMI03160	LOCMI14782	LOCMI15070	LOCMI03378	LOCMI02271
199	LOCMI03520	LOCMI02907	LOCMI07863	LOCMI11632	LOCMI08005
200	LOCMI17624	LOCMI08702	LOCMI15211	LOCMI04929	LOCMI05687
201	LOCMI16266	LOCMI02160	LOCMI13590	LOCMI16963	LOCMI08704
202	LOCMI14655	LOCMI15223	LOCMI00650	LOCMI13876	LOCMI03862
203	LOCMI11062	LOCMI10129	LOCMI16463	LOCMI04381	LOCMI06675
204	LOCMI11222	LOCMI05701	LOCMI09627	LOCMI15814	LOCMI05647
205	LOCMI04388	LOCMI05721	LOCMI11178	LOCMI16147	LOCMI09889
206	LOCMI06359	LOCMI07862	LOCMI08967	LOCMI15858	LOCMI08426
207	LOCMI09000	LOCMI05941	LOCMI12288	LOCMI10880	LOCMI07957
208	LOCMI01643	LOCMI16337	LOCMI04821	LOCMI16954	LOCMI12484
209	LOCMI11807	LOCMI04504	LOCMI00016	LOCMI09694	LOCMI08277
210	LOCMI05249	LOCMI16053	LOCMI05661	LOCMI00119	LOCMI05106
211	LOCMI11281	LOCMI17001	LOCMI15912	LOCMI05695	LOCMI06310
212	LOCMI10687	LOCMI16191	LOCMI15950	LOCMI06584	LOCMI14613
213	LOCMI03886	LOCMI10663	LOCMI14774	LOCMI09978	LOCMI15070
214	LOCMI09802	LOCMI04359	LOCMI05135	LOCMI16979	LOCMI13011
215	LOCMI00415	LOCMI16381	LOCMI12546	LOCMI12079	LOCMI15167
216	LOCMI10890	LOCMI16712	LOCMI07455	LOCMI01353	LOCMI03449
217	LOCMI05332	LOCMI15933	LOCMI17152	LOCMI14048	LOCMI11959
218	LOCMI02326	LOCMI16212	LOCMI05787	LOCMI14373	LOCMI15522
219	LOCMI15168	LOCMI15879	LOCMI06093	LOCMI10801	LOCMI05312
220	LOCMI04582	LOCMI15776	LOCMI07135	LOCMI11349	LOCMI14527
221	LOCMI13064	LOCMI01675	LOCMI05010	LOCMI06742	LOCMI16048
222	LOCMI15218	LOCMI16253	LOCMI09931	LOCMI00324	LOCMI14408
223	LOCMI09420	LOCMI01269	LOCMI13432	LOCMI13108	LOCMI03833
224	LOCMI09985	LOCMI17549	LOCMI05860	LOCMI10341	LOCMI15716
225	LOCMI03036	LOCMI17325	LOCMI05703	LOCMI10800	LOCMI15480
226	LOCMI11643	LOCMI01402	LOCMI10101	LOCMI04163	LOCMI07401
227	LOCMI07755	LOCMI15993	LOCMI05701	LOCMI07929	LOCMI02242
228	LOCMI07419	LOCMI07015	LOCMI16957	LOCMI10702	LOCMI05685
229	LOCMI01908	LOCMI02170	LOCMI09234	LOCMI11582	LOCMI10859
230	LOCMI09137	LOCMI16077	LOCMI10394	LOCMI15467	LOCMI16039
231	LOCMI10346	LOCMI09020	LOCMI13776	LOCMI06908	LOCMI15871
232	LOCMI13465	LOCMI10049	LOCMI16010	LOCMI13862	LOCMI11901
233	LOCMI09021	LOCMI15950	LOCMI15906	LOCMI12283	LOCMI01486
234	LOCMI10845	LOCMI01044	LOCMI15213	LOCMI12947	LOCMI12165
235	LOCMI04928	LOCMI02400	LOCMI00112	LOCMI02818	LOCMI07933
236	LOCMI12067	LOCMI16177	LOCMI00470	LOCMI08176	LOCMI08649
237	LOCMI09883	LOCMI08995	LOCMI10162	LOCMI07318	LOCMI16459
238	LOCMI03425	LOCMI15806	LOCMI15188	LOCMI12350	LOCMI06919
239	LOCMI11314	LOCMI11799	LOCMI12573	LOCMI04008	LOCMI06406
240	LOCMI04079	LOCMI08550	LOCMI12301	LOCMI11147	LOCMI05536
241	LOCMI07957	LOCMI11400	LOCMI06970	LOCMI15325	LOCMI10306
242	LOCMI10895	LOCMI11114	LOCMI12035	LOCMI04794	LOCMI08626
243	LOCMI01530	LOCMI04770	LOCMI14204	LOCMI04088	LOCMI14675
244	LOCMI02500	LOCMI12559	LOCMI11922	LOCMI07899	LOCMI07976
245	LOCMI02710	LOCMI11398	LOCMI02036	LOCMI08375	LOCMI14318
246	LOCMI09202	LOCMI05613	LOCMI02211	LOCMI16551	LOCMI14463
247	LOCMI11396	LOCMI15675	LOCMI06908	LOCMI09695	LOCMI11362
248	LOCMI04473	LOCMI08291	LOCMI12909	LOCMI15713	LOCMI05962
249	LOCMI12995	LOCMI03536	LOCMI09765	LOCMI07336	LOCMI09020
250	LOCMI08497	LOCMI01216	LOCMI15087	LOCMI11649	LOCMI00344
251	LOCMI11406	LOCMI07473	LOCMI08619	LOCMI16041	LOCMI02694
252	LOCMI16485	LOCMI11888	LOCMI06391	LOCMI06347	LOCMI09331
253	LOCMI12765	LOCMI08854	LOCMI04061	LOCMI09885	LOCMI15084
254	LOCMI03865	LOCMI04960	LOCMI08054	LOCMI16672	LOCMI08624
255	LOCMI13566	LOCMI03316	LOCMI11975	LOCMI12032	LOCMI06767
256	LOCMI13863	LOCMI16483	LOCMI16711	LOCMI05533	LOCMI14437
257	LOCMI14078	LOCMI15564	LOCMI15967	LOCMI02332	LOCMI12455
258	LOCMI09187	LOCMI10687	LOCMI04745	LOCMI15822	LOCMI08091
259	LOCMI15086	LOCMI02718	LOCMI13589	LOCMI15820	LOCMI07506
260	LOCMI14383	LOCMI13672	LOCMI03448	LOCMI16792	LOCMI03798
261	LOCMI16875	LOCMI17024	LOCMI06467	LOCMI12963	LOCMI15780
262	LOCMI09513	LOCMI15154	LOCMI09766	LOCMI16399	LOCMI16672
263	LOCMI02957	LOCMI06546	LOCMI13574	LOCMI15939	LOCMI10640
264	LOCMI01690	LOCMI14420	LOCMI14950	LOCMI03552	LOCMI05655
265	LOCMI02948	LOCMI15594	LOCMI12515	LOCMI08845	LOCMI12961
266	LOCMI09050	LOCMI03739	LOCMI13183	LOCMI14698	LOCMI06960
267	LOCMI08919	LOCMI05085	LOCMI10672	LOCMI17342	LOCMI06462
268	LOCMI11688	LOCMI02999	LOCMI11544	LOCMI12690	LOCMI15601
269	LOCMI11082	LOCMI15051	LOCMI16691	LOCMI12941	LOCMI05791
270	LOCMI10467	LOCMI08161	LOCMI13341	LOCMI11219	LOCMI04617
271	LOCMI16368	LOCMI08493	LOCMI06096	LOCMI09755	LOCMI03160
272	LOCMI15477	LOCMI13091	LOCMI17544	LOCMI03985	LOCMI16038
273	LOCMI09984	LOCMI00005	LOCMI12096	LOCMI13777	LOCMI09361
274	LOCMI01047	LOCMI12079	LOCMI13350	LOCMI15065	LOCMI02517
275	LOCMI13354	LOCMI05065	LOCMI03053	LOCMI15923	LOCMI14715
276	LOCMI09761	LOCMI07479	LOCMI14051	LOCMI16063	LOCMI10162
277	LOCMI06675	LOCMI10068	LOCMI11763	LOCMI01317	LOCMI16068
278	LOCMI02244	LOCMI03407	LOCMI15965	LOCMI07701	LOCMI16404
279	LOCMI13543	LOCMI12483	LOCMI02394	LOCMI16047	LOCMI15939
280	LOCMI12022	LOCMI17031	LOCMI07323	LOCMI08639	LOCMI16004
281	LOCMI11081	LOCMI05340	LOCMI11895	LOCMI08234	LOCMI16533
282	LOCMI01936	LOCMI06215	LOCMI04262	LOCMI16962	LOCMI06451
283	LOCMI05613	LOCMI16144	LOCMI15055	LOCMI12297	LOCMI16954
284	LOCMI02821	LOCMI17152	LOCMI16086	LOCMI10501	LOCMI14208
285	LOCMI04486	LOCMI17254	LOCMI15884	LOCMI06488	LOCMI05432
286	LOCMI07319	LOCMI16154	LOCMI10982	LOCMI06370	LOCMI05769
287	LOCMI05338	LOCMI09385	LOCMI17498	LOCMI07217	LOCMI07774
288	LOCMI13994	LOCMI12696	LOCMI07496	LOCMI15717	LOCMI06471
289	LOCMI05925	LOCMI08005	LOCMI04910	LOCMI06471	LOCMI15025
290	LOCMI17344	LOCMI05132	LOCMI03536	LOCMI01166	LOCMI11077
291	LOCMI10338	LOCMI05827	LOCMI10800	LOCMI13563	LOCMI09859
292	LOCMI12789	LOCMI08993	LOCMI13445	LOCMI01419	LOCMI06066
293	LOCMI15014	LOCMI14458	LOCMI03928	LOCMI14050	LOCMI12349
294	LOCMI09796	LOCMI01781	LOCMI14675	LOCMI16053	LOCMI16788
295	LOCMI15120	LOCMI16357	LOCMI07486	LOCMI03607	LOCMI14406
296	LOCMI15379	LOCMI12482	LOCMI15983	LOCMI01997	LOCMI16521
297	LOCMI06088	LOCMI12594	LOCMI04859	LOCMI07383	LOCMI09532
298	LOCMI11362	LOCMI06569	LOCMI03219	LOCMI14178	LOCMI14691
299	LOCMI01075	LOCMI09897	LOCMI05931	LOCMI06515	LOCMI10491
300	LOCMI11501	LOCMI06132	LOCMI04040	LOCMI00774	LOCMI03189
301	LOCMI00239	LOCMI01654	LOCMI08124	LOCMI15804	LOCMI05695
302	LOCMI07443	LOCMI15104	LOCMI00707	LOCMI03668	LOCMI08840
303	LOCMI14764	LOCMI05997	LOCMI16962	LOCMI14664	LOCMI16875
304	LOCMI07620	LOCMI05839	LOCMI11147	LOCMI08619	LOCMI12830
305	LOCMI09890	LOCMI16419	LOCMI15471	LOCMI08054	LOCMI10270
306	LOCMI09857	LOCMI02515	LOCMI02907	LOCMI16381	LOCMI07092
307	LOCMI09939	LOCMI05518	LOCMI09795	LOCMI12246	LOCMI04589
308	LOCMI05582	LOCMI04704	LOCMI09251	LOCMI09247	LOCMI07789
309	LOCMI13303	LOCMI16451	LOCMI13335	LOCMI13675	LOCMI01661
310	LOCMI09383	LOCMI15493	LOCMI16707	LOCMI13270	LOCMI07400
311	LOCMI01941	LOCMI13594	LOCMI15495	LOCMI11136	LOCMI13373
312	LOCMI09730	LOCMI16446	LOCMI16404	LOCMI12856	LOCMI11168
313	LOCMI10623	LOCMI17499	LOCMI06034	LOCMI01654	LOCMI05237
314	LOCMI00422	LOCMI04298	LOCMI13181	LOCMI00857	LOCMI00163
315	LOCMI08785	LOCMI00001	LOCMI02895	LOCMI07302	LOCMI06455
316	LOCMI00196	LOCMI04751	LOCMI03051	LOCMI13915	LOCMI15872
317	LOCMI10615	LOCMI15716	LOCMI13456	LOCMI07030	LOCMI04126
318	LOCMI09029	LOCMI10341	LOCMI08228	LOCMI06822	LOCMI14933
319	LOCMI09781	LOCMI03943	LOCMI10879	LOCMI16501	LOCMI12839
320	LOCMI03757	LOCMI06391	LOCMI03256	LOCMI03527	LOCMI17342
321	LOCMI04943	LOCMI12103	LOCMI05240	LOCMI16349	LOCMI10336
322	LOCMI00572	LOCMI10584	LOCMI14666	LOCMI11169	LOCMI10122
323	LOCMI12268	LOCMI16764	LOCMI16840	LOCMI09471	LOCMI04121
324	LOCMI13682	LOCMI03336	LOCMI15975	LOCMI14950	LOCMI16433
325	LOCMI01230	LOCMI04707	LOCMI06174	LOCMI01248	LOCMI03882
326	LOCMI10142	LOCMI09238	LOCMI10488	LOCMI16065	LOCMI06823
327	LOCMI02896	LOCMI14431	LOCMI15789	LOCMI10846	LOCMI15099
328	LOCMI02166	LOCMI01119	LOCMI12289	LOCMI16149	LOCMI02632
329	LOCMI06654	LOCMI09912	LOCMI09474	LOCMI12245	LOCMI16304
330	LOCMI07371	LOCMI06974	LOCMI04549	LOCMI11664	LOCMI01662
331	LOCMI06686	LOCMI02625	LOCMI15919	LOCMI12472	LOCMI05185
332	LOCMI03332	LOCMI16047	LOCMI01647	LOCMI16293	LOCMI15569
333	LOCMI13357	LOCMI03264	LOCMI05915	LOCMI09861	LOCMI01674
334	LOCMI10379	LOCMI02393	LOCMI07553	LOCMI14096	LOCMI01554
335	LOCMI10193	LOCMI14235	LOCMI14999	LOCMI11754	LOCMI11062
336	LOCMI06064	LOCMI07532	LOCMI16476	LOCMI09548	LOCMI04693
337	LOCMI12963	LOCMI12143	LOCMI14431	LOCMI15480	LOCMI07758
338	LOCMI03449	LOCMI06273	LOCMI16446	LOCMI15821	LOCMI01671
339	LOCMI06192	LOCMI13187	LOCMI09918	LOCMI13747	LOCMI02412
340	LOCMI09884	LOCMI07020	LOCMI03639	LOCMI05790	LOCMI09292
341	LOCMI03622	LOCMI06686	LOCMI07218	LOCMI05605	LOCMI15563
342	LOCMI03595	LOCMI04819	LOCMI06834	LOCMI15965	LOCMI00245
343	LOCMI12894	LOCMI06898	LOCMI15985	LOCMI12975	LOCMI07861
344	LOCMI10271	LOCMI07995	LOCMI05379	LOCMI06662	LOCMI13619
345	LOCMI14807	LOCMI16041	LOCMI16172	LOCMI05254	LOCMI04621
346	LOCMI01094	LOCMI11777	LOCMI04909	LOCMI11431	LOCMI10297
347	LOCMI13879	LOCMI15593	LOCMI16955	LOCMI03563	LOCMI08578
348	LOCMI12157	LOCMI11161	LOCMI05572	LOCMI12713	LOCMI15962
349	LOCMI04409	LOCMI07844	LOCMI17232	LOCMI15925	LOCMI05782
350	LOCMI01212	LOCMI05339	LOCMI03021	LOCMI05746	LOCMI03484
351	LOCMI01745	LOCMI02050	LOCMI08368	LOCMI06577	LOCMI09499
352	LOCMI07520	LOCMI04519	LOCMI12455	LOCMI07910	LOCMI08304
353	LOCMI02114	LOCMI14928	LOCMI05246	LOCMI13181	LOCMI07019
354	LOCMI15556	LOCMI04174	LOCMI04693	LOCMI11328	LOCMI08295
355	LOCMI04665	LOCMI16068	LOCMI10663	LOCMI01616	LOCMI16785
356	LOCMI17183	LOCMI07066	LOCMI13810	LOCMI02160	LOCMI16426
357	LOCMI10795	LOCMI17028	LOCMI07162	LOCMI17027	LOCMI02692
358	LOCMI00257	LOCMI16957	LOCMI06850	LOCMI03931	LOCMI01125
359	LOCMI02389	LOCMI01664	LOCMI13489	LOCMI15782	LOCMI04577
360	LOCMI13362	LOCMI03281	LOCMI09905	LOCMI17232	LOCMI15256
361	LOCMI13270	LOCMI01616	LOCMI01039	LOCMI05915	LOCMI01873
362	LOCMI07366	LOCMI10813	LOCMI17143	LOCMI12913	LOCMI04061
363	LOCMI03365	LOCMI03552	LOCMI07995	LOCMI15003	LOCMI04275
364	LOCMI03796	LOCMI15280	LOCMI15984	LOCMI04095	LOCMI16652
365	LOCMI08918	LOCMI05126	LOCMI11777	LOCMI15166	LOCMI14049
366	LOCMI15375	LOCMI13638	LOCMI04403	LOCMI02394	LOCMI02050
367	LOCMI14340	LOCMI12924	LOCMI05409	LOCMI05885	LOCMI08917
368	LOCMI00777	LOCMI01266	LOCMI07471	LOCMI03152	LOCMI11969
369	LOCMI08626	LOCMI01827	LOCMI13915	LOCMI16088	LOCMI03475
370	LOCMI07928	LOCMI11431	LOCMI04171	LOCMI16302	LOCMI16405
371	LOCMI04911	LOCMI02597	LOCMI06431	LOCMI08914	LOCMI16778
372	LOCMI07019	LOCMI10877	LOCMI12133	LOCMI14275	LOCMI16816
373	LOCMI03798	LOCMI07085	LOCMI09729	LOCMI16516	LOCMI09638
374	LOCMI06590	LOCMI11363	LOCMI16041	LOCMI01059	LOCMI03151
375	LOCMI03778	LOCMI10181	LOCMI00101	LOCMI02625	LOCMI10648
376	LOCMI04621	LOCMI15467	LOCMI10719	LOCMI07690	LOCMI10572
377	LOCMI13366	LOCMI05816	LOCMI04822	LOCMI05305	LOCMI04381
378	LOCMI08021	LOCMI07993	LOCMI11068	LOCMI10609	LOCMI01756
379	LOCMI16403	LOCMI16194	LOCMI09089	LOCMI04366	LOCMI08784
380	LOCMI09566	LOCMI10561	LOCMI10667	LOCMI16393	LOCMI15121
381	LOCMI04964	LOCMI04693	LOCMI10287	LOCMI08917	LOCMI13470
382	LOCMI08558	LOCMI06662	LOCMI05301	LOCMI11232	LOCMI07878
383	LOCMI00862	LOCMI17581	LOCMI15876	LOCMI12473	LOCMI02237
384	LOCMI10103	LOCMI05703	LOCMI16091	LOCMI14753	LOCMI06131
385	LOCMI11573	LOCMI09053	LOCMI05182	LOCMI01403	LOCMI03503
386	LOCMI06954	LOCMI03229	LOCMI15962	LOCMI16075	LOCMI10800
387	LOCMI12601	LOCMI14655	LOCMI07770	LOCMI12587	LOCMI16791
388	LOCMI09889	LOCMI16129	LOCMI16540	LOCMI11470	LOCMI09502
389	LOCMI12368	LOCMI13693	LOCMI02569	LOCMI13638	LOCMI04597
390	LOCMI16045	LOCMI07400	LOCMI15911	LOCMI12299	LOCMI11025
391	LOCMI14234	LOCMI10899	LOCMI15210	LOCMI05758	LOCMI01297
392	LOCMI15142	LOCMI05698	LOCMI16792	LOCMI15551	LOCMI16418
393	LOCMI04871	LOCMI02378	LOCMI12064	LOCMI02733	LOCMI11851
394	LOCMI14406	LOCMI16435	LOCMI09316	LOCMI05237	LOCMI09251
395	LOCMI04766	LOCMI03087	LOCMI01989	LOCMI03072	LOCMI09134
396	LOCMI10362	LOCMI01353	LOCMI09694	LOCMI06272	LOCMI04323
397	LOCMI12574	LOCMI04349	LOCMI01612	LOCMI08098	LOCMI15775
398	LOCMI12836	LOCMI09348	LOCMI12358	LOCMI08348	LOCMI14251
399	LOCMI13150	LOCMI07030	LOCMI07494	LOCMI10475	LOCMI10049
400	LOCMI00800	LOCMI03772	LOCMI05884	LOCMI06569	LOCMI12946
401	LOCMI02694	LOCMI00287	LOCMI10918	LOCMI14511	LOCMI08476
402	LOCMI05717	LOCMI14483	LOCMI00147	LOCMI03124	LOCMI09624
403	LOCMI09134	LOCMI14950	LOCMI16451	LOCMI04165	LOCMI02068
404	LOCMI13455	LOCMI12065	LOCMI09313	LOCMI15494	LOCMI03886
405	LOCMI13699	LOCMI03685	LOCMI06622	LOCMI06371	LOCMI13453
406	LOCMI11728	LOCMI04321	LOCMI00666	LOCMI13571	LOCMI07530
407	LOCMI08887	LOCMI00611	LOCMI00230	LOCMI05296	LOCMI14225
408	LOCMI10308	LOCMI15656	LOCMI08769	LOCMI11666	LOCMI13623
409	LOCMI09695	LOCMI02394	LOCMI10187	LOCMI11756	LOCMI05470
410	LOCMI12962	LOCMI05418	LOCMI00708	LOCMI07461	LOCMI10303
411	LOCMI05583	LOCMI15717	LOCMI08029	LOCMI09744	LOCMI10522
412	LOCMI15986	LOCMI15155	LOCMI16436	LOCMI16298	LOCMI09875
413	LOCMI02517	LOCMI01671	LOCMI04298	LOCMI11667	LOCMI03365
414	LOCMI03444	LOCMI01173	LOCMI09142	LOCMI13302	LOCMI10006
415	LOCMI01185	LOCMI05033	LOCMI00105	LOCMI12753	LOCMI10827
416	LOCMI12693	LOCMI12782	LOCMI05239	LOCMI05182	LOCMI01230
417	LOCMI10387	LOCMI16321	LOCMI13299	LOCMI04693	LOCMI08242
418	LOCMI07217	LOCMI04071	LOCMI09008	LOCMI03752	LOCMI01745
419	LOCMI07067	LOCMI03918	LOCMI16423	LOCMI10265	LOCMI02901
420	LOCMI10754	LOCMI15794	LOCMI15516	LOCMI14212	LOCMI04486
421	LOCMI11350	LOCMI02004	LOCMI08442	LOCMI15495	LOCMI06065
422	LOCMI00385	LOCMI15939	LOCMI09942	LOCMI04696	LOCMI09978
423	LOCMI08771	LOCMI08853	LOCMI10702	LOCMI06666	LOCMI02500
424	LOCMI10038	LOCMI12299	LOCMI14527	LOCMI08367	LOCMI02097
425	LOCMI10256	LOCMI00784	LOCMI01855	LOCMI17025	LOCMI04541
426	LOCMI03039	LOCMI12533	LOCMI15253	LOCMI07137	LOCMI16415
427	LOCMI08426	LOCMI14059	LOCMI09995	LOCMI13788	LOCMI04262
428	LOCMI11064	LOCMI11072	LOCMI06735	LOCMI05791	LOCMI15917
429	LOCMI16042	LOCMI15049	LOCMI00039	LOCMI10709	LOCMI14528
430	LOCMI13466	LOCMI15899	LOCMI15564	LOCMI15375	LOCMI07412
431	LOCMI13012	LOCMI07115	LOCMI12908	LOCMI15863	LOCMI02999
432	LOCMI03750	LOCMI01700	LOCMI14595	LOCMI06063	LOCMI06203
433	LOCMI16815	LOCMI13350	LOCMI05806	LOCMI16094	LOCMI02396
434	LOCMI00362	LOCMI04171	LOCMI14212	LOCMI00058	LOCMI17344
435	LOCMI04905	LOCMI02994	LOCMI02997	LOCMI04484	LOCMI12299
436	LOCMI02557	LOCMI03288	LOCMI13447	LOCMI17115	LOCMI03109
437	LOCMI02180	LOCMI15975	LOCMI09731	LOCMI10299	LOCMI04740
438	LOCMI14894	LOCMI05293	LOCMI12079	LOCMI15508	LOCMI03124
439	LOCMI07481	LOCMI09516	LOCMI05254	LOCMI16652	LOCMI00491
440	LOCMI09078	LOCMI03172	LOCMI14370	LOCMI16056	LOCMI09754
441	LOCMI07950	LOCMI01652	LOCMI08638	LOCMI07524	LOCMI04704
442	LOCMI17063	LOCMI01345	LOCMI06996	LOCMI05011	LOCMI15487
443	LOCMI12455	LOCMI16293	LOCMI15910	LOCMI15852	LOCMI11359
444	LOCMI00930	LOCMI06515	LOCMI03895	LOCMI16955	LOCMI10159
445	LOCMI17498	LOCMI08013	LOCMI16581	LOCMI15944	LOCMI06628
446	LOCMI15277	LOCMI16828	LOCMI11665	LOCMI15702	LOCMI12778
447	LOCMI01798	LOCMI15839	LOCMI03262	LOCMI09635	LOCMI14704
448	LOCMI07344	LOCMI05150	LOCMI03647	LOCMI11444	LOCMI06098
449	LOCMI13398	LOCMI12541	LOCMI11582	LOCMI00351	LOCMI02896
450	LOCMI11757	LOCMI13647	LOCMI13102	LOCMI04803	LOCMI09053
451	LOCMI11295	LOCMI15576	LOCMI01980	LOCMI02561	LOCMI15012
452	LOCMI12999	LOCMI01993	LOCMI17530	LOCMI15189	LOCMI01979
453	LOCMI05090	LOCMI15857	LOCMI15917	LOCMI13340	LOCMI08687
454	LOCMI06005	LOCMI15083	LOCMI13075	LOCMI16451	LOCMI05331
455	LOCMI14715	LOCMI02862	LOCMI15629	LOCMI05647	LOCMI09729
456	LOCMI10496	LOCMI03166	LOCMI13052	LOCMI16289	LOCMI03956
457	LOCMI05625	LOCMI10261	LOCMI08973	LOCMI11068	LOCMI15675
458	LOCMI06932	LOCMI15736	LOCMI09361	LOCMI04339	LOCMI13994
459	LOCMI07756	LOCMI01662	LOCMI02557	LOCMI04494	LOCMI08296
460	LOCMI12424	LOCMI07182	LOCMI14228	LOCMI16324	LOCMI02056
461	LOCMI16029	LOCMI15119	LOCMI03343	LOCMI11048	LOCMI01991
462	LOCMI04054	LOCMI14626	LOCMI13847	LOCMI06989	LOCMI14753
463	LOCMI07029	LOCMI15863	LOCMI15759	LOCMI09638	LOCMI04416
464	LOCMI01138	LOCMI01294	LOCMI02129	LOCMI10181	LOCMI17209
465	LOCMI03618	LOCMI12569	LOCMI04249	LOCMI01776	LOCMI15026
466	LOCMI09334	LOCMI12971	LOCMI04514	LOCMI16483	LOCMI02166
467	LOCMI01125	LOCMI04401	LOCMI04126	LOCMI16625	LOCMI02865
468	LOCMI07818	LOCMI05097	LOCMI08765	LOCMI06093	LOCMI07662
469	LOCMI04772	LOCMI06742	LOCMI15956	LOCMI12065	LOCMI06141
470	LOCMI17337	LOCMI06117	LOCMI15893	LOCMI01661	LOCMI02807
471	LOCMI01102	LOCMI03493	LOCMI13781	LOCMI16064	LOCMI13339
472	LOCMI05691	LOCMI04859	LOCMI04483	LOCMI07401	LOCMI13894
473	LOCMI03303	LOCMI11081	LOCMI11651	LOCMI02766	LOCMI00409
474	LOCMI06762	LOCMI16333	LOCMI08516	LOCMI16379	LOCMI16153
475	LOCMI15796	LOCMI05814	LOCMI02050	LOCMI05235	LOCMI06574
476	LOCMI06356	LOCMI06358	LOCMI00412	LOCMI05912	LOCMI06096
477	LOCMI10706	LOCMI15672	LOCMI16521	LOCMI10187	LOCMI07218
478	LOCMI10303	LOCMI12245	LOCMI12998	LOCMI01550	LOCMI11067
479	LOCMI07829	LOCMI04164	LOCMI06016	LOCMI03772	LOCMI09766
480	LOCMI04792	LOCMI13108	LOCMI00523	LOCMI13574	LOCMI04514
