# Supplementary material for: Aging features of the migratory locust at physiological and transcriptional levels
Source: BMC Genomics. 2021 Apr 10;22:257. doi: 10.1186/s12864-021-07585-3 (PMC8037904; doi:10.1186/s12864-021-07585-3)
Supplement: Supplementary file 8 — Additional file 8. The list of 108 aging-related genes. [file 12864_2021_7585_MOESM8_ESM.xlsx]

## Sheet: Sheet1
The list of 108 aging-related genes
GeneID	FunctionDescription	IPR
LOCMI15952	Cytochrome c oxidase subunit 6B1	IPR003213; Cytochrome c oxidase, subunit VIb
LOCMI15857	Long-chain-fatty-acid--CoA ligase 4	IPR000873; AMP-dependent synthetase/ligase IPR020845; AMP-binding, conserved site
LOCMI15917	Cytochrome b-c1 complex subunit 6, mitochondrial	IPR003422; Cytochrome b-c1 complex, subunit 6 IPR023184; Ubiquinol-cytochrome C reductase hinge domain
LOCMI03378	Syndecan	IPR001050; Syndecan IPR003585; Neurexin/syndecan/glycophorin C IPR027789; Syndecan/Neurexin domain
LOCMI03862	S-formylglutathione hydrolase	IPR000801; Putative esterase IPR014186; S-formylglutathione hydrolase
LOCMI16957	ATP synthase subunit O, mitochondrial	IPR000711; ATPase, F1 complex, OSCP/delta subunit IPR026015; F1F0 ATP synthase OSCP/delta subunit, N-terminal domain
LOCMI04484	Lipoyltransferase 1, mitochondrial	IPR004143; Biotin/lipoate A/B protein ligase
LOCMI03021	Cytochrome b5-related protein	IPR005804; Fatty acid desaturase, type 1
LOCMI10068	NA	NA
LOCMI15923	Short/branched chain specific acyl-CoA dehydrogenase, mitochondrial	IPR006089; Acyl-CoA dehydrogenase, conserved site IPR006091; Acyl-CoA oxidase/dehydrogenase, central domain IPR009075; Acyl-CoA dehydrogenase/oxidase C-terminal IPR009100; Acyl-CoA dehydrogenase/oxidase, N-terminal and middle domain IPR013786; Acyl-CoA dehydrogenase/oxidase, N-terminal
LOCMI05915	Sorbitol dehydrogenase	IPR002085; Alcohol dehydrogenase superfamily, zinc-type IPR002328; Alcohol dehydrogenase, zinc-type, conserved site IPR011032; GroES (chaperonin 10)-like IPR013149; Alcohol dehydrogenase, C-terminal IPR013154; Alcohol dehydrogenase GroES-like IPR016040; NAD(P)-binding domain IPR020843; Polyketide synthase, enoylreductase
LOCMI16875	Pyruvate kinase	IPR001697; Pyruvate kinase IPR011037; Pyruvate kinase-like, insert domain IPR015793; Pyruvate kinase, barrel IPR015794; Pyruvate kinase, alpha/beta IPR015795; Pyruvate kinase, C-terminal IPR015806; Pyruvate kinase, beta-barrel insert domain IPR015813; Pyruvate/Phosphoenolpyruvate kinase-like domain IPR018209; Pyruvate kinase, active site
LOCMI15522	LOCMI15522	LOCMI15522
LOCMI05246	Putative uncharacterized protein	IPR005804; Fatty acid desaturase, type 1
LOCMI16074	GH11536	IPR019342; NADH:ubiquinone oxidoreductase, iron-sulphur subunit 5
LOCMI15880	Aldo-keto reductase family 1 member C18	IPR001395; Aldo/keto reductase IPR018170; Aldo/keto reductase, conserved site IPR020471; Aldo/keto reductase subgroup IPR023210; NADP-dependent oxidoreductase domain
LOCMI15965	Aconitate hydratase, mitochondrial	IPR000573; Aconitase A/isopropylmalate dehydratase small subunit, swivel IPR001030; Aconitase/3-isopropylmalate dehydratase large subunit, alpha/beta/alpha IPR006248; Aconitase, mitochondrial-like IPR015928; Aconitase/3-isopropylmalate dehydratase, swivel IPR015931; Aconitase/3-isopropylmalate dehydratase large subunit, alpha/beta/alpha, subdomain 1/3 IPR015932; Aconitase/3-isopropylmalate dehydr…
LOCMI15914	Cytochrome c oxidase subunit 4 isoform 1, mitochondrial	IPR004203; Cytochrome c oxidase subunit IV family IPR013288; Cytochrome c oxidase subunit IV
LOCMI16063	Fructose-bisphosphate aldolase	IPR000741; Fructose-bisphosphate aldolase, class-I IPR013785; Aldolase-type TIM barrel
LOCMI08066	LOCMI08066	LOCMI08066
LOCMI01258	2-amino-3-ketobutyrate coenzyme A ligase, mitochondrial	IPR004839; Aminotransferase, class I/classII IPR015421; Pyridoxal phosphate-dependent transferase, major region, subdomain 1 IPR015424; Pyridoxal phosphate-dependent transferase
LOCMI17143	juvenile hormone acid methyltransferase	NA
LOCMI05240	LOCMI05240	LOCMI05240
LOCMI14933	Solute carrier family 2, facilitated glucose transporter member 1	IPR003663; Sugar/inositol transporter IPR005828; General substrate transporter IPR005829; Sugar transporter, conserved site IPR016196; Major facilitator superfamily domain, general substrate transporter IPR020846; Major facilitator superfamily domain
LOCMI07844	PREDICTED: tropomyosin-1-like	IPR000533; Tropomyosin
LOCMI11359	Chaperone protein DnaJ	IPR001623; DnaJ domain IPR018253; DnaJ domain, conserved site
LOCMI06515	Myosin light chain alkali	IPR002048; EF-hand domain IPR011992; EF-hand domain pair
LOCMI16446	superoxide dismutase	IPR001424; Superoxide dismutase, copper/zinc binding domain IPR018152; Superoxide dismutase, copper/zinc, binding site IPR024134; Superoxide dismutase (Cu/Zn) / superoxide dismutase copper chaperone
LOCMI09638	Transcription factor AP-1	IPR002112; Transcription factor Jun IPR004827; Basic-leucine zipper domain IPR005643; Jun-like transcription factor IPR008917; Transcription factor, Skn-1-like, DNA-binding domain
LOCMI15601	carboxylesterase	IPR002018; Carboxylesterase, type B IPR002168; Lipase, GDXG, active site IPR019819; Carboxylesterase type B, conserved site
LOCMI14204	LOCMI14204	LOCMI14204
LOCMI16737	MAP kinase-interacting serine/threonine-protein kinase 1	IPR000719; Protein kinase domain IPR002290; Serine/threonine- / dual specificity protein kinase, catalytic domain IPR008271; Serine/threonine-protein kinase, active site IPR011009; Protein kinase-like domain IPR017441; Protein kinase, ATP binding site
LOCMI05806	Aspartate aminotransferase, cytoplasmic	IPR000796; Aspartate/other aminotransferase IPR004839; Aminotransferase, class I/classII IPR015421; Pyridoxal phosphate-dependent transferase, major region, subdomain 1 IPR015424; Pyridoxal phosphate-dependent transferase
LOCMI02237	Zinc finger C2HC domain-containing protein 1A	IPR026319; Zinc finger C2HC domain-containing protein
LOCMI09251	Electron transfer flavoprotein subunit alpha, mitochondrial	IPR001308; Electron transfer flavoprotein, alpha subunit IPR014729; Rossmann-like alpha/beta/alpha sandwich fold IPR014730; Electron transfer flavoprotein, alpha/beta-subunit, N-terminal IPR014731; Electron transfer flavoprotein, alpha subunit, C-terminal IPR018206; Electron transfer flavoprotein, alpha subunit, C-terminal, conserved site
LOCMI08228	C-1-tetrahydrofolate synthase, cytoplasmic	IPR000559; Formate-tetrahydrofolate ligase, FTHFS IPR000672; Tetrahydrofolate dehydrogenase/cyclohydrolase IPR016040; NAD(P)-binding domain IPR020628; Formate-tetrahydrofolate ligase, FTHFS, conserved site IPR020630; Tetrahydrofolate dehydrogenase/cyclohydrolase, catalytic domain IPR020631; Tetrahydrofolate dehydrogenase/cyclohydrolase, NAD(P)-binding domain IPR020867; Tetrahydrofolate dehydrogen…
LOCMI16040	Glyceraldehyde-3-phosphate dehydrogenase	IPR006424; Glyceraldehyde-3-phosphate dehydrogenase, type I IPR016040; NAD(P)-binding domain IPR020828; Glyceraldehyde 3-phosphate dehydrogenase, NAD(P) binding domain IPR020829; Glyceraldehyde 3-phosphate dehydrogenase, catalytic domain IPR020830; Glyceraldehyde 3-phosphate dehydrogenase, active site IPR020831; Glyceraldehyde/Erythrose phosphate dehydrogenase family
LOCMI16321	beta-actin	IPR004000; Actin-related protein IPR004001; Actin, conserved site IPR020902; Actin/actin-like conserved site
LOCMI10162	NA	NA
LOCMI08973	LOCMI08973	LOCMI08973
LOCMI07976	Granzyme B(G,H)	IPR001254; Peptidase S1 IPR009003; Trypsin-like cysteine/serine peptidase domain
LOCMI00230	Translocon-associated protein subunit delta	IPR008855; Translocon-associated
LOCMI04381	Syntenin-1	IPR001478; PDZ domain
LOCMI09905	Mitochondrial carnitine/acylcarnitine carrier protein CACL	IPR002067; Mitochondrial carrier protein IPR018108; Mitochondrial substrate/solute carrier IPR023395; Mitochondrial carrier domain
LOCMI14049	Heparan-alpha-glucosaminide N-acetyltransferase	IPR012429; Protein of unknown function DUF1624
LOCMI16821	Serpin B6	IPR000215; Serpin family IPR023795; Serpin, conserved site IPR023796; Serpin domain
LOCMI07401	CD63 antigen	IPR000301; Tetraspanin IPR008952; Tetraspanin, EC2 domain IPR018499; Tetraspanin/Peripherin IPR018503; Tetraspanin, conserved site
LOCMI16349	Serine protease snake	IPR001254; Peptidase S1 IPR001314; Peptidase S1A, chymotrypsin-type IPR009003; Trypsin-like cysteine/serine peptidase domain IPR018114; Peptidase S1, trypsin family, active site
LOCMI15975	6-phosphogluconate dehydrogenase, decarboxylating	IPR006113; 6-phosphogluconate dehydrogenase, decarboxylating IPR006114; 6-phosphogluconate dehydrogenase, C-terminal IPR006115; 6-phosphogluconate dehydrogenase, NADP-binding IPR006184; 6-phosphogluconate-binding site IPR008927; 6-phosphogluconate dehydrogenase, C-terminal-like IPR012284; Fibritin/6-phosphogluconate dehydrogenase, C-terminal extension IPR013328; Dehydrogenase, multihelical IPR016…
LOCMI12999	Mediator of RNA polymerase II transcription subunit 7	IPR009244; Mediator complex, subunit Med7
LOCMI11062	Tubulin alpha-1C chain	IPR000217; Tubulin IPR002452; Alpha tubulin IPR003008; Tubulin/FtsZ, GTPase domain IPR008280; Tubulin/FtsZ, C-terminal IPR017975; Tubulin, conserved site IPR018316; Tubulin/FtsZ, 2-layer sandwich domain IPR023123; Tubulin, C-terminal
LOCMI16954	glutathione S-transferase sigma 7	IPR004045; Glutathione S-transferase, N-terminal IPR004046; Glutathione S-transferase, C-terminal IPR010987; Glutathione S-transferase, C-terminal-like IPR012336; Thioredoxin-like fold
LOCMI15789	Transaldolase	IPR001585; Transaldolase IPR004730; Transaldolase type 1 IPR013785; Aldolase-type TIM barrel IPR018225; Transaldolase, active site
LOCMI00163	Ubiquitin-conjugating enzyme E2 O	NA
LOCMI09548	Cytokine-inducible SH2-containing protein	IPR000980; SH2 domain IPR001496; SOCS protein, C-terminal IPR028410; Suppressor of cytokine signaling 2 IPR028413; Suppressor of cytokine signaling
LOCMI06322	60S ribosomal protein L37a	IPR002674; Ribosomal protein L37ae IPR011331; Ribosomal protein L37ae/L37e IPR011332; Zinc-binding ribosomal protein
LOCMI00205	LOCMI00205	LOCMI00205
LOCMI11147	hexamerin-like protein 2	IPR000896; Hemocyanin/hexamerin middle domain IPR005203; Hemocyanin, C-terminal IPR005204; Hemocyanin, N-terminal IPR008922; Uncharacterised domain, di-copper centre IPR013788; Hemocyanin/hexamerin IPR014756; Immunoglobulin E-set
LOCMI06836	DNA topoisomerase 2	IPR001154; DNA topoisomerase II, eukaryotic-type IPR001241; DNA topoisomerase, type IIA IPR002205; DNA topoisomerase, type IIA, subunit A/C-terminal IPR003594; Histidine kinase-like ATPase, ATP-binding domain IPR006171; Toprim domain IPR013506; DNA topoisomerase, type IIA, subunit B, domain 2 IPR013757; Type IIA DNA topoisomerase subunit A, alpha-helical domain IPR013758; DNA topoisomerase, type …
LOCMI05703	Gamma-butyrobetaine dioxygenase	IPR003819; Taurine catabolism dioxygenase TauD/TfdA
LOCMI15780	Enolase	IPR000941; Enolase IPR020809; Enolase, conserved site IPR020810; Enolase, C-terminal IPR020811; Enolase, N-terminal
LOCMI06569	Calcium-transporting ATPase sarcoplasmic/endoplasmic reticulum type	IPR001757; Cation-transporting P-type ATPase IPR004014; Cation-transporting P-type ATPase, N-terminal IPR005782; Calcium-transporting P-type ATPase, subfamily IIA, SERCA-type IPR006068; Cation-transporting P-type ATPase, C-terminal IPR008250; P-type ATPase, A domain IPR018303; P-type ATPase, phosphorylation site IPR023214; HAD-like domain IPR023298; P-type ATPase, transmembrane domain IPR023299; …
LOCMI09020	Peptidyl-prolyl cis-trans isomerase	IPR002130; Cyclophilin-like peptidyl-prolyl cis-trans isomerase domain IPR020892; Cyclophilin-type peptidyl-prolyl cis-trans isomerase, conserved site IPR024936; Cyclophilin-type peptidyl-prolyl cis-trans isomerase
LOCMI16279	Peroxiredoxin 1	IPR000866; Alkyl hydroperoxide reductase subunit C/ Thiol specific antioxidant IPR012336; Thioredoxin-like fold IPR019479; Peroxiredoxin, C-terminal IPR024706; Peroxiredoxin, AhpC-type
LOCMI10667	Electron transfer flavoprotein subunit beta	IPR012255; Electron transfer flavoprotein, beta subunit IPR014729; Rossmann-like alpha/beta/alpha sandwich fold IPR014730; Electron transfer flavoprotein, alpha/beta-subunit, N-terminal
LOCMI16245	Lipid storage droplets surface-binding protein 2	IPR004279; Perilipin
LOCMI02999	Ubiquitin-conjugating enzyme E2 O	NA
LOCMI15919	ATP synthase subunit beta, mitochondrial	IPR000194; ATPase, F1/V1/A1 complex, alpha/beta subunit, nucleotide-binding domain IPR000793; ATPase, F1/V1/A1 complex, alpha/beta subunit, C-terminal IPR003593; AAA+ ATPase domain IPR004100; ATPase, F1 complex alpha/beta subunit, N-terminal domain IPR005722; ATPase, F1 complex, beta subunit IPR020003; ATPase, alpha/beta subunit, nucleotide-binding domain, active site IPR024034; ATPase, F1 comple…
LOCMI15717	Glutathione S-transferase 1, isoform C	IPR004045; Glutathione S-transferase, N-terminal IPR010987; Glutathione S-transferase, C-terminal-like IPR012336; Thioredoxin-like fold
LOCMI03581	Alpha-tocopherol transfer protein-like	IPR001071; Cellular retinaldehyde binding/alpha-tocopherol transport IPR001251; CRAL-TRIO domain IPR011074; CRAL/TRIO, N-terminal domain
LOCMI07861	LanC-like protein 3	IPR007822; Lanthionine synthetase C-like IPR012341; Six-hairpin glycosidase IPR020464; LanC-like protein, eukaryotic
LOCMI01353	beta-actin	IPR004000; Actin-related protein IPR004001; Actin, conserved site IPR020902; Actin/actin-like conserved site
LOCMI03072	Sodium/potassium-transporting ATPase subunit beta-2	IPR000402; Sodium/potassium-transporting ATPase subunit beta
LOCMI07957	Brain tumor protein	IPR000315; Zinc finger, B-box IPR001258; NHL repeat IPR001841; Zinc finger, RING-type IPR003649; B-box, C-terminal IPR011042; Six-bladed beta-propeller, TolB-like IPR013017; NHL repeat, subgroup IPR013083; Zinc finger, RING/FYVE/PHD-type IPR017907; Zinc finger, RING-type, conserved site
LOCMI15985	Aldehyde dehydrogenase, mitochondrial	IPR015590; Aldehyde dehydrogenase domain IPR016160; Aldehyde dehydrogenase, conserved site IPR016161; Aldehyde/histidinol dehydrogenase IPR016162; Aldehyde dehydrogenase, N-terminal IPR016163; Aldehyde dehydrogenase, C-terminal
LOCMI13181	Annexin B9	IPR001464; Annexin IPR018252; Annexin repeat, conserved site IPR018502; Annexin repeat
LOCMI10303	Zinc finger, BED-type predicted	IPR003656; Zinc finger, BED-type predicted
LOCMI12477	RecName: Full=Lysozyme AltName: Full=1,4-beta-N-acetylmuramidase Flags: Precursor gb|AAB41353.1| lysozyme precursor	IPR001916; Glycoside hydrolase, family 22 IPR023346; Lysozyme-like domain
LOCMI05033	Insulin-like growth factor-binding protein complex acid labile subunit	IPR001611; Leucine-rich repeat IPR003591; Leucine-rich repeat, typical subtype
LOCMI10846	Epidermal retinol dehydrogenase 2	IPR002198; Short-chain dehydrogenase/reductase SDR IPR002347; Glucose/ribitol dehydrogenase IPR016040; NAD(P)-binding domain IPR020904; Short-chain dehydrogenase/reductase, conserved site
LOCMI10187	Translocator protein	IPR004307; TspO/MBR-related protein
LOCMI01661	LOCMI01661	LOCMI01661
LOCMI16047	3-ketoacyl-CoA thiolase, mitochondrial	IPR002155; Thiolase IPR016038; Thiolase-like, subgroup IPR016039; Thiolase-like IPR020610; Thiolase, active site IPR020613; Thiolase, conserved site IPR020615; Thiolase, acyl-enzyme intermediate active site IPR020616; Thiolase, N-terminal IPR020617; Thiolase, C-terminal
LOCMI11336	NA	NA
LOCMI04621	LOCMI04621	LOCMI04621
LOCMI15910	Acyl carrier protein, mitochondrial	IPR003231; Acyl carrier protein (ACP) IPR009081; Acyl carrier protein-like
LOCMI04794	Galectin-5	IPR001079; Galectin, carbohydrate recognition domain IPR008985; Concanavalin A-like lectin/glucanases superfamily IPR013320; Concanavalin A-like lectin/glucanase, subgroup
LOCMI11743	HsjCib isoform1	IPR001152; Thymosin beta-4
LOCMI05687	Ubiquitin-conjugating enzyme E2 O	IPR000608; Ubiquitin-conjugating enzyme, E2 IPR016135; Ubiquitin-conjugating enzyme/RWD-like
LOCMI04171	60S ribosomal protein L10a	IPR002143; Ribosomal protein L1 IPR016094; Ribosomal protein L1, 2-layer alpha/beta-sandwich IPR016095; Ribosomal protein L1, 3-layer alpha/beta-sandwich IPR023673; Ribosomal protein L1, conserved site IPR023674; Ribosomal protein L1-like IPR028364; Ribosomal protein L1/ribosomal biogenesis protein
LOCMI16435	Peptidoglycan-recognition protein 2	IPR002502; N-acetylmuramoyl-L-alanine amidase domain IPR006619; Peptidoglycan recognition protein family domain, metazoa/bacteria IPR015510; Peptidoglycan recognition protein
LOCMI15494	hexamerin-like protein 1	IPR000896; Hemocyanin/hexamerin middle domain IPR005203; Hemocyanin, C-terminal IPR005204; Hemocyanin, N-terminal IPR008922; Uncharacterised domain, di-copper centre IPR013788; Hemocyanin/hexamerin IPR014756; Immunoglobulin E-set
LOCMI15884	ATP synthase subunit g, mitochondrial	IPR006808; ATPase, F0 complex, subunit G, mitochondrial IPR016702; Mitochondrial ATP synthase subunit g, animal
LOCMI11068	60S ribosomal protein L36	IPR000509; Ribosomal protein L36e
LOCMI16006	ATPeF0E, ATP5I F-type H+-transporting ATPase subunit e	IPR008386; ATPase, F0 complex, subunit E, mitochondrial
LOCMI00470	Peroxisomal (S)-2-hydroxy-acid oxidase GLO1	IPR000262; FMN-dependent dehydrogenase IPR008259; FMN-dependent alpha-hydroxy acid dehydrogenase, active site IPR012133; Alpha-hydroxy acid dehydrogenase, FMN-dependent IPR013785; Aldolase-type TIM barrel
LOCMI15480	PREDICTED: glucose-dependent insulinotropic receptor-like	IPR000276; G protein-coupled receptor, rhodopsin-like IPR017452; GPCR, rhodopsin-like, 7TM
LOCMI14142	Apoptosis 1 inhibitor	IPR001370; Baculoviral inhibition of apoptosis protein repeat IPR001841; Zinc finger, RING-type
LOCMI15938	V-type proton ATPase 16 kDa proteolipid subunit	IPR000245; V-ATPase proteolipid subunit IPR002379; V-ATPase proteolipid subunit C-like domain IPR011555; V-ATPase proteolipid subunit C, eukaryotic
LOCMI03552	LOCMI03552	LOCMI03552
LOCMI10719	LOCMI10719	LOCMI10719
LOCMI15814	Aldo-keto reductase family 1 member B10	IPR001395; Aldo/keto reductase IPR018170; Aldo/keto reductase, conserved site IPR020471; Aldo/keto reductase subgroup IPR023210; NADP-dependent oxidoreductase domain
LOCMI16955	Probable enoyl-CoA hydratase, mitochondrial	IPR001753; Crotonase superfamily IPR018376; Enoyl-CoA hydratase/isomerase, conserved site
LOCMI15495	hexamerin-like protein 2	IPR000896; Hemocyanin/hexamerin middle domain IPR005203; Hemocyanin, C-terminal IPR005204; Hemocyanin, N-terminal IPR008922; Uncharacterised domain, di-copper centre IPR013788; Hemocyanin/hexamerin IPR014756; Immunoglobulin E-set
LOCMI06028	Akirin	IPR024132; Akirin
LOCMI07980	Protein krasavietz	IPR003307; W2 domain IPR016021; MIF4-like, type 1/2/3 IPR016024; Armadillo-type fold
LOCMI12713	putative serine carboxypeptidase CPVL	IPR001563; Peptidase S10, serine carboxypeptidase IPR018202; Peptidase S10, serine carboxypeptidase, active site
LOCMI04095	Interferon-related developmental regulator 1	IPR009832; Protein of unknown function DUF1397
